# Supplementary material for: High-resolution metagenomic reconstruction of the freshwater spring bloom
Source: Microbiome. 2023 Jan 26;11:15. doi: 10.1186/s40168-022-01451-4 (PMC9878933; doi:10.1186/s40168-022-01451-4)
Supplement: Supplementary file 3 — Additional file 2: Table S1. Microscopy data - Phytoplankton counts. [file 40168_2022_1451_MOESM2_ESM.xlsx]

## Sheet: Phytoplankton counts
Additional file 2 - Table S1 - Microscopy data - Phytoplankton counts
Taxon	No/ml	Biomass	Biom %	date	Genus	tag
Chlamydomonas spec.	71	19170	2.1	2018-04-03		Chlorophyte
Chlamydomonas spec.	170.4	18744	2	2018-04-03		Chlorophyte
Chlorococcales gen.	14.2	923	0.1	2018-04-03		Chlorophyte
Micractinium pusillum	14.2	1420	0.2	2018-04-03		Chlorophyte
Monoraphidium contortum	14.2	951.684	0.1	2018-04-03		Chlorophyte
Schroederia setigera	28.4	5680	0.6	2018-04-03		Chlorophyte
Chrysococcus rufescens	85.2	5964	0.6	2018-04-03		Chrysophyte
Dinobryon divergens	14.2	8378	0.9	2018-04-03		Chrysophyte
Dinobryon divergens	3.75	1462.5	0.2	2018-04-03		Chrysophyte
Mallomonas sp.	14.2	9940	1.1	2018-04-03		Chrysophyte
Mallomonas sp.	42.6	12950.4	1.4	2018-04-03		Chrysophyte
Mallomonas sp.	14.2	6106	0.7	2018-04-03		Chrysophyte
Synura uvella	6.25	7500	0.8	2018-04-03		Chrysophyte
Asterionella formosa	57.5	41975	4.5	2018-04-03		Diatom
Centric diatom	553.8	41535	4.5	2018-04-03		Diatom
Centric diatom	170.4	23004	2.5	2018-04-03		Diatom
Centric diatom	28.4	8917.6	1	2018-04-03		Diatom
Fragilaria crotonensis	12.5	6000	0.6	2018-04-03		Diatom
Nitzschia acicularis	14.2	4118	0.4	2018-04-03		Diatom
Syndera acus	17.375	11815	1.3	2018-04-03		Diatom
Gymnodinium helveticum	2	42000	4.5	2018-04-03		Dinophyte
Peridinium spec.	56.8	408960	44.2	2018-04-03		Dinophyte
Peridinium spec.	21.3	49842	5.4	2018-04-03		Dinophyte
Chrysochromulina parva	28.4	596.4	0.1	2018-04-03	Chrysochromulina	Haptophyte
Plastidic Cryptophyte	14.2	7952	0.9	2018-04-03		Plastidic Cryptophyte
Plastidic Cryptophyte	28.4	51120	5.5	2018-04-03		Plastidic Cryptophyte
Plastidic Cryptophyte	198.8	17892	1.9	2018-04-03		Plastidic Cryptophyte
Indeterminatae genera	525.4	84064	9.1	2018-04-03		Unidentified flagellates
Indeterminatae genera	28.4	21016	2.3	2018-04-03		Unidentified flagellates
Indeterminatae genera	979.8	4899	0.5	2018-04-03		Unidentified flagellates
Chlamydomonas spec.	99.4	10934	1.1	2018-04-06		Chlorophyte
Eudorina elegans	25	6750	0.7	2018-04-06		Chlorophyte
Koliella longiseta	28.4	2557.42	0.3	2018-04-06		Chlorophyte
Monoraphidium contortum	28.4	1903.37	0.2	2018-04-06		Chlorophyte
Chrysococcus rufescens	28.4	5112	0.5	2018-04-06		Chrysophyte
Chrysomonadales gen.div.	71	7810	0.8	2018-04-06		Chrysophyte
Dinobryon divergens	28.4	16756	1.7	2018-04-06		Chrysophyte
Dinobryon divergens	6.25	2437.5	0.3	2018-04-06		Chrysophyte
Mallomonas acrocomos	14.2	2840	0.3	2018-04-06		Chrysophyte
Mallomonas sp.	42.6	18318	1.9	2018-04-06		Chrysophyte
Mallomonas sp.	28.4	14924.2	1.5	2018-04-06		Chrysophyte
Synura spec.	56.8	44872	4.6	2018-04-06		Chrysophyte
Synura spec.	14.2	15052	1.5	2018-04-06		Chrysophyte
Asterionella formosa	62.5	40000	4.1	2018-04-06		Diatom
Centric diatom	539.6	72846	7.5	2018-04-06		Diatom
Centric diatom	56.8	17835.2	1.8	2018-04-06		Diatom
Fragilaria crotonensis	25	12800	1.3	2018-04-06		Diatom
Syndera acus	42.6	28968	3	2018-04-06		Diatom
Gymnodinium helveticum	4	84000	8.6	2018-04-06		Dinophyte
Peridinium spec.	49	352800	36.2	2018-04-06		Dinophyte
Chrysochromulina parva	42.6	894.6	0.1	2018-04-06	Chrysochromulina	Haptophyte
Plastidic Cryptophyte	28.4	50381.6	5.2	2018-04-06		Plastidic Cryptophyte
Plastidic Cryptophyte	14.2	31837.8	3.3	2018-04-06		Plastidic Cryptophyte
Plastidic Cryptophyte	14.2	25560	2.6	2018-04-06		Plastidic Cryptophyte
Plastidic Cryptophyte	213	19170	2	2018-04-06		Plastidic Cryptophyte
Indeterminatae genera	511.2	81792	8.4	2018-04-06		Unidentified flagellates
Indeterminatae genera	1121.8	5609	0.6	2018-04-06		Unidentified flagellates
Chlamydomonas spec.	23.6	50976	1.6	2018-04-09		Chlorophyte
Chlamydomonas spec.	188.8	20768	0.6	2018-04-09		Chlorophyte
Chlamydomonas spec.	118	3540	0.1	2018-04-09		Chlorophyte
Chlorococcales gen.	165.2	26432	0.8	2018-04-09		Chlorophyte
Koliella longiseta	94.4	8500.72	0.3	2018-04-09		Chlorophyte
Monoraphidium contortum	118	7908.36	0.2	2018-04-09		Chlorophyte
Chrysococcus rufescens	377.6	67968	2.1	2018-04-09		Chrysophyte
Chrysomonadales gen.div.	47.2	24544	0.8	2018-04-09		Chrysophyte
Chrysomonadales gen.div.	70.8	7788	0.2	2018-04-09		Chrysophyte
Dinobryon divergens	23.6	13924	0.4	2018-04-09		Chrysophyte
Mallomonas acrocomos	47.2	9440	0.3	2018-04-09		Chrysophyte
Mallomonas caudata	47.2	120360	3.7	2018-04-09		Chrysophyte
Mallomonas sp.	141.6	143582	4.5	2018-04-09		Chrysophyte
Mallomonas sp.	259.6	136420	4.2	2018-04-09		Chrysophyte
Mallomonas sp.	47.2	2312.8	0.1	2018-04-09		Chrysophyte
Synura spec.	165.2	175112	5.4	2018-04-09		Chrysophyte
Synura spec.	118	93220	2.9	2018-04-09		Chrysophyte
Asterionella formosa	70.8	51684	1.6	2018-04-09		Diatom
Centric diatom	1038.4	140184	4.4	2018-04-09		Diatom
Centric diatom	236	74104	2.3	2018-04-09		Diatom
Centric diatom	165.2	12390	0.4	2018-04-09		Diatom
Syndera acus	141.6	96288	3	2018-04-09		Diatom
Peridinium spec.	168.73	1214856	37.7	2018-04-09		Dinophyte
Plastidic Cryptophyte	23.6	159064	4.9	2018-04-09		Plastidic Cryptophyte
Plastidic Cryptophyte	23.6	117056	3.6	2018-04-09		Plastidic Cryptophyte
Plastidic Cryptophyte	47.2	84960	2.6	2018-04-09		Plastidic Cryptophyte
Plastidic Cryptophyte	23.6	41866.4	1.3	2018-04-09		Plastidic Cryptophyte
Plastidic Cryptophyte	23.6	9598.12	0.3	2018-04-09		Plastidic Cryptophyte
Plastidic Cryptophyte	47.2	6136	0.2	2018-04-09		Plastidic Cryptophyte
Plastidic Cryptophyte	778.8	112926	3.5	2018-04-09		Plastidic Cryptophyte
Indeterminatae genera	755.2	120832	3.8	2018-04-09		Unidentified flagellates
Indeterminatae genera	70.8	52392	1.6	2018-04-09		Unidentified flagellates
Indeterminatae genera	2265.6	11328	0.4	2018-04-09		Unidentified flagellates
Chlamydomonas spec.	923	101530	2	2018-04-11		Chlorophyte
Chlamydomonas spec.	213	57510	1.1	2018-04-11		Chlorophyte
Chlorococcales gen.	284	18460	0.4	2018-04-11		Chlorophyte
Coronastrum elegans	284	2272	0	2018-04-11		Chlorophyte
Eudorina elegans	426	115020	2.3	2018-04-11		Chlorophyte
Monoraphidium contortum	71	4758.42	0.1	2018-04-11		Chlorophyte
Chrysococcus rufescens	213	14910	0.3	2018-04-11		Chrysophyte
Chrysomonadales gen.div.	142	15620	0.3	2018-04-11		Chrysophyte
Dinobryon divergens	71	41890	0.8	2018-04-11		Chrysophyte
Mallomonas sp.	142	74621	1.5	2018-04-11		Chrysophyte
Synura spec.	142	112180	2.2	2018-04-11		Chrysophyte
Synura spec.	71	75260	1.5	2018-04-11		Chrysophyte
Synura spec.	71	28400	0.6	2018-04-11		Chrysophyte
Asterionella formosa	71	51830	1	2018-04-11		Diatom
Centric diatom	1065	334410	6.7	2018-04-11		Diatom
Centric diatom	781	105435	2.1	2018-04-11		Diatom
Centric diatom	497	37275	0.7	2018-04-11		Diatom
Nitzschia acicularis	142	8804	0.2	2018-04-11		Diatom
Syndera acus	284	254464	5.1	2018-04-11		Diatom
Syndera acus	142	96560	1.9	2018-04-11		Diatom
Synedra ulna	24.125	423442	8.4	2018-04-11		Diatom
Peridinium spec.	237	1706400	34	2018-04-11		Dinophyte
Chrysochromulina parva	426	8946	0.2	2018-04-11	Chrysochromulina	Haptophyte
Plastidic Cryptophyte	71	39760	0.8	2018-04-11		Plastidic Cryptophyte
Plastidic Cryptophyte	71	159189	3.2	2018-04-11		Plastidic Cryptophyte
Plastidic Cryptophyte	71	143917	2.9	2018-04-11		Plastidic Cryptophyte
Plastidic Cryptophyte	71	127800	2.5	2018-04-11		Plastidic Cryptophyte
Plastidic Cryptophyte	3053	274770	5.5	2018-04-11		Plastidic Cryptophyte
Plastidic Cryptophyte	1207	175015	3.5	2018-04-11		Plastidic Cryptophyte
Plastidic Cryptophyte	2059	72065	1.4	2018-04-11		Plastidic Cryptophyte
Indeterminatae genera	1278	204480	4.1	2018-04-11		Unidentified flagellates
Indeterminatae genera	142	105080	2.1	2018-04-11		Unidentified flagellates
Indeterminatae genera	4899	24495	0.5	2018-04-11		Unidentified flagellates
Chlamydomonas spec.	1017.6	111936	1.1	2018-04-12		Chlorophyte
Chlorococcales gen.	169.6	45792	0.5	2018-04-12		Chlorophyte
Elakatothrix genevensis	339.2	11872	0.1	2018-04-12		Chlorophyte
Koliella longiseta	169.6	15272.5	0.2	2018-04-12		Chlorophyte
Monoraphidium contortum	169.6	11366.6	0.1	2018-04-12		Chlorophyte
Scenedesmus spec.	339.2	33920	0.3	2018-04-12		Chlorophyte
Chrysococcus rufescens	339.2	61056	0.6	2018-04-12		Chrysophyte
Mallomonas sp.	339.2	84800	0.9	2018-04-12		Chrysophyte
Mallomonas sp.	169.6	51558.4	0.5	2018-04-12		Chrysophyte
Synura spec.	169.6	133984	1.4	2018-04-12		Chrysophyte
Asterionella formosa	507.6	370548	3.8	2018-04-12		Diatom
Centric diatom	1187.2	372781	3.8	2018-04-12		Diatom
Centric diatom	1526.4	206064	2.1	2018-04-12		Diatom
Nitzschia acicularis	508.8	31545.6	0.3	2018-04-12		Diatom
Syndera acus	1353.6	920448	9.4	2018-04-12		Diatom
Synedra ulna	52.5714	922734	9.4	2018-04-12		Diatom
Gymnodinium helveticum	2	42000	0.4	2018-04-12		Dinophyte
Gymnodinium spec.	169.6	191648	2	2018-04-12		Dinophyte
Peridinium spec.	10	72000	0.7	2018-04-12		Dinophyte
Chrysochromulina parva	7123.2	149587	1.5	2018-04-12	Chrysochromulina	Haptophyte
Plastidic Cryptophyte	169.6	94976	1	2018-04-12		Plastidic Cryptophyte
Plastidic Cryptophyte	507.6	1.02891e+06	10.5	2018-04-12		Plastidic Cryptophyte
Plastidic Cryptophyte	339.2	610560	6.2	2018-04-12		Plastidic Cryptophyte
Plastidic Cryptophyte	19164.8	1724832	17.7	2018-04-12		Plastidic Cryptophyte
Plastidic Cryptophyte	10515.2	1524704	15.6	2018-04-12		Plastidic Cryptophyte
Plastidic Cryptophyte	18656	652960	6.7	2018-04-12		Plastidic Cryptophyte
Indeterminatae genera	1696	271360	2.8	2018-04-12		Unidentified flagellates
Indeterminatae genera	4579.2	22896	0.2	2018-04-12		Unidentified flagellates
Chlamydomonas spec.	1017.6	111936	1.1	2018-04-13		Chlorophyte
Chlorococcales gen.	169.6	45792	0.5	2018-04-13		Chlorophyte
Elakatothrix genevensis	339.2	11872	0.1	2018-04-13		Chlorophyte
Koliella longiseta	169.6	15272.5	0.2	2018-04-13		Chlorophyte
Monoraphidium contortum	169.6	11366.6	0.1	2018-04-13		Chlorophyte
Scenedesmus spec.	339.2	33920	0.3	2018-04-13		Chlorophyte
Chrysococcus rufescens	339.2	61056	0.6	2018-04-13		Chrysophyte
Mallomonas sp.	339.2	84800	0.9	2018-04-13		Chrysophyte
Mallomonas sp.	169.6	51558.4	0.5	2018-04-13		Chrysophyte
Synura spec.	169.6	133984	1.4	2018-04-13		Chrysophyte
Asterionella formosa	507.6	370548	3.8	2018-04-13		Diatom
Centric diatom	1187.2	372781	3.8	2018-04-13		Diatom
Centric diatom	1526.4	206064	2.1	2018-04-13		Diatom
Nitzschia acicularis	508.8	31545.6	0.3	2018-04-13		Diatom
Syndera acus	1353.6	920448	9.4	2018-04-13		Diatom
Synedra ulna	52.5714	922734	9.4	2018-04-13		Diatom
Gymnodinium helveticum	2	42000	0.4	2018-04-13		Dinophyte
Gymnodinium spec.	169.6	191648	2	2018-04-13		Dinophyte
Peridinium spec.	10	72000	0.7	2018-04-13		Dinophyte
Chrysochromulina parva	7123.2	149587	1.5	2018-04-13	Chrysochromulina	Haptophyte
Plastidic Cryptophyte	169.6	94976	1	2018-04-13		Plastidic Cryptophyte
Plastidic Cryptophyte	507.6	1.02891e+06	10.5	2018-04-13		Plastidic Cryptophyte
Plastidic Cryptophyte	339.2	610560	6.2	2018-04-13		Plastidic Cryptophyte
Plastidic Cryptophyte	19164.8	1724832	17.7	2018-04-13		Plastidic Cryptophyte
Plastidic Cryptophyte	10515.2	1524704	15.6	2018-04-13		Plastidic Cryptophyte
Plastidic Cryptophyte	18656	652960	6.7	2018-04-13		Plastidic Cryptophyte
Indeterminatae genera	1696	271360	2.8	2018-04-13		Unidentified flagellates
Indeterminatae genera	4579.2	22896	0.2	2018-04-13		Unidentified flagellates
Chlamydomonas spec.	339.2	37312	0.5	2018-04-16		Chlorophyte
Monoraphidium contortum	339.2	22733.2	0.3	2018-04-16		Chlorophyte
Dinobryon divergens	22.8571	8914.29	0.1	2018-04-16		Chrysophyte
Uroglena americana	142.857	7142.86	0.1	2018-04-16		Chrysophyte
Asterionella formosa	212	154760	2	2018-04-16		Diatom
Centric diatom	254.4	437568	5.8	2018-04-16		Diatom
Centric diatom	678.4	213018	2.8	2018-04-16		Diatom
Nitzschia acicularis	508.8	96672	1.3	2018-04-16		Diatom
Syndera acus	1632.4	1110032	14.7	2018-04-16		Diatom
Synedra ulna	50.5714	887630	11.7	2018-04-16		Diatom
Gymnodinium helveticum	0.571429	12000	0.2	2018-04-16		Dinophyte
Peridinium spec.	3.71429	26742.9	0.4	2018-04-16		Dinophyte
Chrysochromulina parva	5342.4	908208	12	2018-04-16	Chrysochromulina	Haptophyte
Plastidic Cryptophyte	381.6	773503	10.2	2018-04-16		Plastidic Cryptophyte
Plastidic Cryptophyte	254.4	457920	6	2018-04-16		Plastidic Cryptophyte
Plastidic Cryptophyte	10515.2	946368	12.5	2018-04-16		Plastidic Cryptophyte
Plastidic Cryptophyte	2713.6	393472	5.2	2018-04-16		Plastidic Cryptophyte
Plastidic Cryptophyte	9073.6	317576	4.2	2018-04-16		Plastidic Cryptophyte
Indeterminatae genera	4664	746240	9.9	2018-04-16		Unidentified flagellates
Indeterminatae genera	3476.8	17384	0.2	2018-04-16		Unidentified flagellates
Chlorococcales gen.	84.8	22896	0.3	2018-04-18		Chlorophyte
Koliella longiseta	84.8	7636.24	0.1	2018-04-18		Chlorophyte
Micractinium pusillum	169.6	16960	0.2	2018-04-18		Chlorophyte
Monoraphidium contortum	254.4	17049.9	0.2	2018-04-18		Chlorophyte
Dinobryon divergens	169.6	100064	1.4	2018-04-18		Chrysophyte
Dinobryon divergens	14.2857	5571.43	0.1	2018-04-18		Chrysophyte
Asterionella formosa	63.3	46209	0.6	2018-04-18		Diatom
Centric diatom	593.6	186390	2.6	2018-04-18		Diatom
Centric diatom	339.2	45792	0.6	2018-04-18		Diatom
Fragilaria crotonensis	57.1429	29257.1	0.4	2018-04-18		Diatom
Nitzschia acicularis	84.8	5257.6	0.1	2018-04-18		Diatom
Syndera acus	949.5	645660	9	2018-04-18		Diatom
Synedra ulna	77.7143	1.36404e+06	19	2018-04-18		Diatom
Gymnodinium helveticum	4.57143	96000	1.3	2018-04-18		Dinophyte
Peridinium spec.	0.571429	4114.29	0.1	2018-04-18		Dinophyte
Chrysochromulina parva	5088	864960	12.1	2018-04-18	Chrysochromulina	Haptophyte
Chrysochromulina parva	2120	44520	0.6	2018-04-18	Chrysochromulina	Haptophyte
Plastidic Cryptophyte	593.6	1068480	14.9	2018-04-18		Plastidic Cryptophyte
Plastidic Cryptophyte	232.1	470467	6.6	2018-04-18		Plastidic Cryptophyte
Plastidic Cryptophyte	2.28571	5124.8	0.1	2018-04-18		Plastidic Cryptophyte
Plastidic Cryptophyte	4918.4	442656	6.2	2018-04-18		Plastidic Cryptophyte
Plastidic Cryptophyte	5172.8	181048	2.5	2018-04-18		Plastidic Cryptophyte
Plastidic Cryptophyte	1187.2	172144	2.4	2018-04-18		Plastidic Cryptophyte
Indeterminatae genera	1017.6	753024	10.5	2018-04-18		Unidentified flagellates
Indeterminatae genera	3476.8	556288	7.8	2018-04-18		Unidentified flagellates
Indeterminatae genera	2459.2	12296	0.2	2018-04-18		Unidentified flagellates
Chlamydomonas spec.	84.8	9328	0.2	2018-04-20		Chlorophyte
Chlorococcales gen.	339.2	22048	0.4	2018-04-20		Chlorophyte
Monoraphidium contortum	254.4	54568.8	1.1	2018-04-20		Chlorophyte
Oocystis marssonii	84.8	13652.8	0.3	2018-04-20		Chlorophyte
Mallomonas sp.	169.6	72928	1.5	2018-04-20		Chrysophyte
Asterionella formosa	91.4286	66742.9	1.4	2018-04-20		Diatom
Centric diatom	763.2	103032	2.1	2018-04-20		Diatom
Centric diatom	169.6	53254.4	1.1	2018-04-20		Diatom
Unidentified penate diatoms	84.8	74624	1.5	2018-04-20		Diatom
Syndera acus	274.3	186524	3.8	2018-04-20		Diatom
Synedra ulna	64.2857	1.12834e+06	22.9	2018-04-20		Diatom
Gymnodinium spec.	84.8	31376	0.6	2018-04-20		Dinophyte
Chrysochromulina parva	2204.8	374816	7.6	2018-04-20	Chrysochromulina	Haptophyte
Chrysochromulina parva	6360	133560	2.7	2018-04-20	Chrysochromulina	Haptophyte
Plastidic Cryptophyte	339.2	610560	12.4	2018-04-20		Plastidic Cryptophyte
Plastidic Cryptophyte	84.8	150435	3.1	2018-04-20		Plastidic Cryptophyte
Plastidic Cryptophyte	3646.4	328176	6.7	2018-04-20		Plastidic Cryptophyte
Plastidic Cryptophyte	5766.4	201824	4.1	2018-04-20		Plastidic Cryptophyte
Plastidic Cryptophyte	508.8	73776	1.5	2018-04-20		Plastidic Cryptophyte
Indeterminatae genera	7377.6	1180416	24	2018-04-20		Unidentified flagellates
Indeterminatae genera	9412.8	47064	1	2018-04-20		Unidentified flagellates
Monoraphidium contortum	84.8	2544	0.1	2018-04-23		Chlorophyte
Scenedesmus spec.	339.2	27136	1	2018-04-23		Chlorophyte
Mallomonas sp.	169.6	51558.4	1.9	2018-04-23		Chrysophyte
Staurastrum planctonicum	0.571429	5342.86	0.2	2018-04-23		Desmids
Asterionella formosa	22.8571	16685.7	0.6	2018-04-23		Diatom
Centric diatom	254.4	79881.6	2.9	2018-04-23		Diatom
Centric diatom	169.6	22896	0.8	2018-04-23		Diatom
Syndera acus	63.3	43044	1.6	2018-04-23		Diatom
Synedra ulna	28	491456	17.8	2018-04-23		Diatom
Chrysochromulina parva	2883.2	490144	17.7	2018-04-23	Chrysochromulina	Haptophyte
Chrysochromulina parva	8564.8	179861	6.5	2018-04-23	Chrysochromulina	Haptophyte
Plastidic Cryptophyte	169.6	222685	8.1	2018-04-23		Plastidic Cryptophyte
Plastidic Cryptophyte	254.4	457920	16.6	2018-04-23		Plastidic Cryptophyte
Plastidic Cryptophyte	763.2	68688	2.5	2018-04-23		Plastidic Cryptophyte
Plastidic Cryptophyte	1696	59360	2.1	2018-04-23		Plastidic Cryptophyte
Plastidic Cryptophyte	169.6	24592	0.9	2018-04-23		Plastidic Cryptophyte
Indeterminatae genera	3137.6	502016	18.2	2018-04-23		Unidentified flagellates
Indeterminatae genera	3307.2	16536	0.6	2018-04-23		Unidentified flagellates
Monoraphidium contortum	56.5	1695	0.1	2018-04-25		Chlorophyte
Scenedesmus spec.	113	11300	0.5	2018-04-25		Chlorophyte
Asterionella formosa	17.1126	12492.2	0.6	2018-04-25		Diatom
Centric diatom	56.5	17741	0.8	2018-04-25		Diatom
Centric diatom	113	15255	0.7	2018-04-25		Diatom
Fragilaria crotonensis	28.5209	14602.7	0.7	2018-04-25		Diatom
Unidentified penate diatoms	56.5	10791.5	0.5	2018-04-25		Diatom
Syndera acus	56.5	31075	1.4	2018-04-25		Diatom
Syndera acus	6.84503	4654.62	0.2	2018-04-25		Diatom
Synedra ulna	9.41191	165198	7.6	2018-04-25		Diatom
Chrysochromulina parva	1864.5	316965	14.7	2018-04-25	Chrysochromulina	Haptophyte
Chrysochromulina parva	10226.5	214756	9.9	2018-04-25	Chrysochromulina	Haptophyte
Plastidic Cryptophyte	169.5	94920	4.4	2018-04-25		Plastidic Cryptophyte
Plastidic Cryptophyte	226	400924	18.6	2018-04-25		Plastidic Cryptophyte
Plastidic Cryptophyte	169.5	305100	14.1	2018-04-25		Plastidic Cryptophyte
Plastidic Cryptophyte	113	229051	10.6	2018-04-25		Plastidic Cryptophyte
Plastidic Cryptophyte	339	30510	1.4	2018-04-25		Plastidic Cryptophyte
Plastidic Cryptophyte	734.5	25707.5	1.2	2018-04-25		Plastidic Cryptophyte
Plastidic Cryptophyte	113	16385	0.8	2018-04-25		Plastidic Cryptophyte
Indeterminatae genera	1412.5	226000	10.5	2018-04-25		Unidentified flagellates
Indeterminatae genera	3164	15820	0.7	2018-04-25		Unidentified flagellates
Eudorina elegans	169.6	6784	0.6	2018-04-27		Chlorophyte
Staurastrum planctonicum	1.14286	10685.7	1	2018-04-27		Desmids
Asterionella formosa	8.57143	6257.14	0.6	2018-04-27		Diatom
Centric diatom	84.8	6360	0.6	2018-04-27		Diatom
Fragilaria crotonensis	22.8571	11702.9	1	2018-04-27		Diatom
Syndera acus	1.42857	971.429	0.1	2018-04-27		Diatom
Synedra ulna	1.42857	25074.3	2.2	2018-04-27		Diatom
Chrysochromulina parva	890.4	151368	13.6	2018-04-27	Chrysochromulina	Haptophyte
Chrysochromulina parva	4664	97944	8.8	2018-04-27	Chrysochromulina	Haptophyte
Plastidic Cryptophyte	212	118720	10.6	2018-04-27		Plastidic Cryptophyte
Plastidic Cryptophyte	296.8	534240	47.8	2018-04-27		Plastidic Cryptophyte
Plastidic Cryptophyte	424	38160	3.4	2018-04-27		Plastidic Cryptophyte
Plastidic Cryptophyte	636	22260	2	2018-04-27		Plastidic Cryptophyte
Indeterminatae genera	508.8	81408	7.3	2018-04-27		Unidentified flagellates
Indeterminatae genera	1017.6	5088	0.5	2018-04-27		Unidentified flagellates
Chlamydomonas spec.	42.4	4664	0.2	2018-05-02		Chlorophyte
Staurastrum planctonicum	3.14286	29385.7	1.1	2018-05-02		Desmids
Asterionella formosa	1.42857	1042.86	0	2018-05-02		Diatom
Centric diatom	42.4	13313.6	0.5	2018-05-02		Diatom
Unidentified penate diatoms	42.4	37312	1.4	2018-05-02		Diatom
Chrysochromulina parva	720.8	122536	4.7	2018-05-02	Chrysochromulina	Haptophyte
Chrysochromulina parva	1611.2	33835.2	1.3	2018-05-02	Chrysochromulina	Haptophyte
Plastidic Cryptophyte	212	118720	4.6	2018-05-02		Plastidic Cryptophyte
Plastidic Cryptophyte	551.2	992160	38.3	2018-05-02		Plastidic Cryptophyte
Plastidic Cryptophyte	508.8	902611	34.9	2018-05-02		Plastidic Cryptophyte
Plastidic Cryptophyte	1484	215180	8.3	2018-05-02		Plastidic Cryptophyte
Plastidic Cryptophyte	1356.8	47488	1.8	2018-05-02		Plastidic Cryptophyte
Indeterminatae genera	424	67840	2.6	2018-05-02		Unidentified flagellates
Indeterminatae genera	720.8	3604	0.1	2018-05-02		Unidentified flagellates
Ankyra ancora	33.9	1695	0.1	2018-05-09		Chlorophyte
Staurastrum planctonicum	10.5714	98842.9	6.8	2018-05-09		Desmids
Centric diatom	33.9	10644.6	0.7	2018-05-09		Diatom
Centric diatom	33.9	2542.5	0.2	2018-05-09		Diatom
Ceratium hirundinella	0.571429	15428.6	1.1	2018-05-09		Dinoflagellate
Chrysochromulina parva	3118.8	65494.8	4.5	2018-05-09	Chrysochromulina	Haptophyte
Chrysochromulina parva	372.9	63393	4.3	2018-05-09	Chrysochromulina	Haptophyte
Plastidic Cryptophyte	67.8	89021.4	6.1	2018-05-09		Plastidic Cryptophyte
Plastidic Cryptophyte	67.8	37968	2.6	2018-05-09		Plastidic Cryptophyte
Plastidic Cryptophyte	305.1	549180	37.5	2018-05-09		Plastidic Cryptophyte
Plastidic Cryptophyte	237.3	420970	28.8	2018-05-09		Plastidic Cryptophyte
Plastidic Cryptophyte	440.7	39663	2.7	2018-05-09		Plastidic Cryptophyte
Plastidic Cryptophyte	610.2	21357	1.5	2018-05-09		Plastidic Cryptophyte
Indeterminatae genera	271.2	43392	3	2018-05-09		Unidentified flagellates
Indeterminatae genera	881.4	4407	0.3	2018-05-09		Unidentified flagellates
