# Supplementary material for: High-resolution metagenomic reconstruction of the freshwater spring bloom
Source: Microbiome. 2023 Jan 26;11:15. doi: 10.1186/s40168-022-01451-4 (PMC9878933; doi:10.1186/s40168-022-01451-4)
Supplement: Supplementary file 4 — Additional file 3: Table S2. General statistics and information about the bacterial MAGs. [file 40168_2022_1451_MOESM3_ESM.xlsx]

## Sheet: MAG info
Additional file 3 - Table S2.1 - General statistics and information about the bacterial MAGs
genome	temp	cluster	cluster-representative	total_length	gc_perc	num_of_contigs	Completeness	Contamination	Strain-heterogeneity	CRISPR_spacers	Numb_CRISPR_spacers	EGS	GTDB_tax	n50	max	mean	n80	genome	TOTAL_CDS	MEDIAN_CDS	MEAN_CDS	TOTAL_TRNA	MEDIAN_TRNA	MEAN_TRNA	TOTAL_RRNA	NUM_5S	NUM_16S	NUM_23S	CODING_DENSITY	NONCODING_DENSITY	MEDIAN_INTERGENIC_SPACER	MEAN_INTERGENIC_SPACER	MIN_DIST	MAX_DIST	NUM_FEATURES_USED	NEGOVERLAPS_PERC	ZEROOVERLAPS_PERC	POSOVERLAPS_PERC	PCC50	PCC90	NUM_SIGMA	NUM_RHODOPSINS	NUM_SIGNALTRANS	HISKA	GGDEF	PAS	PP2C	STOP-TAG	STOP-TAA
HRS-EL10-bin-16	16.5945	407_1	no	961411	49.022	136	50	0	0	no	0	1922822	d__Bacteria;p__Proteobacteria;c__Gammaproteobacteria;o__Burkholderiales;f__Methylophilaceae;g__Methylotenera;s__	8141	33481	7069	4939	HRS-EL10-bin-16	948	244	283.64	12	77	79.5	0	0	0	0	93.91	6.09	37	71.1141	-56	1415	825	12.7427	2.6699	84.5874	1.4768	1.0549	5	1	2	2	0	0	0	19.41	67.3
HRS-EL10-bin-35	16.5945	352_1	no	2078743	63.524	352	70.84	2.74	90	no	0	2.85402e+06	d__Bacteria;p__Proteobacteria;c__Gammaproteobacteria;o__Steroidobacterales;f__Steroidobacteraceae;g__;s__	6235	23436	5905	4131	HRS-EL10-bin-35	2000	256	295.88	25	76	78.68	0	0	0	0	93.21	6.79	38	84.4005	-195	1927	1674	21.2791	2.6898	76.0311	1.85	1	8	1	4	2	1	1	0	21.5	23.65
HRS-EL10-bin-38	16.5945	22_5	no	1660682	33.222	240	78.39	1.64	50	no	0	2.08374e+06	d__Bacteria;p__Bacteroidota;c__Bacteroidia;o__Flavobacteriales;f__Crocinitomicaceae;g__UBA952;s__	7880	23595	6919	4942	HRS-EL10-bin-38	1434	269.5	314.06	20	75	76.45	0	0	0	0	93.7	6.3	24	86.1226	-52	3305	1216	13.9095	4.2798	81.8107	0.6974	0.1395	11	0	2	2	0	0	0	14.23	71.69
HRS-EL10-bin-60	16.5945	21_1	no	1863499	44.63	345	55.65	2.76	60	no	0	3.25618e+06	d__Bacteria;p__Bacteroidota;c__Bacteroidia;o__Cytophagales;f__Cyclobacteriaceae;g__Algoriphagus;s__	5619	23360	5401	3783	HRS-EL10-bin-60	1691	241	287.6	19	75	77.79	0	0	0	0	91.8	8.2	60	111.947	-158	2215	1366	13.4066	1.685	84.9084	1.4784	0.887	11	0	1	1	0	0	0	17.09	60.14
HRS-EL10-bin-8	16.5945	103_1	no	2219816	41.131	176	94.02	3	90	no	0	2.29017e+06	d__Bacteria;p__Bacteroidota;c__Bacteroidia;o__Flavobacteriales;f__Flavobacteriaceae;g__Flavobacterium;s__	17235	80090	12612	8010	HRS-EL10-bin-8	1892	283	337.27	34	75	77.35	1	1	0	0	92.54	7.46	45	94.5642	-167	7046	1752	10.2227	2.8555	86.9218	1.7442	0.8457	6	1	5	3	0	2	0	15.75	78.01
HRS-EL11-bin-13	15.6773	352_1	no	2269573	63.495	326	75.86	1.72	100	no	0	2.94033e+06	d__Bacteria;p__Proteobacteria;c__Gammaproteobacteria;o__Steroidobacterales;f__Steroidobacteraceae;g__;s__	7634	35747	6961	4923	HRS-EL11-bin-13	2158	267	309.8	28	76	77.79	1	0	1	0	94.44	5.56	33	67.863	-193	1506	1862	22.5685	2.7405	74.691	1.9926	0.7878	7	0	5	2	1	2	0	20.02	22.98
HRS-EL11-bin-23	15.6773	103_1	no	2153584	41.203	179	92.03	1.16	60	no	0	2.31294e+06	d__Bacteria;p__Bacteroidota;c__Bacteroidia;o__Flavobacteriales;f__Flavobacteriaceae;g__Flavobacterium;s__	15921	64184	12031	7854	HRS-EL11-bin-23	1859	281	333.91	30	75	76.77	2	2	0	0	92.76	7.24	46	90.9895	-51	7046	1714	10.0409	3.2691	86.69	1.4524	0.7531	5	0	4	3	0	1	0	15.98	77.95
HRS-EL11-bin-3	15.6773	407_2	yes	614646	48.798	101	41.28	0	0	no	0	1.48897e+06	d__Bacteria;p__Proteobacteria;c__Gammaproteobacteria;o__Burkholderiales;f__Methylophilaceae;g__Methylotenera;s__	6255	19921	6085	4047	HRS-EL11-bin-3	620	240.5	277.64	19	76	78.26	2	0	1	1	93.58	6.42	42.5	73.0667	-56	1256	541	11.4815	2.037	86.4815	1.129	0.8065	0	0	1	1	0	0	0	19.35	68.39
HRS-EL11-bin-38	15.6773	21_2	yes	1752410	44.615	329	65.6	0.75	75	yes	1	2.65132e+06	d__Bacteria;p__Bacteroidota;c__Bacteroidia;o__Cytophagales;f__Cyclobacteriaceae;g__Algoriphagus;s__	5330	17536	5326	3802	HRS-EL11-bin-38	1606	241.5	283.98	22	75	78.09	1	1	0	0	92.06	7.94	56	106.955	-165	2691	1302	13.6818	2.0753	84.2429	1.3699	0.934	13	1	1	1	0	0	0	15.01	62.64
HRS-EL12-bin-10	16.508	11_1	no	2840154	40.971	44	99.46	0	0	yes	1	2.85557e+06	d__Bacteria;p__Bacteroidota;c__Bacteroidia;o__Flavobacteriales;f__Crocinitomicaceae;g__UBA952;s__	108898	341684	64548	61462	HRS-EL12-bin-10	2460	292	359.27	34	75	77.18	2	1	1	0	95.05	4.95	13	57.3936	-142	2995	2453	25.1631	4.6493	70.1876	0.9756	0.0407	20	1	3	2	0	1	0	16.99	63.46
HRS-EL12-bin-11	16.508	23_1	no	2662461	36.485	83	97.84	0.54	100	no	0	2.70655e+06	d__Bacteria;p__Bacteroidota;c__Bacteroidia;o__Flavobacteriales;f__Crocinitomicaceae;g__UBA952;s__	67828	211187	32077	25310	HRS-EL12-bin-11	2292	291	353.43	33	75	77.61	2	2	0	0	93.92	6.08	26.5	72.1234	-60	2798	2245	17.8699	3.3868	78.7433	0.829	0.2618	19	0	3	2	0	1	0	15.01	68.8
HRS-EL12-bin-12	16.508	42_1	no	1758279	33.102	325	58.32	0.59	50	no	0	2.99709e+06	d__Bacteria;p__Bacteroidota;c__Bacteroidia;o__Flavobacteriales;f__Crocinitomicaceae;g__40-80;s__	5593	16980	5410	3838	HRS-EL12-bin-12	1546	249.5	292.24	7	76	79.14	0	0	0	0	92.4	7.6	49	108.646	-69	2902	1231	12.6016	2.9268	84.4715	1.6171	0.1294	6	0	4	2	0	2	0	15.39	68.56
HRS-EL12-bin-19	16.508	36_1	yes	2383623	30.553	284	84.64	0.77	33.33	no	0	2.79451e+06	d__Bacteria;p__Bacteroidota;c__Bacteroidia;o__Flavobacteriales;f__Crocinitomicaceae;g__;s__	9932	39607	8393	5781	HRS-EL12-bin-19	2049	267	320.06	18	75	77.83	0	0	0	0	93.47	6.53	48	87.3107	-52	2893	1784	10.6562	3.3651	85.9787	1.2689	0.5857	15	0	4	3	0	1	0	13.52	76.77
HRS-EL12-bin-2	16.508	126_0	yes	1431840	37.497	318	41.51	0.3	0	no	0	3.43904e+06	d__Bacteria;p__Bacteroidota;c__Bacteroidia;o__Cytophagales;f__Spirosomaceae;g__Flectobacillus;s__	4423	14248	4502	3442	HRS-EL12-bin-2	1208	240	285.02	12	74	75.42	0	0	0	0	90.67	9.33	102	148.014	-73	2326	904	5.2049	0.6645	94.1307	0.8278	0.0828	17	0	3	2	0	1	0	23.84	69.04
HRS-EL12-bin-21	16.508	30_1	no	2686338	35.392	289	89.33	1.62	66.67	no	0	2.95849e+06	d__Bacteria;p__Bacteroidota;c__Bacteroidia;o__Flavobacteriales;f__Crocinitomicaceae;g__UBA952;s__	11160	86232	9295	5972	HRS-EL12-bin-21	2342	262	323.7	21	75	78.48	0	0	0	0	93.81	6.19	24.5	80.2358	-61	3007	2075	17.3095	3.7126	78.9778	1.281	0.2989	18	0	4	3	0	1	0	14.18	68.15
HRS-EL13-bin-11	17.42	108_5	yes	1235056	34.972	235	59.71	0.98	100	no	0	2.04815e+06	d__Bacteria;p__Bacteroidota;c__Bacteroidia;o__Sphingobacteriales;f__;g__;s__	5492	16411	5255	3722	HRS-EL13-bin-11	1110	250	302.69	23	75	76.83	0	0	0	0	96.16	3.84	20	52.7875	-59	1052	900	12.792	4.5606	82.6474	1.1712	0.9009	7	1	1	1	0	0	0	9.91	84.86
HRS-EL13-bin-15	17.42	29_2	yes	1243200	34.309	259	56.57	0.83	66.67	no	0	2.17939e+06	d__Bacteria;p__Bacteroidota;c__Bacteroidia;o__Flavobacteriales;f__Crocinitomicaceae;g__UBA952;s__	4793	16002	4800	3518	HRS-EL13-bin-15	1089	247	290.79	7	83	83.43	0	0	0	0	93.31	6.69	40	99.1406	-192	1476	840	13.9452	4.1716	81.8832	0.8264	0.1837	9	0	1	1	0	0	0	16.16	65.29
HRS-EL13-bin-17	17.42	113_1	no	1385402	42.852	222	48.06	0	0	no	0	2.88265e+06	d__Bacteria;p__Bacteroidota;c__Bacteroidia;o__NS11-12g;f__UBA955;g__UBA955;s__	7028	31487	6240	4407	HRS-EL13-bin-17	1119	291	342.03	19	77	80.11	0	0	0	0	94.44	5.56	30	84.0972	-113	3230	917	15.8297	2.5109	81.6594	1.6086	1.1618	7	0	1	1	0	0	0	10.19	68.99
HRS-EL13-bin-20	17.42	95_1	no	2112848	35.022	177	93.89	1.98	80	no	0	2.20579e+06	d__Bacteria;p__Bacteroidota;c__Bacteroidia;o__Flavobacteriales;f__Flavobacteriaceae;g__Flavobacterium;s__Flavobacterium	15384	78678	11936	8514	HRS-EL13-bin-20	1862	278	323.31	33	75	77.15	2	2	0	0	92.64	7.36	52.5	90.4564	-61	2761	1721	5.814	2.7907	91.3953	1.5575	0.6982	8	1	3	2	0	1	0	12.62	83.35
HRS-EL13-bin-21	17.42	42_1	no	2847623	33.173	261	92.19	1.35	20	no	0	3.04716e+06	d__Bacteria;p__Bacteroidota;c__Bacteroidia;o__Flavobacteriales;f__Crocinitomicaceae;g__M2408;s__	13067	101554	10910	7115	HRS-EL13-bin-21	2492	266	319.2	27	75	76.96	1	0	1	0	91.87	8.13	52	102.537	-87	2521	2260	11.7751	2.8774	85.3475	2.6485	0.321	14	0	5	3	0	2	0	16.01	69.46
HRS-EL13-bin-24	17.42	7_1	no	1878684	39.895	299	71.99	0	0	no	0	2.60965e+06	d__Bacteria;p__Bacteroidota;c__Bacteroidia;o__Chitinophagales;f__Chitinophagaceae;g__OLB11;s__	6667	24993	6283	4270	HRS-EL13-bin-24	1586	261	315.44	23	75	77.22	0	0	0	0	92.34	7.66	67.5	109.877	-64	3177	1311	7.8626	0.687	91.4504	0.8827	0.3153	6	0	2	2	0	0	0	18.28	70.81
HRS-EL13-bin-25	17.42	28_1	yes	2129696	44.273	269	90.11	1.64	20	no	0	2.32468e+06	d__Bacteria;p__Bacteroidota;c__Bacteroidia;o__Flavobacteriales;f__Crocinitomicaceae;g__UBA952;s__	9039	44465	7917	5193	HRS-EL13-bin-25	1898	270.5	322.17	24	75	78.46	1	1	0	0	96.13	3.87	14	49.7542	-146	2395	1657	21.4372	4.2874	74.2754	0.4742	0.1581	18	1	2	2	0	0	0	16.39	62.59
HRS-EL13-bin-28	17.42	30_1	no	3068765	35.272	111	99.46	0	0	no	0	3.08543e+06	d__Bacteria;p__Bacteroidota;c__Bacteroidia;o__Flavobacteriales;f__Crocinitomicaceae;g__UBA952;s__	47989	115116	27646	19189	HRS-EL13-bin-28	2711	279	339.52	34	75	78.35	2	2	0	0	93.36	6.64	25	77.2465	-80	3139	2638	16.8373	3.5647	79.598	2.0288	0.5533	20	0	4	3	0	1	0	14.13	68.13
HRS-EL13-bin-31	17.42	121_1	no	1470933	41.715	253	41.38	0	0	no	0	3.5547e+06	d__Bacteria;p__Bacteroidota;c__Bacteroidia;o__Cytophagales;f__Spirosomaceae;g__UBA6715;s__	6237	20805	5813	3971	HRS-EL13-bin-31	1305	266	306.3	12	74.5	77.25	0	0	0	0	95.47	4.53	15	62.492	-83	1397	1068	20.6186	3.9363	75.4452	0.8429	0.2299	6	1	1	1	0	0	0	21.69	67.74
HRS-EL13-bin-37	17.42	11_1	yes	2866947	40.893	31	98.92	0	0	yes	1	2.89825e+06	d__Bacteria;p__Bacteroidota;c__Bacteroidia;o__Flavobacteriales;f__Crocinitomicaceae;g__UBA952;s__	160355	299974	92482	80102	HRS-EL13-bin-37	2462	295.5	364.68	33	75	77.24	2	1	1	0	95.25	4.75	13.5	55.2607	-142	2409	2467	24.6959	4.6229	70.6813	0.9748	0.1219	19	1	3	2	0	1	0	17.14	63.89
HRS-EL13-bin-4	17.42	32_1	yes	1612623	39.438	208	80.14	1.89	50	no	0	1.97423e+06	d__Bacteria;p__Bacteroidota;c__Bacteroidia;o__Flavobacteriales;f__Crocinitomicaceae;g__UBA952;s__	9287	28974	7752	5329	HRS-EL13-bin-4	1448	271.5	319.08	17	75	77.29	0	0	0	0	95.93	4.07	14	52.1822	-136	3034	1258	21.7979	4.3755	73.8266	1.3812	0.6906	16	0	1	1	0	0	0	12.78	70.99
HRS-EL13-bin-40	17.42	109_1	no	1619004	41.264	275	63.23	0	0	no	0	2.5605e+06	d__Bacteria;p__Bacteroidota;c__Bacteroidia;o__Flavobacteriales;f__UA16;g__UBA4660;s__	6256	18082	5887	4154	HRS-EL13-bin-40	1448	263	310.19	16	75	76.88	4	2	1	1	95.71	4.29	18	58.1381	-55	1926	1196	20.5858	4.3515	75.0628	1.4503	0.7597	5	1	2	2	0	0	0	14.57	67.33
HRS-EL13-bin-41	17.42	76_1	no	1768946	35.024	154	91.96	1.44	62.5	no	0	1.8959e+06	d__Bacteria;p__Bacteroidota;c__Bacteroidia;o__Flavobacteriales;f__Flavobacteriaceae;g__Flavobacterium;s__	14610	55607	11486	7830	HRS-EL13-bin-41	1600	273	321.42	37	75	76.89	0	0	0	0	93.78	6.22	52	74.1794	-58	2251	1484	7.8894	2.4275	89.6831	1.0625	0.6875	6	1	2	1	0	1	0	13.75	82.19
HRS-EL13-bin-43	17.42	388_6	yes	2085981	51.881	305	62.07	0	0	no	0	3.36069e+06	d__Bacteria;p__Proteobacteria;c__Gammaproteobacteria;o__Burkholderiales;f__Burkholderiaceae;g__Limnohabitans;s__	7874	28716	6839	4616	HRS-EL13-bin-43	2070	264	292.44	18	77	81.22	0	0	0	0	94.86	5.14	24	60.1094	-123	1330	1784	20.0224	2.2434	77.7342	1.6425	0.8696	8	0	2	1	0	1	0	6.18	49.61
HRS-EL13-bin-46	17.42	23_1	yes	2718095	36.54	74	100	0	0	no	0	2718095	d__Bacteria;p__Bacteroidota;c__Bacteroidia;o__Flavobacteriales;f__Crocinitomicaceae;g__UBA952;s__	99986	191229	36731	41381	HRS-EL13-bin-46	2301	293	360.35	29	75	77.52	2	2	0	0	94.15	5.85	26	70.4482	-60	2798	2259	17.9805	3.3658	78.6537	0.9996	0.2173	17	0	3	2	0	1	0	14.91	69.19
HRS-EL13-bin-6	17.42	75_2	no	1831130	31.735	218	86.04	2.67	85.71	no	0	2.07141e+06	d__Bacteria;p__Bacteroidota;c__Bacteroidia;o__Flavobacteriales;f__Flavobacteriaceae;g__Flavobacterium;s__	9423	31505	8399	5836	HRS-EL13-bin-6	1625	267	314.91	35	75	77.37	0	0	0	0	93.29	6.71	59	85.2441	-75	2359	1443	6.4494	2.9126	90.638	2.5231	1.2923	7	0	1	1	0	0	0	12.12	83.75
HRS-EL1-bin-15	3.66182	74_1	no	3036375	35.742	140	96.91	1.23	100	no	0	3.09465e+06	d__Bacteria;p__Bacteroidota;c__Bacteroidia;o__Chitinophagales;f__UBA10324;g__UBA10324;s__	38357	116533	21688	16364	HRS-EL1-bin-15	2537	286	351.92	37	75	78.38	3	1	1	1	92.8	7.2	57	89.7141	-85	2376	2439	9.598	1.9688	88.4331	1.2219	0.3153	18	0	3	2	0	1	0	14.98	64.21
HRS-EL1-bin-2	3.66182	262_1	yes	6497217	60.876	261	97.16	3.38	14.29	no	0	6.46111e+06	d__Bacteria;p__Verrucomicrobiota;c__Verrucomicrobiae;o__Pedosphaerales;f__Pedosphaeraceae;g__;s__	47877	151570	24893	18264	HRS-EL1-bin-2	5016	298	380.04	58	76	77.86	2	0	1	1	90.43	9.57	71	129.197	-187	3078	4816	12.0249	0.8515	87.1236	4.8046	0.8373	51	0	7	2	1	4	0	19.7	22.75
HRS-EL1-bin-21	3.66182	405_1	no	2384026	40.801	254	91.28	1.43	0	no	0	2.57442e+06	d__Bacteria;p__Proteobacteria;c__Gammaproteobacteria;o__Methylococcales;f__Methylomonadaceae;g__KS41;s__	11209	46453	9385	6510	HRS-EL1-bin-21	2115	261	312.14	34	77	78.91	2	2	0	0	92.43	7.57	49	95.1002	-183	1201	1898	14.0221	3.5846	82.3933	1.7967	0.1891	7	0	6	2	1	3	0	12.58	69.65
HRS-EL2-bin-11	3.90273	12_1	no	2213812	35.134	298	81.23	0.03	0	no	0	2.72454e+06	d__Bacteria;p__Bacteroidota;c__Bacteroidia;o__AKYH767-A;f__;g__;s__	8354	37619	7428	4950	HRS-EL2-bin-11	1832	279	328.41	25	75	78.08	0	0	0	0	93.5	6.5	38	92.0787	-59	4326	1563	14.2125	2.1767	83.6108	0.9279	0.2183	10	0	3	1	0	2	0	14.63	72.22
HRS-EL2-bin-12	3.90273	74_1	no	2966796	35.803	180	96.17	0.51	0	no	0	3.06922e+06	d__Bacteria;p__Bacteroidota;c__Bacteroidia;o__Chitinophagales;f__UBA10324;g__UBA10324;s__	24577	68261	16482	11799	HRS-EL2-bin-12	2505	278	342.43	36	75	78.08	3	1	1	1	92.37	7.63	58	95.7864	-85	4733	2365	9.3063	1.9459	88.7479	1.477	0.4391	17	0	3	2	0	1	0	14.85	64.31
HRS-EL2-bin-17	3.90273	65_10	yes	956447	34.409	210	40.24	0	0	no	0	2.37686e+06	d__Bacteria;p__Bacteroidota;c__Bacteroidia;o__Chitinophagales;f__Chitinophagaceae;g__Ferruginibacter;s__	4326	17050	4554	3440	HRS-EL2-bin-17	806	244.5	293.41	13	75	76.77	0	0	0	0	91.8	8.2	64	128.75	-83	3985	610	7.0608	0.6568	92.2824	0.8685	0.2481	4	0	3	1	0	2	0	14.02	72.33
HRS-EL3-bin-1	5.95	74_1	no	2284721	35.774	320	75.45	1.48	66.67	no	0	2.98331e+06	d__Bacteria;p__Bacteroidota;c__Bacteroidia;o__Chitinophagales;f__UBA10324;g__UBA10324;s__	8129	41751	7139	4630	HRS-EL3-bin-1	1944	264	320.25	30	75	77.83	1	0	1	0	93.56	6.44	52	88.9583	-105	3705	1656	10.0906	1.8127	88.0967	0.6173	0.1543	13	0	2	1	0	1	0	14.15	64.61
HRS-EL4-bin-11	8.88	407_1	no	1331293	48.467	128	63.79	3.45	100	no	0	2.01499e+06	d__Bacteria;p__Proteobacteria;c__Gammaproteobacteria;o__Burkholderiales;f__Methylophilaceae;g__Methylotenera;s__	14973	48829	10400	6799	HRS-EL4-bin-11	1288	258	293.74	26	77	78.81	0	0	0	0	93.17	6.83	42	76.704	-125	985	1187	12.5632	2.6138	84.8229	1.3975	1.0093	6	1	3	2	0	1	0	20.73	65.84
HRS-EL4-bin-13	8.88	33_9	yes	1031769	39.872	226	47.3	0.67	100	no	0	2.16671e+06	d__Bacteria;p__Bacteroidota;c__Bacteroidia;o__Flavobacteriales;f__Crocinitomicaceae;g__UBA952;s__	4435	15148	4565	3482	HRS-EL4-bin-13	927	243	286.23	12	75	77.92	0	0	0	0	95.46	4.54	22	65.5524	-58	3699	716	18.4615	5.4545	76.0839	1.1866	0.9709	11	0	1	1	0	0	0	15.21	69.9
HRS-EL4-bin-14	8.88	262_1	no	5861905	60.99	453	92.04	3.6	0	no	0	6.13959e+06	d__Bacteria;p__Verrucomicrobiota;c__Verrucomicrobiae;o__Pedosphaerales;f__UBA11320;g__;s__	17213	103049	12940	8446	HRS-EL4-bin-14	4669	286	359.96	43	76	77.93	2	0	1	1	90.32	9.68	73	133.226	-190	3078	4262	11.7578	0.8918	87.3504	4.1122	0.4498	46	0	7	2	1	4	0	19.98	22.64
HRS-EL4-bin-23	8.88	302_1	yes	1513312	61.587	317	58.69	0.93	0	no	0	2.5545e+06	d__Bacteria;p__Actinobacteriota;c__Acidimicrobiia;o__Acidimicrobiales;f__Ilumatobacteraceae;g__;s__	4759	15448	4773	3552	HRS-EL4-bin-23	1569	249	274.96	23	75	78.48	0	0	0	0	94.56	5.44	28	64.5561	-178	1109	1276	19.7647	3.451	76.7843	0.8923	0.1275	8	0	3	2	1	0	0	24.79	20.2
HRS-EL4-bin-24	8.88	60_1	no	1376303	31.375	278	45.69	0	0	yes	1	3.01226e+06	d__Bacteria;p__Bacteroidota;c__Bacteroidia;o__NS11-12g;f__UKL13-3;g__;s__	4886	15540	4950	3680	HRS-EL4-bin-24	1168	253	294.52	9	75	76	0	0	0	0	91.71	8.29	75.5	126.787	-61	2173	901	7.8889	1.3333	90.7778	1.113	0.1712	6	0	3	2	0	1	0	18.75	73.2
HRS-EL4-bin-28	8.88	37_1	no	2494067	30.697	336	85.57	1.72	100	no	0	2.86452e+06	d__Bacteria;p__Bacteroidota;c__Bacteroidia;o__Flavobacteriales;f__Crocinitomicaceae;g__UBA2040;s__	8834	46434	7422	4658	HRS-EL4-bin-28	2160	262	309.26	23	75	76.65	1	1	0	0	92.4	7.6	56	102.448	-79	2746	1852	11.0211	2.8633	86.1156	2.1296	0.787	13	0	4	2	0	2	0	12.27	75.6
HRS-EL4-bin-32	8.88	96_1	no	2367386	37.578	226	94.05	1.44	57.14	no	0	2.48091e+06	d__Bacteria;p__Bacteroidota;c__Bacteroidia;o__Flavobacteriales;f__Flavobacteriaceae;g__Flavobacterium;s__	13441	47542	10475	7024	HRS-EL4-bin-32	2050	273	323.49	33	75	77.18	0	0	0	0	92.32	7.68	62	97.9365	-152	1989	1858	6.7851	2.9079	90.3069	1.2683	0.439	9	1	6	3	0	3	0	18.05	76.59
HRS-EL4-bin-35	8.88	9_1	no	1745068	42.128	325	56.13	0.05	0	no	0	3.10742e+06	d__Bacteria;p__Bacteroidota;c__Bacteroidia;o__Flavobacteriales;f__Crocinitomicaceae;g__M0103;s__	5621	18653	5369	3826	HRS-EL4-bin-35	1493	250	306.48	13	75	77.23	0	0	0	0	93.68	6.32	38.5	93.1655	-127	1819	1185	15.8784	3.7162	80.4054	1.2056	0.4019	11	1	3	2	0	1	0	15.94	60.55
HRS-EL5-bin-13	10.808	220_2	yes	969997	66.662	176	41.61	1.29	0	no	0	2.30109e+06	d__Bacteria;p__Myxococcota;c__Bradimonadia;o__;f__;g__;s__	5796	23116	5511	3942	HRS-EL5-bin-13	789	296	340.74	8	79	80.75	0	0	0	0	94.45	5.55	28	86.7005	-189	1872	622	23.8325	2.4155	73.752	0.6337	0.1267	7	0	3	1	1	0	1	41.83	15.59
HRS-EL5-bin-15	10.808	9_1	no	2501560	42.201	343	79.17	1.13	66.67	no	0	3.12403e+06	d__Bacteria;p__Bacteroidota;c__Bacteroidia;o__Flavobacteriales;f__Crocinitomicaceae;g__M0103;s__	8702	46041	7293	4716	HRS-EL5-bin-15	2155	256	320.73	17	75	75.41	0	0	0	0	92.88	7.12	38	97.3231	-110	2752	1830	15.1449	3.4445	81.4106	1.0673	0.2784	23	1	5	3	0	2	0	14.85	62.23
HRS-EL5-bin-16	10.808	118_1	no	958012	31.99	53	91.76	0	0	no	0	1.04404e+06	d__Bacteria;p__Proteobacteria;c__Alphaproteobacteria;o__Rickettsiales;f__Midichloriaceae;g__;s__	22462	86748	18075	12150	HRS-EL5-bin-16	919	254	307.51	33	76	78.48	3	1	1	1	92.79	7.21	29	76.5787	-72	1800	903	17.7384	1.5521	80.7095	0.8705	0.1088	1	0	1	1	0	0	0	16.97	63.76
HRS-EL5-bin-20	10.808	37_1	no	2301962	30.81	361	83.71	2.27	77.78	no	0	2.6875e+06	d__Bacteria;p__Bacteroidota;c__Bacteroidia;o__Flavobacteriales;f__Crocinitomicaceae;g__UBA2040;s__	7034	17148	6376	4359	HRS-EL5-bin-20	2008	253	306	20	74.5	75.95	0	0	0	0	92.85	7.15	50	98.6978	-58	2746	1669	11.8705	2.8777	85.2518	2.3406	0.7968	14	0	3	2	0	1	0	11.21	76.79
HRS-EL5-bin-27	10.808	12_1	no	2570579	35.161	225	95.79	1.43	0	no	0	2.64518e+06	d__Bacteria;p__Bacteroidota;c__Bacteroidia;o__AKYH767-A;f__;g__;s__	15009	61147	11424	7637	HRS-EL5-bin-27	2141	285	343.14	29	75	77.9	2	1	1	0	93.51	6.49	41	85.6893	-132	3079	1948	12.8403	2.1058	85.0539	0.8874	0.1868	15	0	4	2	0	2	0	14.39	72.44
HRS-EL5-bin-8	10.808	96_1	no	2263670	37.57	280	89.18	3.47	85.71	no	0	2.45024e+06	d__Bacteria;p__Bacteroidota;c__Bacteroidia;o__Flavobacteriales;f__Flavobacteriaceae;g__Flavobacterium;s__	9399	42732	8084	5294	HRS-EL5-bin-8	1976	268	314.71	23	76	78.35	0	0	0	0	92.29	7.71	61	101.306	-144	2990	1724	6.6744	2.96	90.3656	1.4676	0.3543	7	1	5	2	0	3	0	17.26	76.82
HRS-EL5-bin-9	10.808	407_1	no	1331591	48.762	124	66.38	1.72	100	no	0	1.97151e+06	d__Bacteria;p__Proteobacteria;c__Gammaproteobacteria;o__Burkholderiales;f__Methylophilaceae;g__Methylotenera;s__	16090	54688	10738	6532	HRS-EL5-bin-9	1272	263.5	300.44	31	77	79.29	0	0	0	0	93.59	6.41	38	72.4512	-125	984	1180	12.3834	2.9686	84.648	1.1792	0.9434	3	1	2	2	0	0	0	20.6	66.9
HRS-EL6-bin-18	12.5517	38_1	no	1037273	36.52	226	41.44	0.11	0	no	0	2.50032e+06	d__Bacteria;p__Bacteroidota;c__Bacteroidia;o__Flavobacteriales;f__Crocinitomicaceae;g__M0103;s__	4435	13469	4589	3488	HRS-EL6-bin-18	902	236	287.56	11	75	77.55	0	0	0	0	92.89	7.11	51	107.169	-147	2308	689	12.3547	2.6163	85.0291	1.2195	0.6652	5	0	0	0	0	0	0	13.97	69.73
HRS-EL6-bin-21	12.5517	40_1	yes	2702707	33.192	301	94.86	1.8	100	no	0	2.79787e+06	d__Bacteria;p__Bacteroidota;c__Bacteroidia;o__Flavobacteriales;f__Crocinitomicaceae;g__M2408;s__	11013	47677	8979	5895	HRS-EL6-bin-21	2334	269	319.02	29	75	77.21	0	0	0	0	92.29	7.71	38.5	101.097	-55	6102	2063	12.7546	2.8613	84.3841	2.9991	0.8997	14	0	5	3	0	2	0	14.44	71.04
HRS-EL6-bin-27	12.5517	118_1	no	975177	31.989	32	93.41	0	0	no	0	1.04397e+06	d__Bacteria;p__Proteobacteria;c__Alphaproteobacteria;o__Rickettsiales;f__Midichloriaceae;g__;s__	50412	116455	30474	21213	HRS-EL6-bin-27	933	259	313.12	34	76	78.47	3	1	1	1	92.8	7.2	30.5	74.8966	-72	1800	939	17.1642	1.3859	81.4499	0.6431	0	1	0	1	1	0	0	0	17.36	63.56
HRS-EL6-bin-9	12.5517	407_1	yes	1336110	48.593	139	67.24	1.72	100	no	0	1.9529e+06	d__Bacteria;p__Proteobacteria;c__Gammaproteobacteria;o__Burkholderiales;f__Methylophilaceae;g__Methylotenera;s__	13279	48301	9612	5973	HRS-EL6-bin-9	1297	259	294.75	24	77	79.33	0	0	0	0	92.94	7.06	42	79.8333	-125	1974	1183	12.9442	2.6227	84.4332	2.2359	1.9275	4	1	2	2	0	0	0	21.59	64.92
HRS-EL7-bin-17	12.3344	17_1	no	2570504	34.71	403	76.51	1.22	57.14	no	0	3.31871e+06	d__Bacteria;p__Bacteroidota;c__Bacteroidia;o__AKYH767;f__;g__;s__	6915	29308	6378	4217	HRS-EL7-bin-17	2176	257	315.5	24	75	78.04	2	1	1	0	92.7	7.3	43	104.22	-111	2787	1801	13.8333	2.3889	83.7778	1.1489	0.5055	9	0	5	2	0	3	0	14.38	68.93
HRS-EL7-bin-23	12.3344	407_1	no	1319598	48.616	153	69.83	3.45	100	no	0	1.82453e+06	d__Bacteria;p__Proteobacteria;c__Gammaproteobacteria;o__Burkholderiales;f__Methylophilaceae;g__Methylotenera;s__	10634	33488	8624	5506	HRS-EL7-bin-23	1273	258	294.23	24	77	79.71	0	0	0	0	93.4	6.6	38.5	76.1136	-125	1955	1145	11.451	2.972	85.5769	0.9427	0.707	5	1	1	1	0	0	0	20.97	65.99
HRS-EL7-bin-27	12.3344	352_1	no	1226761	63.637	259	43.92	0.91	100	no	0	2.76775e+06	d__Bacteria;p__Proteobacteria;c__Gammaproteobacteria;o__Steroidobacterales;f__Steroidobacteraceae;g__;s__	4677	16263	4736	3527	HRS-EL7-bin-27	1167	252	295.53	11	76	77.45	0	0	0	0	94.34	5.66	37	75.5082	-195	1279	920	20.2394	1.741	78.0196	0.6855	0.0857	6	0	3	2	1	0	0	20.82	21.85
HRS-EL7-bin-28	12.3344	118_1	no	969906	31.978	51	91.21	1.2	0	no	0	1.05062e+06	d__Bacteria;p__Proteobacteria;c__Alphaproteobacteria;o__Rickettsiales;f__Midichloriaceae;g__;s__	29511	106782	19017	14610	HRS-EL7-bin-28	915	260	312.56	31	76	78.65	2	0	1	1	93.22	6.78	30	73.3456	-55	1800	898	17.2798	1.4493	81.2709	0.3279	0.1093	1	0	1	1	0	0	0	16.83	63.93
HRS-EL7-bin-35	12.3344	42_1	no	3169242	33.056	170	98.92	1.27	42.86	no	0	3.16315e+06	d__Bacteria;p__Bacteroidota;c__Bacteroidia;o__Flavobacteriales;f__Crocinitomicaceae;g__M2408;s__	27175	115324	18642	12974	HRS-EL7-bin-35	2794	273	329.24	25	75	77.08	1	1	0	0	91.77	8.23	47	98.4368	-65	2287	2652	12.0709	3.1309	84.7982	2.577	0.4653	16	0	5	3	0	2	0	15.96	69.36
HRS-EL7-bin-4	12.3344	89_2	yes	1311856	34.49	244	52.59	0	0	no	0	2.4945e+06	d__Bacteria;p__Bacteroidota;c__Bacteroidia;o__Flavobacteriales;f__Flavobacteriaceae;g__Flavobacterium;s__	5571	18989	5376	3991	HRS-EL7-bin-4	1144	260	302.36	9	75	78	0	0	0	0	93.74	6.26	63	90.1493	-93	1700	912	8.562	2.5247	88.9133	1.2238	0.5245	5	1	3	2	0	1	0	16.87	75.52
HRS-EL7-bin-41	12.3344	369_0	yes	2012746	53.704	425	50.04	0.68	0	no	0	3.99492e+06	d__Bacteria;p__Verrucomicrobiota;c__Verrucomicrobiae;o__Verrucomicrobiales;f__Verrucomicrobiaceae;g__Prosthecobacter;s__	4666	14180	4735	3518	HRS-EL7-bin-41	1907	233	286.45	18	75.5	79.33	0	0	0	0	91.87	8.13	53	109.03	-191	2107	1502	11.7255	0.9993	87.2751	0.9963	0.3146	13	0	5	2	0	3	0	19.51	37.65
HRS-EL8-bin-13	13.256	352_1	no	2301479	63.574	318	80.32	2.28	36.36	no	0	2.80006e+06	d__Bacteria;p__Proteobacteria;c__Gammaproteobacteria;o__Steroidobacterales;f__Steroidobacteraceae;g__;s__	8321	25710	7237	4827	HRS-EL8-bin-13	2150	275	314.14	29	76	77.93	1	0	1	0	94.17	5.83	32	72.1122	-195	2214	1863	21.8045	3.1686	75.0269	0.8837	0.2326	9	0	4	2	1	1	0	18.74	24.37
HRS-EL8-bin-15	13.256	42_1	no	2878600	33.087	282	93.78	1.1	0	no	0	3.03576e+06	d__Bacteria;p__Bacteroidota;c__Bacteroidia;o__Flavobacteriales;f__Crocinitomicaceae;g__M2408;s__	13845	57236	10207	6755	HRS-EL8-bin-15	2530	262	314.12	25	75	76.88	1	1	0	0	91.74	8.26	49	104.485	-65	3298	2276	12	3.0769	84.9231	2.2134	0.3162	14	0	5	3	0	2	0	15.65	69.37
HRS-EL8-bin-17	13.256	17_1	yes	3127103	34.815	380	88.16	0.97	50	no	0	3.51267e+06	d__Bacteria;p__Bacteroidota;c__Bacteroidia;o__AKYH767;f__;g__;s__	10012	54239	8229	5478	HRS-EL8-bin-17	2640	263	322.88	23	75	78.22	0	0	0	0	91.5	8.5	47	116.356	-135	3387	2285	13.5289	2.4081	84.063	1.5152	0.6439	13	1	5	2	0	3	0	15.08	67.99
HRS-EL8-bin-18	13.256	118_1	no	618921	32.094	106	63.68	0	0	no	0	971924	d__Bacteria;p__Proteobacteria;c__Alphaproteobacteria;o__Rickettsiales;f__Midichloriaceae;g__;s__	5995	16048	5838	4202	HRS-EL8-bin-18	591	237	279.58	22	76	78.5	0	0	0	0	92.7	7.3	35	88.9154	-138	2736	509	17.9134	0.5906	81.4961	0.3384	0.3384	1	0	1	1	0	0	0	16.92	62.27
HRS-EL8-bin-3	13.256	407_1	no	1143183	48.702	168	56.9	0	0	no	0	2.00911e+06	d__Bacteria;p__Proteobacteria;c__Gammaproteobacteria;o__Burkholderiales;f__Methylophilaceae;g__Methylotenera;s__	7305	36137	6804	4529	HRS-EL8-bin-3	1111	251	286.95	20	77	79.1	0	0	0	0	93.1	6.9	42	81.8546	-56	1667	964	12.3572	2.3884	85.2544	0.6301	0.36	4	1	2	2	0	0	0	20.88	65.26
HRS-EL9-bin-10	16.33	103_1	no	1981899	41.271	201	89.55	0.09	0	no	0	2.21118e+06	d__Bacteria;p__Bacteroidota;c__Bacteroidia;o__Flavobacteriales;f__Flavobacteriaceae;g__Flavobacterium;s__	12870	38627	9860	6761	HRS-EL9-bin-10	1679	277	332.75	24	75	76	1	1	0	0	93.01	6.99	46	92.1969	-49	7046	1504	10.3127	2.7279	86.9594	0.7743	0.2382	5	1	3	2	0	1	0	15.96	77.61
HRS-EL9-bin-14	16.33	22_5	no	1728356	33.317	247	80.81	0.88	100	no	0	2.11997e+06	d__Bacteria;p__Bacteroidota;c__Bacteroidia;o__Flavobacteriales;f__Crocinitomicaceae;g__UBA952;s__	8089	28134	6997	4776	HRS-EL9-bin-14	1475	279	325.67	23	75	76.3	0	0	0	0	94.83	5.17	22	71.4101	-52	1678	1252	15.8273	3.6771	80.4956	0.8814	0.339	8	0	2	2	0	0	0	15.05	71.66
HRS-EL9-bin-30	16.33	84_1	no	1352547	34.996	257	64.35	0.82	66.67	no	0	2.08462e+06	d__Bacteria;p__Bacteroidota;c__Bacteroidia;o__Flavobacteriales;f__Flavobacteriaceae;g__Flavobacterium;s__	5385	18583	5262	3838	HRS-EL9-bin-30	1192	253	295.13	21	75	77.9	0	0	0	0	92.01	7.99	71	113.061	-108	4434	957	7.3222	1.569	91.1088	0.8389	0.1678	5	0	1	1	0	0	0	16.69	76.85
HRS-EL9-bin-39	16.33	90_1	yes	1168627	33.941	238	43.18	0.86	100	no	0	2.68313e+06	d__Bacteria;p__Bacteroidota;c__Bacteroidia;o__Flavobacteriales;f__Flavobacteriaceae;g__Flavobacterium;s__	4804	15153	4910	3807	HRS-EL9-bin-39	1035	248	293.72	13	75	77.38	0	0	0	0	93.85	6.15	60	88.7173	-61	1362	811	7.284	2.5926	90.1235	1.0628	0.3865	5	0	3	2	0	1	0	17.49	75.27
HRS-EL9-bin-4	16.33	352_1	yes	2433109	63.558	342	79.36	1.6	90	no	0	3.01686e+06	d__Bacteria;p__Proteobacteria;c__Gammaproteobacteria;o__Steroidobacterales;f__Steroidobacteraceae;g__;s__	8490	25606	7114	4776	HRS-EL9-bin-4	2290	267	310.03	28	76	78.68	2	1	1	0	93.72	6.28	35.5	77.2826	-195	1769	1979	21.5875	2.7806	75.632	1.6594	0.8734	8	0	4	2	1	1	0	20.31	23.1
HRS-EL9-bin-6	16.33	17_1	no	1698840	35.268	349	45.93	0.63	0	no	0	3.67546e+06	d__Bacteria;p__Bacteroidota;c__Bacteroidia;o__AKYH767;f__;g__;s__	4999	14529	4867	3591	HRS-EL9-bin-6	1499	232	285.32	10	76.5	79.1	0	0	0	0	90.42	9.58	52	140.334	-111	3010	1161	12.6724	2.6724	84.6552	1.5344	0.7338	6	0	3	2	0	1	0	14.74	68.11
HRS-ES10-bin-10	16.5945	174_2	yes	895544	48.045	175	40.8	0	0	no	0	2.19496e+06	d__Bacteria;p__Actinobacteriota;c__Actinomycetia;o__Nanopelagicales;f__Nanopelagicaceae;g__Planktophila;s__	5129	17832	5117	3671	HRS-ES10-bin-10	867	249	287.79	24	74.5	76.54	0	0	0	0	96.73	3.27	11	40.838	-61	1472	717	22.6257	6.0056	71.3687	3.1142	0.9227	3	0	4	3	1	0	0	22.95	56.63
HRS-ES10-bin-104	16.5945	103_1	no	2152983	41.2	163	93.21	0.53	100	no	0	2.29758e+06	d__Bacteria;p__Bacteroidota;c__Bacteroidia;o__Flavobacteriales;f__Flavobacteriaceae;g__Flavobacterium;s__	18184	83245	13208	9283	HRS-ES10-bin-104	1854	282	336.49	23	75	77.52	0	0	0	0	93.03	6.97	46	87.563	-58	3105	1715	10.5018	3.0338	86.4644	1.0787	0.3236	7	0	4	3	0	1	0	16.4	77.35
HRS-ES10-bin-107	16.5945	181_1	no	700538	44.966	104	50.79	0.83	33.33	no	0	1.36784e+06	d__Bacteria;p__Actinobacteriota;c__Actinomycetia;o__Nanopelagicales;f__Nanopelagicaceae;g__Planktophila;s__	7910	26297	6735	4385	HRS-ES10-bin-107	732	257	281.48	12	74	75.83	0	0	0	0	96.82	3.18	5	34.7953	-60	985	641	30	6.0938	63.9062	3.0055	1.0929	2	0	4	3	1	0	0	17.62	58.2
HRS-ES10-bin-110	16.5945	218_1	no	944319	56.258	161	68.13	0.58	100	no	0	1.37802e+06	d__Bacteria;p__Actinobacteriota;c__Actinomycetia;o__Actinomycetales;f__Microbacteriaceae;g__Rhodoluna;s__	6440	18976	5865	4155	HRS-ES10-bin-110	921	251	288.06	27	75	76.96	0	0	0	0	95.26	4.74	23	56.8158	-107	996	788	17.0267	6.0991	76.8742	0.6515	0.4343	2	0	2	2	0	0	0	41.37	42.45
HRS-ES10-bin-111	16.5945	389_1	no	2613852	51.068	213	72.05	1.72	100	no	0	3.56543e+06	d__Bacteria;p__Proteobacteria;c__Gammaproteobacteria;o__Burkholderiales;f__Burkholderiaceae;g__Limnohabitans;s__	16498	85449	12271	8434	HRS-ES10-bin-111	2508	287	312.68	29	77	79	1	1	0	0	94.66	5.34	29	59.9991	-165	2538	2326	17.6344	2.6237	79.7419	1.7145	0.1994	8	0	1	1	0	0	0	6.98	46.33
HRS-ES10-bin-113	16.5945	284_1	no	2620941	61.061	392	77.51	2.4	100	no	0	3.30027e+06	d__Bacteria;p__Verrucomicrobiota;c__Verrucomicrobiae;o__Opitutales;f__Opitutaceae;g__Tous-C4FEB;s__	7599	25680	6686	4385	HRS-ES10-bin-113	2284	280.5	324.18	35	76	77.71	0	0	0	0	92.98	7.02	55	95.4229	-195	1482	1928	12.0394	1.1417	86.8189	2.2329	0.9194	15	0	5	2	0	2	1	8.23	44.57
HRS-ES10-bin-129	16.5945	111_1	no	2182059	41.911	218	86.06	2.44	100	no	0	2.47364e+06	d__Bacteria;p__Bacteroidota;c__Bacteroidia;o__Flavobacteriales;f__UA16;g__UBA4660;s__	12663	45066	10009	6630	HRS-ES10-bin-129	1891	285	340.73	26	75	77.23	1	1	0	0	95.83	4.17	19	53.5115	-87	2547	1702	21.1052	4.5855	74.3092	1.3749	0.9519	11	0	2	2	0	0	0	14.6	66.74
HRS-ES10-bin-13	16.5945	7_1	no	2351334	39.933	298	89.85	2.16	71.43	no	0	2.56043e+06	d__Bacteria;p__Bacteroidota;c__Bacteroidia;o__Chitinophagales;f__Chitinophagaceae;g__OLB11;s__	9022	29495	7890	5149	HRS-ES10-bin-13	1954	270	328.04	26	75	76.62	0	0	0	0	92.29	7.71	67	107.725	-159	3802	1683	7.8478	1.2485	90.9037	1.3818	0.6653	9	0	2	2	0	0	0	18.83	70.98
HRS-ES10-bin-133	16.5945	200_5	yes	1310326	46.534	244	40.52	1.72	0	no	0	3.17815e+06	d__Bacteria;p__Actinobacteriota;c__Actinomycetia;o__Nanopelagicales;f__Nanopelagicaceae;g__Planktophila;s__	5667	24286	5370	3682	HRS-ES10-bin-133	1321	261	283.99	35	74	76.89	0	0	0	0	96.76	3.24	5	38.1412	-61	1993	1113	31.9245	6.295	61.7806	28.0848	17.6382	2	1	4	3	1	0	0	19.98	55.49
HRS-ES10-bin-14	16.5945	119_1	no	2541853	42.2	157	90.42	2.78	45.45	no	0	2.73301e+06	d__Bacteria;p__Proteobacteria;c__Gammaproteobacteria;o__Burkholderiales;f__Burkholderiaceae;g__Polynucleobacter;s__	28760	101944	16190	10368	HRS-ES10-bin-14	2438	286.5	308.11	30	77	79.53	0	0	0	0	93.09	6.91	33	76.0186	-171	1329	2312	13.9766	2.8992	83.1242	2.338	0.4922	3	0	2	1	0	1	0	19.16	61.2
HRS-ES10-bin-142	16.5945	397_5	yes	1737087	59.505	325	58	1.12	75	no	0	2.96143e+06	d__Bacteria;p__Proteobacteria;c__Gammaproteobacteria;o__Burkholderiales;f__Burkholderiaceae;g__Polaromonas;s__	5571	19161	5344	3674	HRS-ES10-bin-142	1798	250	272.43	20	76	77.3	0	0	0	0	93.59	6.41	36	74.6055	-189	1192	1494	17.5486	2.0094	80.4421	1.8354	0.723	6	0	1	1	0	0	0	9.57	27.36
HRS-ES10-bin-145	16.5945	146_1	yes	699861	52.52	168	45.46	0	0	no	0	1.53951e+06	d__Bacteria;p__Actinobacteriota;c__Acidimicrobiia;o__Acidimicrobiales;f__Ilumatobacteraceae;g__F1-20-MAGs119;s__	3988	12637	4165	3286	HRS-ES10-bin-145	740	214	249.77	19	76	77.63	0	0	0	0	94.42	5.58	16	66.1286	-142	1757	592	20.8122	3.7225	75.4653	2.2973	0.2703	3	0	1	1	0	0	0	25.54	44.73
HRS-ES10-bin-147	16.5945	78_3	yes	1555646	32.433	254	50.86	1.72	100	no	0	3.00607e+06	d__Bacteria;p__Bacteroidota;c__Bacteroidia;o__Flavobacteriales;f__Flavobacteriaceae;g__Flavobacterium;s__	6754	21928	6124	4208	HRS-ES10-bin-147	1352	259	313.73	17	75	78.12	1	1	0	0	93.44	6.56	49	91.2513	-90	2776	1119	8.229	2.0572	89.7138	2.4408	1.2574	3	0	3	3	0	0	0	13.76	80.77
HRS-ES10-bin-148	16.5945	80_1	no	1358331	32.127	228	54.66	0	0	no	0	2.48505e+06	d__Bacteria;p__Bacteroidota;c__Bacteroidia;o__Flavobacteriales;f__Flavobacteriaceae;g__Flavobacterium;s__	6614	29261	5957	4103	HRS-ES10-bin-148	1184	274	319.76	13	75	76.77	1	1	0	0	95.04	4.96	39	69.3928	-58	2379	971	8.0412	1.7526	90.2062	0.6757	0.0845	4	0	2	2	0	0	0	14.36	80.49
HRS-ES10-bin-15	16.5945	134_3	yes	1020552	52.525	220	46.21	2.59	100	no	0	2.15131e+06	d__Bacteria;p__Actinobacteriota;c__Acidimicrobiia;o__Acidimicrobiales;f__Ilumatobacteraceae;g__Casp-actino8;s__	4588	14405	4638	3523	HRS-ES10-bin-15	1008	248	281.39	14	75	76.29	0	0	0	0	95.6	4.4	23	55.9938	-180	1360	803	18.9526	3.616	77.4314	1.8849	0.9921	4	0	3	2	1	0	0	15.48	30.95
HRS-ES10-bin-152	16.5945	404_1	no	1978635	55.256	292	79.96	0.95	66.67	no	0	2.45102e+06	d__Bacteria;p__Proteobacteria;c__Alphaproteobacteria;o__Sphingomonadales;f__Sphingomonadaceae;g__Sphingorhabdus_B;s__	7618	26795	6776	4587	HRS-ES10-bin-152	1952	250	290.77	30	77	79.43	0	0	0	0	93.58	6.42	32	75.1704	-116	1738	1691	22.0118	4.5562	73.432	1.5881	0.9221	4	1	4	1	1	2	0	15.93	42.21
HRS-ES10-bin-154	16.5945	33_3	yes	1593740	39.769	299	66.13	3.19	77.78	no	0	2.33313e+06	d__Bacteria;p__Bacteroidota;c__Bacteroidia;o__Flavobacteriales;f__Crocinitomicaceae;g__UBA952;s__	5660	14671	5330	3879	HRS-ES10-bin-154	1457	253	295.08	22	75	76.82	1	1	0	0	95.59	4.41	18	59.47	-49	2255	1184	19.104	5.0719	75.8242	1.7159	1.0981	15	1	2	2	0	0	0	15.31	68.84
HRS-ES10-bin-157	16.5945	411_1	no	855816	36.965	114	73.48	1.05	100	no	0	1.15246e+06	d__Bacteria;p__Proteobacteria;c__Gammaproteobacteria;o__Burkholderiales;f__Methylophilaceae;g__Methylopumilus;s__Methylopumilus	8806	60248	7507	4586	HRS-ES10-bin-157	876	243.5	284.02	27	77	79.48	0	0	0	0	96.33	3.67	12	39.7655	-52	917	790	18.1242	2.6616	79.2142	1.484	1.3699	3	2	3	1	1	1	0	15.41	71.12
HRS-ES10-bin-17	16.5945	42_1	no	3195994	33.079	121	98.92	2.23	42.86	no	0	3.15884e+06	d__Bacteria;p__Bacteroidota;c__Bacteroidia;o__Flavobacteriales;f__Crocinitomicaceae;g__M2408;s__	45294	136824	26413	19987	HRS-ES10-bin-17	2812	275.5	332.92	28	75	77.11	1	1	0	0	91.15	8.85	50	103.996	-125	2287	2721	11.6544	3.0147	85.3309	2.7383	0.3556	15	0	5	3	0	2	0	15.97	69.49
HRS-ES10-bin-24	16.5945	77_2	no	1969479	32.586	159	93.33	1.18	75	no	0	2.08533e+06	d__Bacteria;p__Bacteroidota;c__Bacteroidia;o__Flavobacteriales;f__Flavobacteriaceae;g__Flavobacterium;s__	15955	48607	12386	8545	HRS-ES10-bin-24	1784	265	318.8	32	75	77.03	1	1	0	0	92.61	7.39	59	87.7509	-61	2980	1659	8.5645	2.8951	88.5404	1.8498	0.7287	7	1	2	1	0	1	0	13.68	81.33
HRS-ES10-bin-36	16.5945	386_1	yes	1490969	53.771	248	55.48	1.98	71.43	no	0	2.63419e+06	d__Bacteria;p__Proteobacteria;c__Gammaproteobacteria;o__Burkholderiales;f__Burkholderiaceae;g__Limnohabitans;s__	6396	20960	6011	4118	HRS-ES10-bin-36	1556	248	279.49	22	77	78.05	0	0	0	0	95.05	4.95	15	55.503	-172	1519	1331	23.7594	4.0602	72.1805	1.4139	0.8997	2	0	2	2	0	0	0	11.12	36.31
HRS-ES10-bin-40	16.5945	388_8	yes	1648786	51.879	318	48.28	0	0	no	0	3.41505e+06	d__Bacteria;p__Proteobacteria;c__Gammaproteobacteria;o__Burkholderiales;f__Burkholderiaceae;g__Limnohabitans;s__	5254	21070	5184	3679	HRS-ES10-bin-40	1672	254	277.19	22	76.5	80.05	0	0	0	0	94.26	5.74	26.5	68.7645	-156	2096	1377	19.1134	2.2529	78.6337	1.0167	0.6579	6	0	2	1	0	1	0	7.3	47.67
HRS-ES10-bin-41	16.5945	44_3	yes	1092468	35.045	213	49.8	1.72	100	no	0	2.15598e+06	d__Bacteria;p__Bacteroidota;c__Bacteroidia;o__Chitinophagales;f__Chitinophagaceae;g__Sediminibacterium;s__	5324	21371	5128	3649	HRS-ES10-bin-41	957	259	299.97	10	75.5	77.4	0	0	0	0	94.82	5.18	56	75.118	-52	1205	755	5.5703	1.4589	92.9708	0.627	0.3135	7	0	1	1	0	0	0	22.47	73.35
HRS-ES10-bin-43	16.5945	113_1	no	1394735	42.933	241	59.46	1.09	100	no	0	2.3201e+06	d__Bacteria;p__Bacteroidota;c__Bacteroidia;o__NS11-12g;f__UBA955;g__UBA955;s__	6273	17582	5787	4020	HRS-ES10-bin-43	1125	286	340.38	19	77	79.58	0	0	0	0	94.99	5.01	33	77.3887	-179	2222	904	12.8461	2.4363	84.7176	1.2444	0.9778	6	0	1	1	0	0	0	11.82	68.27
HRS-ES10-bin-45	16.5945	377_1	no	2361001	61.612	401	57.3	1.35	42.86	yes	1	4.06479e+06	d__Bacteria;p__Proteobacteria;c__Gammaproteobacteria;o__Burkholderiales;f__Burkholderiaceae;g__Rhodoferax;s__	6157	32449	5887	4101	HRS-ES10-bin-45	2401	261	280.72	17	76	78.24	0	0	0	0	93.86	6.14	28	71.8875	-182	1506	2018	20.5255	2.6277	76.8468	2.1658	0.4165	5	0	7	2	1	4	0	13.24	20.91
HRS-ES10-bin-46	16.5945	415_1	yes	1718238	49.477	274	70.84	2.14	66.67	no	0	2.37361e+06	d__Bacteria;p__Proteobacteria;c__Gammaproteobacteria;o__Burkholderiales;f__Burkholderiaceae;g__Polynucleobacter;s__	6512	66784	6270	4214	HRS-ES10-bin-46	1730	249	277.67	21	77	81.29	0	0	0	0	94.38	5.62	26.5	65.3329	-165	1643	1479	17.7943	2.6387	79.567	2.8324	1.4451	5	0	3	1	1	1	0	18.5	58.96
HRS-ES10-bin-50	16.5945	81_1	no	1974513	32.625	190	68.97	1.72	100	no	0	2.81362e+06	d__Bacteria;p__Bacteroidota;c__Bacteroidia;o__Flavobacteriales;f__Flavobacteriaceae;g__Flavobacterium;s__	12840	39511	10392	6911	HRS-ES10-bin-50	1702	289	337.09	21	75	77.9	1	1	0	0	93.89	6.11	47	78.6545	-61	2032	1535	7.5619	2.086	90.352	2.1152	0.7638	6	1	1	1	0	0	0	13.81	80.43
HRS-ES10-bin-52	16.5945	352_1	no	2405871	63.542	328	73.45	1.27	90	no	0	3.23392e+06	d__Bacteria;p__Proteobacteria;c__Gammaproteobacteria;o__Steroidobacterales;f__Steroidobacteraceae;g__;s__	8027	53372	7334	4708	HRS-ES10-bin-52	2209	279	319.29	34	77	79.32	0	0	0	0	94.23	5.77	35	72.4919	-191	1506	1916	22.0888	3.0287	74.8825	1.5392	0.5432	9	1	4	1	1	2	0	20.24	23.45
HRS-ES10-bin-54	16.5945	398_1	no	3343193	58.121	50	97.68	0.35	25	no	0	3.41062e+06	d__Bacteria;p__Proteobacteria;c__Gammaproteobacteria;o__Burkholderiales;f__Burkholderiaceae;g__Limnohabitans;s__	102571	224721	66863	53006	HRS-ES10-bin-54	3225	290	316.78	37	77	79.35	1	1	0	0	92.66	7.34	35	76.3909	-184	4310	3214	15.8108	2.0853	82.104	1.6124	0.3721	6	0	4	1	1	2	0	3.69	18.79
HRS-ES10-bin-55	16.5945	85_2	yes	2166815	32.584	258	86.64	1.49	72.73	no	0	2.46368e+06	d__Bacteria;p__Bacteroidota;c__Bacteroidia;o__Flavobacteriales;f__Flavobacteriaceae;g__Flavobacterium;s__	9783	43635	8398	5355	HRS-ES10-bin-55	1892	272	313.09	27	75	77.3	2	2	0	0	91.73	8.27	55	107.705	-115	7447	1664	8.659	2.4654	88.8755	3.1712	2.0085	10	2	1	1	0	0	0	13.9	77.54
HRS-ES10-bin-58	16.5945	75_3	yes	1258108	31.67	241	45.69	0	0	no	0	2.75357e+06	d__Bacteria;p__Bacteroidota;c__Bacteroidia;o__Flavobacteriales;f__Flavobacteriaceae;g__Flavobacterium;s__	5431	15656	5220	3773	HRS-ES10-bin-58	1138	255	301.99	13	75	76.15	0	0	0	0	93.95	6.05	55	83.6407	-61	2016	911	8.022	3.6264	88.3516	2.4605	1.3181	5	0	1	1	0	0	0	12.74	81.55
HRS-ES10-bin-61	16.5945	139_1	yes	2023571	51.064	370	61.85	1.71	66.67	no	0	3.21579e+06	d__Bacteria;p__Actinobacteriota;c__Acidimicrobiia;o__Acidimicrobiales;f__Ilumatobacteraceae;g__UBA2093;s__	5585	19052	5469	3744	HRS-ES10-bin-61	2035	253	284.46	28	76	77.04	0	0	0	0	96.3	3.7	11	44.1778	-169	2099	1694	26.2256	3.8393	69.935	25.9459	20.688	7	1	4	3	1	0	0	28.01	40.29
HRS-ES10-bin-71	16.5945	345_1	no	3425912	57.869	135	94.69	1.48	28.57	yes	2	3.56448e+06	d__Bacteria;p__Proteobacteria;c__Gammaproteobacteria;o__Pseudomonadales;f__Pseudohongiellaceae;g__;s__	36352	147728	25377	18418	HRS-ES10-bin-71	3240	272	317.16	37	77	79.27	0	0	0	0	92.02	7.98	44	86.9854	-174	4405	3143	14.9268	2.7689	82.3043	2.9012	0.1852	13	0	5	2	1	1	1	18.46	22.81
HRS-ES10-bin-72	16.5945	94_0	yes	1476612	35.515	234	47.57	1.57	83.33	no	0	3.05535e+06	d__Bacteria;p__Bacteroidota;c__Bacteroidia;o__Flavobacteriales;f__Flavobacteriaceae;g__Flavobacterium;s__	6457	66039	6310	4024	HRS-ES10-bin-72	1218	262.5	313.83	19	75	76	1	1	0	0	90.81	9.19	64	135.095	-66	3972	1006	7.7612	1.99	90.2488	4.023	1.1494	2	1	5	2	0	3	0	17.49	74.14
HRS-ES10-bin-73	16.5945	114_2	no	654962	29.8	109	63.14	3.08	75	no	0	1.00537e+06	d__Bacteria;p__Proteobacteria;c__Alphaproteobacteria;o__Pelagibacterales;f__Pelagibacteraceae;g__Fonsibacter;s__	6710	18211	6008	4087	HRS-ES10-bin-73	675	244	274.82	14	77	79.86	0	0	0	0	96.38	3.62	4	40.8759	-86	3027	581	24.8276	9.3103	65.8621	1.9259	1.7778	1	1	1	1	0	0	0	12	75.26
HRS-ES10-bin-84	16.5945	159_1	no	593312	47.598	116	41.96	0.59	100	no	0	1.40565e+06	d__Bacteria;p__Actinobacteriota;c__Actinomycetia;o__Nanopelagicales;f__Nanopelagicaceae;g__Planktophila;s__	4950	19654	5114	3698	HRS-ES10-bin-84	587	258	283.71	13	74	75.62	0	0	0	0	97.56	2.44	8	29.905	-125	1576	485	25.8264	6.8182	67.3554	1.8739	0.1704	0	0	3	2	1	0	0	16.7	63.54
HRS-ES10-bin-89	16.5945	22_5	no	1339566	33.062	242	63.39	1.39	80	no	0	2.08384e+06	d__Bacteria;p__Bacteroidota;c__Bacteroidia;o__Flavobacteriales;f__Crocinitomicaceae;g__UBA952;s__	5852	17333	5535	3954	HRS-ES10-bin-89	1158	256	304.81	18	75	78.67	0	0	0	0	94.18	5.82	27	83.0043	-133	1924	940	12.886	4.8988	82.2151	1.0363	0.4318	8	0	1	1	0	0	0	15.2	70.81
HRS-ES10-bin-93	16.5945	165_1	no	888618	44.617	138	52.59	0	0	no	0	1.68971e+06	d__Bacteria;p__Actinobacteriota;c__Actinomycetia;o__Nanopelagicales;f__Nanopelagicaceae;g__AAA044-D11;s__	7188	22235	6439	4444	HRS-ES10-bin-93	878	265	294.41	12	75	77.92	0	0	0	0	96.67	3.33	9	39.3856	-99	1054	753	26.5957	5.4521	67.9521	1.2528	0.9112	2	1	3	2	1	0	0	23.12	56.61
HRS-ES11-bin-102	15.6773	165_1	no	903372	44.591	156	42.24	0	0	no	0	2.13866e+06	d__Bacteria;p__Actinobacteriota;c__Actinomycetia;o__Nanopelagicales;f__Nanopelagicaceae;g__AAA044-D11;s__	6090	24761	5790	4118	HRS-ES11-bin-102	864	266.5	294.34	13	75	77.46	0	0	0	0	96.82	3.18	9	39.8044	-99	1054	722	26.0749	6.2413	67.6838	3.588	1.8519	2	0	3	2	1	0	0	20.95	58.1
HRS-ES11-bin-103	15.6773	398_1	no	3341307	58.169	46	96.32	1.15	50	no	0	3.42907e+06	d__Bacteria;p__Proteobacteria;c__Gammaproteobacteria;o__Burkholderiales;f__Burkholderiaceae;g__Limnohabitans;s__	98510	370047	72637	54938	HRS-ES11-bin-103	3211	291	318.78	36	77	79.44	1	1	0	0	92.92	7.08	35	73.9285	-155	4310	3203	16.2086	2.0612	81.7302	1.744	0.436	6	0	4	1	1	2	0	3.46	18.25
HRS-ES11-bin-106	15.6773	111_1	no	2232303	41.853	239	85.4	2.33	83.33	no	0	2.55303e+06	d__Bacteria;p__Bacteroidota;c__Bacteroidia;o__Flavobacteriales;f__UA16;g__UBA4660;s__	11280	40744	9340	6257	HRS-ES11-bin-106	1912	287.5	341.96	27	75	77.44	0	0	0	0	95.19	4.81	21	63.1188	-119	4462	1701	21.2941	4.3529	74.3529	2.0921	1.5167	11	1	2	2	0	0	0	14.91	66.53
HRS-ES11-bin-108	15.6773	80_1	yes	1978137	32.209	99	82.24	0	0	no	0	2.40532e+06	d__Bacteria;p__Bacteroidota;c__Bacteroidia;o__Flavobacteriales;f__Flavobacteriaceae;g__Flavobacterium;s__	31116	74950	19981	14990	HRS-ES11-bin-108	1731	294	346.49	29	75	76.79	2	2	0	0	93.71	6.29	49	74.8635	-61	2138	1664	7.5767	2.285	90.1383	1.0976	0.2311	7	0	2	2	0	0	0	13.29	82.09
HRS-ES11-bin-109	15.6773	114_1	no	514695	29.362	81	46.33	1.2	100	no	0	1.0976e+06	d__Bacteria;p__Proteobacteria;c__Alphaproteobacteria;o__Pelagibacterales;f__Pelagibacteraceae;g__Fonsibacter;s__	6716	32255	6354	3993	HRS-ES11-bin-109	536	232	273.55	8	76.5	78.62	0	0	0	0	96.51	3.49	5	38.8359	-55	1801	464	22.6782	9.5032	67.8186	0.9328	0.7463	1	1	1	1	0	0	0	14.93	72.95
HRS-ES11-bin-111	15.6773	77_2	no	2020130	32.603	122	95.74	1.45	85.71	no	0	2.07942e+06	d__Bacteria;p__Bacteroidota;c__Bacteroidia;o__Flavobacteriales;f__Flavobacteriaceae;g__Flavobacterium;s__	22461	104889	16558	11679	HRS-ES11-bin-111	1834	270	321.53	37	75	76.89	3	3	0	0	91.92	8.08	60	93.1473	-61	2635	1753	8.105	2.6256	89.2694	1.4722	0.4362	8	1	2	1	0	1	0	13.09	82.22
HRS-ES11-bin-117	15.6773	169_1	yes	989574	47.933	144	61.64	1.72	100	no	0	1.5778e+06	d__Bacteria;p__Actinobacteriota;c__Actinomycetia;o__Nanopelagicales;f__Nanopelagicaceae;g__Planktophila;s__	7402	30863	6872	4618	HRS-ES11-bin-117	979	273	295	25	75	77.36	0	0	0	0	97.18	2.82	9	32.4988	-61	707	861	24.186	7.6744	68.1395	2.0429	1.0215	2	1	4	3	1	0	0	21.86	58.43
HRS-ES11-bin-118	15.6773	159_1	no	773687	47.655	123	40.52	0	0	no	0	1.9094e+06	d__Bacteria;p__Actinobacteriota;c__Actinomycetia;o__Nanopelagicales;f__Nanopelagicaceae;g__Planktophila;s__	6480	23421	6290	4129	HRS-ES11-bin-118	756	265	298.24	15	74	76	0	0	0	0	97.52	2.48	10	29.5741	-125	999	649	24.3827	7.8704	67.7469	3.5714	2.7778	2	1	4	3	1	0	0	17.2	63.62
HRS-ES11-bin-120	15.6773	119_1	no	2551691	42.177	148	89.77	2.13	37.5	no	0	2.78193e+06	d__Bacteria;p__Proteobacteria;c__Gammaproteobacteria;o__Burkholderiales;f__Burkholderiaceae;g__Polynucleobacter;s__	29874	95544	17241	11448	HRS-ES11-bin-120	2427	291	309.08	30	77	79.53	0	0	0	0	92.72	7.28	34	80.4123	-171	1971	2310	13.9887	2.9883	83.023	2.2662	0.2472	3	0	3	1	1	1	0	19.04	60.53
HRS-ES11-bin-126	15.6773	76_1	no	1518024	35.002	205	65.86	0	0	no	0	2.30493e+06	d__Bacteria;p__Bacteroidota;c__Bacteroidia;o__Flavobacteriales;f__Flavobacteriaceae;g__Flavobacterium;s__	8233	35806	7404	5159	HRS-ES11-bin-126	1390	262.5	304.31	34	75	76.71	0	0	0	0	94.1	5.9	48.5	73.3992	-55	1277	1221	8.5246	2.7869	88.6885	1.223	0.4317	4	1	2	1	0	1	0	14.1	81.44
HRS-ES11-bin-127	15.6773	284_1	no	2491916	60.863	377	73.59	3.67	87.5	no	0	3.26194e+06	d__Bacteria;p__Verrucomicrobiota;c__Verrucomicrobiae;o__Opitutales;f__Opitutaceae;g__Tous-C4FEB;s__	7260	36277	6609	4311	HRS-ES11-bin-127	2158	282.5	325.73	30	77	79.4	0	0	0	0	92.97	7.03	59	96.681	-195	1575	1813	10.8168	0.7726	88.4106	2.0853	0.8341	14	0	5	2	0	2	1	8.39	44.67
HRS-ES11-bin-13	15.6773	33_5	yes	1625646	39.847	313	66.4	2.01	87.5	no	0	2.39905e+06	d__Bacteria;p__Bacteroidota;c__Bacteroidia;o__Flavobacteriales;f__Crocinitomicaceae;g__UBA952;s__	5143	21729	5193	3800	HRS-ES11-bin-13	1432	251	302.63	10	75	76	1	1	0	0	95.42	4.58	19	65.8277	-69	3126	1133	19.6113	5.1237	75.265	2.3045	1.1872	16	0	2	2	0	0	0	14.32	69.83
HRS-ES11-bin-132	15.6773	75_2	no	1690318	31.7	225	81.24	3.97	94.44	yes	1	1.99805e+06	d__Bacteria;p__Bacteroidota;c__Bacteroidia;o__Flavobacteriales;f__Flavobacteriaceae;g__Flavobacterium;s__	8797	33189	7512	5094	HRS-ES11-bin-132	1484	267	316.2	27	75	76.04	0	0	0	0	93.96	6.04	59	79.4176	-75	1572	1287	6.4541	3.4215	90.1244	1.9542	1.1456	5	1	1	1	0	0	0	12.4	83.76
HRS-ES11-bin-133	15.6773	218_1	no	777992	55.606	136	54.5	0.88	100	no	0	1.41495e+06	d__Bacteria;p__Actinobacteriota;c__Actinomycetia;o__Actinomycetales;f__Microbacteriaceae;g__Rhodoluna;s__	6204	23130	5720	3794	HRS-ES11-bin-133	743	246	289.39	21	74	77.19	0	0	0	0	95.09	4.91	22.5	60.8455	-114	1819	629	20.3822	6.5287	73.0892	2.1534	1.3459	2	1	2	2	0	0	0	43.61	38.9
HRS-ES11-bin-139	15.6773	146_3	yes	813929	52.201	201	40.23	2.66	80	no	0	1.96937e+06	d__Bacteria;p__Actinobacteriota;c__Acidimicrobiia;o__Acidimicrobiales;f__Ilumatobacteraceae;g__F1-20-MAGs119;s__	3860	8282	4049	3303	HRS-ES11-bin-139	798	252	274.09	10	74	75.5	0	0	0	0	96.06	3.94	10	52.8962	-146	1523	608	25.7002	3.4596	70.8402	5.7644	4.386	1	0	2	2	0	0	0	27.94	43.11
HRS-ES11-bin-141	15.6773	418_1	no	1783148	44.338	258	70.86	0	0	no	0	2.51644e+06	d__Bacteria;p__Proteobacteria;c__Gammaproteobacteria;o__Burkholderiales;f__Burkholderiaceae;g__Polynucleobacter;s__	7738	26639	6911	4638	HRS-ES11-bin-141	1747	263	290.88	23	77	78.91	0	0	0	0	95.63	4.37	24	51.5714	-174	1392	1513	15.7407	3.7037	80.5556	4.6365	0.9731	1	0	2	1	0	1	0	16.94	63.42
HRS-ES11-bin-144	15.6773	81_1	no	1912287	32.538	205	62.07	1.72	100	no	0	3.02786e+06	d__Bacteria;p__Bacteroidota;c__Bacteroidia;o__Flavobacteriales;f__Flavobacteriaceae;g__Flavobacterium;s__	11828	32859	9328	6269	HRS-ES11-bin-144	1644	286	334.76	18	75	76.28	1	1	0	0	93.83	6.17	47	80.8724	-58	4385	1459	7.476	2.1262	90.3978	1.5207	0.4866	4	0	1	1	0	0	0	13.81	80.6
HRS-ES11-bin-145	15.6773	345_1	yes	3488669	57.905	115	93.53	1.48	16.67	yes	1	3674796	d__Bacteria;p__Proteobacteria;c__Gammaproteobacteria;o__Pseudomonadales;f__Pseudohongiellaceae;g__;s__	48693	152055	30336	21763	HRS-ES11-bin-145	3245	276	324.05	34	77	79.24	0	0	0	0	92.19	7.81	44	86.1226	-197	4405	3165	14.9494	2.8761	82.1745	3.3898	0.2773	12	0	5	2	1	1	1	18.34	22.68
HRS-ES11-bin-147	15.6773	21_1	no	1379936	44.732	288	40.44	1.28	83.33	no	0	3.36863e+06	d__Bacteria;p__Bacteroidota;c__Bacteroidia;o__Cytophagales;f__Cyclobacteriaceae;g__Algoriphagus;s__	4616	27564	4791	3610	HRS-ES11-bin-147	1222	245	296.88	18	75	78.61	0	0	0	0	91.96	8.04	61.5	116.544	-165	2171	953	13.8655	1.9958	84.1387	3.928	3.1915	5	1	1	1	0	0	0	16.61	61.78
HRS-ES11-bin-149	15.6773	19_1	yes	2253537	35.01	347	75.6	0	0	no	0	2.98087e+06	d__Bacteria;p__Bacteroidota;c__Bacteroidia;o__Chitinophagales;f__Chitinophagaceae;g__Ferruginibacter;s__	6985	26828	6494	4571	HRS-ES11-bin-149	1841	278	320.04	17	75	76.71	1	0	1	0	91.7	8.3	79	123.753	-64	2031	1513	3.7037	0.8598	95.4365	1.5752	0.5432	11	0	1	1	0	0	0	19.99	71.43
HRS-ES11-bin-151	15.6773	114_2	no	665108	29.679	106	61.04	3.01	100	no	0	1.05683e+06	d__Bacteria;p__Proteobacteria;c__Alphaproteobacteria;o__Pelagibacterales;f__Pelagibacteraceae;g__Fonsibacter;s__	7522	26755	6274	4150	HRS-ES11-bin-151	713	231	267.72	18	77	78.44	0	0	0	0	96.46	3.54	4	37.6592	-70	2014	626	25.44	9.28	65.28	1.9635	1.5428	1	1	1	1	0	0	0	11.22	75.46
HRS-ES11-bin-154	15.6773	352_1	no	2079157	63.702	328	75.13	1.45	100	no	0	2.72729e+06	d__Bacteria;p__Proteobacteria;c__Gammaproteobacteria;o__Steroidobacterales;f__Steroidobacteraceae;g__;s__	6882	27818	6338	4205	HRS-ES11-bin-154	1954	266	308.1	24	76	78.88	0	0	0	0	94.09	5.91	33	74.4436	-193	1506	1651	21.8788	2.7273	75.3939	1.1771	0.4606	10	0	4	2	1	1	0	20.16	23.34
HRS-ES11-bin-164	15.6773	103_1	no	2044151	41.262	229	88.18	1.84	100	no	0	2.2755e+06	d__Bacteria;p__Bacteroidota;c__Bacteroidia;o__Flavobacteriales;f__Flavobacteriaceae;g__Flavobacterium;s__	10995	70874	8926	6121	HRS-ES11-bin-164	1734	278	331.83	22	75	77.27	0	0	0	0	93.62	6.38	44	85.4447	-102	3388	1528	10.74	2.7505	86.5095	1.3264	0.5767	5	0	4	3	0	1	0	16.38	76.82
HRS-ES11-bin-177	15.6773	404_1	yes	2199857	55.143	221	90.56	3.67	68.75	no	0	2.34002e+06	d__Bacteria;p__Proteobacteria;c__Alphaproteobacteria;o__Sphingomonadales;f__Sphingomonadaceae;g__Sphingorhabdus_B;s__	12660	50461	9954	6340	HRS-ES11-bin-177	2166	259	298.78	34	77	79.38	0	0	0	0	93.21	6.79	36	75.4821	-174	1896	1980	21.5766	4.1435	74.2799	1.9852	0.9234	5	0	4	1	1	2	0	15.65	42.8
HRS-ES11-bin-181	15.6773	415_2	yes	1603182	49.287	262	67.44	3.21	87.5	no	0	2.30089e+06	d__Bacteria;p__Proteobacteria;c__Gammaproteobacteria;o__Burkholderiales;f__Burkholderiaceae;g__Polynucleobacter;s__	6256	43220	6119	4202	HRS-ES11-bin-181	1551	259	289.67	25	77	80.16	0	0	0	0	95.01	4.99	27	60.8691	-168	1643	1315	18.4932	2.5114	78.9954	3.4816	2.5145	4	0	2	1	1	0	0	18.25	60.93
HRS-ES11-bin-191	15.6773	280_2	no	1278027	66.232	244	53.25	1.69	66.67	no	0	2.35949e+06	d__Bacteria;p__Verrucomicrobiota;c__Verrucomicrobiae;o__Opitutales;f__UBA953;g__UBA953;s__	5248	19049	5237	3715	HRS-ES11-bin-191	1133	279	314.8	37	76	77.78	0	0	0	0	94.48	5.52	39	76.109	-189	2781	928	12.6214	1.4024	85.9763	2.6478	1.2357	3	0	2	1	0	1	0	10.24	29.57
HRS-ES11-bin-197	15.6773	181_1	no	683449	44.931	104	58.93	0	0	no	0	1.15976e+06	d__Bacteria;p__Actinobacteriota;c__Actinomycetia;o__Nanopelagicales;f__Nanopelagicaceae;g__Planktophila;s__	7126	27147	6571	4371	HRS-ES11-bin-197	698	257	286.39	17	74	75.65	1	1	0	0	96.4	3.6	10	40.25	-58	1411	613	25	5.3922	69.6078	2.149	1.5759	3	0	4	3	1	0	0	18.77	58.45
HRS-ES11-bin-208	15.6773	200_3	yes	1201989	46.718	239	44.83	3.45	50	no	0	2.58871e+06	d__Bacteria;p__Actinobacteriota;c__Actinomycetia;o__Nanopelagicales;f__Nanopelagicaceae;g__Planktophila;s__	5092	14681	5029	3659	HRS-ES11-bin-208	1174	263.5	290.8	25	74	76.64	0	0	0	0	96.79	3.21	5	40.2094	-162	1775	961	29.375	5.8333	64.7917	27.0869	16.4395	0	0	4	3	1	0	0	20.61	57.24
HRS-ES11-bin-31	15.6773	141_3	yes	759532	51.755	169	45.54	1.71	50	no	0	1.63931e+06	d__Bacteria;p__Actinobacteriota;c__Acidimicrobiia;o__Acidimicrobiales;f__Ilumatobacteraceae;g__UBA2093;s__	4364	15550	4494	3395	HRS-ES11-bin-31	769	242	274.21	9	75	74.89	0	0	0	0	95.95	4.05	12	50.486	-110	1222	610	23.1527	4.7619	72.0854	4.6814	1.9506	2	0	2	1	1	0	0	29.26	39.4
HRS-ES11-bin-33	15.6773	377_1	no	2196554	61.891	408	55.78	0.62	0	no	0	3.91347e+06	d__Bacteria;p__Proteobacteria;c__Gammaproteobacteria;o__Burkholderiales;f__Burkholderiaceae;g__Rhodoferax;s__	5373	29908	5383	3751	HRS-ES11-bin-33	2224	263	283.48	9	76	77.11	0	0	0	0	94.67	5.33	25	64.1074	-141	1273	1826	21.0959	3.0137	75.8904	1.6637	0.2248	6	0	4	2	1	1	0	14.7	21.13
HRS-ES11-bin-35	15.6773	160_1	yes	1238501	47.886	251	43.68	3.45	50	no	0	2.73757e+06	d__Bacteria;p__Actinobacteriota;c__Actinomycetia;o__Nanopelagicales;f__Nanopelagicaceae;g__Planktophila;s__	4872	16989	4934	3630	HRS-ES11-bin-35	1207	271	292.98	18	74.5	77.67	0	0	0	0	97.37	2.63	9	33.4199	-172	1406	975	27.7207	7.2895	64.9897	30.4888	25.6835	2	0	3	2	1	0	0	18.48	58.49
HRS-ES11-bin-38	15.6773	113_1	no	1416222	42.944	258	57.2	1.9	60	no	0	2.42887e+06	d__Bacteria;p__Bacteroidota;c__Bacteroidia;o__NS11-12g;f__UBA955;g__UBA955;s__	5690	17484	5489	3814	HRS-ES11-bin-38	1187	265	317.44	25	76	78.52	0	0	0	0	94.25	5.75	32.5	85.3616	-179	2331	955	11.5304	2.6205	85.8491	1.7692	1.5164	8	1	1	1	0	0	0	9.18	70.43
HRS-ES11-bin-39	15.6773	121_1	no	2161701	41.362	220	82.85	2.58	63.64	no	0	2.54186e+06	d__Bacteria;p__Bacteroidota;c__Bacteroidia;o__Cytophagales;f__Spirosomaceae;g__UBA6715;s__	12824	44429	9825	6620	HRS-ES11-bin-39	1915	288	332.5	23	75	77.52	0	0	0	0	95.1	4.9	18	61.6147	-88	5007	1719	19.4994	4.0163	76.4843	1.2533	0.47	7	1	2	1	0	1	0	20.52	69.14
HRS-ES11-bin-45	15.6773	108_3	yes	1403070	34.935	247	68.65	1.69	100	no	0	2.00926e+06	d__Bacteria;p__Bacteroidota;c__Bacteroidia;o__Sphingobacteriales;f__;g__;s__	6032	16549	5680	3899	HRS-ES11-bin-45	1225	259	313.59	21	75	76.43	1	1	0	0	95.53	4.47	24	62.5609	-61	2362	1003	11.976	3.992	84.0319	1.2245	1.0612	4	1	1	1	0	0	0	11.27	83.43
HRS-ES11-bin-55	15.6773	176_0	yes	1436370	47.663	268	60.97	2.9	25	no	0	2.28754e+06	d__Bacteria;p__Actinobacteriota;c__Actinomycetia;o__Nanopelagicales;f__Nanopelagicaceae;g__Planktophila;s__	5521	28489	5359	3792	HRS-ES11-bin-55	1404	271	295.11	25	75	77.84	0	0	0	0	97.18	2.82	8	34.8537	-70	1934	1163	25.4733	7.8313	66.6954	24.0741	14.886	4	0	4	3	1	0	0	23.15	54.99
HRS-ES11-bin-61	15.6773	90_3	yes	1203262	33.697	245	51.8	3.19	33.33	no	0	2.2488e+06	d__Bacteria;p__Bacteroidota;c__Bacteroidia;o__Flavobacteriales;f__Flavobacteriaceae;g__Flavobacterium;s__	4868	25909	4911	3566	HRS-ES11-bin-61	1076	241	287.57	17	75	76.29	0	0	0	0	93.83	6.17	59	87.5908	-78	995	849	9.1981	2.7123	88.0896	2.3234	1.2082	3	1	3	1	0	2	0	17.19	76.21
HRS-ES11-bin-63	15.6773	174_1	no	1065285	48.236	167	50.16	0	0	no	0	2.12377e+06	d__Bacteria;p__Actinobacteriota;c__Actinomycetia;o__Nanopelagicales;f__Nanopelagicaceae;g__Planktophila;s__	6546	26396	6378	4434	HRS-ES11-bin-63	1029	259	294.21	22	74	76.09	1	1	0	0	96.67	3.33	10	40.1232	-73	1729	886	25.4237	6.5537	68.0226	3.4014	1.4577	3	0	4	3	1	0	0	24.68	54.03
HRS-ES11-bin-65	15.6773	22_7	yes	1012572	33.168	220	46.25	1.08	100	no	0	2.1657e+06	d__Bacteria;p__Bacteroidota;c__Bacteroidia;o__Flavobacteriales;f__Crocinitomicaceae;g__UBA952;s__	4578	12056	4602	3558	HRS-ES11-bin-65	905	244	291.24	14	75	76.64	0	0	0	0	94.63	5.37	21	77.834	-47	1895	700	13.0186	4.8641	82.1173	1.6575	1.105	7	0	1	1	0	0	0	15.69	71.27
HRS-ES11-bin-70	15.6773	201_2	yes	1266016	44.976	226	43.26	1.72	0	no	0	2.87619e+06	d__Bacteria;p__Actinobacteriota;c__Actinomycetia;o__Nanopelagicales;f__Nanopelagicaceae;g__Planktophila;s__	5955	21347	5601	3843	HRS-ES11-bin-70	1240	264.5	288.44	39	74	76.64	0	0	0	0	95.99	4.01	10	48.2118	-58	1699	1054	25.5461	6.5527	67.9012	8.3871	3.9516	2	1	4	3	1	0	0	18.79	59.27
HRS-ES11-bin-71	15.6773	42_1	no	2086579	33.4	344	67.15	1.53	0	no	0	3.0598e+06	d__Bacteria;p__Bacteroidota;c__Bacteroidia;o__Flavobacteriales;f__Crocinitomicaceae;g__40-80;s__	6547	43348	6065	4094	HRS-ES11-bin-71	1866	242.5	291.59	17	75	76.41	0	0	0	0	91.37	8.63	51	116.868	-65	3958	1541	12.5974	2.8571	84.5455	1.4469	0.2144	9	0	4	2	0	2	0	15.54	67.95
HRS-ES11-bin-77	15.6773	136_4	yes	1385048	52.765	296	42.24	1.72	0	no	0	3.2226e+06	d__Bacteria;p__Actinobacteriota;c__Acidimicrobiia;o__Acidimicrobiales;f__Ilumatobacteraceae;g__Casp-actino8;s__	4612	16462	4679	3543	HRS-ES11-bin-77	1333	245	284.14	22	75	78.18	0	0	0	0	95.52	4.48	22	58.5316	-152	1531	1060	19.5467	3.7771	76.6761	17.1793	9.4524	6	0	3	2	1	0	0	16.58	30.38
HRS-ES11-bin-84	15.6773	153_0	yes	1454228	51.387	269	43.1	3.45	100	no	0	3.25767e+06	d__Bacteria;p__Actinobacteriota;c__Acidimicrobiia;o__Acidimicrobiales;f__Ilumatobacteraceae;g__UBA3006;s__	5613	24736	5406	3645	HRS-ES11-bin-84	1437	256	289.92	33	75	77.06	0	0	0	0	96.69	3.31	10	40.1007	-177	2098	1202	27.5604	3.3306	69.1091	19.1371	13.7091	3	0	2	1	1	0	0	29.02	41.75
HRS-ES11-bin-87	15.6773	411_1	no	727518	36.804	102	60.44	1.28	100	no	0	1.1883e+06	d__Bacteria;p__Proteobacteria;c__Gammaproteobacteria;o__Burkholderiales;f__Methylophilaceae;g__Methylopumilus;s__Methylopumilus	7306	41227	7132	4732	HRS-ES11-bin-87	742	245.5	278.58	15	77	78.53	0	0	0	0	96.1	3.9	11	43.3221	-52	2832	656	18.0153	2.5954	79.3893	2.0216	1.6173	4	2	1	1	0	0	0	15.36	70.75
HRS-ES11-bin-90	15.6773	389_1	no	2727390	50.926	261	91.64	3.5	26.67	no	0	2.87203e+06	d__Bacteria;p__Proteobacteria;c__Gammaproteobacteria;o__Burkholderiales;f__Burkholderiaceae;g__Limnohabitans;s__	13052	58810	10449	7022	HRS-ES11-bin-90	2592	287	311.56	33	77	79.45	1	1	0	0	94.65	5.35	32	61.729	-161	1416	2366	16.8288	2.6638	80.5074	1.8519	0.3858	9	0	3	2	0	1	0	7.37	46.22
HRS-ES11-bin-92	15.6773	7_1	yes	2446651	39.944	292	94.83	2	57.14	no	0	2.52844e+06	d__Bacteria;p__Bacteroidota;c__Bacteroidia;o__Chitinophagales;f__Chitinophagaceae;g__OLB11;s__	9913	45201	8378	5712	HRS-ES11-bin-92	2061	263	320.13	23	75	77.13	0	0	0	0	91.29	8.71	67	118.946	-159	3802	1793	7.7009	1.2277	91.0714	1.2615	0.6308	9	0	2	2	0	0	0	17.9	70.84
HRS-ES11-bin-94	15.6773	158_2	yes	1955292	46.55	345	58.78	3.45	0	no	0	3.2117e+06	d__Bacteria;p__Actinobacteriota;c__Actinomycetia;o__Nanopelagicales;f__Nanopelagicaceae;g__Planktophila;s__	5787	24324	5667	3941	HRS-ES11-bin-94	1899	270	293.7	36	74	76.78	1	1	0	0	97.21	2.79	7	34.2574	-73	1782	1594	27.9975	6.7169	65.2856	42.2854	25.5924	6	0	4	3	1	0	0	18.75	57.93
HRS-ES11-bin-95	15.6773	212_0	yes	946981	45.736	124	62.61	1.85	80	no	0	1.48453e+06	d__Bacteria;p__Actinobacteriota;c__Actinomycetia;o__Actinomycetales;f__Microbacteriaceae;g__Rhodoluna;s__	9706	26141	7636	4799	HRS-ES11-bin-95	920	266	293.74	28	75	78	0	0	0	0	95.74	4.26	14.5	48.9551	-71	985	825	19.7816	7.5243	72.6942	1.087	1.087	4	2	3	2	0	0	1	39.13	47.93
HRS-ES11-bin-97	15.6773	386_4	yes	1376451	53.508	247	54.02	1.46	100	no	0	2.51084e+06	d__Bacteria;p__Proteobacteria;c__Gammaproteobacteria;o__Burkholderiales;f__Burkholderiaceae;g__Limnohabitans;s__	5857	20130	5572	3906	HRS-ES11-bin-97	1485	235	270.6	15	77	78.67	0	0	0	0	94.97	5.03	18	55.2219	-172	1068	1254	22.4262	2.9529	74.6209	1.2121	0.6061	5	0	2	2	0	0	0	10.77	36.7
HRS-ES11-bin-99	15.6773	397_3	yes	1420754	59.37	286	51.09	0.7	33.33	no	0	2.76142e+06	d__Bacteria;p__Proteobacteria;c__Gammaproteobacteria;o__Burkholderiales;f__Burkholderiaceae;g__Polaromonas;s__	4924	26047	4967	3596	HRS-ES11-bin-99	1460	248	272.38	17	77	78	0	0	0	0	93.51	6.49	37	77.3686	-189	1336	1192	17.3804	1.7632	80.8564	2.1918	1.1644	3	0	2	1	0	1	0	8.77	29.32
HRS-ES12-bin-102	16.508	218_1	no	830998	55.67	143	59.65	2.3	100	no	0	1.36108e+06	d__Bacteria;p__Actinobacteriota;c__Actinomycetia;o__Actinomycetales;f__Microbacteriaceae;g__Rhodoluna;s__	6234	20946	5811	3957	HRS-ES12-bin-102	777	257	298.97	27	74	76.7	0	0	0	0	95.58	4.42	22	55.534	-114	1034	662	17.8517	7.1104	75.0378	1.287	1.0296	3	1	2	2	0	0	0	43.89	40.67
HRS-ES12-bin-103	16.508	181_1	yes	720656	44.916	100	48.28	0	0	no	0	1.49266e+06	d__Bacteria;p__Actinobacteriota;c__Actinomycetia;o__Nanopelagicales;f__Nanopelagicaceae;g__Planktophila;s__	7432	45791	7206	4749	HRS-ES12-bin-103	735	259	289.57	14	74	74.93	1	1	0	0	96.67	3.33	8	36.9354	-129	1164	651	27.6923	6.6154	65.6923	0.8163	0.5442	2	0	4	3	1	0	0	18.78	55.65
HRS-ES12-bin-105	16.508	389_1	no	2567678	51.039	220	65.67	0	0	no	0	3.90997e+06	d__Bacteria;p__Proteobacteria;c__Gammaproteobacteria;o__Burkholderiales;f__Burkholderiaceae;g__Limnohabitans;s__	15166	53695	11671	8346	HRS-ES12-bin-105	2447	288	315.09	27	77	80.33	1	1	0	0	94.68	5.32	30	60.5455	-190	1867	2256	17.3836	2.5277	80.0887	1.8799	0.2043	8	0	3	2	0	1	0	6.7	46.71
HRS-ES12-bin-107	16.508	281_1	no	2042430	62.833	168	80.08	3.6	100	no	0	2.45867e+06	d__Bacteria;p__Verrucomicrobiota;c__Verrucomicrobiae;o__Opitutales;f__UBA953;g__UBA953;s__	17245	46339	12157	8453	HRS-ES12-bin-107	1754	294	348.49	48	76	77.6	0	0	0	0	93.96	6.04	37	75.5177	-176	1533	1635	15.2999	2.3868	82.3133	3.3637	0.7982	6	0	2	1	0	1	0	9.64	40.14
HRS-ES12-bin-109	16.508	114_2	no	586379	29.671	99	47.33	1.2	100	no	0	1.22405e+06	d__Bacteria;p__Proteobacteria;c__Alphaproteobacteria;o__Pelagibacterales;f__Pelagibacteraceae;g__Fonsibacter;s__	5717	29295	5923	4128	HRS-ES12-bin-109	609	232	265.28	11	78	81.55	0	0	0	0	97.23	2.77	3	31.1286	-111	3027	522	25.144	9.7889	65.0672	1.8062	1.4778	0	1	1	1	0	0	0	11.49	75.86
HRS-ES12-bin-111	16.508	121_1	no	2278933	41.401	168	88.14	2.42	90	no	0	2.52301e+06	d__Bacteria;p__Bacteroidota;c__Bacteroidia;o__Cytophagales;f__Spirosomaceae;g__UBA6715;s__	20382	65902	13565	9207	HRS-ES12-bin-111	2032	285.5	338.6	24	75	77.58	0	0	0	0	95.38	4.62	20	55.8014	-76	1345	1889	19.0148	3.8136	77.1716	1.0827	0.5413	8	1	2	1	0	1	0	20.47	69.39
HRS-ES12-bin-113	16.508	217_1	yes	994749	50.591	141	65.5	2.73	71.43	no	0	1.47724e+06	d__Bacteria;p__Actinobacteriota;c__Actinomycetia;o__Actinomycetales;f__Microbacteriaceae;g__Rhodoluna;s__	7945	47624	7054	4517	HRS-ES12-bin-113	940	264	298.03	29	75	76.9	0	0	0	0	95.93	4.07	19	48.9444	-104	2159	829	17.1498	6.6425	76.2077	2.9787	2.1277	2	0	3	3	0	0	0	34.36	53.3
HRS-ES12-bin-116	16.508	11_1	no	2814127	41.049	34	98.92	0	0	yes	1	2.84485e+06	d__Bacteria;p__Bacteroidota;c__Bacteroidia;o__Flavobacteriales;f__Crocinitomicaceae;g__UBA952;s__	117465	432366	82768	71004	HRS-ES12-bin-116	2428	294	362.11	33	75	77.24	2	1	1	0	95.21	4.79	13	55.5216	-142	3464	2430	25.1956	4.6521	70.1523	0.9885	0.0824	19	1	3	2	0	1	0	17.13	63.8
HRS-ES12-bin-124	16.508	214_2	no	909817	52.988	162	58.4	1.7	83.33	no	0	1.53142e+06	d__Bacteria;p__Actinobacteriota;c__Actinomycetia;o__Actinomycetales;f__Microbacteriaceae;g__Rhodoluna;s__	6048	24275	5616	4011	HRS-ES12-bin-124	858	262	293.05	28	74.5	77.57	0	0	0	0	96.13	3.87	10.5	48.5953	-113	2579	725	24.3094	8.011	67.6796	3.38	1.6317	4	1	2	1	0	0	1	39.28	45.8
HRS-ES12-bin-125	16.508	72_1	yes	3167561	43.4	52	98.03	1.23	0	no	0	3.19147e+06	d__Bacteria;p__Bacteroidota;c__Bacteroidia;o__Chitinophagales;f__Chitinophagaceae;g__SXYR01;s__	103199	402326	60914	45796	HRS-ES12-bin-125	2620	322	376.54	36	75	77.31	1	1	0	0	94.61	5.39	36	65.5094	-125	2094	2606	10.3263	2.0729	87.6008	1.7557	0.2672	22	1	4	2	0	2	0	16.64	57.21
HRS-ES12-bin-128	16.508	21_1	no	1927203	44.948	342	58.38	0.94	100	no	0	3.2701e+06	d__Bacteria;p__Bacteroidota;c__Bacteroidia;o__Cytophagales;f__Cyclobacteriaceae;g__Algoriphagus;s__	5657	24490	5635	3983	HRS-ES12-bin-128	1726	256	301.35	17	76	79.47	0	0	0	0	92.2	7.8	56	107.279	-152	4780	1402	13.4904	1.9986	84.5111	3.3604	2.2016	7	0	1	1	0	0	0	16.05	63.27
HRS-ES12-bin-129	16.508	157_5	yes	596562	41.688	133	45.93	3.65	36.36	no	0	1.25144e+06	d__Bacteria;p__Actinobacteriota;c__Actinomycetia;o__Nanopelagicales;f__Nanopelagicaceae;g__Nanopelagicus;s__	4529	16948	4485	3497	HRS-ES12-bin-129	615	237	264.22	8	75.5	77.38	0	0	0	0	95.69	4.31	14	52.4796	-58	1642	491	22.449	5.3061	72.2449	11.2195	3.5772	5	1	1	1	0	0	0	19.19	62.6
HRS-ES12-bin-130	16.508	278_1	no	2331602	61.175	171	90.2	1.58	66.67	no	0	2.54408e+06	d__Bacteria;p__Verrucomicrobiota;c__Verrucomicrobiae;o__Opitutales;f__UBA953;g__UBA953;s__	20333	122195	13635	9177	HRS-ES12-bin-130	2007	289	338.42	52	76	77.73	1	1	0	0	92.39	7.61	47	93.9386	-198	2735	1890	13.4463	1.4823	85.0715	2.5909	0.4983	6	0	1	1	0	0	0	12.01	53.56
HRS-ES12-bin-137	16.508	54_4	yes	2243663	35.47	387	43.97	3.45	50	no	0	4.92667e+06	d__Bacteria;p__Bacteroidota;c__Bacteroidia;o__Chitinophagales;f__Chitinophagaceae;g__Sediminibacterium;s__	6038	51043	5797	3977	HRS-ES12-bin-137	1878	299.5	339.95	19	75	76.37	0	0	0	0	95.36	4.64	35	68.8685	-162	2500	1514	9.3192	1.8506	88.8301	25.9318	19.2226	7	0	1	1	0	0	0	19.76	76.04
HRS-ES12-bin-139	16.508	208_1	no	792159	58.66	147	54.58	0.92	66.67	no	0	1.43802e+06	d__Bacteria;p__Actinobacteriota;c__Actinomycetia;o__Actinomycetales;f__Microbacteriaceae;g__MWH-TA3;s__	5693	22612	5388	3880	HRS-ES12-bin-139	849	245	269.45	29	75	77.69	0	0	0	0	95.17	4.83	18	52.3502	-141	728	732	22.8454	6.156	70.9986	0.1178	0.1178	4	1	3	2	0	0	1	36.4	33.22
HRS-ES12-bin-144	16.508	398_1	no	3391584	58.114	25	98.63	0.32	14.29	no	0	3.42769e+06	d__Bacteria;p__Proteobacteria;c__Gammaproteobacteria;o__Burkholderiales;f__Burkholderiaceae;g__Limnohabitans;s__	207804	432923	135663	98111	HRS-ES12-bin-144	3255	291	319.62	39	77	79.38	1	1	0	0	92.84	7.16	35	74.3037	-120	4310	3271	15.9633	2.1407	81.896	1.5054	0.2458	6	0	4	1	1	2	0	3.29	18.83
HRS-ES12-bin-145	16.508	174_1	yes	1082279	48.105	170	51.88	0	0	no	0	2.08612e+06	d__Bacteria;p__Actinobacteriota;c__Actinomycetia;o__Nanopelagicales;f__Nanopelagicaceae;g__Planktophila;s__	6889	32392	6366	4268	HRS-ES12-bin-145	1066	263	292.5	21	75	77.76	0	0	0	0	96.68	3.32	10	39.2061	-73	1362	918	23.337	6.9793	69.6838	3.2833	0.9381	4	0	4	3	1	0	0	22.05	56
HRS-ES12-bin-155	16.508	313_1	yes	1227728	60.093	259	46.08	1.67	100	no	0	2.61985e+06	d__Bacteria;p__Proteobacteria;c__Alphaproteobacteria;o__Rhodobacterales;f__Rhodobacteraceae;g__Cypionkella;s__	4799	14157	4740	3563	HRS-ES12-bin-155	1231	248	270.07	19	76	78.74	0	0	0	0	92.95	7.05	53	87.3461	-120	1219	992	16.7508	3.33	79.9193	1.0561	0.4874	5	0	3	1	1	1	0	15.11	42
HRS-ES12-bin-159	16.508	7_1	no	2294296	39.958	289	86.39	1.48	75	no	0	2.61644e+06	d__Bacteria;p__Bacteroidota;c__Bacteroidia;o__Chitinophagales;f__Chitinophagaceae;g__OLB11;s__	9199	34915	7938	5559	HRS-ES12-bin-159	1900	273.5	327.98	27	75	76.67	1	0	1	0	92.73	7.27	66	101.676	-159	1923	1641	8.6585	1.0976	90.2439	1.4211	0.5263	8	0	2	2	0	0	0	18.89	70.11
HRS-ES12-bin-165	16.508	165_1	no	882762	44.65	141	46.87	0	0	no	0	1.88343e+06	d__Bacteria;p__Actinobacteriota;c__Actinomycetia;o__Nanopelagicales;f__Nanopelagicaceae;g__AAA044-D11;s__	6865	24267	6260	3936	HRS-ES12-bin-165	856	262	295.34	17	75	77.76	0	0	0	0	96.41	3.59	10	43.3456	-50	2414	733	23.3607	6.5574	70.082	1.0514	0.8178	2	1	3	2	1	0	0	21.03	58.53
HRS-ES12-bin-170	16.508	141_1	yes	739245	51.778	167	46.55	0	0	no	0	1.58807e+06	d__Bacteria;p__Actinobacteriota;c__Acidimicrobiia;o__Acidimicrobiales;f__Ilumatobacteraceae;g__UBA2093;s__	4224	11413	4426	3418	HRS-ES12-bin-170	752	247.5	269.43	12	75.5	77.17	0	0	0	0	95.9	4.1	15	50.7102	-107	1167	598	21.943	4.1876	73.8693	2.1277	0.3989	2	0	2	2	0	0	0	29.92	39.23
HRS-ES12-bin-172	16.508	315_1	no	2300971	59.869	325	74.72	0.48	100	no	0	3.06468e+06	d__Bacteria;p__Proteobacteria;c__Alphaproteobacteria;o__Rhodobacterales;f__Rhodobacteraceae;g__Cypionkella;s__	8063	33514	7079	4711	HRS-ES12-bin-172	2214	267	293.97	26	77	78.5	0	0	0	0	92.92	7.08	47	85.0564	-166	1922	1916	20.3655	3.7598	75.8747	1.626	0.3162	5	0	3	1	1	1	0	14.77	39.07
HRS-ES12-bin-177	16.508	78_1	no	1728410	32.364	285	58.62	1.72	100	no	0	2.89778e+06	d__Bacteria;p__Bacteroidota;c__Bacteroidia;o__Flavobacteriales;f__Flavobacteriaceae;g__Flavobacterium;s__	6369	23771	6064	4165	HRS-ES12-bin-177	1514	253.5	301.66	24	75	77.25	1	1	0	0	93.38	6.62	51	91.2743	-58	2409	1255	7.5758	1.6746	90.7496	2.0476	0.8587	7	0	3	3	0	0	0	13.34	81.7
HRS-ES12-bin-179	16.508	136_3	yes	1758385	52.685	359	47.41	3.45	100	no	0	3.58093e+06	d__Bacteria;p__Actinobacteriota;c__Acidimicrobiia;o__Acidimicrobiales;f__Ilumatobacteraceae;g__Casp-actino8;s__	4896	18122	4898	3641	HRS-ES12-bin-179	1720	253	284.84	26	75.5	80.04	0	0	0	0	95.5	4.5	23	56.9705	-144	1890	1389	19.2363	3.17	77.5937	20.5814	11.7442	7	0	3	2	1	0	0	16.63	30.99
HRS-ES12-bin-18	16.508	36_1	no	1860617	30.726	315	63.56	0.81	50	no	0	2.90363e+06	d__Bacteria;p__Bacteroidota;c__Bacteroidia;o__Flavobacteriales;f__Crocinitomicaceae;g__;s__	6357	16683	5906	4150	HRS-ES12-bin-18	1584	258	312.14	9	75	76.78	0	0	0	0	94.1	5.9	50	85.7555	-111	2893	1281	11.25	3.2812	85.4688	1.3258	0.5682	14	0	4	3	0	1	0	13.51	76.39
HRS-ES12-bin-181	16.508	146_2	yes	627732	52.76	143	41.28	1.71	50	no	0	1.49467e+06	d__Bacteria;p__Actinobacteriota;c__Acidimicrobiia;o__Acidimicrobiales;f__Ilumatobacteraceae;g__F1-20-MAGs119;s__	4387	11561	4389	3461	HRS-ES12-bin-181	650	227.5	262.78	7	74	74.71	0	0	0	0	96.37	3.63	11	44.3833	-192	1669	515	20.428	4.8638	74.7082	0.7692	0.1538	5	0	2	1	1	0	0	24.46	47.69
HRS-ES12-bin-192	16.508	32_1	no	1454293	39.546	222	56.9	0	0	no	0	2.55588e+06	d__Bacteria;p__Bacteroidota;c__Bacteroidia;o__Flavobacteriales;f__Crocinitomicaceae;g__UBA952;s__	7172	31337	6550	4369	HRS-ES12-bin-192	1286	271	321.08	17	75	77.35	0	0	0	0	96.19	3.81	13	51.1247	-136	2964	1084	21.3296	5.2632	73.4072	0.3888	0	12	0	1	1	0	0	0	14.39	69.67
HRS-ES12-bin-193	16.508	159_1	yes	835245	47.63	126	45.69	0	0	no	0	1.82807e+06	d__Bacteria;p__Actinobacteriota;c__Actinomycetia;o__Nanopelagicales;f__Nanopelagicaceae;g__Planktophila;s__	7606	29860	6628	3967	HRS-ES12-bin-193	816	268.5	297.79	14	74	76.21	0	0	0	0	97.79	2.21	10	26.1847	-131	1048	705	24.858	6.6761	68.4659	1.8382	0.9804	2	1	2	2	0	0	0	17.16	62.87
HRS-ES12-bin-196	16.508	75_2	yes	1861635	31.734	212	86.89	2.78	67.74	no	0	2.08296e+06	d__Bacteria;p__Bacteroidota;c__Bacteroidia;o__Flavobacteriales;f__Flavobacteriaceae;g__Flavobacterium;s__	10472	46885	8781	5792	HRS-ES12-bin-196	1663	260	313.13	32	75	77.22	0	0	0	0	93.25	6.75	63	84.6772	-75	1572	1485	6.2668	3.1671	90.566	3.0066	1.6236	5	1	1	1	0	0	0	13.77	82.86
HRS-ES12-bin-197	16.508	200_1	yes	1150361	46.515	210	49.29	3.45	66.67	no	0	2.25334e+06	d__Bacteria;p__Actinobacteriota;c__Actinomycetia;o__Nanopelagicales;f__Nanopelagicaceae;g__Planktophila;s__	5557	28791	5477	3808	HRS-ES12-bin-197	1158	267.5	290.1	22	74	76.45	0	0	0	0	97.25	2.75	5	32.6031	-121	1402	971	30	7.6289	62.3711	22.1071	13.7306	2	0	4	3	1	0	0	21.16	55.79
HRS-ES12-bin-200	16.508	114_1	no	509619	29.536	87	44.58	0	0	no	0	1.14316e+06	d__Bacteria;p__Proteobacteria;c__Alphaproteobacteria;o__Pelagibacterales;f__Pelagibacteraceae;g__Fonsibacter;s__	6350	21238	5857	3871	HRS-ES12-bin-200	542	245	270.02	12	77	78.67	0	0	0	0	97.34	2.66	5	29.0814	-51	696	468	24.8394	8.7794	66.3812	1.107	0.369	1	1	1	1	0	0	0	12.55	74.72
HRS-ES12-bin-204	16.508	42_1	yes	3223776	33.076	71	99.46	1.08	0	no	0	3.20627e+06	d__Bacteria;p__Bacteroidota;c__Bacteroidia;o__Flavobacteriales;f__Crocinitomicaceae;g__M2408;s__	73677	244000	45405	39284	HRS-ES12-bin-204	2832	281	336.84	31	75	77.32	1	1	0	0	91.11	8.89	50	102.619	-65	2468	2794	11.7794	3.0433	85.1772	3.0367	0.4944	16	0	5	3	0	2	0	16	69.53
HRS-ES12-bin-33	16.508	101_1	no	1587296	40.007	250	65.99	0	0	no	0	2.40536e+06	d__Bacteria;p__Bacteroidota;c__Bacteroidia;o__Sphingobacteriales;f__Sphingobacteriaceae;g__;s__	6907	23744	6349	4462	HRS-ES12-bin-33	1414	262	300.64	19	75	76.05	2	1	1	0	92.68	7.32	51	97.9873	-112	1396	1186	11.4768	2.7004	85.8228	1.1315	0.0707	12	0	1	1	0	0	0	24.33	59.26
HRS-ES12-bin-36	16.508	76_1	no	1665893	35.001	181	76.36	3.45	0	no	0	2.10636e+06	d__Bacteria;p__Bacteroidota;c__Bacteroidia;o__Flavobacteriales;f__Flavobacteriaceae;g__Flavobacterium;s__	11098	50150	9203	6040	HRS-ES12-bin-36	1491	272	319.44	29	75	76.69	0	0	0	0	94.27	5.73	51	71.3308	-58	1440	1340	8.1404	2.8379	89.0217	0.6707	0.4024	7	1	2	1	0	1	0	13.62	81.89
HRS-ES12-bin-38	16.508	160_2	yes	1182924	47.85	248	44.83	3.45	100	no	0	2.54765e+06	d__Bacteria;p__Actinobacteriota;c__Actinomycetia;o__Nanopelagicales;f__Nanopelagicaceae;g__Planktophila;s__	4680	18235	4769	3423	HRS-ES12-bin-38	1132	265	294.72	15	74	77.13	0	0	0	0	97.93	2.07	7	27.1376	-101	673	902	29.3008	6.8812	63.818	30.3004	26.6784	2	0	3	2	1	0	0	19.61	56.89
HRS-ES12-bin-44	16.508	44_1	yes	1221983	35.16	227	66.74	2.71	66.67	no	0	1.78134e+06	d__Bacteria;p__Bacteroidota;c__Bacteroidia;o__Chitinophagales;f__Chitinophagaceae;g__Sediminibacterium;s__	5415	17015	5383	3830	HRS-ES12-bin-44	1072	253	290.04	11	77	79.27	0	0	0	0	93.26	6.74	60	95.9441	-60	3334	859	5.9441	1.049	93.007	2.3321	1.7724	3	1	1	1	0	0	0	23.23	72.76
HRS-ES12-bin-47	16.508	28_1	no	1398255	44.321	244	60.61	0	0	no	0	2.30697e+06	d__Bacteria;p__Bacteroidota;c__Bacteroidia;o__Flavobacteriales;f__Crocinitomicaceae;g__UBA952;s__	5905	30130	5730	4140	HRS-ES12-bin-47	1303	257	298.57	13	78	80.23	1	1	0	0	95.65	4.35	13	56.6592	-68	3031	1075	22.8119	3.4451	73.743	0.3837	0.0767	14	0	1	1	0	0	0	16.35	61.24
HRS-ES12-bin-48	16.508	30_1	no	2306592	35.393	326	74.54	0.27	100	no	0	3.08608e+06	d__Bacteria;p__Bacteroidota;c__Bacteroidia;o__Flavobacteriales;f__Crocinitomicaceae;g__UBA952;s__	7957	34149	7075	4653	HRS-ES12-bin-48	2034	256	313.09	22	76	79.5	0	0	0	0	94.15	5.85	25	77.8731	-61	2446	1734	17.5995	3.4622	78.9383	1.3274	0.2458	13	0	4	3	0	1	0	14.5	68.29
HRS-ES12-bin-50	16.508	33_7	yes	936252	39.737	197	43.55	0	0	no	0	2.14983e+06	d__Bacteria;p__Bacteroidota;c__Bacteroidia;o__Flavobacteriales;f__Crocinitomicaceae;g__UBA952;s__	4701	14928	4752	3547	HRS-ES12-bin-50	806	263.5	304.85	4	74.5	76.5	0	0	0	0	96.18	3.82	18	58.3132	-46	1692	614	22.5122	5.0571	72.4307	0.8685	0.2481	10	0	1	1	0	0	0	15.51	68.24
HRS-ES12-bin-59	16.508	418_1	no	1585169	44.315	268	70.37	2.9	65	no	0	2.18729e+06	d__Bacteria;p__Proteobacteria;c__Gammaproteobacteria;o__Burkholderiales;f__Burkholderiaceae;g__Polynucleobacter;s__	6676	25326	5914	4044	HRS-ES12-bin-59	1560	258	281.29	17	77	79.18	0	0	0	0	95.65	4.35	23	52.6855	-174	758	1311	14.1985	3.6641	82.1374	3.0128	0.5769	2	0	4	1	1	2	0	17.24	63.27
HRS-ES12-bin-61	16.508	397_1	yes	1875474	59.796	338	67.3	1.98	71.43	no	0	2.73156e+06	d__Bacteria;p__Proteobacteria;c__Gammaproteobacteria;o__Burkholderiales;f__Burkholderiaceae;g__Polaromonas;s__	5850	26328	5548	3895	HRS-ES12-bin-61	1889	256	277.71	21	76	79.52	0	0	0	0	93.37	6.63	37	79.1158	-198	1508	1573	15.9033	2.0356	82.0611	1.8528	0.9529	4	0	2	2	0	0	0	9.74	28.22
HRS-ES12-bin-64	16.508	108_4	yes	921970	35.096	202	40.74	1.43	66.67	no	0	2.2307e+06	d__Bacteria;p__Bacteroidota;c__Bacteroidia;o__Sphingobacteriales;f__;g__;s__	4419	12429	4564	3489	HRS-ES12-bin-64	806	241.5	292.73	15	74	75.8	1	0	1	0	94.57	5.43	21	80.8016	-61	2946	621	13.0645	4.6774	82.2581	1.1166	0.7444	3	1	1	1	0	0	0	9.93	83.75
HRS-ES12-bin-67	16.508	169_1	no	916291	47.935	136	52.16	0	0	no	0	1.75669e+06	d__Bacteria;p__Actinobacteriota;c__Actinomycetia;o__Nanopelagicales;f__Nanopelagicaceae;g__Planktophila;s__	7574	44230	6737	4285	HRS-ES12-bin-67	893	266	299.75	18	75	76.56	0	0	0	0	97.41	2.59	7	30.6439	-57	1825	776	25.1613	8	66.8387	1.6797	0.7839	0	0	4	3	1	0	0	23.29	55.99
HRS-ES12-bin-7	16.508	284_1	no	1832982	60.649	329	58.88	0.71	100	no	0	3.09098e+06	d__Bacteria;p__Verrucomicrobiota;c__Verrucomicrobiae;o__Opitutales;f__Opitutaceae;g__Tous-C4FEB;s__	5834	33214	5571	3950	HRS-ES12-bin-7	1619	274	317.11	26	76	77.65	0	0	0	0	93.33	6.67	58	92.9635	-195	1508	1317	12.0821	0.9119	87.0061	1.9148	1.1736	10	0	4	2	0	1	1	9.57	44.47
HRS-ES12-bin-75	16.508	386_8	yes	1333462	53.688	235	53.49	1.16	75	no	0	2.464e+06	d__Bacteria;p__Proteobacteria;c__Gammaproteobacteria;o__Burkholderiales;f__Burkholderiaceae;g__Limnohabitans;s__	6097	17582	5674	3961	HRS-ES12-bin-75	1451	238	267.24	13	77	80.15	0	0	0	0	94.63	5.37	15	58.2124	-197	1390	1230	24.166	3.6615	72.1725	1.5162	0.827	4	0	2	2	0	0	0	11.23	36.94
HRS-ES12-bin-80	16.508	202_0	yes	1136714	45.568	205	46.71	1.72	0	no	0	2.3917e+06	d__Bacteria;p__Actinobacteriota;c__Actinomycetia;o__Nanopelagicales;f__Nanopelagicaceae;g__Planktophila;s__	5734	17710	5544	3766	HRS-ES12-bin-80	1123	259	288.08	14	74.5	75.43	0	0	0	0	96.58	3.42	8	41.7489	-171	1714	933	30.0429	5.9013	64.0558	12.1104	4.9866	2	0	4	3	1	0	0	20.84	53.96
HRS-ES12-bin-84	16.508	139_2	yes	1752701	51.069	333	63.31	3.76	50	no	0	2.66435e+06	d__Bacteria;p__Actinobacteriota;c__Acidimicrobiia;o__Acidimicrobiales;f__Ilumatobacteraceae;g__UBA2093;s__	5414	18304	5263	3592	HRS-ES12-bin-84	1769	257	285.7	28	75	76.32	0	0	0	0	96.06	3.94	11	47.1284	-140	1452	1465	25.8197	3.6202	70.5601	23.6292	19.2199	7	1	2	1	1	0	0	28.77	40.47
HRS-ES12-bin-91	16.508	62_1	no	2177855	33.551	280	81.44	1.48	0	no	0	2.63461e+06	d__Bacteria;p__Bacteroidota;c__Bacteroidia;o__Chitinophagales;f__Chitinophagaceae;g__UBA1930;s__	8920	37542	7778	5197	HRS-ES12-bin-91	1845	275	323.21	26	75	77.35	2	1	1	0	92.32	7.68	68	104.894	-78	2408	1595	4.8306	1.3802	93.7892	1.2466	0.271	10	1	2	1	0	1	0	14.63	76.91
HRS-ES12-bin-92	16.508	95_1	no	2035492	35.061	183	93.61	2.78	91.67	no	0	2.11399e+06	d__Bacteria;p__Bacteroidota;c__Bacteroidia;o__Flavobacteriales;f__Flavobacteriaceae;g__Flavobacterium;s__Flavobacterium	14854	61002	11122	7364	HRS-ES12-bin-92	1790	279	323.95	30	75	77.3	1	1	0	0	92.45	7.55	52.5	93.8669	-43	7219	1639	5.2503	2.8083	91.9414	1.8994	0.6704	6	1	3	2	0	1	0	13.24	83.46
HRS-ES12-bin-97	16.508	23_1	no	2616510	36.391	79	98.92	0	0	no	0	2.64508e+06	d__Bacteria;p__Bacteroidota;c__Bacteroidia;o__Flavobacteriales;f__Crocinitomicaceae;g__UBA952;s__	85643	244499	33120	27337	HRS-ES12-bin-97	2281	288	348.4	30	75	77.47	2	2	0	0	93.94	6.06	26	70.949	-60	2798	2235	18.0842	3.3572	78.5586	1.1399	0.3507	18	0	3	2	0	1	0	14.64	69.05
HRS-ES13-bin-100	17.42	281_1	no	2148272	62.843	136	91.33	2.26	90.91	no	0	2.29905e+06	d__Bacteria;p__Verrucomicrobiota;c__Verrucomicrobiae;o__Opitutales;f__UBA953;g__UBA953;s__	22729	63118	15796	11762	HRS-ES13-bin-100	1825	300	354.46	53	76	77.75	0	0	0	0	93.61	6.39	43	78.7641	-136	1405	1743	13.2606	2.2962	84.4432	2.0822	0.6575	6	0	2	1	0	1	0	8.93	41.37
HRS-ES13-bin-101	17.42	154_1	yes	1015191	40.039	116	75.54	2.82	80	no	0	1.30601e+06	d__Bacteria;p__Actinobacteriota;c__Actinomycetia;o__Nanopelagicales;f__Nanopelagicaceae;g__Nanopelagicus;s__	10682	36721	8751	5710	HRS-ES13-bin-101	1038	260	287.21	29	75	76.31	0	0	0	0	95.2	4.8	13	51.2702	-60	2320	952	22.082	7.7813	70.1367	1.9268	0.8671	3	1	4	3	1	0	0	20.81	61.95
HRS-ES13-bin-103	17.42	101_1	yes	2274610	39.897	19	99.11	0.97	0	no	0	2.27277e+06	d__Bacteria;p__Bacteroidota;c__Bacteroidia;o__Sphingobacteriales;f__Sphingobacteriaceae;g__;s__	168375	403982	119716	98088	HRS-ES13-bin-103	2061	281	328.41	35	75	77.4	0	0	0	0	90.25	9.75	58	106.809	-98	1367	2078	10.6403	2.4073	86.9523	1.7467	0.1941	14	0	1	1	0	0	0	24.31	59.39
HRS-ES13-bin-109	17.42	252_1	yes	1484457	54.189	193	77.61	0	0	no	0	1.91271e+06	d__Bacteria;p__Verrucomicrobiota;c__Verrucomicrobiae;o__Chthoniobacterales;f__Terrimicrobiaceae;g__UBA967;s__	8777	55892	7691	4752	HRS-ES13-bin-109	1490	248.5	291.26	30	75	77.67	0	0	0	0	93.23	6.77	34	75.6873	-189	1334	1328	22.3813	2.11	75.5087	1.6107	0.4698	9	0	2	1	0	1	0	21.34	35.3
HRS-ES13-bin-110	17.42	221_1	no	3336848	52.007	328	95.24	1.59	100	no	0	3.44791e+06	d__Bacteria;p__Verrucomicrobiota;c__Verrucomicrobiae;o__Verrucomicrobiales;f__Akkermansiaceae;g__UBA956;s__	12797	59005	10173	6788	HRS-ES13-bin-110	3062	252	311.05	32	75.5	78.28	1	1	0	0	90.47	9.53	61	114.948	-173	2549	2768	11.3119	0.9396	87.7485	1.9922	0.8491	16	0	3	2	0	1	0	11.3	43.01
HRS-ES13-bin-115	17.42	22_1	yes	1421184	33.326	211	69.25	2.07	20	no	0	2.00977e+06	d__Bacteria;p__Bacteroidota;c__Bacteroidia;o__Flavobacteriales;f__Crocinitomicaceae;g__UBA952;s__	7517	47099	6735	4436	HRS-ES13-bin-115	1252	262	317.02	18	74.5	76.89	0	0	0	0	95.41	4.59	20.5	61.5453	-61	1885	1061	14.9057	4.717	80.3774	0.8786	0.1597	11	0	1	1	0	0	0	14.46	71.49
HRS-ES13-bin-117	17.42	119_1	no	2044396	42.291	302	77.62	2.18	20	no	0	2.57643e+06	d__Bacteria;p__Proteobacteria;c__Gammaproteobacteria;o__Burkholderiales;f__Burkholderiaceae;g__Polynucleobacter;s__	7777	27427	6769	4522	HRS-ES13-bin-117	1930	279	293.57	20	76.5	79.55	0	0	0	0	94.1	5.9	31	73.1669	-171	1337	1649	14.8058	2.8519	82.3422	1.1399	0.0518	3	0	3	1	1	1	0	18.65	61.09
HRS-ES13-bin-119	17.42	41_2	yes	1842002	32.873	303	78.38	2.39	83.33	no	0	2.29392e+06	d__Bacteria;p__Bacteroidota;c__Bacteroidia;o__Flavobacteriales;f__Crocinitomicaceae;g__M2408;s__	6544	22704	6079	4240	HRS-ES13-bin-119	1596	264	309.04	20	75	77.25	0	0	0	0	93.73	6.27	30	88.0259	-61	4576	1314	13.1759	3.0465	83.7776	1.0652	0.5013	9	0	3	2	0	1	0	13.6	72.49
HRS-ES13-bin-120	17.42	7_1	no	2432213	39.758	305	86.21	1.72	75	no	0	2.77274e+06	d__Bacteria;p__Bacteroidota;c__Bacteroidia;o__Chitinophagales;f__Chitinophagaceae;g__OLB11;s__	9610	38328	7974	5495	HRS-ES13-bin-120	2040	267.5	323.02	27	75	77.19	0	0	0	0	92.33	7.67	65	105.81	-159	2976	1763	8.1158	1.1918	90.6924	1.4216	0.7843	7	0	2	2	0	0	0	18.58	70.59
HRS-ES13-bin-122	17.42	267_0	yes	1895245	58.411	218	86.69	0.04	100	no	0	2.18536e+06	d__Bacteria;p__Verrucomicrobiota;c__Verrucomicrobiae;o__Verrucomicrobiales;f__Akkermansiaceae;g__UBA1315;s__	10413	55454	8693	5843	HRS-ES13-bin-122	1812	259	300.75	37	76	78.3	0	0	0	0	91.49	8.51	61	98.8449	-198	2061	1632	11.4654	0.6744	87.8602	1.4901	0.883	8	1	2	2	0	0	0	9.49	18.05
HRS-ES13-bin-126	17.42	165_1	yes	976682	44.738	155	53.16	0	0	no	0	1.83725e+06	d__Bacteria;p__Actinobacteriota;c__Actinomycetia;o__Nanopelagicales;f__Nanopelagicaceae;g__AAA044-D11;s__	6970	18881	6301	4235	HRS-ES13-bin-126	980	260	286.25	19	75	76.63	0	0	0	0	96.28	3.72	10	43.0391	-55	1839	845	25.3555	5.9242	68.7204	2.1429	1.2245	3	1	3	2	1	0	0	18.98	60.41
HRS-ES13-bin-127	17.42	72_2	yes	2143422	44.068	331	68.71	1.48	33.33	no	0	3.07335e+06	d__Bacteria;p__Bacteroidota;c__Bacteroidia;o__Chitinophagales;f__Chitinophagaceae;g__SXYR01;s__	7100	35175	6475	4519	HRS-ES13-bin-127	1836	276	327.63	18	75	77.11	0	0	0	0	94.01	5.99	36	84.3132	-149	1852	1524	10.5056	1.0506	88.4439	0.9259	0.3268	18	1	2	2	0	0	0	16.61	55.28
HRS-ES13-bin-134	17.42	235_1	no	1514062	62.677	175	52.82	1.18	44.44	no	0	2.83263e+06	d__Bacteria;p__Cyanobacteria;c__Cyanobacteriia;o__PCC-6307;f__Cyanobiaceae;g__;s__	10761	28019	8651	5672	HRS-ES13-bin-134	1575	229	273.47	22	74	76.95	2	2	0	0	90.85	9.15	53	97.3357	-182	2016	1425	16.7135	2.8792	80.4073	3.1111	0.6349	6	0	2	1	1	0	0	15.56	14.54
HRS-ES13-bin-140	17.42	139_9	yes	1091928	51.082	231	45.2	3.42	100	no	0	2.33315e+06	d__Bacteria;p__Actinobacteriota;c__Acidimicrobiia;o__Acidimicrobiales;f__Ilumatobacteraceae;g__UBA2093;s__	4560	17091	4726	3601	HRS-ES13-bin-140	1121	246	272.57	16	76	75.81	0	0	0	0	95.42	4.58	10	55.1556	-134	2099	907	25.7174	4.8565	69.426	10.7939	8.9206	6	0	3	2	1	0	0	27.83	38.89
HRS-ES13-bin-141	17.42	398_1	no	3348298	58.12	21	98.85	0.24	14.29	no	0	3.37912e+06	d__Bacteria;p__Proteobacteria;c__Gammaproteobacteria;o__Burkholderiales;f__Burkholderiaceae;g__Limnohabitans;s__	265969	628738	159442	98612	HRS-ES13-bin-141	3213	291	320.09	38	77	79.26	1	1	0	0	92.89	7.11	35	73.6527	-104	4310	3232	15.7536	2.1665	82.0799	1.5873	0.3735	6	0	4	1	1	2	0	3.24	18.99
HRS-ES13-bin-143	17.42	114_2	no	436759	29.577	90	42.61	1.2	100	no	0	1.01272e+06	d__Bacteria;p__Proteobacteria;c__Alphaproteobacteria;o__Pelagibacterales;f__Pelagibacteraceae;g__Fonsibacter;s__	4848	12752	4852	3562	HRS-ES13-bin-143	453	225	266.87	9	77	80.11	0	0	0	0	97.88	2.12	4	24.8817	-51	657	373	25	7.5269	67.4731	2.649	1.766	0	1	1	1	0	0	0	13.25	72.19
HRS-ES13-bin-144	17.42	102_2	yes	1421060	37.636	281	47.02	0.97	50	no	0	2.99293e+06	d__Bacteria;p__Bacteroidota;c__Bacteroidia;o__Sphingobacteriales;f__Sphingobacteriaceae;g__Daejeonella;s__	5068	15407	5057	3709	HRS-ES13-bin-144	1174	272.5	314.57	11	76	78.64	1	0	1	0	93.36	6.64	60	104.117	-60	1680	907	9.0508	2.9801	87.9691	1.2777	0.1704	4	0	2	1	0	1	0	16.52	66.18
HRS-ES13-bin-145	17.42	76_1	yes	1786320	34.936	122	91.2	2.01	72.73	no	0	1.91931e+06	d__Bacteria;p__Bacteroidota;c__Bacteroidia;o__Flavobacteriales;f__Flavobacteriaceae;g__Flavobacterium;s__	21777	57122	14641	10453	HRS-ES13-bin-145	1628	276	324.38	39	75	76.31	1	1	0	0	93.74	6.26	51	72.3545	-58	1449	1547	8.1501	2.7814	89.0686	1.4742	0.6143	7	1	2	1	0	1	0	13.39	82.31
HRS-ES13-bin-156	17.42	397_7	yes	1161234	60.169	250	44.98	0	0	no	0	2.58167e+06	d__Bacteria;p__Proteobacteria;c__Gammaproteobacteria;o__Burkholderiales;f__Burkholderiaceae;g__Polaromonas;s__	4586	12892	4644	3444	HRS-ES13-bin-156	1182	253	271.24	20	77	78.45	0	0	0	0	93.59	6.41	37	78.1523	-178	1559	953	17.1218	1.9958	80.8824	1.0998	0.6768	2	0	1	1	0	0	0	9.64	27.66
HRS-ES13-bin-167	17.42	95_1	no	1354471	35.244	243	64.87	0.56	100	no	0	2.07628e+06	d__Bacteria;p__Bacteroidota;c__Bacteroidia;o__Flavobacteriales;f__Flavobacteriaceae;g__Flavobacterium;s__Flavobacterium	5751	22941	5573	3950	HRS-ES13-bin-167	1202	256	296.21	25	75	77.12	0	0	0	0	93.63	6.37	50	87.7266	-61	4395	985	5.0813	2.1341	92.7846	1.2479	0.7488	6	0	3	2	0	1	0	13.64	83.44
HRS-ES13-bin-169	17.42	219_0	yes	596798	49.679	124	47	1.46	0	no	0	1.25124e+06	d__Bacteria;p__Actinobacteriota;c__Actinomycetia;o__Actinomycetales;f__Microbacteriaceae;g__Rhodoluna;s__	4965	13713	4812	3641	HRS-ES13-bin-169	590	248	280.68	23	76	77.78	0	0	0	0	96.6	3.4	11	41.5481	-86	594	490	24.3354	5.9305	69.7342	1.5254	0.1695	0	0	2	2	0	0	0	42.2	40.34
HRS-ES13-bin-171	17.42	213_0	yes	580184	46.061	121	41.13	0.58	0	no	0	1.40243e+06	d__Bacteria;p__Actinobacteriota;c__Actinomycetia;o__Actinomycetales;f__Microbacteriaceae;g__Rhodoluna;s__	4754	13520	4794	3642	HRS-ES13-bin-171	556	229	270.71	17	76	76.53	0	0	0	0	95.3	4.7	19	60.3606	-154	1339	453	17.0354	6.8584	76.1062	0.5396	0.5396	3	0	1	1	0	0	0	35.97	47.48
HRS-ES13-bin-174	17.42	236_1	yes	1966169	66.785	363	72.45	2.87	16.67	no	0	2.63594e+06	d__Bacteria;p__Cyanobacteria;c__Cyanobacteriia;o__PCC-6307;f__Cyanobiaceae;g__BAIKAL-G1;s__	5683	19084	5416	3929	HRS-ES13-bin-174	1902	241	279.97	40	74.5	77.58	0	0	0	0	91.39	8.61	68	107.262	-186	2685	1580	16.6561	1.7099	81.6339	9.4637	0.8412	7	0	3	1	1	1	0	21.24	13.46
HRS-ES13-bin-179	17.42	109_1	no	2447527	41.356	160	88.2	0.54	100	no	0	2.75999e+06	d__Bacteria;p__Bacteroidota;c__Bacteroidia;o__Flavobacteriales;f__UA16;g__UBA4660;s__	22328	94115	15297	10241	HRS-ES13-bin-179	2149	288	343.22	29	75	77.41	2	2	0	0	95.37	4.63	22	56.0638	-58	1492	2022	19.9406	4.1069	75.9525	1.0237	0.2327	10	1	2	2	0	0	0	14.75	67.29
HRS-ES13-bin-180	17.42	151_2	yes	1037425	53.955	205	58.19	0.85	0	no	0	1.76767e+06	d__Bacteria;p__Actinobacteriota;c__Acidimicrobiia;o__Acidimicrobiales;f__Ilumatobacteraceae;g__UBA3006;s__	4949	18959	5060	3590	HRS-ES13-bin-180	1081	237	273.96	13	75	77.23	0	0	0	0	96.29	3.71	10	43.3251	-96	1798	890	25.0844	4.6119	70.3037	5.0879	0.6475	1	1	1	1	0	0	0	29.79	38.21
HRS-ES13-bin-184	17.42	116_0	yes	713154	32.58	150	46.53	0	0	no	0	1.53268e+06	d__Bacteria;p__Proteobacteria;c__Alphaproteobacteria;o__Rickettsiales;f__UBA1997;g__SYAR01;s__	4692	18249	4754	3595	HRS-ES13-bin-184	643	255	287.89	16	76	78.81	1	0	1	0	94.56	5.44	21	76.0157	-64	2661	511	15.8824	2.9412	81.1765	1.3997	0.7776	1	0	1	1	0	0	0	11.04	78.07
HRS-ES13-bin-190	17.42	23_1	no	2656041	36.48	99	98.38	0	0	no	0	2.69978e+06	d__Bacteria;p__Bacteroidota;c__Bacteroidia;o__Flavobacteriales;f__Crocinitomicaceae;g__UBA952;s__	46066	153715	26828	19442	HRS-ES13-bin-190	2281	290	352.42	27	75	77.19	2	2	0	0	94.27	5.73	24	68.8209	-60	2923	2212	18.0461	3.4826	78.4713	0.6576	0.0877	18	0	3	2	0	1	0	15.04	68.74
HRS-ES13-bin-196	17.42	63_1	yes	2387118	37.784	102	68.28	3.45	100	no	0	3.37546e+06	d__Bacteria;p__Bacteroidota;c__Bacteroidia;o__Chitinophagales;f__Chitinophagaceae;g__Sediminibacterium;s__	35283	180575	23403	18527	HRS-ES13-bin-196	2026	313	363.86	25	75	77.36	0	0	0	0	94.97	5.03	24	61.589	-66	5578	1950	10.8261	1.6932	87.4808	4.4423	2.8134	11	1	2	2	0	0	0	20.04	74.19
HRS-ES13-bin-197	17.42	310_0	yes	863104	63.471	165	49.14	0	0	no	0	1.75642e+06	d__Bacteria;p__Chloroflexota;c__Ellin6529;o__CSP1-4;f__UBA10416;g__UBA10416;s__	5165	24867	5230	3571	HRS-ES13-bin-197	859	273	298.49	19	77	78.21	0	0	0	0	96.41	3.59	8	43.4067	-190	1461	714	33.5203	5.1893	61.2903	15.5995	11.1758	0	1	1	1	0	0	0	35.39	21.89
HRS-ES13-bin-199	17.42	407_3	yes	634243	49.108	100	51.72	0	0	no	0	1.2263e+06	d__Bacteria;p__Proteobacteria;c__Gammaproteobacteria;o__Burkholderiales;f__Methylophilaceae;g__Methylotenera;s__	7227	21485	6342	4418	HRS-ES13-bin-199	627	247	280.14	14	77	77.79	0	0	0	0	93.16	6.84	38	80.1756	-68	2048	542	10.3512	2.2181	87.4307	1.4354	1.2759	0	0	2	2	0	0	0	17.22	70.65
HRS-ES13-bin-2	17.42	284_1	no	1998416	60.775	345	58.14	3.6	87.5	no	0	3.31351e+06	d__Bacteria;p__Verrucomicrobiota;c__Verrucomicrobiae;o__Opitutales;f__Opitutaceae;g__Tous-C4FEB;s__	5941	21703	5792	3943	HRS-ES13-bin-2	1741	277	319.59	22	76.5	78.45	0	0	0	0	92.97	7.03	58	99.0141	-195	1365	1419	11.0719	1.1283	87.7997	1.838	0.6318	7	0	4	2	0	1	1	9.53	45.03
HRS-ES13-bin-209	17.42	181_1	no	702747	44.903	103	51.72	0.86	100	no	0	1.34707e+06	d__Bacteria;p__Actinobacteriota;c__Actinomycetia;o__Nanopelagicales;f__Nanopelagicaceae;g__Planktophila;s__	7647	45100	6822	4431	HRS-ES13-bin-209	703	259	289.01	19	74	75.95	1	1	0	0	95.88	4.12	9	46.6839	-58	2085	621	27.4194	5.9677	66.6129	0.8535	0.1422	0	0	3	3	0	0	0	18.63	56.61
HRS-ES13-bin-210	17.42	214_1	yes	1183630	52.94	149	84.65	3.41	100	no	0	1.35058e+06	d__Bacteria;p__Actinobacteriota;c__Actinomycetia;o__Actinomycetales;f__Microbacteriaceae;g__Rhodoluna;s__	9240	30823	7943	5707	HRS-ES13-bin-210	1164	261	295.99	32	75	77.31	1	1	0	0	96.24	3.76	11	42.4905	-59	2089	1049	23.6641	8.2061	68.1298	0.945	0.7732	2	1	5	3	1	0	1	40.89	44.16
HRS-ES13-bin-213	17.42	265_0	yes	1281628	58.847	247	57.38	1.35	66.67	no	0	2.20343e+06	d__Bacteria;p__Verrucomicrobiota;c__Verrucomicrobiae;o__Chthoniobacterales;f__Terrimicrobiaceae;g__UBA967;s__	5390	16991	5188	3769	HRS-ES13-bin-213	1365	232	271.34	18	75	76.39	0	0	0	0	94.42	5.58	22	62.9269	-198	1018	1137	24.3838	1.9366	73.6796	1.3919	0.5861	4	0	6	2	0	4	0	17	30.62
HRS-ES13-bin-214	17.42	19_1	no	1562097	35.062	300	52.23	0.99	66.67	no	0	2.9612e+06	d__Bacteria;p__Bacteroidota;c__Bacteroidia;o__Chitinophagales;f__Chitinophagaceae;g__Ferruginibacter;s__	5229	19211	5206	3705	HRS-ES13-bin-214	1281	265	306.99	16	75	77.12	0	0	0	0	92.38	7.62	78	118.995	-97	1918	1001	3.9	0.6	95.5	1.0929	0.1561	4	0	2	2	0	0	0	20.22	71.58
HRS-ES13-bin-27	17.42	108_7	yes	1054846	34.914	224	52.4	2.14	80	no	0	1.96999e+06	d__Bacteria;p__Bacteroidota;c__Bacteroidia;o__Sphingobacteriales;f__;g__;s__	4732	14184	4709	3634	HRS-ES13-bin-27	904	254	306.05	14	75.5	77.07	0	0	0	0	95.29	4.71	24	71.2999	-59	2362	698	12.0516	3.0129	84.9354	0.9956	0.7743	5	1	1	1	0	0	0	10.95	83.3
HRS-ES13-bin-40	17.42	136_2	yes	2144646	52.663	359	62.07	3.45	100	no	0	3.336e+06	d__Bacteria;p__Actinobacteriota;c__Acidimicrobiia;o__Acidimicrobiales;f__Ilumatobacteraceae;g__Casp-actino8;s__	6222	34247	5973	3745	HRS-ES13-bin-40	2100	263	295.83	33	76	78.67	0	0	0	0	95.49	4.51	21	54.5265	-179	2549	1775	20.4059	2.7621	76.832	22.8095	15.0476	9	0	4	3	1	0	0	18.24	30.29
HRS-ES13-bin-47	17.42	373_1	no	2126440	64.558	336	71.87	0.7	0	no	0	2.93802e+06	d__Bacteria;p__Proteobacteria;c__Gammaproteobacteria;o__Burkholderiales;f__Burkholderiaceae;g__Rhizobacter;s__	6706	23572	6328	4425	HRS-ES13-bin-47	2026	256	295.34	24	77	80.33	0	0	0	0	92.27	7.73	40	95.9411	-180	1519	1715	16.8611	2.1004	81.0385	1.0365	0.0494	8	0	5	1	1	3	0	10.46	6.32
HRS-ES13-bin-48	17.42	123_1	yes	2585470	34.679	183	99.42	2.16	25	no	0	2.54438e+06	d__Bacteria;p__Bacteroidota;c__Bacteroidia;o__Flavobacteriales;f__Crocinitomicaceae;g__UBA952;s__	19099	68743	14128	10058	HRS-ES13-bin-48	2278	280.5	330.68	35	75	77.14	2	2	0	0	93.32	6.68	33	81.0638	-43	2457	2133	15.3377	4.2214	80.4409	1.8876	0.2195	20	1	3	2	0	1	0	14.79	65.41
HRS-ES13-bin-50	17.42	21_1	no	1799179	44.835	329	58.29	0.75	0	no	0	3.06345e+06	d__Bacteria;p__Bacteroidota;c__Bacteroidia;o__Cytophagales;f__Cyclobacteriaceae;g__Algoriphagus;s__	5664	24391	5468	3801	HRS-ES13-bin-50	1645	251	290.17	27	75	77.37	0	0	0	0	91.97	8.03	56	107.458	-75	4780	1345	14.5089	1.5625	83.9286	2.1277	1.2766	8	0	1	1	0	0	0	17.75	60.49
HRS-ES13-bin-51	17.42	113_1	no	1209565	42.763	213	58.59	2.62	83.33	no	0	2.01037e+06	d__Bacteria;p__Bacteroidota;c__Bacteroidia;o__NS11-12g;f__UBA955;g__UBA955;s__	5622	26017	5678	3941	HRS-ES13-bin-51	978	281	334.31	20	76.5	79.05	0	0	0	0	94.96	5.04	30	77.4168	-179	2222	788	14.4854	2.033	83.4816	1.0225	0.5112	7	1	0	0	0	0	0	10.33	69.84
HRS-ES13-bin-54	17.42	217_1	no	878903	50.457	144	56.14	1.75	100	no	0	1.53816e+06	d__Bacteria;p__Actinobacteriota;c__Actinomycetia;o__Actinomycetales;f__Microbacteriaceae;g__Rhodoluna;s__	6683	32440	6103	3966	HRS-ES13-bin-54	839	272	291.35	25	75	77.36	1	1	0	0	95.83	4.17	20	50.8738	-151	2337	722	18.1692	6.7961	75.0347	3.5757	3.2181	1	0	2	2	0	0	0	34.09	53.28
HRS-ES13-bin-58	17.42	307_1	no	2465653	53.08	314	83.09	0.56	0	yes	2	2.95083e+06	d__Bacteria;p__Proteobacteria;c__Gammaproteobacteria;o__Pseudomonadales;f__Pseudohongiellaceae;g__Pseudohongiella;s__	9712	28973	7852	5205	HRS-ES13-bin-58	2228	273	314.47	25	77	80.28	0	0	0	0	93.35	6.65	40	84.508	-167	2159	1940	17.2254	2.5786	80.196	1.3465	0.2693	14	1	4	2	1	1	0	11.36	35.19
HRS-ES13-bin-59	17.42	389_1	no	2410559	51.087	268	63.95	0	0	no	0	3.76944e+06	d__Bacteria;p__Proteobacteria;c__Gammaproteobacteria;o__Burkholderiales;f__Burkholderiaceae;g__Limnohabitans;s__	11787	42644	8994	5611	HRS-ES13-bin-59	2322	287	310.08	27	77	81.07	0	0	0	0	95.25	4.75	28	54.9817	-132	1353	2082	17.7319	2.5949	79.6732	1.8949	0.2153	7	0	2	2	0	0	0	7.15	46.25
HRS-ES13-bin-64	17.42	125_5	yes	2505888	38.134	351	66.38	3.45	100	no	0	3.64483e+06	d__Bacteria;p__Bacteroidota;c__Bacteroidia;o__Cytophagales;f__Spirosomaceae;g__UBA6715;s__	8244	54800	7139	4509	HRS-ES13-bin-64	2111	302	340.7	25	75	77.56	0	0	0	0	95.37	4.63	25	64.9585	-70	1674	1786	16.3025	2.9132	80.7843	7.2951	5.3529	13	1	1	1	0	0	0	16.67	71.29
HRS-ES13-bin-65	17.42	280_1	yes	1363752	66.02	211	52.59	0	0	no	0	2.59318e+06	d__Bacteria;p__Verrucomicrobiota;c__Verrucomicrobiae;o__Opitutales;f__UBA953;g__UBA953;s__	6864	29247	6463	4566	HRS-ES13-bin-65	1197	294	335.41	22	76.5	79.41	0	0	0	0	95.08	4.92	29.5	66.5665	-163	1239	1009	16.1706	2.2817	81.5476	2.6734	1.1696	7	0	2	1	0	1	0	8.94	27.74
HRS-ES13-bin-66	17.42	418_1	yes	1919697	44.258	230	86.85	2.93	60	no	0	2.1456e+06	d__Bacteria;p__Proteobacteria;c__Gammaproteobacteria;o__Burkholderiales;f__Burkholderiaceae;g__Polynucleobacter;s__	9931	41689	8346	5494	HRS-ES13-bin-66	1890	267	292.91	23	77	80.22	0	0	0	0	94.96	5.04	26	57.3632	-174	1469	1686	14.3027	3.2641	82.4332	3.545	0.8995	2	0	2	1	0	1	0	17.3	62.65
HRS-ES13-bin-69	17.42	218_1	no	504953	56.327	114	41.6	0	0	no	0	1.21383e+06	d__Bacteria;p__Actinobacteriota;c__Actinomycetia;o__Actinomycetales;f__Microbacteriaceae;g__Rhodoluna;s__	4426	10463	4429	3432	HRS-ES13-bin-69	483	256	281.93	10	74	75.6	0	0	0	0	95.48	4.52	23	60.1847	-163	886	380	15.8311	6.3325	77.8364	0.4141	0.4141	3	0	1	1	0	0	0	39.96	42.44
HRS-ES13-bin-7	17.42	11_1	no	2770098	41.068	55	99.46	0	0	yes	1	2.78514e+06	d__Bacteria;p__Bacteroidota;c__Bacteroidia;o__Flavobacteriales;f__Crocinitomicaceae;g__UBA952;s__	71532	167448	50365	39573	HRS-ES13-bin-7	2372	294	363.73	33	75	77.24	2	1	1	0	95.54	4.46	15	52.4804	-142	1606	2353	24.7449	4.6769	70.5782	0.8853	0.1265	19	1	3	2	0	1	0	17.24	64.12
HRS-ES13-bin-71	17.42	240_1	no	3671468	62.933	386	91.61	3.58	40	no	0	3.86424e+06	d__Bacteria;p__Proteobacteria;c__Gammaproteobacteria;o__Ga0077536;f__Ga0077536;g__Ga0077536;s__	12192	68509	9511	6259	HRS-ES13-bin-71	3508	265	303.66	42	77	79.24	1	1	0	0	92.9	7.1	34	82.3077	-170	1900	3166	19.3681	2.0853	78.5466	2.309	0.3136	16	0	8	3	1	3	1	20.1	28.34
HRS-ES13-bin-74	17.42	278_1	no	2220118	61.212	186	87.5	2.03	66.67	no	0	2.48577e+06	d__Bacteria;p__Verrucomicrobiota;c__Verrucomicrobiae;o__Opitutales;f__UBA953;g__UBA953;s__	19753	86777	11936	7118	HRS-ES13-bin-74	1891	290	343.26	47	76	77.85	1	1	0	0	92.87	7.13	43	90.2761	-141	1843	1754	14.6035	1.4261	83.9703	2.3797	1.1105	5	0	1	1	0	0	0	12.48	53.73
HRS-ES13-bin-78	17.42	121_1	yes	2289915	41.338	159	88.12	1.67	100	no	0	2.55524e+06	d__Bacteria;p__Bacteroidota;c__Bacteroidia;o__Cytophagales;f__Spirosomaceae;g__UBA6715;s__	21680	83356	14401	10430	HRS-ES13-bin-78	2053	288	334.06	23	75	77.57	0	0	0	0	95.25	4.75	22	56.7835	-88	2194	1918	18.988	3.4429	77.5691	1.3639	0.5845	8	1	2	1	0	1	0	20.31	69.46
HRS-ES13-bin-79	17.42	62_1	yes	2747190	33.389	112	96.8	1.97	40	no	0	2.7821e+06	d__Bacteria;p__Bacteroidota;c__Bacteroidia;o__Chitinophagales;f__Chitinophagaceae;g__UBA1930;s__	37110	111256	24528	21837	HRS-ES13-bin-79	2317	296	346.58	32	75	77.94	0	0	0	0	91.42	8.58	69	105.34	-78	1888	2239	5.4066	1.4298	93.1635	1.5969	0.2158	11	1	4	2	0	2	0	15.32	76.69
HRS-ES13-bin-80	17.42	64_0	yes	1994970	37.32	174	46.35	0	0	no	0	4.30414e+06	d__Bacteria;p__Bacteroidota;c__Bacteroidia;o__Chitinophagales;f__Chitinophagaceae;g__Sediminibacterium;s__	14916	79700	11465	7808	HRS-ES13-bin-80	1734	297	345.23	17	74	75	0	0	0	0	95.53	4.47	23	56.5935	-141	893	1578	11.7311	1.7121	86.5568	2.6528	1.1534	9	1	2	2	0	0	0	19.61	74.68
HRS-ES13-bin-83	17.42	77_3	yes	784262	32.501	166	40.36	3.61	46.15	no	0	1.87302e+06	d__Bacteria;p__Bacteroidota;c__Bacteroidia;o__Flavobacteriales;f__Flavobacteriaceae;g__Flavobacterium;s__	4668	13931	4724	3550	HRS-ES13-bin-83	737	230	272.31	10	74.5	77.3	1	1	0	0	93.96	6.04	50	81.4519	-61	2194	583	7.9038	2.7491	89.3471	2.171	1.2212	3	0	2	1	0	1	0	13.03	82.36
HRS-ES13-bin-85	17.42	313_2	yes	1705010	59.842	318	56.54	2.61	81.82	no	0	2.93688e+06	d__Bacteria;p__Proteobacteria;c__Alphaproteobacteria;o__Rhodobacterales;f__Rhodobacteraceae;g__Cypionkella;s__	5578	19876	5361	3778	HRS-ES13-bin-85	1714	254	275.8	27	77	78.37	0	0	0	0	93.33	6.67	43	79.9557	-181	1003	1424	18.4118	3.9353	77.6528	1.9253	0.9918	5	0	4	1	1	2	0	14.53	40.84
HRS-ES13-bin-86	17.42	75_2	no	1744064	31.547	231	80.49	3.45	50	no	0	2.09205e+06	d__Bacteria;p__Bacteroidota;c__Bacteroidia;o__Flavobacteriales;f__Flavobacteriaceae;g__Flavobacterium;s__	8352	36308	7550	4987	HRS-ES13-bin-86	1544	268	314.18	29	75	77.45	0	0	0	0	93.78	6.22	59	80.8243	-75	1636	1344	6.8503	3.2018	89.9479	1.6839	0.842	5	1	1	1	0	0	0	12.18	84.13
HRS-ES13-bin-87	17.42	327_0	yes	1459183	59.547	283	53.45	1.72	100	no	0	2.68304e+06	d__Bacteria;p__Proteobacteria;c__Alphaproteobacteria;o__Rhizobiales;f__Beijerinckiaceae;g__28-YEA-48;s__	5132	17905	5156	3827	HRS-ES13-bin-87	1546	244.5	268.38	24	77	79	0	0	0	0	92.48	7.52	52	85.2929	-194	1518	1288	16.2393	2.5641	81.1966	1.1643	0.1294	3	0	4	1	1	2	0	12.94	19.79
HRS-ES13-bin-89	17.42	30_1	no	3002781	35.292	79	100	0.54	0	no	0	2.98657e+06	d__Bacteria;p__Bacteroidota;c__Bacteroidia;o__Flavobacteriales;f__Crocinitomicaceae;g__UBA952;s__	61141	189099	38009	28382	HRS-ES13-bin-89	2625	286	349.12	34	75	78.32	2	2	0	0	93.99	6.01	24	69.9373	-80	3139	2583	17.0411	3.6406	79.3184	1.7905	0.3048	19	0	4	3	0	1	0	14.21	68.34
HRS-ES13-bin-90	17.42	141_2	yes	1133255	51.612	221	64.96	3.85	40	no	0	1.67738e+06	d__Bacteria;p__Actinobacteriota;c__Acidimicrobiia;o__Acidimicrobiales;f__Ilumatobacteraceae;g__UBA2093;s__	5307	22844	5127	3645	HRS-ES13-bin-90	1172	241	269.56	21	76	76.9	0	0	0	0	96.04	3.96	10	46.1934	-170	1721	973	24.8971	4.4239	70.679	2.0478	0.8532	3	0	3	2	1	0	0	26.79	39.33
HRS-ES13-bin-94	17.42	44_2	yes	1709152	34.961	283	71.14	3.55	86.67	no	0	2.31723e+06	d__Bacteria;p__Bacteroidota;c__Bacteroidia;o__Chitinophagales;f__Chitinophagaceae;g__Sediminibacterium;s__	6323	36691	6039	4043	HRS-ES13-bin-94	1477	266	310.97	13	76	77.54	1	1	0	0	94.25	5.75	55	81.2936	-69	1035	1210	6.7825	1.0753	92.1423	3.5206	2.5051	6	1	1	1	0	0	0	22.14	74.07
HRS-ES13-bin-96	17.42	112_0	yes	1378313	41.142	262	50.72	1.08	50	no	0	2.68815e+06	d__Bacteria;p__Bacteroidota;c__Bacteroidia;o__Flavobacteriales;f__UA16;g__UBA4660;s__	5191	19510	5260	3878	HRS-ES13-bin-96	1209	254	309.77	11	75	78.73	0	0	0	0	95.72	4.28	20	61.5104	-83	1129	959	20.9812	4.2797	74.739	0.8271	0.4136	5	0	2	2	0	0	0	16.71	62.37
HRS-ES13-bin-99	17.42	277_1	yes	2452687	64.427	236	91.22	2.36	20	no	0	2.62531e+06	d__Bacteria;p__Verrucomicrobiota;c__Verrucomicrobiae;o__Opitutales;f__UBA953;g__UBA953;s__	14348	58161	10392	6500	HRS-ES13-bin-99	2109	290	341.56	43	77	78.35	1	1	0	0	93.45	6.55	39	83.7475	-167	2795	1918	13.7715	1.7736	84.4549	4.9787	0.9957	7	0	1	1	0	0	0	11.57	46.28
HRS-ES1-bin-10	3.66182	285_1	no	1822061	66.071	284	56.76	0	0	no	0	3.21011e+06	d__Bacteria;p__Verrucomicrobiota;c__Verrucomicrobiae;o__Opitutales;f__Opitutaceae;g__;s__	7085	48892	6415	4141	HRS-ES1-bin-10	1657	262	305.56	24	77	77.96	0	0	0	0	90.34	9.66	94	126.031	-181	2130	1398	11.0236	0.859	88.1174	1.8709	0.3018	6	0	6	2	1	3	0	17.74	20.58
HRS-ES1-bin-104	3.66182	215_0	yes	771979	52.821	133	48.25	0	0	no	0	1.59996e+06	d__Bacteria;p__Actinobacteriota;c__Actinomycetia;o__Actinomycetales;f__Microbacteriaceae;g__Rhodoluna;s__	6245	21016	5804	4079	HRS-ES1-bin-104	735	260	292.3	22	75	77.36	0	0	0	0	96.2	3.8	15.5	47.0497	-185	1084	625	22.2756	7.8526	69.8718	0.6803	0.5442	1	0	3	2	0	0	1	40	44.76
HRS-ES1-bin-107	3.66182	227_1	no	798454	57.73	167	46.13	0.81	100	no	0	1.71686e+06	d__Bacteria;p__Actinobacteriota;c__Actinomycetia;o__Nanopelagicales;f__UBA12327;g__AcAMD-2;s__	4703	12578	4781	3603	HRS-ES1-bin-107	811	238	270.05	11	76	75.73	0	0	0	0	93.96	6.04	29	73.6443	-193	2355	656	20	5.3435	74.6565	1.3564	0.4932	5	0	3	2	1	0	0	32.06	33.05
HRS-ES1-bin-108	3.66182	179_2	no	1251565	43.233	207	57.47	3.45	100	no	0	2.10264e+06	d__Bacteria;p__Actinobacteriota;c__Actinomycetia;o__Nanopelagicales;f__Nanopelagicaceae;g__UBA3012;s__	6605	18717	6046	4313	HRS-ES1-bin-108	1197	274	295.76	44	75	76.57	0	0	0	0	95.45	4.55	16	55.1093	-67	1783	1035	20.6963	5.6093	73.6944	7.4353	4.5948	3	1	4	3	1	0	0	19.8	56.81
HRS-ES1-bin-11	3.66182	135_1	no	2179262	52.26	282	71.52	2.59	100	no	0	2.96815e+06	d__Bacteria;p__Actinobacteriota;c__Acidimicrobiia;o__Acidimicrobiales;f__Ilumatobacteraceae;g__Casp-actino8;s__	8857	36251	7727	5123	HRS-ES1-bin-11	2058	279.5	310.51	27	76	77.7	0	0	0	0	96.13	3.87	20	46.8042	-198	1306	1804	20.4104	3.6051	75.9845	2.964	1.5063	7	0	5	3	1	1	0	16.47	31.58
HRS-ES1-bin-111	3.66182	163_1	yes	1449255	44.6	263	47.41	2.59	50	no	0	2.97768e+06	d__Bacteria;p__Actinobacteriota;c__Actinomycetia;o__Nanopelagicales;f__Nanopelagicaceae;g__AAA044-D11;s__	5768	22797	5510	3891	HRS-ES1-bin-111	1448	260	284.64	27	75	76.33	1	1	0	0	96	4	9	47.7873	-183	1639	1214	25.2267	7.3372	67.4361	27.9696	17.1271	4	2	3	2	1	0	0	20.1	58.7
HRS-ES1-bin-113	3.66182	322_1	no	1670573	60.885	321	49.14	0	0	no	0	3.39962e+06	d__Bacteria;p__Proteobacteria;c__Alphaproteobacteria;o__Rhizobiales;f__Xanthobacteraceae;g__;s__	5317	16803	5204	3765	HRS-ES1-bin-113	1748	227	258.88	17	76	78.59	0	0	0	0	90.79	9.21	63	106.6	-117	1126	1445	11.7036	1.9391	86.3573	2.5744	0.1716	6	0	8	3	1	4	0	26.95	28.83
HRS-ES1-bin-114	3.66182	177_1	yes	1276844	48.327	131	71.85	3.51	30	no	0	1.71472e+06	d__Bacteria;p__Actinobacteriota;c__Actinomycetia;o__Nanopelagicales;f__Nanopelagicaceae;g__AAA044-D11;s__	13633	58755	9746	5595	HRS-ES1-bin-114	1253	272	301.5	26	75	76.42	1	1	0	0	95.83	4.17	11	46.2907	-58	1213	1150	22.1062	6.4404	71.4534	6.2251	0.1596	4	0	3	2	1	0	0	20.83	60.57
HRS-ES1-bin-117	3.66182	363_1	yes	3231726	60.57	463	81.11	1.28	55.56	no	0	3.93337e+06	d__Bacteria;p__Proteobacteria;c__Gammaproteobacteria;o__Burkholderiales;f__SG8-39;g__;s__	7998	23600	6979	4950	HRS-ES1-bin-117	3157	263	284.68	31	77	78.9	0	0	0	0	90.76	9.24	65	109.591	-166	2056	2726	14.1284	2.1651	83.7064	4.0862	0.8552	8	0	5	1	1	3	0	21.44	24.33
HRS-ES1-bin-118	3.66182	113_4	no	1407935	42.469	273	45.69	2.3	83.33	no	0	3.01062e+06	d__Bacteria;p__Bacteroidota;c__Bacteroidia;o__NS11-12g;f__UBA955;g__UBA955;s__	5214	17383	5157	3758	HRS-ES1-bin-118	1207	254	313.61	17	76	77.24	0	0	0	0	93.71	6.29	31	92.9339	-161	2315	954	15.425	2.9381	81.6369	2.6512	1.4085	8	1	0	0	0	0	0	10.52	66.2
HRS-ES1-bin-119	3.66182	367_1	no	1545603	52.848	266	42.24	0	0	no	0	3.6591e+06	d__Bacteria;p__Proteobacteria;c__Gammaproteobacteria;o__Burkholderiales;f__Burkholderiaceae;g__Rhodoferax;s__	6060	23898	5810	4075	HRS-ES1-bin-119	1556	252	281.15	22	76	78.27	0	0	0	0	94.3	5.7	21	67.1837	-191	2573	1313	19.7409	2.7439	77.5152	2.635	1.0283	3	0	3	2	1	0	0	13.88	54.63
HRS-ES1-bin-121	3.66182	191_0	yes	1179990	45.738	158	51.72	3.45	50	no	0	2.20278e+06	d__Bacteria;p__Actinobacteriota;c__Actinomycetia;o__Nanopelagicales;f__Nanopelagicaceae;g__;s__	7980	40324	7468	4698	HRS-ES1-bin-121	1159	276	302.95	24	74	77.21	1	1	0	0	96.77	3.23	10	37.1676	-73	1306	1027	24.1715	6.9201	68.9084	10.8714	6.2123	2	0	4	3	1	0	0	20.71	59.1
HRS-ES1-bin-123	3.66182	211_0	yes	860407	58.16	147	41.23	0	0	no	0	2.08685e+06	d__Bacteria;p__Actinobacteriota;c__Actinomycetia;o__Actinomycetales;f__Microbacteriaceae;g__MWH-TA3;s__	6149	20469	5853	3912	HRS-ES1-bin-123	883	258	289.64	29	75	77.48	0	0	0	0	95.75	4.25	15	47.8039	-179	1162	766	28.4967	4.7059	66.7974	0.5663	0.3398	1	0	3	2	0	0	1	35.56	32.84
HRS-ES1-bin-125	3.66182	131_1	no	1799683	51.765	352	51.75	0	0	no	0	3.47765e+06	d__Bacteria;p__Planctomycetota;c__Planctomycetes;o__Pirellulales;f__UBA1268;g__QWOQ01;s__QWOQ01	5101	23384	5112	3750	HRS-ES1-bin-125	1432	282	313.17	19	75	76.53	1	1	0	0	90.23	9.77	87	159.841	-153	3064	1101	9.3636	0.5455	90.0909	1.1173	0.1397	10	0	4	2	1	1	0	16.48	32.05
HRS-ES1-bin-128	3.66182	96_1	no	1887762	37.41	301	76.33	2.94	42.86	no	0	2.40045e+06	d__Bacteria;p__Bacteroidota;c__Bacteroidia;o__Flavobacteriales;f__Flavobacteriaceae;g__Flavobacterium;s__	6458	25861	6271	4532	HRS-ES1-bin-128	1665	258	300.53	27	75	77.81	0	0	0	0	92.53	7.47	61	101.258	-49	2551	1394	6.748	2.7279	90.524	1.5616	0.5405	7	1	5	3	0	2	0	17.48	76.4
HRS-ES1-bin-13	3.66182	301_1	no	2852431	65.881	276	91.22	2.99	0	no	0	3.03348e+06	d__Bacteria;p__Actinobacteriota;c__Acidimicrobiia;o__Acidimicrobiales;f__Ilumatobacteraceae;g__UBA668;s__	13524	47897	10334	7089	HRS-ES1-bin-13	2840	262	302.6	41	75	76.9	0	0	0	0	94.63	5.37	24	58.7793	-192	2258	2606	22.2265	3.0326	74.7409	1.6197	0.3521	17	0	6	2	1	3	0	14.05	6.69
HRS-ES1-bin-132	3.66182	261_1	no	2086377	54.65	341	62.75	1.35	0	no	0	3.28002e+06	d__Bacteria;p__Verrucomicrobiota;c__Verrucomicrobiae;o__Pedosphaerales;f__Pedosphaeraceae;g__SCTL01;s__	6386	24849	6118	4176	HRS-ES1-bin-132	2029	240	282.14	23	77	78.43	0	0	0	0	89.74	10.26	58	125.091	-178	2265	1712	14.2022	1.052	84.7458	2.6121	0.1971	8	0	4	2	0	2	0	14.93	28.14
HRS-ES1-bin-133	3.66182	342_1	no	2285160	40.195	237	96.21	2.96	66.67	no	0	2.30487e+06	d__Bacteria;p__Proteobacteria;c__Gammaproteobacteria;o__Methylococcales;f__Methylomonadaceae;g__KS41;s__	12427	42320	9642	6417	HRS-ES1-bin-133	2078	251	300.44	33	76	78.45	1	1	0	0	90.78	9.22	67	112.342	-61	2714	1876	11.6267	4	84.3733	2.743	0.77	5	0	7	2	1	4	0	15.59	64.77
HRS-ES1-bin-134	3.66182	203_1	yes	942027	44.474	164	41.69	0	0	no	0	2.2596e+06	d__Bacteria;p__Actinobacteriota;c__Actinomycetia;o__Nanopelagicales;f__Nanopelagicaceae;g__Planktophila;s__	6024	24940	5744	4050	HRS-ES1-bin-134	927	268	292.98	16	74.5	76.62	0	0	0	0	96.53	3.47	8	41.9756	-163	1114	780	28.3697	6.1617	65.4685	3.6677	2.8047	0	0	4	3	1	0	0	18.88	54.8
HRS-ES1-bin-140	3.66182	134_1	no	1618043	52.341	266	43.1	0	0	no	0	3.75416e+06	d__Bacteria;p__Actinobacteriota;c__Acidimicrobiia;o__Acidimicrobiales;f__Ilumatobacteraceae;g__Casp-actino8;s__	6437	27477	6082	4286	HRS-ES1-bin-140	1550	265.5	295.65	19	76	77.68	0	0	0	0	95.6	4.4	20	54.6984	-93	3060	1304	21.7959	3.6071	74.5971	2.1935	1.3548	4	0	4	2	1	1	0	17.42	29.29
HRS-ES1-bin-145	3.66182	297_1	yes	2202342	65.545	384	67.82	1.05	66.67	no	0	3.21324e+06	d__Bacteria;p__Actinobacteriota;c__Actinomycetia;o__Nanopelagicales;f__S36-B12;g__UBA11398;s__	5842	25963	5735	3991	HRS-ES1-bin-145	2265	246	278.14	25	75	76.24	0	0	0	0	93.11	6.89	36	79.6474	-198	1504	1907	25.0262	2.2036	72.7702	2.34	1.2804	8	0	5	2	1	2	0	32.67	8.04
HRS-ES1-bin-146	3.66182	105_1	no	1714037	35.356	288	58.5	1.73	40	no	0	2.87929e+06	d__Bacteria;p__Bacteroidota;c__Bacteroidia;o__NS11-12g;f__UBA955;g__;s__	6212	33485	5951	4086	HRS-ES1-bin-146	1426	256.5	319.02	13	77	78.92	0	0	0	0	95.45	4.55	25	67.6892	-139	2267	1153	18.316	4.1667	77.5174	0.7714	0.2104	6	1	2	2	0	0	0	8.84	76.58
HRS-ES1-bin-147	3.66182	263_2	no	2509621	66.889	418	69.51	1.71	0	no	0	3.54871e+06	d__Bacteria;p__Acidobacteriota;c__Vicinamibacteria;o__Vicinamibacterales;f__UBA2999;g__;s__	6456	26259	6003	4162	HRS-ES1-bin-147	2440	250	289.04	26	76	78.65	0	0	0	0	92.32	7.68	47	94.1182	-190	1865	2049	16.9434	3.0273	80.0293	2.1721	0.4098	10	0	5	2	1	2	0	38.11	14.14
HRS-ES1-bin-148	3.66182	81_1	no	1615391	32.473	219	42.24	1.72	100	no	0	3.75854e+06	d__Bacteria;p__Bacteroidota;c__Bacteroidia;o__Flavobacteriales;f__Flavobacteriaceae;g__Flavobacterium;s__	8246	26720	7376	4951	HRS-ES1-bin-148	1364	286	335.28	11	75	76.55	0	0	0	0	94.43	5.57	40.5	77.8452	-58	3641	1157	7.4394	2.3356	90.2249	1.2463	0.5132	6	0	2	2	0	0	0	13.42	80.94
HRS-ES1-bin-149	3.66182	292_1	yes	1306088	55.765	230	43.89	0	0	no	0	2.97582e+06	d__Bacteria;p__Actinobacteriota;c__Acidimicrobiia;o__IMCC26256;f__IMCC26256;g__IMCC26256;s__	5972	26732	5678	3976	HRS-ES1-bin-149	1180	272	303.78	18	76	78.17	0	0	0	0	94.26	5.74	38	77.4432	-189	3038	969	21.6942	4.2355	74.0702	4.1525	2.3729	2	0	3	2	1	0	0	27.54	32.71
HRS-ES1-bin-15	3.66182	276_1	no	3452333	65.378	437	63.55	1.15	100	no	0	5.36999e+06	d__Bacteria;p__Planctomycetota;c__Planctomycetes;o__Pirellulales;f__UBA1268;g__F1-20-MAGs016;s__F1-20-MAGs016	9102	48050	7900	5132	HRS-ES1-bin-15	2734	311	355.24	36	75	76.69	0	0	0	0	91.08	8.92	85	131.942	-183	4639	2334	14.3163	1.2859	84.3978	2.2677	0.256	22	0	6	2	1	2	1	12.44	11.92
HRS-ES1-bin-153	3.66182	187_0	yes	980295	44.461	173	45.26	3.45	50	no	0	2.09119e+06	d__Bacteria;p__Actinobacteriota;c__Actinomycetia;o__Nanopelagicales;f__Nanopelagicaceae;g__Planktophila;s__	6067	17394	5666	3875	HRS-ES1-bin-153	986	259	287.18	24	74	76.79	0	0	0	0	96.54	3.46	6	40.5783	-73	1244	838	31.3023	5.2569	63.4409	22.4138	12.4746	2	0	4	3	1	0	0	16.13	57.3
HRS-ES1-bin-154	3.66182	97_0	yes	1465801	33.512	263	41.38	0	0	no	0	3.54229e+06	d__Bacteria;p__Bacteroidota;c__Bacteroidia;o__Flavobacteriales;f__Flavobacteriaceae;g__Flavobacterium;s__	5908	14820	5573	4063	HRS-ES1-bin-154	1242	261	303.06	11	75	77.64	0	0	0	0	93.75	6.25	48	92.2236	-72	2298	994	9.6677	3.5247	86.8077	2.0934	0.5636	6	1	3	2	0	1	0	14.33	80.27
HRS-ES1-bin-157	3.66182	195_1	yes	1278796	45.876	133	62.07	0	0	no	0	2.06025e+06	d__Bacteria;p__Actinobacteriota;c__Actinomycetia;o__Nanopelagicales;f__Nanopelagicaceae;g__Planktophila;s__	12644	46744	9615	6467	HRS-ES1-bin-157	1253	278	306.45	35	74	76.51	0	0	0	0	96.31	3.69	8	40.8485	-88	1432	1156	27.1861	5.8874	66.9264	5.2674	2.9529	2	0	4	3	1	0	0	19.07	57.06
HRS-ES1-bin-158	3.66182	205_1	no	1380397	44.926	72	61.21	3.45	100	no	0	2.17738e+06	d__Bacteria;p__Actinobacteriota;c__Actinomycetia;o__Nanopelagicales;f__Nanopelagicaceae;g__Planktophila;s__	26356	154472	19172	13355	HRS-ES1-bin-158	1343	293	322.69	35	74	75.94	1	1	0	0	96.72	3.28	9	34.6358	-78	854	1308	26.3963	7.2686	66.3351	1.7126	1.4147	3	1	4	3	1	0	0	18.47	61.06
HRS-ES1-bin-159	3.66182	30_2	no	2813132	35.401	67	98.92	1.22	33.33	no	0	2.80915e+06	d__Bacteria;p__Bacteroidota;c__Bacteroidia;o__Flavobacteriales;f__Crocinitomicaceae;g__UBA952;s__	68138	156212	41987	37966	HRS-ES1-bin-159	2454	287	351.42	33	75	77.36	2	2	0	0	94.25	5.75	24	66.7688	-61	2627	2423	17.5888	3.5921	78.8192	1.2632	0.2852	22	0	4	3	0	1	0	13.85	69.32
HRS-ES1-bin-16	3.66182	74_1	no	3037439	35.715	195	96.31	1.34	83.33	no	0	3.11155e+06	d__Bacteria;p__Bacteroidota;c__Bacteroidia;o__Chitinophagales;f__UBA10324;g__UBA10324;s__	22498	87744	15576	10740	HRS-ES1-bin-16	2561	278	344.48	33	75	78.79	1	0	1	0	92.64	7.36	58	93.11	-85	4180	2402	9.4127	1.9992	88.5881	2.1476	0.5857	19	0	3	2	0	1	0	14.45	64.51
HRS-ES1-bin-160	3.66182	119_1	no	1939472	42.449	230	79.69	1.76	37.5	no	0	2.39094e+06	d__Bacteria;p__Proteobacteria;c__Gammaproteobacteria;o__Burkholderiales;f__Burkholderiaceae;g__Polynucleobacter;s__	10774	46767	8432	5406	HRS-ES1-bin-160	1849	277	298.27	24	77	78.04	1	0	1	0	94.11	5.89	27	69.4726	-171	1971	1645	15.0852	2.4331	82.4818	1.6225	0.5949	3	0	2	1	0	1	0	18.98	60.95
HRS-ES1-bin-161	3.66182	344_1	no	1987799	40.027	262	85.88	0.62	100	no	0	2.30027e+06	d__Bacteria;p__Proteobacteria;c__Gammaproteobacteria;o__Methylococcales;f__Methylomonadaceae;g__UBA10906;s__	8668	47529	7587	4960	HRS-ES1-bin-161	1867	237	288.9	28	77	78.29	2	1	1	0	92.75	7.25	39	88.1272	-93	1946	1636	15.7798	2.5688	81.6514	3.91	0.7499	4	0	5	2	1	2	0	12.32	66.95
HRS-ES1-bin-163	3.66182	410_1	no	864690	50.056	106	63.86	0.32	100	no	0	1.34971e+06	d__Bacteria;p__Proteobacteria;c__Gammaproteobacteria;o__Burkholderiales;f__Gallionellaceae;g__Nitrotoga;s__Nitrotoga	8808	42075	8157	5380	HRS-ES1-bin-163	851	246	287.53	16	76.5	79.56	2	1	1	0	93.82	6.18	36	70.0419	-61	1864	764	17.4312	4.325	78.2438	0.9401	0.3525	3	0	3	1	1	1	0	27.97	41.6
HRS-ES1-bin-164	3.66182	167_1	yes	495306	49.37	104	45.69	1.72	100	no	0	1.06541e+06	d__Bacteria;p__Actinobacteriota;c__Actinomycetia;o__Nanopelagicales;f__Nanopelagicaceae;g__Planktophila;s__	4892	15660	4762	3599	HRS-ES1-bin-164	474	267.5	289.47	6	74	77.5	0	0	0	0	97.67	2.33	9	30.7394	-118	1231	377	29.2553	5.8511	64.8936	3.1646	1.0549	0	1	2	1	1	0	0	20.46	56.96
HRS-ES1-bin-166	3.66182	183_0	yes	819324	44.631	135	50.86	1.72	100	no	0	1.58323e+06	d__Bacteria;p__Actinobacteriota;c__Actinomycetia;o__Nanopelagicales;f__Nanopelagicaceae;g__Planktophila;s__	6143	29733	6069	4311	HRS-ES1-bin-166	817	258	290.43	13	74	78	1	1	0	0	96.71	3.29	5	38.6882	-177	2236	697	32.3276	5.1724	62.5	10.1591	5.508	2	0	3	2	1	0	0	18.36	52.88
HRS-ES1-bin-167	3.66182	226_1	no	2167280	66.396	272	74.69	0.26	0	no	0	2.89416e+06	d__Bacteria;p__Actinobacteriota;c__Actinomycetia;o__Nanopelagicales;f__FW305-bin1;g__;s__	9346	30328	7967	5490	HRS-ES1-bin-167	2094	263	295.98	43	75	78.35	0	0	0	0	91.64	8.36	56	97.1206	-177	1765	1866	19.0349	2.7346	78.2306	2.5788	0.382	7	1	4	3	1	0	0	19.96	7.59
HRS-ES1-bin-170	3.66182	365_1	no	3188609	61.55	484	69.39	1.07	0	no	0	4.54603e+06	d__Bacteria;p__Proteobacteria;c__Gammaproteobacteria;o__Burkholderiales;f__SG8-41;g__PALSA-1004;s__	7226	45413	6588	4540	HRS-ES1-bin-170	3188	271	282.33	21	77	80.81	0	0	0	0	92.09	7.91	52	92.5963	-192	1628	2726	13.7248	1.6147	84.6606	7.1205	0.2509	9	0	5	2	1	2	0	24.62	28.39
HRS-ES1-bin-175	3.66182	47_1	no	1605948	35.702	220	61.14	0.99	100	no	0	2.60067e+06	d__Bacteria;p__Bacteroidota;c__Bacteroidia;o__Chitinophagales;f__Chitinophagaceae;g__Sediminibacterium;s__	8383	50661	7299	4866	HRS-ES1-bin-175	1291	294	345.63	6	74	74.17	1	0	1	0	94.86	5.14	43	76.6039	-61	2546	1079	5.3803	1.8553	92.7644	1.7816	1.0844	8	0	1	1	0	0	0	18.28	78.39
HRS-ES1-bin-185	3.66182	275_1	no	5050732	67.786	415	91.44	1.25	100	yes	1	5.4545e+06	d__Bacteria;p__Planctomycetota;c__Planctomycetes;o__Pirellulales;f__UBA1268;g__F1-20-MAGs016;s__	17290	66936	12170	8479	HRS-ES1-bin-185	3902	314	367.7	49	75	79.08	2	1	0	1	90.23	9.77	83	139.481	-192	6266	3539	15.4324	1.1023	83.4652	3.4341	0.6663	29	0	6	2	1	2	1	10.66	6.02
HRS-ES1-bin-196	3.66182	75_1	no	1783344	31.506	192	90.81	1.95	91.67	no	0	1.92552e+06	d__Bacteria;p__Bacteroidota;c__Bacteroidia;o__Flavobacteriales;f__Flavobacteriaceae;g__Flavobacterium;s__	11511	44109	9288	6429	HRS-ES1-bin-196	1567	272	317.8	33	75	77.06	0	0	0	0	93.38	6.62	60	83.7488	-60	2278	1410	7.4521	3.1938	89.3542	1.0849	0.1914	7	1	1	1	0	0	0	14.49	81.05
HRS-ES1-bin-198	3.66182	172_0	yes	823877	45.889	115	50	1.72	100	no	0	1.61941e+06	d__Bacteria;p__Actinobacteriota;c__Actinomycetia;o__Nanopelagicales;f__Nanopelagicaceae;g__Planktophila;s__	8839	28986	7164	4419	HRS-ES1-bin-198	825	263	289.34	16	75.5	78.56	0	0	0	0	96.59	3.41	10	38.6928	-61	1837	727	25.3444	6.8871	67.7686	4.2424	0.8485	2	1	2	1	1	0	0	20.61	58.42
HRS-ES1-bin-202	3.66182	166_1	no	894265	43.753	136	56.5	2.63	40	no	0	1.54114e+06	d__Bacteria;p__Actinobacteriota;c__Actinomycetia;o__Nanopelagicales;f__Nanopelagicaceae;g__UBA7398;s__	7350	32092	6575	4485	HRS-ES1-bin-202	876	269.5	292.88	21	75	76.62	0	0	0	0	96.6	3.4	9	39.853	-58	812	763	25.7218	7.3491	66.9291	1.484	0.3425	1	0	1	1	0	0	0	18.15	58.45
HRS-ES1-bin-204	3.66182	222_1	no	1616063	45.182	279	59.26	0	0	no	0	2.72707e+06	d__Bacteria;p__Bacteroidota;c__Bacteroidia;o__AKYH767-A;f__;g__;s__	6103	22080	5792	4017	HRS-ES1-bin-204	1436	247	300.17	23	76	78.3	0	0	0	0	93.26	6.74	32	92.1931	-131	1718	1182	11.177	1.1854	87.6376	0.2786	0.0696	9	0	5	2	0	3	0	16.5	65.18
HRS-ES1-bin-207	3.66182	60_1	no	2550670	31.209	303	84.84	1.35	100	no	0	2.96586e+06	d__Bacteria;p__Bacteroidota;c__Bacteroidia;o__NS11-12g;f__UKL13-3;g__;s__	10860	38345	8418	5425	HRS-ES1-bin-207	2175	258	315.85	24	75	76.58	2	1	0	1	91.27	8.73	72.5	117.25	-64	3968	1901	7.9474	1.8421	90.2105	1.7471	0.7356	13	1	3	2	0	1	0	19.26	74.21
HRS-ES1-bin-210	3.66182	319_1	no	4711522	67.826	95	99.35	1.98	0	no	0	4.64845e+06	d__Bacteria;p__Proteobacteria;c__Alphaproteobacteria;o__Caulobacterales;f__Caulobacteraceae;g__Phenylobacterium;s__	76662	330776	49594	33040	HRS-ES1-bin-210	4511	267	310.02	51	77	80.24	1	1	0	0	90.62	9.38	56	98.9241	-192	2346	4469	17.9051	3.2229	78.872	3.7464	0.3547	13	0	11	3	1	7	0	34.36	11.88
HRS-ES1-bin-219	3.66182	80_1	no	1569973	32.035	183	51.72	1.72	100	no	0	2.98331e+06	d__Bacteria;p__Bacteroidota;c__Bacteroidia;o__Flavobacteriales;f__Flavobacteriaceae;g__Flavobacterium;s__	10330	36076	8579	5605	HRS-ES1-bin-219	1309	289	348.79	16	75	77.5	0	0	0	0	95.26	4.74	41	65.1988	-58	1177	1143	8.2312	1.5762	90.1926	2.4446	0.9167	5	0	2	2	0	0	0	13.83	80.83
HRS-ES1-bin-224	3.66182	290_1	no	5708355	58.603	253	97.24	1.36	0	yes	1	5.79054e+06	d__Bacteria;p__Verrucomicrobiota;c__Verrucomicrobiae;o__Verrucomicrobiales;f__V1-33;g__;s__	34745	169402	22562	16297	HRS-ES1-bin-224	4587	297	372.75	57	75	78.07	0	0	0	0	92.1	7.9	55	102.651	-188	1821	4392	13.1633	0.706	86.1307	3.0085	0.6976	27	0	6	3	0	3	0	24.4	31.55
HRS-ES1-bin-225	3.66182	350_1	no	2499512	62.6	239	85.2	1.84	25	no	0	2.87972e+06	d__Bacteria;p__Proteobacteria;c__Gammaproteobacteria;o__Steroidobacterales;f__Steroidobacteraceae;g__;s__	13350	70569	10458	6683	HRS-ES1-bin-225	2304	284	324.96	39	76	78.51	2	0	1	1	94.46	5.54	25	65.7816	-189	1799	2107	23.4568	2.6116	73.9316	0.9549	0	9	0	5	2	1	2	0	17.06	26.69
HRS-ES1-bin-226	3.66182	378_1	yes	3265341	54.792	187	96.2	1.63	66.67	no	0	3.339e+06	d__Bacteria;p__Proteobacteria;c__Gammaproteobacteria;o__Burkholderiales;f__Burkholderiaceae;g__Herminiimonas;s__	28913	103777	17461	10565	HRS-ES1-bin-226	2916	287	330.12	39	77	79.87	0	0	0	0	91.7	8.3	52.5	97.9014	-158	2820	2769	14.3425	2.4928	83.1647	2.5034	0.3772	10	0	6	2	1	3	0	13.31	48.63
HRS-ES1-bin-228	3.66182	18_1	no	2895516	37.656	131	94.27	0.16	0	no	0	3.0666e+06	d__Bacteria;p__Bacteroidota;c__Bacteroidia;o__AKYH767-A;f__;g__;s__	37787	104042	22103	14559	HRS-ES1-bin-228	2360	291	349.5	32	75	77.5	0	0	0	0	89.66	10.34	74	132.476	-150	3028	2262	10.2167	1.7691	88.0142	1.1017	0.2542	16	0	5	2	0	3	0	21.14	62.25
HRS-ES1-bin-229	3.66182	358_1	yes	4966741	59.911	337	96.02	3.83	6.25	no	0	4.9745e+06	d__Bacteria;p__Proteobacteria;c__Gammaproteobacteria;o__Burkholderiales;f__SG8-39;g__2-02-FULL-62-17;s__	21649	76329	14738	9953	HRS-ES1-bin-229	4762	295.5	309.03	38	76.5	79.42	1	0	1	0	91.97	8.03	52	89.3571	-167	3880	4465	13.7993	1.8817	84.319	8.2108	0.609	15	0	9	2	1	5	1	25.98	20.24
HRS-ES1-bin-23	3.66182	104_2	no	1130250	29.943	229	46.51	1.43	100	yes	1	2.39537e+06	d__Bacteria;p__Bacteroidota;c__Bacteroidia;o__AKYH767;f__B-17BO;g__UBA2475;s__	4882	24176	4935	3610	HRS-ES1-bin-23	969	254	303.6	12	75	76.5	2	2	0	0	93.14	6.86	47	102.44	-92	2337	758	9.6433	0.9247	89.432	1.8576	0.9288	5	0	1	1	0	0	0	11.97	78.43
HRS-ES1-bin-235	3.66182	318_1	no	1415819	38.892	48	94.62	0	0	no	0	1.49632e+06	d__Bacteria;p__Proteobacteria;c__Alphaproteobacteria;o__Paracaedibacterales;f__UBA11393;g__;s__	63952	202892	29496	19456	HRS-ES1-bin-235	1374	264.5	309.4	35	77	78.31	0	0	0	0	92.29	7.71	38	80.191	-136	1472	1362	18.8832	3.5268	77.59	1.31	0.2911	3	0	3	1	0	2	0	25.91	56.77
HRS-ES1-bin-236	3.66182	386_3	no	1099389	53.682	204	45.66	0.47	100	no	0	2.39646e+06	d__Bacteria;p__Proteobacteria;c__Gammaproteobacteria;o__Burkholderiales;f__Burkholderiaceae;g__Limnohabitans;s__	5456	24280	5389	3880	HRS-ES1-bin-236	1198	235	267.65	13	77	78	0	0	0	0	94.91	5.09	13	55.6236	-153	1446	1008	25.3227	4.3694	70.3078	1.3356	0.8347	3	0	1	1	0	0	0	11.02	34.06
HRS-ES1-bin-237	3.66182	224_1	yes	1491056	53.52	77	63.14	3.63	62.5	no	0	2.27579e+06	d__Bacteria;p__Actinobacteriota;c__Actinomycetia;o__Nanopelagicales;f__Nanopelagicaceae;g__GCA-2737595;s__	31496	148124	19364	15124	HRS-ES1-bin-237	1430	280.5	317.03	33	75	77.48	0	0	0	0	94.45	5.55	11	59.7424	-155	3829	1387	25.7576	6.1328	68.1097	9.0909	6.993	4	1	3	2	1	0	0	24.9	47.34
HRS-ES1-bin-238	3.66182	178_0	yes	1383099	46.295	227	45.26	2.59	0	no	0	2.97675e+06	d__Bacteria;p__Actinobacteriota;c__Actinomycetia;o__Nanopelagicales;f__Nanopelagicaceae;g__Planktophila;s__	6906	26429	6092	3931	HRS-ES1-bin-238	1308	262	298.29	30	75	77.7	1	1	0	0	96.02	3.98	12	49.4429	-97	1301	1114	23.1806	5.8401	70.9793	15.7492	2.2936	4	3	4	3	1	0	0	18.27	61.24
HRS-ES1-bin-24	3.66182	169_1	no	725334	47.88	122	49.14	0	0	no	0	1.47606e+06	d__Bacteria;p__Actinobacteriota;c__Actinomycetia;o__Nanopelagicales;f__Nanopelagicaceae;g__Planktophila;s__	6382	19927	5945	3925	HRS-ES1-bin-24	710	265	290.18	19	74	76.16	0	0	0	0	96.76	3.24	9	38.6151	-107	1380	609	25.8224	7.7303	66.4474	0.9859	0.7042	2	1	4	3	1	0	0	21.97	56.48
HRS-ES1-bin-243	3.66182	161_1	no	1215616	44.704	92	70.14	3.45	0	no	0	1.67334e+06	d__Bacteria;p__Actinobacteriota;c__Actinomycetia;o__Nanopelagicales;f__Nanopelagicaceae;g__AAA044-D11;s__	31772	106955	13213	6686	HRS-ES1-bin-243	1212	283	306.56	31	75	75.84	0	0	0	0	96.14	3.86	11	40.8045	-55	2173	1152	23.5447	5.6473	70.808	11.3036	4.2079	1	0	4	3	1	0	0	18.98	60.64
HRS-ES1-bin-248	3.66182	404_1	no	1570714	55.09	296	62.68	2.88	58.33	no	0	2.43375e+06	d__Bacteria;p__Proteobacteria;c__Alphaproteobacteria;o__Sphingomonadales;f__Sphingomonadaceae;g__Sphingorhabdus_B;s__	5366	17966	5306	3705	HRS-ES1-bin-248	1569	243	279.38	17	77	79.53	1	0	1	0	92.93	7.07	33	86.0046	-154	1907	1292	22.3857	4.725	72.8892	3.0593	1.9758	4	0	3	1	1	1	0	15.49	40.41
HRS-ES1-bin-252	3.66182	52_1	yes	1597751	36.184	52	70.86	1.72	100	no	0	2.21602e+06	d__Bacteria;p__Bacteroidota;c__Bacteroidia;o__Chitinophagales;f__Chitinophagaceae;g__Sediminibacterium;s__	48020	87787	30725	23170	HRS-ES1-bin-252	1406	297.5	346.44	19	75	78.21	0	0	0	0	94.46	5.54	42	64.4639	-65	1245	1374	6.6278	1.748	91.6242	1.138	0.3556	6	1	1	1	0	0	0	22.05	75.6
HRS-ES1-bin-254	3.66182	284_2	yes	1204065	61.775	259	51.11	0.68	0	no	0	2.33981e+06	d__Bacteria;p__Verrucomicrobiota;c__Verrucomicrobiae;o__Opitutales;f__Opitutaceae;g__Tous-C4FEB;s__	4663	14513	4648	3541	HRS-ES1-bin-254	1084	269.5	307.63	18	76	78.56	0	0	0	0	93.63	6.37	52	90.9929	-165	1134	844	11.7438	0.5931	87.6631	1.845	0.9225	5	0	3	1	0	2	0	7.29	45.3
HRS-ES1-bin-258	3.66182	422_0	yes	559587	42.155	44	63.12	1.11	0	no	0	876704	d__Bacteria;p__Patescibacteria;c__Saccharimonadia;o__Saccharimonadales;f__AWTP1-31;g__;s__	16207	56220	12717	8987	HRS-ES1-bin-258	570	231.5	285.82	34	76	78.5	1	1	0	0	92.4	7.6	38	75.8128	-58	1944	562	16.5775	3.7433	79.6791	0.5263	0	2	0	2	1	1	0	0	34.74	50
HRS-ES1-bin-260	3.66182	6_1	no	2913562	43.997	188	96.67	0.32	50	no	0	3.00428e+06	d__Bacteria;p__Bacteroidota;c__Bacteroidia;o__AKYH767;f__B-17BO;g__UBA2475;s__	23057	121790	15497	10386	HRS-ES1-bin-260	2431	283	344.62	29	75	76.76	0	0	0	0	92.28	7.72	50	99.0084	-170	2883	2273	13.9525	3.037	83.0106	1.1929	0.4525	16	1	3	2	0	1	0	16	61.09
HRS-ES1-bin-262	3.66182	180_1	no	827746	44.466	161	42.71	3.69	30	no	0	1.86655e+06	d__Bacteria;p__Actinobacteriota;c__Actinomycetia;o__Nanopelagicales;f__Nanopelagicaceae;g__Planktophila;s__	4998	19733	5141	3846	HRS-ES1-bin-262	803	260	285.32	17	75	77	0	0	0	0	95.64	4.36	8	54.8103	-68	1902	660	27.6176	6.525	65.8574	3.9851	2.1171	3	0	3	2	1	0	0	24.78	49.32
HRS-ES1-bin-263	3.66182	321_1	yes	2790605	58.601	264	87.31	1.63	75	no	0	3.14411e+06	d__Bacteria;p__Proteobacteria;c__Alphaproteobacteria;o__Rhizobiales;f__Beijerinckiaceae;g__Alsobacter;s__	13464	36011	10570	7151	HRS-ES1-bin-263	2673	275	303.67	31	77	77.81	1	0	1	0	91.92	8.08	46	92.3359	-190	1633	2442	16.018	2.9906	80.9914	2.3195	0.4115	7	0	4	1	0	3	0	6.92	30.6
HRS-ES1-bin-265	3.66182	154_1	no	602469	39.837	116	40.68	0.53	0	no	0	1.47315e+06	d__Bacteria;p__Actinobacteriota;c__Actinomycetia;o__Nanopelagicales;f__Nanopelagicaceae;g__Nanopelagicus;s__	5077	22427	5193	3833	HRS-ES1-bin-265	602	244.5	280.23	13	75	78.54	0	0	0	0	95.56	4.44	14	53.5471	-61	1269	500	22.2445	9.018	68.7375	1.6611	0.8306	2	0	2	2	0	0	0	19.77	61.46
HRS-ES1-bin-267	3.66182	360_0	yes	3330024	49.694	300	79.62	3.45	50	no	0	4.0381e+06	d__Bacteria;p__Proteobacteria;c__Gammaproteobacteria;o__Burkholderiales;f__Burkholderiaceae;g__SCGC-AAA027-K21;s__	17582	77770	11100	6773	HRS-ES1-bin-267	3067	289	316.78	36	77	80.11	0	0	0	0	94.15	5.85	36	69.5487	-189	1777	2804	16.1969	2.64	81.163	8.9338	2.6084	5	0	4	2	1	1	0	12.65	47.57
HRS-ES1-bin-269	3.66182	77_1	no	2334001	32.263	173	73.76	0	0	no	0	3.16432e+06	d__Bacteria;p__Bacteroidota;c__Bacteroidia;o__Flavobacteriales;f__Flavobacteriaceae;g__Flavobacterium;s__	20522	52340	13491	10304	HRS-ES1-bin-269	2143	256	313.3	36	75	77.06	2	2	0	0	92.43	7.57	56	87.9398	-117	3379	2010	9.3579	2.439	88.2031	3.0331	0.9333	9	1	4	2	0	2	0	12.83	81.43
HRS-ES1-bin-27	3.66182	309_1	yes	1072520	66.623	78	81.94	1.23	66.67	no	0	1.29281e+06	d__Bacteria;p__Chloroflexota;c__Ellin6529;o__CSP1-4;f__UBA10416;g__UBA10416;s__UBA10416	20965	77596	13750	9172	HRS-ES1-bin-27	1053	278	310.63	45	77	79.51	1	1	0	0	95.4	4.6	14	48.3712	-195	1316	1022	26.4447	4.5054	69.05	0.9497	0.4748	2	0	1	1	0	0	0	36.75	16.33
HRS-ES1-bin-270	3.66182	12_1	no	2545064	34.949	204	92.14	1.43	40	no	0	2.72267e+06	d__Bacteria;p__Bacteroidota;c__Bacteroidia;o__AKYH767-A;f__;g__;s__	17749	62280	12475	7727	HRS-ES1-bin-270	2165	283	340.52	29	75	77.9	2	1	1	0	93.33	6.67	39	85.1918	-107	1975	1993	12.8514	2.1084	85.0402	1.3395	0.5081	15	0	5	2	0	3	0	14.73	72.66
HRS-ES1-bin-271	3.66182	361_0	yes	4964059	56.945	431	97.47	1.48	28.57	no	0	5.01753e+06	d__Bacteria;p__Proteobacteria;c__Gammaproteobacteria;o__Burkholderiales;f__SG8-41;g__UBA5216;s__	15100	79912	11517	8256	HRS-ES1-bin-271	4893	292	298.97	32	77	80.28	1	0	1	0	92.65	7.35	43	81.2065	-185	1584	4496	12.3026	1.9577	85.7397	6.9283	0.2044	9	0	7	2	1	4	0	25.65	37.58
HRS-ES1-bin-275	3.66182	382_1	yes	3062878	45.963	200	96.25	0.87	25	no	0	3.15453e+06	d__Bacteria;p__Proteobacteria;c__Gammaproteobacteria;o__Burkholderiales;f__Burkholderiaceae;g__Limnohabitans;s__	26361	87575	15314	8998	HRS-ES1-bin-275	3019	290	306.66	36	77	79.36	1	1	0	0	95.06	4.94	17	53.0007	-131	2319	2857	20.028	2.6261	77.3459	2.418	0.6293	5	0	2	1	0	1	0	6.89	57.04
HRS-ES1-bin-277	3.66182	295_1	no	1276714	63.364	250	57.09	0.28	100	no	0	2.23006e+06	d__Bacteria;p__Actinobacteriota;c__Acidimicrobiia;o__Acidimicrobiales;f__UBA8139;g__F1-20-MAGs160;s__	5212	17730	5106	3747	HRS-ES1-bin-277	1331	245	275.13	21	76	78.52	0	0	0	0	93.72	6.28	36.5	72.7613	-111	1470	1103	18.5118	3.902	77.5862	1.2772	0.3005	9	0	2	1	0	0	1	15.48	5.63
HRS-ES1-bin-278	3.66182	130_1	yes	2316869	47.726	222	81.77	0.78	50	no	0	2.8113e+06	d__Bacteria;p__Proteobacteria;c__Gammaproteobacteria;o__Burkholderiales;f__SG8-41;g__Ga0077527;s__	12612	50770	10436	6738	HRS-ES1-bin-278	2067	289	309.21	26	77	78.85	0	0	0	0	90.64	9.36	68	115.871	-112	1935	1873	12.5	2.3504	85.1496	1.9352	0.1935	5	0	2	1	1	0	0	23.22	55.35
HRS-ES1-bin-279	3.66182	196_1	yes	1368401	47.54	111	76.88	1.72	100	no	0	1.7493e+06	d__Bacteria;p__Actinobacteriota;c__Actinomycetia;o__Nanopelagicales;f__Nanopelagicaceae;g__Planktophila;s__	15662	71828	12327	8284	HRS-ES1-bin-279	1362	274	306.72	33	74	75.67	0	0	0	0	96.27	3.73	10	39.7461	-140	2607	1285	26.0125	5.3738	68.6137	4.8458	1.3216	2	2	4	3	1	0	0	24.23	53.67
HRS-ES1-bin-281	3.66182	401_1	no	3376250	54.401	403	85.68	4.17	38.46	no	0	3.77621e+06	d__Bacteria;p__Proteobacteria;c__Gammaproteobacteria;o__Burkholderiales;f__Burkholderiaceae;g__Limnohabitans;s__	9918	59305	8377	5388	HRS-ES1-bin-281	3381	271	292.94	29	76	79	0	0	0	0	93.78	6.22	28	69.86	-178	1987	3008	17.559	2.2614	80.1796	4.407	1.538	7	0	3	2	0	1	0	6.42	31.68
HRS-ES1-bin-282	3.66182	224_3	yes	1534828	52.58	169	53.02	1.72	100	no	0	2.84502e+06	d__Bacteria;p__Actinobacteriota;c__Actinomycetia;o__Nanopelagicales;f__Nanopelagicaceae;g__GCA-2737595;s__	11106	50004	9081	5689	HRS-ES1-bin-282	1510	273	303.53	41	76	77.2	0	0	0	0	95.81	4.19	11	46.508	-125	1695	1383	28.437	5.3546	66.2084	10.1325	5.4305	2	1	4	3	1	0	0	26.95	42.52
HRS-ES1-bin-284	3.66182	293_1	no	1120303	52.56	200	43.68	1.1	0	no	0	2.53658e+06	d__Bacteria;p__Fibrobacterota;c__Fibrobacteria;o__UBA11236;f__UBA11236;g__UBA11236;s__	5696	21819	5601	4038	HRS-ES1-bin-284	1123	250	283.27	24	76	77.62	2	1	0	1	93.68	6.32	31	74.5774	-178	2250	950	20.1264	2.6344	77.2392	0.6233	0	3	0	3	2	0	1	0	22.17	41.94
HRS-ES1-bin-286	3.66182	55_1	no	2816196	30.155	292	67.71	3.45	100	no	0	4.01571e+06	d__Bacteria;p__Bacteroidota;c__Bacteroidia;o__AKYH767;f__B-17BO;g__UBA4416;s__	11951	43809	9644	6672	HRS-ES1-bin-286	2451	277	325.36	26	75	77.31	0	0	0	0	93	7	53.5	90.2287	-63	2770	2187	8.0512	2.7905	89.1583	6.4055	1.1424	16	0	4	2	0	2	0	13.14	80.99
HRS-ES1-bin-29	3.66182	278_1	no	1857846	61.469	257	80.12	1.01	50	no	0	2.29541e+06	d__Bacteria;p__Verrucomicrobiota;c__Verrucomicrobiae;o__Opitutales;f__UBA953;g__UBA953;s__	8345	41057	7228	4690	HRS-ES1-bin-29	1673	270	316.8	34	76	77.88	1	1	0	0	93.58	6.42	39	82.2198	-125	2957	1452	14.4728	1.5851	83.9421	0.9564	0.2989	6	0	2	1	0	1	0	13.69	52.9
HRS-ES1-bin-292	3.66182	232_5	yes	1669611	53.062	346	47.53	3.51	50	no	0	3.38945e+06	d__Bacteria;p__Planctomycetota;c__Phycisphaerae;o__Phycisphaerales;f__SM1A02;g__SYAC01;s__	4804	26520	4825	3516	HRS-ES1-bin-292	1550	249.5	293.75	22	74.5	76.95	0	0	0	0	92.39	7.61	60	103.648	-182	2626	1227	18.5971	2.1207	79.2822	17.3548	5.5484	14	0	3	1	1	1	0	9.48	40.32
HRS-ES1-bin-294	3.66182	87_1	yes	1877138	35.126	362	51.36	3.45	0	yes	1	3.52877e+06	d__Bacteria;p__Bacteroidota;c__Bacteroidia;o__Flavobacteriales;f__Flavobacteriaceae;g__Flavobacterium;s__	5389	18323	5185	3678	HRS-ES1-bin-294	1695	245	293.74	11	75	76.55	1	1	0	0	94.49	5.51	53	76.8774	-144	1747	1347	9.7325	2.8975	87.37	10.3835	1.9469	7	0	5	3	0	2	0	15.4	76.99
HRS-ES1-bin-3	3.66182	67_1	no	2719826	35.369	79	97.49	0.25	0	no	0	2.78288e+06	d__Bacteria;p__Bacteroidota;c__Bacteroidia;o__Chitinophagales;f__Chitinophagaceae;g__Ferruginibacter;s__	62907	139624	34428	26159	HRS-ES1-bin-3	2242	292	356.39	37	75	76.89	2	1	1	0	90.72	9.28	71	114.568	-70	3568	2203	6.0854	0.8174	93.0972	1.1597	0.446	12	0	5	3	0	2	0	14.59	72.48
HRS-ES1-bin-300	3.66182	71_1	yes	1765370	34.046	278	69.8	3.94	44.44	no	0	2.42953e+06	d__Bacteria;p__Bacteroidota;c__Bacteroidia;o__Chitinophagales;f__Chitinophagaceae;g__Ferruginibacter;s__	7177	37641	6350	4066	HRS-ES1-bin-300	1511	265	312.65	15	75	76.93	0	0	0	0	93.04	6.96	52	98.2424	-86	2875	1251	9.04	1.28	89.68	4.5665	1.5222	9	0	3	2	0	1	0	16.21	70.55
HRS-ES1-bin-305	3.66182	419_1	no	1501321	44.788	283	57.24	3.79	66.67	no	0	2.52345e+06	d__Bacteria;p__Proteobacteria;c__Gammaproteobacteria;o__Burkholderiales;f__Burkholderiaceae;g__Polynucleobacter;s__	5624	18084	5305	3681	HRS-ES1-bin-305	1437	256	285.21	18	77	78.89	0	0	0	0	95.83	4.17	22	53.3265	-88	1333	1174	16.624	4.3478	79.0281	9.8817	4.0362	2	0	1	1	0	0	0	16.28	63.81
HRS-ES1-bin-311	3.66182	237_1	no	2687753	57.086	269	87.18	1.28	0	no	0	3.04353e+06	d__Bacteria;p__Actinobacteriota;c__Acidimicrobiia;o__Acidimicrobiales;f__Microtrichaceae;g__IMCC26207;s__	13488	57519	9991	6532	HRS-ES1-bin-311	2467	287	317.71	32	75	78.12	0	0	0	0	94.11	5.89	43	70.9834	-131	2325	2231	20.1345	2.87	76.9955	1.2566	0.3243	10	0	6	3	1	2	0	28.37	19.21
HRS-ES1-bin-313	3.66182	364_1	no	5126088	60.624	306	93.18	2.05	10.53	no	0	5.3885e+06	d__Bacteria;p__Proteobacteria;c__Gammaproteobacteria;o__Burkholderiales;f__SG8-41;g__PALSA-1004;s__	27115	112696	16751	10995	HRS-ES1-bin-313	4843	303	307.62	34	77	80.12	0	0	0	0	90.83	9.17	57	102.876	-173	1935	4572	13.3231	2.1002	84.5767	11.1088	0.2271	9	0	5	2	1	2	0	24.14	30.13
HRS-ES1-bin-315	3.66182	46_1	yes	2357647	34.744	160	54.97	1.72	100	no	0	4.2152e+06	d__Bacteria;p__Bacteroidota;c__Bacteroidia;o__Chitinophagales;f__Chitinophagaceae;g__Sediminibacterium;s__	23454	81134	14735	10192	HRS-ES1-bin-315	1923	315	366.41	18	75	76.89	0	0	0	0	94	6	50	79.3361	-102	1750	1783	7.2952	1.2346	91.4703	5.6682	1.4561	12	0	2	2	0	0	0	18.98	76.81
HRS-ES1-bin-316	3.66182	185_1	yes	1379577	44.238	144	61.08	3.45	50	no	0	2.18072e+06	d__Bacteria;p__Actinobacteriota;c__Actinomycetia;o__Nanopelagicales;f__Nanopelagicaceae;g__Planktophila;s__	11762	38750	9580	6390	HRS-ES1-bin-316	1394	269.5	298.02	37	75	77.22	0	0	0	0	96.43	3.57	10	38.2549	-130	2232	1288	28.3605	5.2059	66.4336	11.693	6.9584	2	0	4	3	1	0	0	18.87	56.38
HRS-ES1-bin-322	3.66182	354_1	no	2622033	55.358	335	86.21	1.27	71.43	no	0	3.00282e+06	d__Bacteria;p__Proteobacteria;c__Gammaproteobacteria;o__Burkholderiales;f__Burkholderiaceae;g__SYFN01;s__	8915	35534	7826	5358	HRS-ES1-bin-322	2586	254	286.99	33	77	78.94	1	1	0	0	92.12	7.88	43	90.428	-186	1397	2286	14.7046	2.4945	82.8009	1.8561	0.4254	9	0	5	2	1	2	0	14.73	40.87
HRS-ES1-bin-323	3.66182	294_1	no	2222133	57.57	179	88.89	2.99	50	no	0	2.42512e+06	d__Bacteria;p__Actinobacteriota;c__Acidimicrobiia;o__Acidimicrobiales;f__UBA8139;g__F1-20-MAGs160;s__	16134	118488	12414	8439	HRS-ES1-bin-323	2183	278	308.04	37	76	78.24	1	1	0	0	94.57	5.43	23	59.1195	-176	2389	2043	18.952	4.2116	76.8364	2.5653	0.7787	7	0	3	2	0	0	1	13.56	20.48
HRS-ES1-bin-326	3.66182	340_1	yes	1063055	48.035	137	57.76	3.45	50	no	0	1.77697e+06	d__Bacteria;p__Actinobacteriota;c__Actinomycetia;o__Nanopelagicales;f__UBA5976;g__UBA5976;s__	9555	34985	7759	4918	HRS-ES1-bin-326	1039	273	299.25	22	75	77.18	0	0	0	0	95.75	4.25	14	48.9502	-172	3225	925	21.7532	6.2771	71.9697	6.641	2.6949	3	1	1	1	0	0	0	31.09	48.8
HRS-ES1-bin-327	3.66182	392_1	no	1870477	61.814	292	72.31	3.96	45	no	0	2.48431e+06	d__Bacteria;p__Proteobacteria;c__Gammaproteobacteria;o__Burkholderiales;f__Burkholderiaceae;g__Rhodoferax;s__	7212	20396	6405	4401	HRS-ES1-bin-327	1892	260	283.54	21	77	78.52	0	0	0	0	94.05	5.95	28	68.6434	-170	2326	1622	18.1986	2.8378	78.9636	1.797	0.7928	6	1	4	2	1	1	0	17.34	24.79
HRS-ES1-bin-328	3.66182	379_1	yes	1840605	60.164	333	48.28	0	0	no	0	3.81236e+06	d__Bacteria;p__Proteobacteria;c__Gammaproteobacteria;o__Burkholderiales;f__Burkholderiaceae;g__Rhodoferax;s__	5697	23243	5527	3780	HRS-ES1-bin-328	1858	248.5	274.18	17	77	80.53	0	0	0	0	92.89	7.11	36	84.8121	-195	2323	1544	16.9151	2.0091	81.0758	1.2917	0.1076	5	0	4	2	1	1	0	22.87	33.58
HRS-ES1-bin-329	3.66182	346_1	no	2782279	51.825	429	76.98	1.43	37.5	no	0	3.5626e+06	d__Bacteria;p__Proteobacteria;c__Gammaproteobacteria;o__Burkholderiales;f__Burkholderiaceae;g__SCGC-AAA027-K21;s__	7271	34715	6485	4424	HRS-ES1-bin-329	2532	285	304.12	26	77	78.81	1	1	0	0	94.91	5.09	29	66.4458	-109	2435	2132	15.955	3.0971	80.9479	3.0016	0.5134	1	0	2	1	0	1	0	19.19	51.18
HRS-ES1-bin-33	3.66182	291_1	no	1979766	55.382	219	64.06	3.45	100	no	0	2.98387e+06	d__Bacteria;p__Actinobacteriota;c__Acidimicrobiia;o__IMCC26256;f__IMCC26256;g__IMCC26256;s__IMCC26256	12011	62991	9040	5711	HRS-ES1-bin-33	1865	279	307.16	30	75	76.57	0	0	0	0	93.83	6.17	40	72.8323	-168	1628	1677	19.9881	3.401	76.611	4.933	2.252	5	0	4	3	1	0	0	27.88	32.49
HRS-ES1-bin-330	3.66182	165_1	no	738897	44.682	127	46.55	0	0	no	0	1.58732e+06	d__Bacteria;p__Actinobacteriota;c__Actinomycetia;o__Nanopelagicales;f__Nanopelagicaceae;g__AAA044-D11;s__	5667	34516	5818	4074	HRS-ES1-bin-330	706	272	303.59	17	76	77.65	0	0	0	0	97.12	2.88	9	35.7399	-118	925	597	26.1745	6.0403	67.7852	0.9915	0.4249	2	0	3	2	1	0	0	20.68	56.94
HRS-ES1-bin-331	3.66182	151_1	yes	815617	53.273	147	48.86	0.85	100	no	0	1.6551e+06	d__Bacteria;p__Actinobacteriota;c__Acidimicrobiia;o__Acidimicrobiales;f__Ilumatobacteraceae;g__UBA3006;s__	5644	24225	5548	3686	HRS-ES1-bin-331	869	241	273.41	19	74	75.63	0	0	0	0	96.78	3.22	11	35.4696	-147	621	742	24.0216	4.7233	71.2551	1.8412	0.4603	1	1	2	2	0	0	0	29.34	36.82
HRS-ES1-bin-333	3.66182	421_0	yes	1689401	43.964	234	41.72	3.45	50	no	0	3.90968e+06	d__Bacteria;p__Proteobacteria;c__Gammaproteobacteria;o__Burkholderiales;f__Burkholderiaceae;g__Polynucleobacter;s__	8610	36404	7219	4417	HRS-ES1-bin-333	1691	258	286.52	17	85	83.18	0	0	0	0	95.24	4.76	25	54.5801	-147	1433	1475	15.6038	3.0529	81.3433	10.6446	3.3116	2	0	2	1	1	0	0	19.04	61.92
HRS-ES1-bin-336	3.66182	51_1	no	2038966	36.414	213	75.78	3.45	66.67	no	0	2.59781e+06	d__Bacteria;p__Bacteroidota;c__Bacteroidia;o__Chitinophagales;f__Chitinophagaceae;g__Sediminibacterium;s__	12090	40808	9572	6242	HRS-ES1-bin-336	1723	300	346.99	16	74.5	76.06	0	0	0	0	94.47	5.53	42	73.7677	-61	916	1529	6.5445	1.5707	91.8848	3.8886	2.2635	12	0	2	2	0	0	0	22.11	74.81
HRS-ES1-bin-34	3.66182	339_1	yes	1612485	48.026	100	85.62	1.28	80	no	0	1.8592e+06	d__Bacteria;p__Actinobacteriota;c__Actinomycetia;o__Nanopelagicales;f__UBA5976;g__UBA5976;s__	32712	98623	16124	11045	HRS-ES1-bin-34	1553	287	316.69	41	75	76.51	0	0	0	0	95.47	4.53	17	48.9009	-92	970	1495	20.7497	5.4217	73.8286	1.8674	1.2234	4	1	1	1	0	0	0	29.04	51.64
HRS-ES1-bin-340	3.66182	13_1	no	2592044	38.104	398	47.41	1.72	0	no	0	5.37326e+06	d__Bacteria;p__Bacteroidota;c__Bacteroidia;o__AKYH767;f__Palsa-965;g__GCA-2737665;s__	7020	53786	6512	4393	HRS-ES1-bin-340	2144	264	322.23	22	75	77.09	0	0	0	0	91.52	8.48	80.5	124.163	-105	2265	1771	9.096	0.904	90	1.4459	0.0466	11	0	6	2	0	4	0	17.91	55.08
HRS-ES1-bin-341	3.66182	264_0	yes	1582746	45.083	181	82.43	0.68	0	no	0	1.90705e+06	d__Bacteria;p__Verrucomicrobiota;c__Verrucomicrobiae;o__Chthoniobacterales;f__UBA6821;g__;s__	9884	46185	8744	5774	HRS-ES1-bin-341	1459	263	302.92	35	75	77.89	0	0	0	0	90.73	9.27	76	111.797	-126	2601	1314	12.8713	0.6855	86.4433	2.6731	0.5483	3	1	1	0	0	1	0	27.28	48.25
HRS-ES1-bin-342	3.66182	209_1	yes	1033843	59.571	131	58.21	0	0	no	0	1.77606e+06	d__Bacteria;p__Actinobacteriota;c__Actinomycetia;o__Actinomycetales;f__Microbacteriaceae;g__MWH-TA3;s__	9640	26795	7891	5545	HRS-ES1-bin-342	1058	264.5	293.43	37	74	76.35	1	1	0	0	95.2	4.8	17	51.4456	-170	1567	966	28.1865	4.3523	67.4611	0.9452	0.9452	4	0	3	2	0	0	1	38	29.77
HRS-ES1-bin-343	3.66182	204_1	no	1039515	45.77	119	52.59	1.72	0	no	0	1.94264e+06	d__Bacteria;p__Actinobacteriota;c__Actinomycetia;o__Nanopelagicales;f__Nanopelagicaceae;g__Planktophila;s__	11343	31795	8735	5518	HRS-ES1-bin-343	997	281	312.85	16	74	76.31	0	0	0	0	97.06	2.94	6	34.2204	-67	1906	895	27.9642	7.83	64.2058	2.9087	1.4042	4	0	3	2	1	0	0	20.56	58.07
HRS-ES1-bin-344	3.66182	173_1	no	1377368	47.395	179	74.14	1.29	100	no	0	1.83383e+06	d__Bacteria;p__Actinobacteriota;c__Actinomycetia;o__Nanopelagicales;f__Nanopelagicaceae;g__QYPT01;s__	9428	31750	7694	5122	HRS-ES1-bin-344	1344	270.5	297.19	31	75	76.58	0	0	0	0	96.05	3.95	11.5	45.5268	-84	1046	1197	24.8328	6.689	68.4783	1.3393	0.8929	3	0	4	3	1	0	0	23.96	48.44
HRS-ES1-bin-345	3.66182	10_1	yes	3734760	38.478	95	98.67	0.63	0	no	0	3.76126e+06	d__Bacteria;p__Bacteroidota;c__Bacteroidia;o__AKYH767;f__B-17BO;g__UBA2475;s__	87370	273249	39313	27703	HRS-ES1-bin-345	3119	287	352.45	33	75	77.21	2	2	0	0	90.7	9.3	61	113.484	-180	2434	3060	9.7744	2.1903	88.0353	2.2122	0.2244	23	0	5	2	0	3	0	17.67	70.28
HRS-ES1-bin-347	3.66182	338_1	no	1231334	47.718	189	46	1.18	66.67	no	0	2.64523e+06	d__Bacteria;p__Actinobacteriota;c__Actinomycetia;o__Nanopelagicales;f__UBA5976;g__UBA5976;s__	7091	29415	6514	4364	HRS-ES1-bin-347	1222	265.5	292.47	29	75	77.62	0	0	0	0	95.96	4.04	15.5	46.8249	-143	930	1063	21.4689	4.8023	73.7288	8.5925	3.2733	4	1	1	1	0	0	0	30.28	48.61
HRS-ES1-bin-349	3.66182	197_1	no	1073745	47.399	144	68.1	3.82	80	no	0	1.51649e+06	d__Bacteria;p__Actinobacteriota;c__Actinomycetia;o__Nanopelagicales;f__Nanopelagicaceae;g__Planktophila;s__	8826	23768	7456	5328	HRS-ES1-bin-349	1044	273	302.21	29	75	75.72	0	0	0	0	96.61	3.39	8	39.1453	-58	1844	930	24.6502	7.3197	68.0301	2.0115	1.5326	2	0	3	2	1	0	0	19.64	58.52
HRS-ES1-bin-353	3.66182	406_8	yes	1245307	42.721	232	60.61	1.28	66.67	no	0	2.02832e+06	d__Bacteria;p__Proteobacteria;c__Gammaproteobacteria;o__Burkholderiales;f__Methylophilaceae;g__Methylotenera;s__	5266	27359	5367	3901	HRS-ES1-bin-353	1160	245.5	278.64	21	76	78.9	0	0	0	0	92.75	7.25	65	95.0663	-109	1321	951	9.0526	2.3158	88.6316	1.6379	0.7759	3	0	4	2	1	1	0	22.5	64.91
HRS-ES1-bin-357	3.66182	49_1	yes	2526752	35.028	465	62.18	1.72	0	no	0	3.99371e+06	d__Bacteria;p__Bacteroidota;c__Bacteroidia;o__Chitinophagales;f__Chitinophagaceae;g__Sediminibacterium;s__	5655	28018	5433	3662	HRS-ES1-bin-357	2139	267	313.79	19	75	77.89	0	0	0	0	94.75	5.25	35.5	78.2571	-198	3595	1697	8.4316	1.8868	89.6816	23.4689	12.202	10	0	3	3	0	0	0	20.94	74.47
HRS-ES1-bin-360	3.66182	207_0	yes	440767	48.208	91	41.38	0	0	no	0	1.06517e+06	d__Bacteria;p__Actinobacteriota;c__Actinomycetia;o__Nanopelagicales;f__Nanopelagicaceae;g__Planktophila;s__	4735	16606	4843	3678	HRS-ES1-bin-360	447	238	268.81	8	75.5	78	0	0	0	0	97.21	2.79	7	33.7151	-61	1008	366	29.863	5.7534	64.3836	0.6711	0.2237	1	0	2	1	1	0	0	21.25	53.91
HRS-ES1-bin-361	3.66182	349_0	yes	3445053	52.871	322	92.61	3.21	61.54	no	0	3.60055e+06	d__Bacteria;p__Proteobacteria;c__Gammaproteobacteria;o__Burkholderiales;f__Burkholderiaceae;g__SCGC-AAA027-K21;s__	14278	58663	10698	7122	HRS-ES1-bin-361	3078	296	318.09	30	77	79.77	1	1	0	0	92.11	7.89	70.5	97.4369	-111	3027	2789	13.9527	2.7618	83.2855	5.5231	2.4042	3	1	4	2	1	1	0	19.07	46.88
HRS-ES1-bin-363	3.66182	393_1	yes	1295370	61.244	266	45.57	0.92	100	no	0	2.81644e+06	d__Bacteria;p__Proteobacteria;c__Gammaproteobacteria;o__Burkholderiales;f__Burkholderiaceae;g__Rhodoferax;s__	4881	16089	4869	3679	HRS-ES1-bin-363	1276	257	282.8	19	77	79.37	0	0	0	0	94.22	5.78	28	72.7736	-194	1603	1030	16.6181	1.3605	82.0214	1.9592	0.5486	5	0	3	1	1	1	0	20.53	42.71
HRS-ES1-bin-364	3.66182	136_1	yes	1739659	52.703	276	47.41	2.59	100	no	0	3.57436e+06	d__Bacteria;p__Actinobacteriota;c__Acidimicrobiia;o__Acidimicrobiales;f__Ilumatobacteraceae;g__Casp-actino8;s__	6578	44176	6303	4079	HRS-ES1-bin-364	1692	263	298.29	29	75	77.34	0	0	0	0	96.14	3.86	21	46.4734	-152	1199	1446	19.7232	3.8062	76.4706	20.8629	13.4161	8	0	4	3	1	0	0	17.73	31.32
HRS-ES1-bin-365	3.66182	377_1	no	1851092	61.104	383	49.24	0.69	100	yes	1	3.73339e+06	d__Bacteria;p__Proteobacteria;c__Gammaproteobacteria;o__Burkholderiales;f__Burkholderiaceae;g__Rhodoferax;s__	4735	18582	4833	3609	HRS-ES1-bin-365	1906	255	273.5	13	77	78.69	0	0	0	0	93.43	6.57	28	79.237	-187	2725	1537	20.3776	2.1484	77.474	3.3578	1.6789	2	0	5	2	1	2	0	15.58	20.2
HRS-ES1-bin-366	3.66182	122_1	no	1122927	42.319	214	43.97	0	0	no	0	2.55385e+06	d__Bacteria;p__Bacteroidota;c__Bacteroidia;o__Cytophagales;f__Spirosomaceae;g__UBA6715;s__	5162	15847	5247	3760	HRS-ES1-bin-366	988	275.5	316.4	16	75	78.81	0	0	0	0	96.69	3.31	12	46.9255	-76	1314	793	23.1061	4.1667	72.7273	2.4291	1.6194	6	1	1	1	0	0	0	21.96	69.33
HRS-ES1-bin-37	3.66182	34_1	no	2586045	35.785	111	97.62	2.48	28.57	no	0	2.5834e+06	d__Bacteria;p__Bacteroidota;c__Bacteroidia;o__AKYH767;f__2-12-FULL-35-15;g__2-12-FULL-35-15;s__	34298	138633	23297	18267	HRS-ES1-bin-37	2215	292	343.95	30	75	77.03	2	1	0	1	92.45	7.55	63	91.405	-94	1684	2137	6.7416	1.9195	91.339	1.0835	0.2257	16	0	2	1	0	1	0	18.1	73.23
HRS-ES1-bin-382	3.66182	145_1	no	848073	47.295	181	47.49	1.71	100	no	0	1.75526e+06	d__Bacteria;p__Actinobacteriota;c__Acidimicrobiia;o__Acidimicrobiales;f__Ilumatobacteraceae;g__BACL27;s__	4779	11256	4685	3442	HRS-ES1-bin-382	851	244	274.26	20	74.5	76.4	0	0	0	0	96.05	3.95	19	48.6072	-55	1073	691	20.1449	2.7536	77.1014	2.8202	1.6451	1	0	2	1	1	0	0	24.44	45.36
HRS-ES1-bin-383	3.66182	158_1	yes	979788	46.185	166	65.52	2.59	100	no	0	1.45667e+06	d__Bacteria;p__Actinobacteriota;c__Actinomycetia;o__Nanopelagicales;f__Nanopelagicaceae;g__Planktophila;s__	6108	20286	5902	4180	HRS-ES1-bin-383	950	270	301.51	22	75	76.91	0	0	0	0	97.79	2.21	6	26.835	-73	896	807	27.9156	7.3201	64.7643	12.8421	6.2105	3	0	3	2	1	0	0	19.58	56
HRS-ES1-bin-390	3.66182	403_1	no	2540741	46.957	20	96.36	0.49	0	yes	1	2.6238e+06	d__Bacteria;p__Proteobacteria;c__Gammaproteobacteria;o__Pseudomonadales;f__Pseudohongiellaceae;g__;s__	169294	513347	127037	118286	HRS-ES1-bin-390	2204	292.5	341.26	37	77	78.76	0	0	0	0	89.9	10.1	71	115.487	-75	2263	2222	11.0311	2.7465	86.2224	2.9492	0.2722	6	0	2	1	1	0	0	17.2	51.09
HRS-ES1-bin-394	3.66182	273_1	no	1658277	63.326	318	40.25	1.02	100	no	0	4.07792e+06	d__Bacteria;p__Verrucomicrobiota;c__Verrucomicrobiae;o__Verrucomicrobiales;f__V1-33;g__V1-33;s__	5172	23043	5214	3653	HRS-ES1-bin-394	1338	276	324.04	16	75	76.94	1	1	0	0	91.51	8.49	73	135.601	-192	2490	1039	9.5376	0.6744	89.7881	1.9432	0.5979	6	0	3	2	0	1	0	25.04	30.12
HRS-ES1-bin-4	3.66182	206_1	no	1355521	44.87	190	45.26	3.45	50	no	0	2.89164e+06	d__Bacteria;p__Actinobacteriota;c__Actinomycetia;o__Nanopelagicales;f__Nanopelagicaceae;g__Planktophila;s__	8495	24288	7134	4670	HRS-ES1-bin-4	1343	274	301.4	23	74	75.91	0	0	0	0	96.49	3.51	8	40.4269	-144	1335	1177	29.5068	6.6327	63.8605	16.6791	5.7334	2	1	3	2	1	0	0	20.4	57.04
HRS-ES1-bin-400	3.66182	31_1	yes	1663012	34.204	332	69.22	1.89	80	no	0	2.35709e+06	d__Bacteria;p__Bacteroidota;c__Bacteroidia;o__Flavobacteriales;f__Crocinitomicaceae;g__M0103;s__	5049	33147	5009	3717	HRS-ES1-bin-400	1492	246	293.53	14	75	77.86	0	0	0	0	94.11	5.89	34.5	83.2355	-186	2533	1177	15.8163	3.2313	80.9524	2.5469	1.3405	12	0	3	3	0	0	0	8.58	75.94
HRS-ES1-bin-401	3.66182	400_1	yes	3312668	54.681	76	99.26	0.62	0	no	0	3.31667e+06	d__Bacteria;p__Proteobacteria;c__Gammaproteobacteria;o__Burkholderiales;f__Burkholderiaceae;g__Limnohabitans;s__	104479	196646	43587	38305	HRS-ES1-bin-401	3113	300	330.69	34	77	79.65	1	1	0	0	94.72	5.28	25	56.9814	-174	1351	3073	19.4661	2.1159	78.418	1.7668	0.2249	8	0	3	2	0	1	0	7.9	31.48
HRS-ES1-bin-403	3.66182	189_1	no	1254486	46.08	99	79.12	2.46	42.86	no	0	1.54654e+06	d__Bacteria;p__Actinobacteriota;c__Actinomycetia;o__Nanopelagicales;f__Nanopelagicaceae;g__QYPT01;s__	19312	80638	12671	8535	HRS-ES1-bin-403	1232	278.5	306.03	32	74.5	76.38	1	1	0	0	95.58	4.42	14	47.5317	-94	1327	1167	24.8714	6.3465	68.7822	2.0292	0.4058	2	1	4	3	1	0	0	21.27	54.79
HRS-ES1-bin-406	3.66182	394_5	yes	1748950	57.634	384	50.16	3.89	25	yes	1	3.35111e+06	d__Bacteria;p__Proteobacteria;c__Gammaproteobacteria;o__Burkholderiales;f__Burkholderiaceae;g__Rhodoferax;s__	4539	13093	4554	3498	HRS-ES1-bin-406	1752	247	272.45	20	77	80.2	0	0	0	0	93	7	40	88.183	-194	1607	1389	16.3545	2.2334	81.4121	6.621	3.4247	8	0	4	2	1	1	0	19.81	39.67
HRS-ES1-bin-409	3.66182	9_1	no	2867877	42.108	298	92.16	1.8	40	no	0	3.05583e+06	d__Bacteria;p__Bacteroidota;c__Bacteroidia;o__Flavobacteriales;f__Crocinitomicaceae;g__M0103;s__	11530	44162	9623	6489	HRS-ES1-bin-409	2472	266.5	325.04	26	75	76.92	1	1	0	0	92.58	7.42	38	96.6897	-138	4827	2202	14.7206	3.453	81.8264	1.3754	0.4045	23	1	5	3	0	2	0	15.01	61.85
HRS-ES1-bin-412	3.66182	420_0	yes	2227404	45.373	296	52.59	3.45	0	no	0	4.08929e+06	d__Bacteria;p__Proteobacteria;c__Gammaproteobacteria;o__Burkholderiales;f__Burkholderiaceae;g__Polynucleobacter;s__	8793	47714	7525	4536	HRS-ES1-bin-412	2189	263	290.97	32	77	80.97	0	0	0	0	95.08	4.92	28	56.8491	-174	1355	1929	14.834	2.9564	82.2095	19.8721	10.4157	2	0	3	1	1	1	0	17.04	64.32
HRS-ES1-bin-415	3.66182	374_1	yes	981972	65.068	220	41.69	0.47	0	no	0	2.34434e+06	d__Bacteria;p__Proteobacteria;c__Gammaproteobacteria;o__Burkholderiales;f__Burkholderiaceae;g__Rhizobacter;s__	4372	12658	4463	3454	HRS-ES1-bin-415	986	236	274.6	7	77	80.43	0	0	0	0	93.24	6.76	35	85.8163	-169	1292	774	19.5343	2.0699	78.3959	3.0426	0.3043	4	0	9	3	1	5	0	8.92	6.59
HRS-ES1-bin-420	3.66182	223_1	no	2151142	65.075	390	65.54	1.74	70	no	0	3.22507e+06	d__Bacteria;p__Actinobacteriota;c__Actinomycetia;o__Mycobacteriales;f__Mycobacteriaceae;g__Mycobacterium;s__	5762	24479	5515	3930	HRS-ES1-bin-420	2191	251	280.32	31	75	77.39	3	1	1	1	93.89	6.11	26	71.6518	-193	1602	1836	21.4169	2.7248	75.8583	1.8257	0.4108	6	2	4	3	1	0	0	31.81	10.09
HRS-ES1-bin-430	3.66182	341_0	yes	753001	47.364	149	40.44	0	0	no	0	1.86202e+06	d__Bacteria;p__Actinobacteriota;c__Actinomycetia;o__Nanopelagicales;f__UBA5976;g__UBA5976;s__	5399	11169	5053	3771	HRS-ES1-bin-430	740	253	281.15	8	74	74.25	0	0	0	0	96.07	3.93	18	49.4057	-118	1248	600	22.2037	3.6728	74.1235	0.8108	0.5405	1	0	1	1	0	0	0	29.32	48.65
HRS-ES1-bin-434	3.66182	140_0	yes	2524746	50.759	340	52.59	3.45	50	no	0	4.63518e+06	d__Bacteria;p__Actinobacteriota;c__Acidimicrobiia;o__Acidimicrobiales;f__Ilumatobacteraceae;g__UBA2093;s__	8982	40966	7425	4733	HRS-ES1-bin-434	2474	271	304.85	51	76	78.02	0	0	0	0	96.44	3.56	10	41.1231	-134	2841	2186	25.9497	3.8444	70.2059	35.0445	25.7882	11	1	3	1	1	1	0	26.84	41.67
HRS-ES1-bin-437	3.66182	201_1	yes	1041912	45.17	157	51.72	1.72	100	no	0	1.97987e+06	d__Bacteria;p__Actinobacteriota;c__Actinomycetia;o__Nanopelagicales;f__Nanopelagicaceae;g__Planktophila;s__	7052	24643	6636	4595	HRS-ES1-bin-437	1040	270.5	293.46	15	74	76.73	0	0	0	0	96.97	3.03	7	35.1448	-121	1379	899	27.2829	7.7951	64.922	5.4808	1.3462	0	0	2	1	1	0	0	19.42	56.92
HRS-ES1-bin-438	3.66182	192_1	no	1231601	44.728	200	45.69	3.45	100	no	0	2.60256e+06	d__Bacteria;p__Actinobacteriota;c__Actinomycetia;o__Nanopelagicales;f__Nanopelagicaceae;g__Planktophila;s__	6382	21918	6158	4134	HRS-ES1-bin-438	1214	261.5	293.39	15	74	76.67	0	0	0	0	96.06	3.94	6	47.1438	-174	1766	1030	29.6404	6.1224	64.2371	5.7661	1.4003	2	0	3	3	0	0	0	22.49	53.79
HRS-ES1-bin-439	3.66182	143_1	yes	3211104	54.592	477	71.55	3.45	100	no	0	4.33308e+06	d__Bacteria;p__Actinobacteriota;c__Acidimicrobiia;o__Acidimicrobiales;f__Ilumatobacteraceae;g__UBA2093;s__	7702	33395	6731	4294	HRS-ES1-bin-439	3225	260	297.06	42	76	77.57	0	0	0	0	95.6	4.4	14	50.6853	-174	2926	2791	24.552	4.1577	71.2903	37.7674	31.0388	16	1	5	3	1	1	0	28.84	31.13
HRS-ES1-bin-441	3.66182	108_1	yes	1286713	35.097	223	58.39	1.72	100	no	0	2.16575e+06	d__Bacteria;p__Bacteroidota;c__Bacteroidia;o__Sphingobacteriales;f__;g__;s__	6378	16426	5770	4051	HRS-ES1-bin-441	1064	280	327.35	19	75	76.63	1	1	0	0	94.84	5.16	16.5	76.9594	-59	4024	863	12.993	4.5244	82.4826	2.6316	2.0677	5	0	1	1	0	0	0	9.96	84.21
HRS-ES1-bin-444	3.66182	218_1	no	1074584	56.16	151	78.56	2.72	100	no	0	1.33065e+06	d__Bacteria;p__Actinobacteriota;c__Actinomycetia;o__Actinomycetales;f__Microbacteriaceae;g__Rhodoluna;s__	7816	31991	7116	4546	HRS-ES1-bin-444	1020	263	298.35	28	75	76.64	0	0	0	0	95.61	4.39	22	52.5753	-107	1542	898	18.5061	6.1315	75.3623	1.0784	0.7843	2	1	3	2	0	0	1	42.65	40.59
HRS-ES1-bin-448	3.66182	24_1	no	1813749	34.718	307	68.36	1.62	71.43	no	0	2.61025e+06	d__Bacteria;p__Bacteroidota;c__Bacteroidia;o__Flavobacteriales;f__Crocinitomicaceae;g__UBA952;s__	6460	26064	5907	3983	HRS-ES1-bin-448	1605	265	312.05	15	76	78.47	1	1	0	0	95.75	4.25	14	58.6208	-61	1376	1317	21.8845	4.0274	74.0881	1.1838	0.81	11	0	2	2	0	0	0	13.89	68.54
HRS-ES1-bin-449	3.66182	200_4	yes	965154	46.661	182	41.38	1.72	100	no	0	2.2923e+06	d__Bacteria;p__Actinobacteriota;c__Actinomycetia;o__Nanopelagicales;f__Nanopelagicaceae;g__Planktophila;s__	5341	18909	5303	3711	HRS-ES1-bin-449	956	262.5	284.81	23	74	75.87	0	0	0	0	96.37	3.63	5	43.931	-61	2110	798	29.2346	6.9009	63.8645	16.7364	10.6695	2	0	3	3	0	0	0	19.46	56.17
HRS-ES1-bin-450	3.66182	115_0	yes	1110505	32.255	225	60.89	2.21	66.67	no	0	1.78348e+06	d__Bacteria;p__Proteobacteria;c__Alphaproteobacteria;o__Rickettsiales;f__UBA1997;g__SYAR01;s__	4982	12435	4935	3766	HRS-ES1-bin-450	986	252	290.36	22	76	76.86	0	0	0	0	95.06	4.94	16	70.1022	-64	2248	784	15.8365	2.9374	81.2261	13.1846	5.3753	1	0	1	1	0	0	0	11.05	79.21
HRS-ES1-bin-452	3.66182	51_2	yes	2220605	36.692	348	53.45	3.45	50	no	0	4.01121e+06	d__Bacteria;p__Bacteroidota;c__Bacteroidia;o__Chitinophagales;f__Chitinophagaceae;g__Sediminibacterium;s__	7144	31100	6381	4106	HRS-ES1-bin-452	1871	300	335.67	15	77	80	0	0	0	0	95.35	4.65	37	67.0786	-61	1987	1541	7.7273	2.1429	90.1299	21.3255	14.8049	6	0	3	3	0	0	0	23.52	72.8
HRS-ES1-bin-455	3.66182	255_1	no	1976418	53.965	118	87.91	2.03	33.33	yes	1	2.20259e+06	d__Bacteria;p__Verrucomicrobiota;c__Verrucomicrobiae;o__Methylacidiphilales;f__UBA3015;g__UBA3015;s__	23449	71808	16749	11536	HRS-ES1-bin-455	1881	265	312.11	41	74	76.51	1	0	1	0	93.27	6.73	30	73.7197	-178	2261	1806	23.8227	1.2742	74.903	1.1164	0.2658	13	1	3	1	0	2	0	22.28	39.45
HRS-ES1-bin-457	3.66182	188_1	yes	1686407	45.94	96	85.56	2.71	33.33	no	0	1.91761e+06	d__Bacteria;p__Actinobacteriota;c__Actinomycetia;o__Nanopelagicales;f__Nanopelagicaceae;g__Planktophila;s__	36750	80500	17566	13127	HRS-ES1-bin-457	1666	277	308.66	40	74	76.75	0	0	0	0	95.31	4.69	13	49.1547	-61	1893	1611	25.2174	4.0373	70.7453	2.9412	0.1801	4	1	4	3	1	0	0	23.29	52.22
HRS-ES1-bin-461	3.66182	190_1	yes	2015304	45.787	374	50.16	3.45	0	no	0	3.87914e+06	d__Bacteria;p__Actinobacteriota;c__Actinomycetia;o__Nanopelagicales;f__Nanopelagicaceae;g__;s__	5617	20965	5388	3640	HRS-ES1-bin-461	1995	263	287.14	34	75.5	78.68	0	0	0	0	96.79	3.21	10	39.1396	-73	1430	1656	25.3776	6.2236	68.3988	38.396	17.8947	1	1	4	3	1	0	0	18.9	59
HRS-ES1-bin-469	3.66182	251_1	no	2559263	54.917	197	96.59	3.06	42.86	no	0	2.56854e+06	d__Bacteria;p__Verrucomicrobiota;c__Verrucomicrobiae;o__Opitutales;f__Opitutaceae;g__Lacunisphaera;s__	17416	94943	12991	8487	HRS-ES1-bin-469	2278	293	329.47	40	76	78.12	0	0	0	0	92.94	7.06	55	85.1556	-140	1352	2122	13.0599	1.0844	85.8557	1.7559	0.2195	11	0	6	1	1	3	1	13.43	51.71
HRS-ES1-bin-470	3.66182	250_1	yes	2375208	50.779	103	75.99	0.06	0	no	0	3.12381e+06	d__Bacteria;p__Bdellovibrionota;c__Oligoflexia;o__Oligoflexales;f__;g__;s__	32722	84898	23060	17643	HRS-ES1-bin-470	2170	278	321.01	26	76	78.27	1	1	0	0	91.35	8.65	50.5	98.1361	-101	1148	2095	16.0936	1.7192	82.1872	1.1521	0.1382	7	0	4	1	1	2	0	14.06	44.33
HRS-ES1-bin-472	3.66182	411_1	no	573427	36.667	96	47.61	1.28	100	no	0	1.18901e+06	d__Bacteria;p__Proteobacteria;c__Gammaproteobacteria;o__Burkholderiales;f__Methylophilaceae;g__Methylopumilus;s__Methylopumilus	5787	39829	5973	4150	HRS-ES1-bin-472	570	244	283.62	12	77	79.17	0	0	0	0	96.39	3.61	11	42.5638	-52	1108	487	19.9588	3.4979	76.5432	1.4035	0.8772	4	2	2	1	0	1	0	14.39	70.7
HRS-ES1-bin-481	3.66182	308_1	no	781447	63.307	102	54.31	0	0	no	0	1.43886e+06	d__Bacteria;p__Chloroflexota;c__Ellin6529;o__CSP1-4;f__UBA10416;g__UBA10416;s__	9177	38123	7661	4883	HRS-ES1-bin-481	797	263	292.72	23	77	78.74	0	0	0	0	95.72	4.28	10	46.532	-194	1333	719	29.3872	4.7354	65.8774	0.3764	0	1	1	1	1	0	0	0	40.28	17.69
HRS-ES1-bin-486	3.66182	82_1	no	1497985	32.971	234	48.43	1.72	0	no	0	3.03989e+06	d__Bacteria;p__Bacteroidota;c__Bacteroidia;o__Flavobacteriales;f__Flavobacteriaceae;g__Flavobacterium;s__	6972	25980	6401	4359	HRS-ES1-bin-486	1243	278	326.12	13	75	77.15	0	0	0	0	93.43	6.57	49.5	96.1592	-58	4272	1025	8.3008	2.3438	89.3555	2.9767	0.9654	6	0	1	1	0	0	0	11.1	83.35
HRS-ES1-bin-488	3.66182	16_3	yes	1808885	37.736	327	60.42	2.59	100	no	0	2.91631e+06	d__Bacteria;p__Bacteroidota;c__Bacteroidia;o__AKYH767;f__;g__;s__	5806	19308	5531	3720	HRS-ES1-bin-488	1560	263.5	309.08	15	75	76.93	0	0	0	0	92.39	7.61	44	110.233	-123	2077	1250	13.771	2.7222	83.5068	3.2051	1.6026	10	0	5	3	0	2	0	9.68	67.05
HRS-ES1-bin-496	3.66182	279_1	no	2351741	60.441	91	97.97	0.94	33.33	no	0	2.37791e+06	d__Bacteria;p__Verrucomicrobiota;c__Verrucomicrobiae;o__Opitutales;f__UBA953;g__UBA953;s__	63962	195693	25843	18876	HRS-ES1-bin-496	2002	303	357.92	47	76	78.11	1	1	0	0	93.5	6.5	46	78.0556	-130	1158	1960	12.6595	1.8377	85.5028	2.0979	0.3996	8	0	2	1	0	1	0	10.94	48.4
HRS-ES1-bin-497	3.66182	68_1	yes	1813550	32.621	188	84.34	1.26	66.67	no	0	2.12319e+06	d__Bacteria;p__Bacteroidota;c__Bacteroidia;o__Chitinophagales;f__Chitinophagaceae;g__Ferruginibacter;s__	12831	52306	9646	6530	HRS-ES1-bin-497	1596	274	323.24	17	75	78.47	0	0	0	0	94	6	45	76.3698	-80	1893	1426	7.6491	0.8421	91.5088	0.6266	0.1253	8	0	2	1	0	1	0	14.66	75.81
HRS-ES1-bin-5	3.66182	150_0	yes	834268	51.202	136	49.48	3.45	50	no	0	1.6279e+06	d__Bacteria;p__Actinobacteriota;c__Acidimicrobiia;o__Acidimicrobiales;f__Ilumatobacteraceae;g__UBA3006;s__	6435	26259	6134	4220	HRS-ES1-bin-5	830	273	301.52	10	75.5	76.9	0	0	0	0	97.38	2.62	12	31.0341	-100	797	705	24.7159	3.9773	71.3068	2.8916	1.3253	2	0	2	1	1	0	0	28.67	40.84
HRS-ES1-bin-504	3.66182	184_1	yes	1069477	44.311	122	61.36	3.45	100	no	0	1.68282e+06	d__Bacteria;p__Actinobacteriota;c__Actinomycetia;o__Nanopelagicales;f__Nanopelagicaceae;g__Planktophila;s__	11350	34912	8766	5593	HRS-ES1-bin-504	1088	270	295.29	28	74	76.93	0	0	0	0	96.64	3.36	9	36.1479	-61	1277	995	27.163	6.0362	66.8008	5.5147	2.6654	3	0	3	2	1	0	0	18.57	55.88
HRS-ES1-bin-512	3.66182	418_1	no	1376099	44.02	230	54.66	0	0	no	0	2.51756e+06	d__Bacteria;p__Proteobacteria;c__Gammaproteobacteria;o__Burkholderiales;f__Burkholderiaceae;g__Polynucleobacter;s__	6364	22284	5983	4337	HRS-ES1-bin-512	1361	254	280.35	22	77	80.14	0	0	0	0	94.95	5.05	26	60.235	-88	1344	1154	14.5707	3.2958	82.1336	3.6003	1.0287	2	0	2	1	0	1	0	16.97	62.89
HRS-ES1-bin-514	3.66182	320_1	yes	2636825	65.03	45	98	0.11	0	no	0	2.68768e+06	d__Bacteria;p__Proteobacteria;c__Alphaproteobacteria;o__Caulobacterales;f__Caulobacteraceae;g__UBA5005;s__	85643	336155	58596	44070	HRS-ES1-bin-514	2620	266	304.86	41	77	79.2	0	0	0	0	92.08	7.92	46	79.8184	-137	1602	2617	20.7569	2.9434	76.2997	2.6336	0.1908	6	0	7	2	1	4	0	42.67	13.02
HRS-ES1-bin-517	3.66182	50_1	no	1846015	34.617	234	76.15	1.48	66.67	no	0	2.3883e+06	d__Bacteria;p__Bacteroidota;c__Bacteroidia;o__Chitinophagales;f__Chitinophagaceae;g__Sediminibacterium;s__	9173	45186	7888	4978	HRS-ES1-bin-517	1593	289	333.51	12	75	77.17	0	0	0	0	94.95	5.05	39	67.9199	-60	1834	1374	8.3758	2.0393	89.5849	1.8205	0.7533	11	1	1	1	0	0	0	23.48	72.82
HRS-ES1-bin-65	3.66182	259_1	no	5122385	64.303	196	90.54	2.36	0	yes	1	5.52407e+06	d__Bacteria;p__Verrucomicrobiota;c__Verrucomicrobiae;o__Pedosphaerales;f__SXTU01;g__SXTU01;s__	38196	107266	26134	18241	HRS-ES1-bin-65	4073	314	368.67	45	77	79.51	1	0	1	0	90.34	9.66	84	126.186	-196	5220	3924	11.0375	0.7137	88.2488	5.0822	1.2276	18	0	8	2	1	5	0	21.53	17.82
HRS-ES1-bin-7	3.66182	336_1	no	1367020	64.953	234	65.57	2.83	14.29	no	0	2.02582e+06	d__Bacteria;p__Proteobacteria;c__Alphaproteobacteria;o__UBA1301;f__UBA1301;g__UBA6038;s__	6636	18028	5841	3950	HRS-ES1-bin-7	1433	234	268.84	18	76	78.33	0	0	0	0	92.56	7.44	43	83.5423	-198	1388	1218	21.9392	3.862	74.1988	2.4424	0.0698	4	0	5	3	1	1	0	28.26	27.56
HRS-ES1-bin-73	3.66182	193_1	no	1625582	46.406	169	79.89	3.51	9.09	no	0	1.96335e+06	d__Bacteria;p__Actinobacteriota;c__Actinomycetia;o__Nanopelagicales;f__Nanopelagicaceae;g__Planktophila;s__	13780	69331	9618	5921	HRS-ES1-bin-73	1576	278	307.91	32	75	76.44	0	0	0	0	96.32	3.68	9	41.5219	-58	2425	1440	25.9903	6.8798	67.13	8.8832	2.4112	2	1	4	3	1	0	0	21.51	56.28
HRS-ES1-bin-85	3.66182	147_0	yes	1083468	52.008	171	44.75	0	0	no	0	2.42116e+06	d__Bacteria;p__Actinobacteriota;c__Acidimicrobiia;o__Acidimicrobiales;f__Ilumatobacteraceae;g__F1-20-MAGs119;s__	6720	18457	6336	4360	HRS-ES1-bin-85	1100	253.5	287.79	12	76	78.33	0	0	0	0	96.43	3.57	10	41.1562	-96	2186	942	26.8863	3.5069	69.6068	1.7273	1	5	0	3	2	1	0	0	27.55	42.91
HRS-ES1-bin-87	3.66182	102_1	yes	1756729	37.095	359	62.61	3.33	66.67	no	0	2.71239e+06	d__Bacteria;p__Bacteroidota;c__Bacteroidia;o__Sphingobacteriales;f__Sphingobacteriaceae;g__Daejeonella;s__	5001	19146	4893	3620	HRS-ES1-bin-87	1468	261	307.24	12	75	75.92	0	0	0	0	93.45	6.55	60	102.212	-153	1813	1126	8.5333	2.2222	89.2444	5.9264	2.5204	10	0	1	1	0	0	0	16.08	67.92
HRS-ES1-bin-9	3.66182	38_1	yes	2493470	36.118	216	87.64	3.24	100	no	0	2.75295e+06	d__Bacteria;p__Bacteroidota;c__Bacteroidia;o__Flavobacteriales;f__Crocinitomicaceae;g__M0103;s__	14962	48714	11543	7577	HRS-ES1-bin-9	2110	281	341.27	18	75	77.11	1	1	0	0	92.95	7.05	54	91.9503	-79	2705	1914	12.2321	3.2933	84.4746	1.327	0.6161	17	1	3	2	0	1	0	14.31	70.24
HRS-ES1-bin-90	3.66182	228_0	yes	1551366	56.339	270	64.35	1.84	50	no	0	2.36647e+06	d__Bacteria;p__Actinobacteriota;c__Actinomycetia;o__Nanopelagicales;f__S36-B12;g__GCA-2737125;s__	5993	24240	5745	4037	HRS-ES1-bin-90	1593	247	272.63	26	75	76.69	0	0	0	0	94.31	5.69	22	65.4766	-182	1748	1350	25.871	3.6323	70.4967	2.2599	0.3139	5	1	3	3	0	0	0	30.32	26.37
HRS-ES1-bin-97	3.66182	137_0	yes	1349358	52.434	252	52.16	0.43	100	no	0	2.57584e+06	d__Bacteria;p__Actinobacteriota;c__Acidimicrobiia;o__Acidimicrobiales;f__Ilumatobacteraceae;g__Casp-actino8;s__	5344	27707	5354	3911	HRS-ES1-bin-97	1328	258	285.43	22	76	79.82	0	0	0	0	96.29	3.71	17	45.5619	-119	1718	1099	21.5847	3.9162	74.4991	4.0663	0.4518	3	0	4	2	1	1	0	17.17	30.8
HRS-ES1-bin-99	3.66182	142_0	yes	1097897	51.882	199	44.83	2.59	50	no	0	2.38559e+06	d__Bacteria;p__Actinobacteriota;c__Acidimicrobiia;o__Acidimicrobiales;f__Ilumatobacteraceae;g__UBA2093;s__	6026	19716	5517	3950	HRS-ES1-bin-99	1102	253	287.73	16	76	80	0	0	0	0	96.89	3.11	10	37.1121	-143	1731	920	26.2242	4.0261	69.7497	4.9909	0.9982	8	1	2	1	1	0	0	26.86	44.74
HRS-ES2-bin-105	3.90273	400_1	no	3260412	54.852	94	98.31	0.91	40	no	0	3.28628e+06	d__Bacteria;p__Proteobacteria;c__Gammaproteobacteria;o__Burkholderiales;f__Burkholderiaceae;g__Limnohabitans;s__	57450	149681	34685	26621	HRS-ES2-bin-105	3039	300	332.5	35	77	79.49	1	1	0	0	94.76	5.24	26	57.3012	-128	2327	2982	19.3895	2.1805	78.4301	1.5137	0.1645	9	0	3	2	0	1	0	8.13	31.26
HRS-ES2-bin-108	3.90273	96_1	no	1395952	37.344	271	56.47	1.97	57.14	no	0	2.42333e+06	d__Bacteria;p__Bacteroidota;c__Bacteroidia;o__Flavobacteriales;f__Flavobacteriaceae;g__Flavobacterium;s__	5250	18967	5151	3814	HRS-ES2-bin-108	1239	253	290.67	23	75	77.7	0	0	0	0	93.21	6.79	57	95.6589	-144	1571	992	6.559	3.0272	90.4137	1.2107	0.2421	4	0	3	1	0	2	0	15.25	78.13
HRS-ES2-bin-109	3.90273	223_1	no	2255055	65.108	396	67.41	2.84	69.23	no	0	3.25028e+06	d__Bacteria;p__Actinobacteriota;c__Actinomycetia;o__Mycobacteriales;f__Mycobacteriaceae;g__Mycobacterium;s__	5916	24154	5694	3964	HRS-ES2-bin-109	2312	251.5	278.58	28	75	77.18	2	1	1	0	93.47	6.53	26	75.7215	-188	1846	1947	21.3772	2.7749	75.8479	2.2924	0.6055	5	0	3	2	1	0	0	30.45	10.9
HRS-ES2-bin-112	3.90273	13_1	yes	2966505	38.189	412	62.07	1.72	0	no	0	4.69709e+06	d__Bacteria;p__Bacteroidota;c__Bacteroidia;o__AKYH767;f__Palsa-965;g__GCA-2737665;s__	8034	43233	7200	4757	HRS-ES2-bin-112	2444	263.5	324.19	25	75	77.04	0	0	0	0	91.08	8.92	79	128.554	-105	3883	2059	8.6006	1.1662	90.2332	2.0458	0.2046	14	0	7	3	0	4	0	17.96	54.83
HRS-ES2-bin-114	3.90273	340_1	no	754581	47.935	137	42.24	0	0	no	0	1.78641e+06	d__Bacteria;p__Actinobacteriota;c__Actinomycetia;o__Nanopelagicales;f__UBA5976;g__UBA5976;s__	5479	25299	5507	3623	HRS-ES2-bin-114	737	261	284.96	9	76	75.33	0	0	0	0	94.98	5.02	12	62.2069	-140	2635	610	22.1675	6.0755	71.757	7.0556	1.8996	1	0	1	1	0	0	0	33.38	47.9
HRS-ES2-bin-118	3.90273	15_1	yes	2226180	44.587	409	72.85	1.08	100	no	0	3.02284e+06	d__Bacteria;p__Bacteroidota;c__Bacteroidia;o__AKYH767;f__;g__;s__	5556	22046	5442	3943	HRS-ES2-bin-118	1941	256	303.39	24	75.5	77	1	1	0	0	92.93	7.07	46	101.143	-164	2307	1558	14.9004	2.9544	82.1452	1.9062	0.8758	12	0	6	3	0	3	0	8.09	53.37
HRS-ES2-bin-12	3.90273	164_0	yes	1618220	44.08	274	53.61	3.45	0	no	0	2.91437e+06	d__Bacteria;p__Actinobacteriota;c__Actinomycetia;o__Nanopelagicales;f__Nanopelagicaceae;g__AAA044-D11;s__	6152	23304	5905	3922	HRS-ES2-bin-12	1581	268	295.35	29	74	77	0	0	0	0	97.22	2.78	5	33.6099	-55	1371	1339	28.3259	8.0717	63.6024	28.5895	11.7015	5	0	4	3	1	0	0	18.03	61.48
HRS-ES2-bin-121	3.90273	346_1	no	3274817	51.771	397	89.81	1.12	66.67	no	0	3.60554e+06	d__Bacteria;p__Proteobacteria;c__Gammaproteobacteria;o__Burkholderiales;f__Burkholderiaceae;g__SCGC-AAA027-K21;s__	10206	45106	8248	5560	HRS-ES2-bin-121	3013	294	312.3	31	77	79.45	1	1	0	0	94.97	5.03	31	62.2428	-78	1281	2649	15.6722	3.1344	81.1934	3.2526	0.6306	5	0	4	2	0	2	0	19.78	50.32
HRS-ES2-bin-124	3.90273	367_1	yes	1734638	53.02	263	61.49	2.59	100	no	0	2.74794e+06	d__Bacteria;p__Proteobacteria;c__Gammaproteobacteria;o__Burkholderiales;f__Burkholderiaceae;g__Rhodoferax;s__	7108	27328	6595	4760	HRS-ES2-bin-124	1730	260	288.46	23	77	78.39	0	0	0	0	94.97	5.03	21	58.502	-191	1847	1491	19.7987	3.1544	77.047	1.4451	0.4046	6	0	3	2	1	0	0	14.16	53.47
HRS-ES2-bin-130	3.90273	377_1	no	1758304	61	378	42.49	1.14	88.89	no	0	4.09098e+06	d__Bacteria;p__Proteobacteria;c__Gammaproteobacteria;o__Burkholderiales;f__Burkholderiaceae;g__Rhodoferax;s__	4630	20611	4651	3568	HRS-ES2-bin-130	1836	244	266.2	17	77	79.82	0	0	0	0	93.27	6.73	28	80.2156	-187	1506	1476	22.1695	1.9661	75.8644	2.451	1.0349	3	0	4	1	1	2	0	14.49	21.02
HRS-ES2-bin-133	3.90273	134_1	no	1636343	52.397	275	51.72	0.86	100	no	0	3.13664e+06	d__Bacteria;p__Actinobacteriota;c__Acidimicrobiia;o__Acidimicrobiales;f__Ilumatobacteraceae;g__Casp-actino8;s__	6136	22511	5950	4158	HRS-ES2-bin-133	1561	275	301.68	18	77	80.39	0	0	0	0	95.83	4.17	20	52.3712	-156	3060	1305	20.7055	3.681	75.6135	1.6015	0.7687	6	0	4	2	1	1	0	16.66	29.6
HRS-ES2-bin-137	3.90273	23_1	no	1244743	36.916	257	43.75	0.74	66.67	no	0	2.82407e+06	d__Bacteria;p__Bacteroidota;c__Bacteroidia;o__Flavobacteriales;f__Crocinitomicaceae;g__UBA952;s__	4927	21574	4843	3598	HRS-ES2-bin-137	1056	243	304	17	75	77.12	0	0	0	0	94.05	5.95	20.5	90.6076	-60	2225	819	19.3154	3.1785	77.5061	1.0417	0.7576	7	0	3	2	0	1	0	15.91	65.72
HRS-ES2-bin-139	3.90273	342_1	no	2145192	40.177	273	88.3	2.84	100	no	0	2.36044e+06	d__Bacteria;p__Proteobacteria;c__Gammaproteobacteria;o__Methylococcales;f__Methylomonadaceae;g__KS41;s__	9533	37800	7857	5037	HRS-ES2-bin-139	1942	248	294.85	31	76	79.06	1	1	0	0	90.9	9.1	70	114.704	-57	1755	1703	11.7509	3.819	84.4301	2.8321	0.9784	5	0	6	2	1	3	0	15.71	64.11
HRS-ES2-bin-14	3.90273	127_0	yes	1341159	42.501	279	50	0	0	no	0	2682318	d__Bacteria;p__Bacteroidota;c__Bacteroidia;o__Cytophagales;f__Spirosomaceae;g__UBA6715;s__	4738	15145	4807	3653	HRS-ES2-bin-14	1116	278	322.12	6	74	76	0	0	0	0	96.4	3.6	19	57.0591	-123	898	847	18.2033	2.8369	78.9598	0.8961	0.0896	6	0	1	1	0	0	0	16.58	71.51
HRS-ES2-bin-140	3.90273	47_1	no	1592438	35.702	232	48.2	0	0	no	0	3.30381e+06	d__Bacteria;p__Bacteroidota;c__Bacteroidia;o__Chitinophagales;f__Chitinophagaceae;g__Sediminibacterium;s__	8240	33026	6863	4224	HRS-ES2-bin-140	1286	296	342.49	8	73.5	74	0	0	0	0	94.73	5.27	46	78.9624	-61	2144	1064	5.7385	1.4111	92.8504	2.4883	1.3219	4	0	1	1	0	0	0	18.27	78.07
HRS-ES2-bin-141	3.90273	188_1	no	1605047	45.451	256	62.24	0.86	0	no	0	2.55663e+06	d__Bacteria;p__Actinobacteriota;c__Actinomycetia;o__Nanopelagicales;f__Nanopelagicaceae;g__Planktophila;s__	6528	25536	6269	4334	HRS-ES2-bin-141	1601	263	285.28	39	75	76.26	0	0	0	0	95.3	4.7	14	54.5397	-185	1773	1385	25.578	4.7688	69.6532	7.6202	0.6246	6	1	4	3	1	0	0	23.24	51.03
HRS-ES2-bin-142	3.90273	177_1	no	1263653	48.198	144	64.8	2.65	0	no	0	1.8984e+06	d__Bacteria;p__Actinobacteriota;c__Actinomycetia;o__Nanopelagicales;f__Nanopelagicaceae;g__AAA044-D11;s__	11339	49796	8775	5186	HRS-ES2-bin-142	1212	271	304.11	30	75	77.1	1	1	0	0	96.09	3.91	11	44.9045	-107	2443	1101	21.3636	6.9091	71.7273	3.5479	0.33	3	1	3	2	1	0	0	19.64	60.64
HRS-ES2-bin-143	3.90273	68_1	no	1566325	32.621	220	79.19	1.48	50	no	0	1.94866e+06	d__Bacteria;p__Bacteroidota;c__Bacteroidia;o__Chitinophagales;f__Chitinophagaceae;g__Ferruginibacter;s__	8324	37442	7119	4542	HRS-ES2-bin-143	1393	269	309.92	13	77	80.31	0	0	0	0	93.88	6.12	42	80.6636	-46	4262	1190	7.4012	0.6728	91.926	0.5743	0.1436	11	0	2	2	0	0	0	13.42	76.88
HRS-ES2-bin-145	3.90273	300_1	no	1867087	67.21	325	66.63	0.85	0	no	0	2.77835e+06	d__Bacteria;p__Actinobacteriota;c__Acidimicrobiia;o__Acidimicrobiales;f__MedAcidi-G1;g__;s__	6203	19302	5744	4055	HRS-ES2-bin-145	1893	261	283.03	30	75.5	77.93	0	0	0	0	93	7	39	81.7728	-196	1803	1599	18.5857	3.5044	77.9099	2.7998	0.2113	9	0	3	2	1	0	0	17.33	5.07
HRS-ES2-bin-153	3.90273	204_1	yes	1106564	45.728	137	50	3.45	100	no	0	2.13678e+06	d__Bacteria;p__Actinobacteriota;c__Actinomycetia;o__Nanopelagicales;f__Nanopelagicaceae;g__Planktophila;s__	10188	43861	8077	5113	HRS-ES2-bin-153	1058	280	309.64	22	74	76.09	0	0	0	0	96.74	3.26	6	38.2672	-107	1594	944	28.3139	7.105	64.5811	4.2533	1.8904	3	1	4	3	1	0	0	20.79	59.17
HRS-ES2-bin-157	3.90273	38_1	no	2390012	36.092	251	84.01	2.77	88.89	no	0	2.76611e+06	d__Bacteria;p__Bacteroidota;c__Bacteroidia;o__Flavobacteriales;f__Crocinitomicaceae;g__M0103;s__	11489	50447	9521	6730	HRS-ES2-bin-157	2048	272	329.38	14	75	77.64	0	0	0	0	92.64	7.36	55	97.1192	-79	3559	1813	12.1965	2.9249	84.8786	2.002	0.8789	16	1	4	2	0	2	0	14.89	69.68
HRS-ES2-bin-159	3.90273	392_1	yes	2000547	61.851	279	75.72	3.13	63.64	no	0	2.55934e+06	d__Bacteria;p__Proteobacteria;c__Gammaproteobacteria;o__Burkholderiales;f__Burkholderiaceae;g__Rhodoferax;s__	8382	33845	7170	4623	HRS-ES2-bin-159	2029	260	287.27	30	77	79.37	0	0	0	0	94.12	5.88	28	66.1213	-176	2326	1781	19.1011	2.4719	78.427	1.6757	0.7886	4	0	3	2	1	0	0	17.89	25.23
HRS-ES2-bin-16	3.90273	238_1	no	1150533	57.133	232	42.38	0.85	100	no	0	2.69173e+06	d__Bacteria;p__Actinobacteriota;c__Acidimicrobiia;o__Acidimicrobiales;f__Microtrichaceae;g__IMCC26207;s__	5157	14486	4959	3592	HRS-ES2-bin-16	1071	264	287.68	5	75	75.2	0	0	0	0	94.56	5.44	38	74.16	-121	1777	845	22.1564	3.3175	74.5261	0.6536	0.1867	7	0	2	1	1	0	0	26.42	18.58
HRS-ES2-bin-162	3.90273	382_1	no	3038120	45.875	182	96.69	1.7	28.57	no	0	3.08871e+06	d__Bacteria;p__Proteobacteria;c__Gammaproteobacteria;o__Burkholderiales;f__Burkholderiaceae;g__Limnohabitans;s__	26048	91855	16692	11378	HRS-ES2-bin-162	2989	290	305.88	31	77	80.29	1	1	0	0	94.8	5.2	17	55.6696	-131	5782	2840	20.0775	2.4657	77.4569	2.2416	0.4684	5	0	2	1	0	1	0	6.89	56.94
HRS-ES2-bin-165	3.90273	222_1	yes	2523560	45.134	194	94.21	2.38	0	no	0	2.6149e+06	d__Bacteria;p__Bacteroidota;c__Bacteroidia;o__AKYH767-A;f__;g__;s__	18447	62432	13008	9611	HRS-ES2-bin-165	2230	280	333.84	30	75	78.2	1	0	1	0	93.62	6.38	32	77.9521	-179	5677	2068	12.1432	1.6449	86.2119	1.0314	0.2691	11	0	5	2	0	3	0	16.77	65.61
HRS-ES2-bin-166	3.90273	193_1	yes	1629864	46.263	164	74.61	3.87	47.06	no	0	2.09997e+06	d__Bacteria;p__Actinobacteriota;c__Actinomycetia;o__Nanopelagicales;f__Nanopelagicaceae;g__Planktophila;s__	14496	49561	9938	6271	HRS-ES2-bin-166	1568	281	311.26	35	74	76.6	1	1	0	0	96.44	3.56	10	40.2431	-111	1563	1441	25.4861	6.3194	68.1944	9.3112	3.125	2	2	4	3	1	0	0	21.49	56.51
HRS-ES2-bin-168	3.90273	364_1	no	4976425	60.746	386	87.87	1.48	11.11	no	0	5.57958e+06	d__Bacteria;p__Proteobacteria;c__Gammaproteobacteria;o__Burkholderiales;f__SG8-41;g__PALSA-1004;s__	18703	76287	12892	8566	HRS-ES2-bin-168	4739	296	302.46	32	77	80.09	0	0	0	0	90.98	9.02	58	102.386	-176	1935	4386	12.9532	1.7104	85.3364	11.2049	0.3587	8	0	6	2	1	3	0	23.99	30.05
HRS-ES2-bin-170	3.90273	224_2	yes	2235772	53.188	292	72.73	2.59	50	no	0	2.99445e+06	d__Bacteria;p__Actinobacteriota;c__Actinomycetia;o__Nanopelagicales;f__Nanopelagicaceae;g__GCA-2737595;s__	9121	39622	7656	4698	HRS-ES2-bin-170	2185	269	299.75	49	76	77.88	0	0	0	0	96.01	3.99	10	45.8652	-119	3841	1944	27.4833	6.0731	66.4436	23.8902	14.2792	7	1	3	2	1	0	0	25.31	45.77
HRS-ES2-bin-171	3.90273	309_1	no	1049451	66.597	102	81.94	0.46	100	no	0	1.27486e+06	d__Bacteria;p__Chloroflexota;c__Ellin6529;o__CSP1-4;f__UBA10416;g__UBA10416;s__UBA10416	13918	59842	10288	6174	HRS-ES2-bin-171	1031	276	304.68	38	77	79.66	1	1	0	0	95.05	4.95	15	53.6374	-195	1316	969	26.1364	4.8554	69.0083	1.0669	0.194	1	0	1	1	0	0	0	37.34	15.32
HRS-ES2-bin-172	3.90273	55_1	no	2510433	30.192	246	59.48	3.45	33.33	no	0	4.07502e+06	d__Bacteria;p__Bacteroidota;c__Bacteroidia;o__AKYH767;f__B-17BO;g__UBA4416;s__	13533	43030	10205	6575	HRS-ES2-bin-172	2190	278	323.13	22	75	76.5	0	0	0	0	92.83	7.17	50	91.5186	-69	2332	1968	7.5241	2.6945	89.7814	4.9772	0.8676	13	0	3	2	0	1	0	12.83	81.69
HRS-ES2-bin-173	3.90273	67_1	no	2689702	35.399	80	97.98	0.25	0	no	0	2.73829e+06	d__Bacteria;p__Bacteroidota;c__Bacteroidia;o__Chitinophagales;f__Chitinophagaceae;g__Ferruginibacter;s__	51073	119248	33621	27037	HRS-ES2-bin-173	2221	290	353.38	33	75	77.09	1	1	0	0	90.41	9.59	73	118.607	-76	5392	2176	5.931	0.7356	93.3333	0.8555	0.4052	13	0	6	3	0	3	0	14.95	72.35
HRS-ES2-bin-175	3.90273	194_0	yes	1929716	47.375	328	54.31	2.59	50	no	0	3.46112e+06	d__Bacteria;p__Actinobacteriota;c__Actinomycetia;o__Nanopelagicales;f__Nanopelagicaceae;g__Planktophila;s__	6105	21872	5883	4098	HRS-ES2-bin-175	1882	263.5	292.53	33	74	75.76	0	0	0	0	97.25	2.75	7	33.4556	-82	1878	1590	28.1938	5.9786	65.8276	31.2434	18.916	4	0	3	2	1	0	0	22.32	55.05
HRS-ES2-bin-176	3.90273	77_1	no	2327124	32.287	239	69.98	0	0	no	0	3.32541e+06	d__Bacteria;p__Bacteroidota;c__Bacteroidia;o__Flavobacteriales;f__Flavobacteriaceae;g__Flavobacterium;s__	12557	50083	9736	6145	HRS-ES2-bin-176	2142	252	304.96	34	75	76.71	1	1	0	0	91.73	8.27	57	99.232	-129	3379	1941	9.2268	2.4742	88.299	3.1746	0.7003	9	1	4	2	0	2	0	13.17	81
HRS-ES2-bin-178	3.90273	410_1	no	541284	50.746	75	40.54	0.3	100	no	0	1.33118e+06	d__Bacteria;p__Proteobacteria;c__Gammaproteobacteria;o__Burkholderiales;f__Gallionellaceae;g__Nitrotoga;s__Nitrotoga	9095	41813	7217	4183	HRS-ES2-bin-178	534	247.5	287.64	7	85	83.14	0	0	0	0	94.08	5.92	39	68.7382	-58	606	467	16.7382	3.6481	79.6137	1.3109	0.3745	3	0	1	1	0	0	0	29.59	40.82
HRS-ES2-bin-180	3.90273	248_1	no	2318194	53.938	240	80.25	0.57	100	no	0	2.87225e+06	d__Bacteria;p__Planctomycetota;c__Phycisphaerae;o__Phycisphaerales;f__SM1A02;g__F1-60-MAGs104;s__	11954	53099	9659	6593	HRS-ES2-bin-180	1985	300	344.27	36	74.5	76.19	0	0	0	0	94.86	5.14	28	66.9326	-187	1736	1782	24.3683	1.4037	74.228	2.1159	0.6549	16	0	2	1	1	0	0	11.64	26.35
HRS-ES2-bin-182	3.90273	185_2	yes	1665887	44.309	231	71.02	3.45	0	no	0	2.26473e+06	d__Bacteria;p__Actinobacteriota;c__Actinomycetia;o__Nanopelagicales;f__Nanopelagicaceae;g__Planktophila;s__	9106	40387	7211	4530	HRS-ES2-bin-182	1703	260	288.65	32	74	76.53	1	1	0	0	96.42	3.58	8	39.5934	-190	2707	1506	28.9037	5.7143	65.3821	25.778	15.091	3	0	4	3	1	0	0	19.08	56.37
HRS-ES2-bin-186	3.90273	285_1	yes	3007072	65.82	82	97.95	1.37	0	no	0	3.02795e+06	d__Bacteria;p__Verrucomicrobiota;c__Verrucomicrobiae;o__Opitutales;f__Opitutaceae;g__;s__	63012	197990	36671	26974	HRS-ES2-bin-186	2593	291	340.68	44	76.5	77.95	1	1	0	0	89.85	10.15	92	119.459	-171	2068	2557	11.0329	1.0563	87.9108	2.8924	0.3085	12	0	6	2	1	3	0	16.51	20.44
HRS-ES2-bin-187	3.90273	286_1	no	5958050	65.036	196	96.29	0.68	0	no	0	6.14553e+06	d__Bacteria;p__Verrucomicrobiota;c__Verrucomicrobiae;o__Opitutales;f__Opitutaceae;g__Opitutus;s__	59288	320110	30398	19191	HRS-ES2-bin-187	4468	333	392.95	45	77	79.02	0	0	0	0	90.39	9.61	100	132.62	-195	2331	4318	12.1149	0.6023	87.2828	4.521	0.3357	35	0	6	2	0	3	1	18.62	23.84
HRS-ES2-bin-188	3.90273	34_1	yes	2596834	35.76	159	96.67	0.97	33.33	no	0	2.66023e+06	d__Bacteria;p__Bacteroidota;c__Bacteroidia;o__AKYH767;f__2-12-FULL-35-15;g__2-12-FULL-35-15;s__	26140	74669	16332	11402	HRS-ES2-bin-188	2235	287	335.93	28	75	77.07	1	0	1	0	92.1	7.9	63	97.4005	-94	2463	2106	6.6508	1.9477	91.4014	1.566	0.3132	16	0	2	1	0	1	0	18.21	72.75
HRS-ES2-bin-193	3.90273	195_1	no	1122374	45.93	118	48.43	0.86	100	no	0	2.29759e+06	d__Bacteria;p__Actinobacteriota;c__Actinomycetia;o__Nanopelagicales;f__Nanopelagicaceae;g__Planktophila;s__	11758	39332	9511	6581	HRS-ES2-bin-193	1101	272	302.79	28	74	76.79	1	1	0	0	95.97	4.03	9	44.6621	-105	1850	1013	27.3715	6.8182	65.8103	5.2679	2.2707	2	1	3	2	1	0	0	19.71	56.49
HRS-ES2-bin-196	3.90273	276_1	no	2558171	65.457	430	55.58	0	0	yes	1	4.60268e+06	d__Bacteria;p__Planctomycetota;c__Planctomycetes;o__Pirellulales;f__UBA1268;g__F1-20-MAGs016;s__F1-20-MAGs016	6316	30244	5949	4134	HRS-ES2-bin-196	2131	288	328.55	23	74	76.78	0	0	0	0	90.85	9.15	80	135.8	-195	2027	1725	14.6172	1.1021	84.2807	1.4547	0.1408	14	0	3	1	0	1	1	13.14	11.54
HRS-ES2-bin-204	3.90273	30_2	yes	2908308	35.354	111	98.83	0.68	50	no	0	2.92273e+06	d__Bacteria;p__Bacteroidota;c__Bacteroidia;o__Flavobacteriales;f__Crocinitomicaceae;g__UBA952;s__	39506	123510	26200	19610	HRS-ES2-bin-204	2528	287	347.59	31	75	77.52	1	1	0	0	94.24	5.76	24	68.452	-61	2960	2450	17.2724	3.675	79.0527	1.4241	0.2769	22	0	4	3	0	1	0	14.08	68.95
HRS-ES2-bin-205	3.90273	339_1	no	1596565	48.078	91	86.45	2.97	71.43	no	0	1.79196e+06	d__Bacteria;p__Actinobacteriota;c__Actinomycetia;o__Nanopelagicales;f__UBA5976;g__UBA5976;s__	36340	138247	17544	11190	HRS-ES2-bin-205	1550	285	315.19	39	74	75.85	1	0	1	0	95.44	4.56	17	48.5544	-190	992	1500	20.4803	5.6704	73.8492	3.3548	1.9355	3	1	1	1	0	0	0	29.48	50.65
HRS-ES2-bin-206	3.90273	161_1	no	1328954	44.603	100	67.55	3.45	100	no	0	1.89949e+06	d__Bacteria;p__Actinobacteriota;c__Actinomycetia;o__Nanopelagicales;f__Nanopelagicaceae;g__AAA044-D11;s__	27899	102951	13289	6706	HRS-ES2-bin-206	1322	279	305.34	33	75	76.73	0	0	0	0	96.13	3.87	11	40.9394	-126	2130	1256	23.745	5.9761	70.2789	13.3888	5.5976	5	1	3	2	1	0	0	18.31	61.5
HRS-ES2-bin-211	3.90273	165_1	no	822323	44.596	146	42.4	3.45	100	no	0	1.87253e+06	d__Bacteria;p__Actinobacteriota;c__Actinomycetia;o__Nanopelagicales;f__Nanopelagicaceae;g__AAA044-D11;s__	5841	18983	5632	3886	HRS-ES2-bin-211	816	263	285.85	7	75	77.14	0	0	0	0	96.62	3.38	8	41.0679	-55	1652	678	25.5539	5.613	68.8331	2.0833	1.4706	2	0	1	1	0	0	0	22.18	54.9
HRS-ES2-bin-213	3.90273	259_1	no	5390861	64.221	132	93.92	1.35	0	yes	1	5.66236e+06	d__Bacteria;p__Verrucomicrobiota;c__Verrucomicrobiae;o__Pedosphaerales;f__SXTU01;g__SXTU01;s__	58980	241610	40839	29255	HRS-ES2-bin-213	4213	317	378.86	48	77	79.54	1	0	1	0	90.31	9.69	84	126.43	-196	5220	4131	10.9201	0.7506	88.3293	5.6017	1.4004	17	0	8	2	1	5	0	21.24	17.87
HRS-ES2-bin-215	3.90273	59_0	yes	979073	36.201	185	43.1	0	0	no	0	2.27163e+06	d__Bacteria;p__Bacteroidota;c__Bacteroidia;o__Chitinophagales;f__Chitinophagaceae;g__Ferruginibacter;s__	5459	17091	5292	3888	HRS-ES2-bin-215	811	267	307.75	7	75	78.14	0	0	0	0	92.18	7.82	71	120.55	-137	1839	636	6.4567	0.7874	92.7559	0.6165	0.1233	2	0	3	1	0	2	0	14.8	72.87
HRS-ES2-bin-216	3.90273	189_1	yes	1324611	46.044	106	81.12	2.37	60	no	0	1.5942e+06	d__Bacteria;p__Actinobacteriota;c__Actinomycetia;o__Nanopelagicales;f__Nanopelagicaceae;g__QYPT01;s__	18708	95538	12496	8199	HRS-ES2-bin-216	1279	281	311.31	38	75	76.63	1	1	0	0	95.77	4.23	13	46.25	-78	1225	1213	24.2574	6.8482	68.8944	2.7365	0.5473	2	1	4	3	1	0	0	20.25	54.81
HRS-ES2-bin-217	3.90273	209_1	no	950304	59.393	143	54.01	3.51	100	no	0	1.69774e+06	d__Bacteria;p__Actinobacteriota;c__Actinomycetia;o__Actinomycetales;f__Microbacteriaceae;g__MWH-TA3;s__	7310	26052	6645	4429	HRS-ES2-bin-217	975	259	288.14	38	74	75.61	0	0	0	0	95.17	4.83	19	52.7241	-166	1341	871	25.977	4.023	70	1.9487	1.5385	2	0	3	2	0	0	1	37.85	30.56
HRS-ES2-bin-220	3.90273	418_1	no	1665068	44.188	253	60.69	3.79	100	no	0	2.63958e+06	d__Bacteria;p__Proteobacteria;c__Gammaproteobacteria;o__Burkholderiales;f__Burkholderiaceae;g__Polynucleobacter;s__	7125	30147	6581	4282	HRS-ES2-bin-220	1596	263	292.34	26	77	79.04	0	0	0	0	95.44	4.56	24	55.5033	-174	1469	1370	15.851	3.6523	80.4967	2.381	0.8772	2	0	2	1	0	1	0	18.05	61.09
HRS-ES2-bin-222	3.90273	46_1	no	2220528	34.987	166	64.29	2.59	0	no	0	3.36447e+06	d__Bacteria;p__Bacteroidota;c__Bacteroidia;o__Chitinophagales;f__Chitinophagaceae;g__Sediminibacterium;s__	19030	83184	13376	9114	HRS-ES2-bin-222	1807	310	365.3	14	77	79.07	0	0	0	0	93.8	6.2	50	83.1891	-61	2512	1656	6.8882	1.2689	91.8429	5.6447	1.8816	12	1	2	2	0	0	0	19.2	76.31
HRS-ES2-bin-225	3.90273	378_1	no	3206595	54.728	253	93.51	3.18	92.31	no	0	3.3201e+06	d__Bacteria;p__Proteobacteria;c__Gammaproteobacteria;o__Burkholderiales;f__Burkholderiaceae;g__;s__	18611	63845	12674	8527	HRS-ES2-bin-225	2873	284	324.67	42	77	79.67	0	0	0	0	91.68	8.32	55	100.209	-117	1265	2663	13.9369	2.4793	83.5838	2.7149	0.5221	10	0	6	2	1	3	0	12.91	49.18
HRS-ES2-bin-227	3.90273	278_1	no	2317142	61.221	189	89.86	1.79	83.33	no	0	2.53246e+06	d__Bacteria;p__Verrucomicrobiota;c__Verrucomicrobiae;o__Opitutales;f__UBA953;g__UBA953;s__	17567	81585	12260	8201	HRS-ES2-bin-227	2020	285	334.19	46	76	78.3	1	1	0	0	92.65	7.35	42	90.6491	-186	4394	1879	14.1108	1.7039	84.1853	2.2277	0.9406	7	0	2	1	0	1	0	12.13	53.76
HRS-ES2-bin-229	3.90273	205_1	no	1383769	44.941	90	63.79	0	0	no	0	2.16926e+06	d__Bacteria;p__Actinobacteriota;c__Actinomycetia;o__Nanopelagicales;f__Nanopelagicaceae;g__Planktophila;s__	20332	78032	15375	10687	HRS-ES2-bin-229	1350	291.5	319.71	39	74	76.72	1	1	0	0	96.82	3.18	7	33.8554	-78	1336	1301	27.6154	7.1538	65.2308	1.8519	1.1111	4	1	4	3	1	0	0	18.07	60.15
HRS-ES2-bin-230	3.90273	50_1	no	1889656	34.514	249	60.97	1.72	100	no	0	3.04601e+06	d__Bacteria;p__Bacteroidota;c__Bacteroidia;o__Chitinophagales;f__Chitinophagaceae;g__Sediminibacterium;s__	8597	39258	7588	4663	HRS-ES2-bin-230	1640	275	327.51	15	75	76.93	0	0	0	0	94.72	5.28	38.5	70.8132	-117	1560	1409	8.8068	2.0597	89.1335	2.3171	1.0366	10	1	2	2	0	0	0	24.09	72.13
HRS-ES2-bin-233	3.90273	159_1	no	652559	47.706	120	47.41	0.86	0	no	0	1.36458e+06	d__Bacteria;p__Actinobacteriota;c__Actinomycetia;o__Nanopelagicales;f__Nanopelagicaceae;g__Planktophila;s__	5502	17104	5437	3820	HRS-ES2-bin-233	648	257.5	284.28	19	74	76.26	0	0	0	0	97.17	2.83	11	33.6442	-125	894	549	22.0803	6.7518	71.1679	2.0062	0.463	0	1	2	2	0	0	0	17.28	62.96
HRS-ES2-bin-234	3.90273	166_1	no	1061162	43.667	151	60.96	3.5	30	no	0	1.67983e+06	d__Bacteria;p__Actinobacteriota;c__Actinomycetia;o__Nanopelagicales;f__Nanopelagicaceae;g__UBA7398;s__	7435	41516	7027	4405	HRS-ES2-bin-234	1034	270	295.88	27	75	76.78	0	0	0	0	95.94	4.06	10	47.3121	-92	1728	911	25.6044	6.4835	67.9121	4.352	0.3868	2	1	3	3	0	0	0	17.79	58.61
HRS-ES2-bin-235	3.90273	295_1	yes	1546467	63.42	273	56.99	1.45	66.67	no	0	2.67423e+06	d__Bacteria;p__Actinobacteriota;c__Acidimicrobiia;o__Acidimicrobiales;f__UBA8139;g__F1-20-MAGs160;s__	5712	23521	5664	4131	HRS-ES2-bin-235	1600	245	275.34	21	75	77.95	0	0	0	0	92.27	7.73	41	88.6788	-137	3094	1349	18.8427	3.3383	77.819	2.125	0.125	10	0	3	2	0	0	1	17.62	6.44
HRS-ES2-bin-238	3.90273	108_2	yes	1161945	35.01	216	47.52	1.83	100	no	0	2.40042e+06	d__Bacteria;p__Bacteroidota;c__Bacteroidia;o__Sphingobacteriales;f__;g__;s__	5783	12459	5379	3846	HRS-ES2-bin-238	980	267	322.06	10	74.5	74.1	0	0	0	0	96.02	3.98	13	59.6619	-59	2622	776	13.8065	4.2581	81.9355	1.8367	0.9184	2	0	1	1	0	0	0	11.12	84.18
HRS-ES2-bin-239	3.90273	354_1	no	2621176	55.45	369	87.19	2.15	66.67	no	0	2.94165e+06	d__Bacteria;p__Proteobacteria;c__Gammaproteobacteria;o__Burkholderiales;f__Burkholderiaceae;g__SYFN01;s__	7979	34154	7103	4829	HRS-ES2-bin-239	2636	244	278.79	32	77	79.25	0	0	0	0	91.58	8.42	43.5	95.9939	-171	2203	2301	14.3478	2.5217	83.1304	2.0486	0.569	8	0	5	2	1	2	0	14.61	42.34
HRS-ES2-bin-241	3.90273	86_1	no	1240723	32.586	239	55.17	0	0	no	0	2.24891e+06	d__Bacteria;p__Bacteroidota;c__Bacteroidia;o__Flavobacteriales;f__Flavobacteriaceae;g__Flavobacterium;s__	5327	16820	5191	3829	HRS-ES2-bin-241	1118	250.5	293.4	11	74	76.09	1	1	0	0	93.9	6.1	51	84.8119	-63	1423	894	9.5185	2.9115	87.57	1.0733	0.2683	5	0	3	3	0	0	0	14.4	79.34
HRS-ES2-bin-245	3.90273	179_2	no	1324056	43.324	213	65.81	3.48	53.33	no	0	1.94192e+06	d__Bacteria;p__Actinobacteriota;c__Actinomycetia;o__Nanopelagicales;f__Nanopelagicaceae;g__UBA3012;s__	6759	29544	6216	4155	HRS-ES2-bin-245	1293	264	290.68	35	75	76.71	0	0	0	0	95.11	4.89	16	58.1265	-58	1783	1116	20.8072	5.7399	73.4529	6.0325	3.4029	1	1	4	3	1	0	0	20.65	55.99
HRS-ES2-bin-248	3.90273	294_1	yes	2307809	57.592	165	91.03	3.31	42.86	no	0	2.4513e+06	d__Bacteria;p__Actinobacteriota;c__Acidimicrobiia;o__Acidimicrobiales;f__UBA8139;g__F1-20-MAGs160;s__	21697	120199	13986	8752	HRS-ES2-bin-248	2312	273	302.29	42	76	77.86	1	1	0	0	94.55	5.45	24	57.4543	-121	2389	2191	18.5388	3.8813	77.5799	2.2491	0.692	8	0	3	2	0	0	1	13.24	20.54
HRS-ES2-bin-250	3.90273	308_1	yes	1025674	63.154	73	73.05	0.93	0	no	0	1.39101e+06	d__Bacteria;p__Chloroflexota;c__Ellin6529;o__CSP1-4;f__UBA10416;g__UBA10416;s__	23159	76948	14050	8416	HRS-ES2-bin-250	1013	284	311.09	39	77	78.51	0	0	0	0	95.65	4.35	9	45.5506	-197	2198	980	29.9285	5.5158	64.5557	1.0859	0.4936	1	0	1	1	0	0	0	39.98	20.14
HRS-ES2-bin-255	3.90273	105_1	no	2110619	35.483	324	73.33	3.73	88.89	no	0	2.77089e+06	d__Bacteria;p__Bacteroidota;c__Bacteroidia;o__NS11-12g;f__UBA955;g__;s__	7016	30659	6514	4386	HRS-ES2-bin-255	1755	259	323.01	26	75	77.38	0	0	0	0	94.71	5.29	28	76.5531	-77	3619	1460	14.9417	3.8382	81.22	1.4815	0.5698	8	1	2	2	0	0	0	8.43	77.38
HRS-ES2-bin-256	3.90273	37_1	no	2226981	30.639	343	76.88	1.08	100	no	0	2.86541e+06	d__Bacteria;p__Bacteroidota;c__Bacteroidia;o__Flavobacteriales;f__Crocinitomicaceae;g__UBA2040;s__	7219	29913	6492	4468	HRS-ES2-bin-256	1914	264.5	311.35	21	75	77.1	0	0	0	0	93.15	6.85	59	95.6587	-49	2583	1595	11.7942	3.074	85.1317	1.6719	0.5747	15	0	3	2	0	1	0	12.7	73.77
HRS-ES2-bin-257	3.90273	60_1	no	2446013	31.199	321	77.17	1.9	60	yes	1	3.10942e+06	d__Bacteria;p__Bacteroidota;c__Bacteroidia;o__NS11-12g;f__UKL13-3;g__;s__	8982	39001	7619	5053	HRS-ES2-bin-257	2076	257	312.73	21	75	77.19	1	0	1	0	91.08	8.92	76	122.808	-170	3145	1778	8.3849	1.5194	90.0957	1.2524	0.578	11	1	4	2	0	2	0	19.03	74.13
HRS-ES2-bin-258	3.90273	279_1	no	2302948	60.487	101	94.59	2.03	66.67	no	0	2.38524e+06	d__Bacteria;p__Verrucomicrobiota;c__Verrucomicrobiae;o__Opitutales;f__UBA953;g__UBA953;s__	42429	131760	22801	15639	HRS-ES2-bin-258	1970	300.5	355.43	47	76	78.09	1	1	0	0	93.69	6.31	45	75.831	-136	1080	1918	12.7804	1.6693	85.5503	1.6244	0.3553	8	0	2	1	0	1	0	11.17	47.92
HRS-ES2-bin-261	3.90273	135_1	no	2218930	52.252	290	80.02	3.42	80	no	0	2.67813e+06	d__Bacteria;p__Actinobacteriota;c__Acidimicrobiia;o__Acidimicrobiales;f__Ilumatobacteraceae;g__Casp-actino8;s__	9002	38048	7651	5056	HRS-ES2-bin-261	2108	276	309.99	28	76	78	0	0	0	0	96.05	3.95	20	47.4326	-198	3238	1848	21.8192	3.2485	74.9323	3.7002	2.5617	9	0	3	2	1	0	0	17.13	31.93
HRS-ES2-bin-268	3.90273	196_1	no	1231243	47.595	121	54.74	3.45	50	no	0	2.17166e+06	d__Bacteria;p__Actinobacteriota;c__Actinomycetia;o__Nanopelagicales;f__Nanopelagicaceae;g__Planktophila;s__	11533	36866	10175	6688	HRS-ES2-bin-268	1204	277	307.99	35	74	76.23	0	0	0	0	96.47	3.53	9	38.9016	-140	1238	1119	26.9231	5.7245	67.3524	5.1495	1.495	2	1	4	3	1	0	0	23.01	53.41
HRS-ES2-bin-271	3.90273	283_1	no	2042804	65.27	297	72.01	0.68	0	no	0	2.81754e+06	d__Bacteria;p__Verrucomicrobiota;c__Verrucomicrobiae;o__Opitutales;f__Opitutaceae;g__;s__	7757	36521	6878	4599	HRS-ES2-bin-271	1913	249	290.8	25	76	78.52	0	0	0	0	89.22	10.78	91	134.253	-186	1459	1642	11.0908	0.6094	88.2998	2.4046	0.3659	15	0	6	2	1	2	1	13.23	16.99
HRS-ES2-bin-278	3.90273	173_1	no	1369689	47.274	188	72.23	1.95	100	no	0	1.85931e+06	d__Bacteria;p__Actinobacteriota;c__Actinomycetia;o__Nanopelagicales;f__Nanopelagicaceae;g__QYPT01;s__	8290	27476	7285	5138	HRS-ES2-bin-278	1323	269	296.35	30	75	76.53	0	0	0	0	95.06	4.94	13	58.1142	-192	4066	1166	25.4936	5.8369	68.6695	1.3605	0.8314	3	0	4	3	1	0	0	25.25	46.86
HRS-ES2-bin-283	3.90273	262_1	no	6377374	60.913	247	97.84	3.6	14.29	no	0	6.28351e+06	d__Bacteria;p__Verrucomicrobiota;c__Verrucomicrobiae;o__Pedosphaerales;f__Palsa-1400;g__;s__	49439	239903	25819	18353	HRS-ES2-bin-283	4934	295	381.33	56	76	77.88	1	0	0	1	90.64	9.36	68	125.866	-181	2938	4745	12.1417	0.8853	86.973	4.7629	0.8918	49	0	7	2	1	4	0	19.52	22.68
HRS-ES2-bin-285	3.90273	334_1	no	4195364	62.55	381	93.52	0.62	0	yes	1	4.45825e+06	d__Bacteria;p__Proteobacteria;c__Alphaproteobacteria;o__Acetobacterales;f__Acetobacteraceae;g__70-18;s__	14233	61705	11011	7194	HRS-ES2-bin-285	3957	282	311.31	42	77	79.33	1	1	0	0	92.91	7.09	38	82.2136	-192	1905	3620	21.2766	3.4816	75.2418	4.8774	0.278	5	0	6	1	1	4	0	25.98	21.15
HRS-ES2-bin-289	3.90273	246_1	no	1615210	63.02	313	48.25	0	0	no	0	3.34759e+06	d__Bacteria;p__Planctomycetota;c__Phycisphaerae;o__Phycisphaerales;f__SM1A02;g__QWPT01;s__QWPT01	5191	20019	5160	3715	HRS-ES2-bin-289	1468	269	309.84	15	76	78.93	0	0	0	0	93.11	6.89	46	95.1538	-189	1777	1171	19.9145	1.7094	78.3761	0.4768	0.2044	13	0	2	1	1	0	0	14.51	21.59
HRS-ES2-bin-292	3.90273	261_1	no	3296903	54.572	305	88.65	1.52	33.33	no	0	3.66248e+06	d__Bacteria;p__Verrucomicrobiota;c__Verrucomicrobiae;o__Pedosphaerales;f__Pedosphaeraceae;g__SCTL01;s__	15173	46142	10809	7342	HRS-ES2-bin-292	2999	267	316.28	39	77	78.92	1	1	0	0	91.17	8.83	52	106.477	-150	1675	2735	14.1917	1.207	84.6013	2.9677	0.4001	17	0	5	2	0	3	0	14.54	27.64
HRS-ES2-bin-295	3.90273	247_1	no	1779168	59.823	323	46.97	0	0	no	0	3.78788e+06	d__Bacteria;p__Planctomycetota;c__Phycisphaerae;o__Phycisphaerales;f__SM1A02;g__UBA966;s__	5585	29042	5508	3796	HRS-ES2-bin-295	1610	273	319.31	21	75	78.62	0	0	0	0	94.06	5.94	43	80.7347	-188	1922	1309	20.5657	1.4526	77.9817	1.4286	0.7453	20	0	2	1	1	0	0	11.8	26.71
HRS-ES2-bin-296	3.90273	192_1	yes	1393364	44.649	211	62.07	3.45	33.33	no	0	2.16738e+06	d__Bacteria;p__Actinobacteriota;c__Actinomycetia;o__Nanopelagicales;f__Nanopelagicaceae;g__Planktophila;s__	6841	26845	6603	4588	HRS-ES2-bin-296	1368	274	295.18	24	74	77.29	0	0	0	0	96.15	3.85	9	45.4386	-118	1596	1182	27.0957	6.9433	65.961	6.4327	1.7544	2	1	4	3	1	0	0	22.3	53.22
HRS-ES2-bin-3	3.90273	239_1	no	3778233	60.38	354	93.71	3.67	33.33	no	0	3.88387e+06	d__Bacteria;p__Proteobacteria;c__Gammaproteobacteria;o__Ga0077536;f__Ga0077536;g__Ga0077536;s__	13948	65535	10672	7187	HRS-ES2-bin-3	3494	265	303.24	38	77	79.76	1	1	0	0	90.07	9.93	52	118.033	-179	2039	3180	17.6471	1.793	80.5599	2.4327	0.5152	16	0	8	1	1	6	0	21.95	34.14
HRS-ES2-bin-301	3.90273	321_1	no	2134098	58.604	340	60.34	1.72	100	no	0	3.47596e+06	d__Bacteria;p__Proteobacteria;c__Alphaproteobacteria;o__Rhizobiales;f__Beijerinckiaceae;g__Alsobacter;s__	6698	26293	6276	4156	HRS-ES2-bin-301	2062	267	293.04	23	77	79.22	0	0	0	0	92.17	7.83	44	95.7496	-195	1633	1746	16.5043	3.0946	80.4011	2.0854	0.1455	6	0	3	1	0	2	0	7.03	30.75
HRS-ES2-bin-302	3.90273	255_1	yes	2101554	53.926	96	91.09	1.35	50	yes	1	2.27597e+06	d__Bacteria;p__Verrucomicrobiota;c__Verrucomicrobiae;o__Methylacidiphilales;f__UBA3015;g__UBA3015;s__	32275	70823	21891	17016	HRS-ES2-bin-302	1943	280	323.29	43	74	76.47	1	0	1	0	93.22	6.78	31	75.3125	-178	2857	1892	24.4315	1.1634	74.4051	1.4411	0.2573	14	1	3	1	0	2	0	21.56	40.45
HRS-ES2-bin-306	3.90273	119_1	no	1923050	42.437	227	77.13	3.18	68.75	no	0	2.41397e+06	d__Bacteria;p__Proteobacteria;c__Gammaproteobacteria;o__Burkholderiales;f__Burkholderiaceae;g__Polynucleobacter;s__	10555	47995	8471	5111	HRS-ES2-bin-306	1821	277	299.48	28	77	78.86	1	0	1	0	93.75	6.25	28	74.0937	-171	1576	1624	15.4036	2.711	81.8854	1.4278	0.3844	2	0	2	1	0	1	0	18.56	61.23
HRS-ES2-bin-31	3.90273	24_1	no	1954220	34.78	329	77.08	3.34	62.5	no	0	2.45063e+06	d__Bacteria;p__Bacteroidota;c__Bacteroidia;o__Flavobacteriales;f__Crocinitomicaceae;g__UBA952;s__	6307	28881	5939	4121	HRS-ES2-bin-31	1716	254	305.73	11	75	77	1	1	0	0	94.57	5.43	18	75.8342	-61	6949	1400	19.5854	3.9314	76.4832	1.5734	0.8741	14	0	3	2	0	1	0	14.28	68.01
HRS-ES2-bin-312	3.90273	35_1	yes	1247619	33.6	257	54.2	1.01	50	no	0	2.27863e+06	d__Bacteria;p__Bacteroidota;c__Bacteroidia;o__Flavobacteriales;f__Crocinitomicaceae;g__UBA2040;s__	4786	15854	4854	3641	HRS-ES2-bin-312	1068	252	298.85	12	74.5	76.67	1	0	1	0	93.42	6.58	62	99.3232	-61	2412	827	10.0484	2.7845	87.1671	1.1236	0.6554	7	0	2	1	0	1	0	13.39	68.63
HRS-ES2-bin-319	3.90273	395_0	yes	1430009	58.735	291	49.17	0.27	100	no	0	2.90044e+06	d__Bacteria;p__Proteobacteria;c__Gammaproteobacteria;o__Burkholderiales;f__Burkholderiaceae;g__Rhodoferax;s__	4764	17679	4914	3692	HRS-ES2-bin-319	1443	244	273.33	14	77	79.71	1	1	0	0	92.87	7.13	41	87.413	-150	1602	1168	16.6238	2.1422	81.2339	2.9106	1.0395	3	0	3	2	0	1	0	19.33	38.67
HRS-ES2-bin-323	3.90273	338_1	yes	1287931	47.706	188	55.64	3.45	0	no	0	2.2349e+06	d__Bacteria;p__Actinobacteriota;c__Actinomycetia;o__Nanopelagicales;f__UBA5976;g__UBA5976;s__	7435	42722	6850	4403	HRS-ES2-bin-323	1260	264	295.97	33	75	77.24	2	1	0	1	95.84	4.16	18	48.43	-52	1022	1108	21.6802	5.1491	73.1707	13.9683	6.8254	5	0	1	1	0	0	0	29.29	49.6
HRS-ES2-bin-327	3.90273	254_1	yes	1241997	60.677	253	49.88	0.68	100	no	0	2.47304e+06	d__Bacteria;p__Verrucomicrobiota;c__Verrucomicrobiae;o__Pedosphaerales;f__Pedosphaeraceae;g__UBA11358;s__	4972	14320	4909	3678	HRS-ES2-bin-327	1142	259.5	292.29	20	76	79.05	0	0	0	0	90.75	9.25	72	126.327	-189	1453	910	13.9714	0.33	85.6986	2.014	0.9632	4	0	4	2	0	2	0	13.22	31.17
HRS-ES2-bin-333	3.90273	87_2	yes	1503331	34.219	294	47.41	1.72	0	no	0	3.11638e+06	d__Bacteria;p__Bacteroidota;c__Bacteroidia;o__Flavobacteriales;f__Flavobacteriaceae;g__Flavobacterium;s__	5177	22311	5113	3727	HRS-ES2-bin-333	1368	248.5	290.5	9	76	76.89	0	0	0	0	93.77	6.23	52	86.4654	-127	1889	1084	9.4183	2.4007	88.181	6.8713	1.3889	8	1	6	3	0	3	0	14.99	78
HRS-ES2-bin-336	3.90273	293_1	yes	2651317	52.514	91	94.81	1.1	0	no	0	2.76569e+06	d__Bacteria;p__Fibrobacterota;c__Fibrobacteria;o__UBA11236;f__UBA11236;g__UBA11236;s__	44049	140050	29135	22111	HRS-ES2-bin-336	2417	288	333.16	45	76	78.44	4	2	1	1	93.21	6.79	31	75.7836	-185	7811	2376	19.2842	2.7789	77.9368	2.2755	0.1241	8	0	4	2	0	2	0	18.7	43.57
HRS-ES2-bin-338	3.90273	9_1	no	2975761	42.078	235	94.6	1.35	66.67	no	0	3.10316e+06	d__Bacteria;p__Bacteroidota;c__Bacteroidia;o__Flavobacteriales;f__Crocinitomicaceae;g__M0103;s__	16972	83437	12662	8837	HRS-ES2-bin-338	2536	275	338.68	28	75	77.11	1	1	0	0	93.16	6.84	40	87.3511	-110	5158	2331	14.4206	3.3047	82.2747	1.3013	0.4338	24	1	5	3	0	2	0	14.71	62.34
HRS-ES2-bin-341	3.90273	180_1	no	833674	44.653	158	46.17	2.89	50	no	0	1.75348e+06	d__Bacteria;p__Actinobacteriota;c__Actinomycetia;o__Nanopelagicales;f__Nanopelagicaceae;g__Planktophila;s__	5421	13024	5276	3754	HRS-ES2-bin-341	844	248	277.82	23	75	77.96	0	0	0	0	96.66	3.34	10	39.2807	-55	733	710	26.3752	6.347	67.2779	5.4502	0.7109	4	1	3	3	0	0	0	24.05	52.96
HRS-ES2-bin-342	3.90273	273_1	no	2851133	63.782	435	68.72	0.68	100	no	0	4.1207e+06	d__Bacteria;p__Verrucomicrobiota;c__Verrucomicrobiae;o__Verrucomicrobiales;f__V1-33;g__;s__	7008	24080	6554	4574	HRS-ES2-bin-342	2176	293.5	356.22	25	75	76.32	0	0	0	0	92.23	7.77	73	125.327	-162	2822	1768	10.1302	0.8489	89.0209	2.3897	0.6434	8	0	3	2	0	1	0	23.94	28.86
HRS-ES2-bin-343	3.90273	281_1	no	1853001	62.758	219	50.47	0	0	no	0	3.67149e+06	d__Bacteria;p__Verrucomicrobiota;c__Verrucomicrobiae;o__Opitutales;f__UBA953;g__UBA953;s__	10214	32263	8461	5532	HRS-ES2-bin-343	1593	292	344.88	43	76	77.91	0	0	0	0	94.3	5.7	33	74.566	-99	2231	1418	16.0903	2.6817	81.2279	2.7621	1.0672	5	0	1	1	0	0	0	9.35	39.86
HRS-ES2-bin-344	3.90273	6_1	no	2795219	44.045	225	93.43	1.06	40	no	0	2.96007e+06	d__Bacteria;p__Bacteroidota;c__Bacteroidia;o__AKYH767;f__B-17BO;g__UBA2475;s__	17437	56635	12423	8038	HRS-ES2-bin-344	2332	279	342.11	24	75	76.33	1	1	0	0	92.35	7.65	49	100.315	-71	2084	2133	13.9775	3.1426	82.8799	1.5437	0.6003	17	1	3	2	0	1	0	16.08	61.23
HRS-ES2-bin-347	3.90273	71_2	no	1664864	34.764	270	62.67	3.31	81.82	no	0	2.56862e+06	d__Bacteria;p__Bacteroidota;c__Bacteroidia;o__Chitinophagales;f__Chitinophagaceae;g__Ferruginibacter;s__	6563	46706	6166	4099	HRS-ES2-bin-347	1412	257	309.39	15	75	75.93	1	1	0	0	92.27	7.73	55	110.855	-95	4374	1162	10.1637	1.0336	88.8028	4.8867	2.3371	10	0	4	3	0	1	0	15.79	70.89
HRS-ES2-bin-348	3.90273	232_3	yes	1768453	52.995	351	42.9	0.88	100	no	0	4.08599e+06	d__Bacteria;p__Planctomycetota;c__Phycisphaerae;o__Phycisphaerales;f__SM1A02;g__SYAC01;s__	5145	20014	5038	3624	HRS-ES2-bin-348	1629	250	295.68	29	75	77.21	0	0	0	0	92.2	7.8	61	105.521	-174	2781	1308	19.2808	2.6014	78.1178	20.1351	6.6912	19	0	2	1	0	1	0	9.7	41.93
HRS-ES2-bin-349	3.90273	18_1	no	3034052	37.72	56	98.84	0.16	0	no	0	3.06475e+06	d__Bacteria;p__Bacteroidota;c__Bacteroidia;o__AKYH767-A;f__;g__;s__	110173	273863	54179	44740	HRS-ES2-bin-349	2468	293	357.43	32	75	77.84	1	1	0	0	89.24	10.76	75	133.486	-150	2275	2446	9.7751	1.5951	88.6299	1.175	0.1621	18	0	5	2	0	3	0	20.87	62.84
HRS-ES2-bin-354	3.90273	48_0	yes	1898314	35.123	208	54.31	3.45	100	no	0	3.37474e+06	d__Bacteria;p__Bacteroidota;c__Bacteroidia;o__Chitinophagales;f__Chitinophagaceae;g__Sediminibacterium;s__	14539	60433	9126	5043	HRS-ES2-bin-354	1664	286	325.38	18	75	77.17	0	0	0	0	94.55	5.45	36	70.1695	-43	1707	1476	7.3898	1.3559	91.2542	13.4615	2.4038	8	0	1	1	0	0	0	19.41	75.48
HRS-ES2-bin-364	3.90273	143_2	yes	2933904	54.781	431	65.75	3.61	100	no	0	4.30113e+06	d__Bacteria;p__Actinobacteriota;c__Acidimicrobiia;o__Acidimicrobiales;f__Ilumatobacteraceae;g__UBA2093;s__	7742	36493	6807	4317	HRS-ES2-bin-364	2944	260	297.46	39	76	77.64	0	0	0	0	95.78	4.22	12	48.4624	-177	1992	2553	24.7649	4.5455	70.6897	35.5639	30.2649	17	0	5	3	1	1	0	28.63	31.01
HRS-ES2-bin-369	3.90273	49_2	yes	1916165	35.06	388	51.36	3.45	0	no	0	3.60214e+06	d__Bacteria;p__Bacteroidota;c__Bacteroidia;o__Chitinophagales;f__Chitinophagaceae;g__Sediminibacterium;s__	4956	18172	4938	3596	HRS-ES2-bin-369	1642	271	313.26	8	73	74.75	0	0	0	0	94.96	5.04	36	76.4399	-173	1939	1265	7.1203	1.7405	91.1392	17.3569	8.648	9	0	2	2	0	0	0	22.23	72.78
HRS-ES2-bin-373	3.90273	145_1	yes	1014790	47.535	203	50.83	0.85	100	no	0	1.97947e+06	d__Bacteria;p__Actinobacteriota;c__Acidimicrobiia;o__Acidimicrobiales;f__Ilumatobacteraceae;g__BACL27;s__	4961	22737	4998	3681	HRS-ES2-bin-373	989	260	281.1	19	75	79.68	0	0	0	0	95.61	4.39	22	55.2832	-51	1565	806	20.3727	2.3602	77.2671	1.3145	0.6067	2	1	3	2	1	0	0	23.36	46.71
HRS-ES2-bin-375	3.90273	31_2	yes	1384063	34.08	296	61.83	1.89	25	yes	1	2.19619e+06	d__Bacteria;p__Bacteroidota;c__Bacteroidia;o__Flavobacteriales;f__Crocinitomicaceae;g__M0103;s__	4623	10845	4675	3600	HRS-ES2-bin-375	1198	254	300.16	12	74.5	76.08	0	0	0	0	95.11	4.89	34	73.5756	-75	1908	920	14.7987	3.1556	82.0457	2.0033	1.2521	9	0	3	3	0	0	0	9.27	75.79
HRS-ES2-bin-377	3.90273	319_1	yes	4731671	67.795	85	99.35	1.73	14.29	no	0	4.68023e+06	d__Bacteria;p__Proteobacteria;c__Alphaproteobacteria;o__Caulobacterales;f__Caulobacteraceae;g__Phenylobacterium;s__	95095	330776	55666	40428	HRS-ES2-bin-377	4527	267	310.94	51	77	80.51	1	1	0	0	90.55	9.45	56.5	99.5303	-192	2346	4495	17.8015	3.2265	78.972	3.7773	0.3313	13	0	11	3	1	7	0	34.31	11.88
HRS-ES2-bin-382	3.90273	251_1	yes	2692777	54.918	159	94.59	1.15	33.33	no	0	2.81405e+06	d__Bacteria;p__Verrucomicrobiota;c__Verrucomicrobiae;o__Opitutales;f__Opitutaceae;g__Lacunisphaera;s__	29457	160852	16935	10334	HRS-ES2-bin-382	2377	300	336.94	41	76	78.24	2	1	1	0	92.77	7.23	54	86.1477	-197	1933	2262	13.18	0.9288	85.8912	1.8511	0.4207	11	0	6	1	1	3	1	13.29	52.08
HRS-ES2-bin-4	3.90273	184_1	no	892123	44.226	128	46.55	0	0	no	0	1.91648e+06	d__Bacteria;p__Actinobacteriota;c__Actinomycetia;o__Nanopelagicales;f__Nanopelagicaceae;g__Planktophila;s__	7952	21231	6969	4761	HRS-ES2-bin-4	897	267	292.49	22	74	76.77	0	0	0	0	97.02	2.98	8	33.5777	-61	1166	792	29.2035	5.689	65.1075	6.3545	3.456	2	0	3	2	1	0	0	18.62	55.96
HRS-ES2-bin-402	3.90273	203_2	yes	889286	44.467	169	44.83	2.59	100	no	0	1.93231e+06	d__Bacteria;p__Actinobacteriota;c__Actinomycetia;o__Nanopelagicales;f__Nanopelagicaceae;g__Planktophila;s__	5357	21273	5262	3756	HRS-ES2-bin-402	866	256.5	285.06	14	74.5	77.14	0	0	0	0	96.71	3.29	5	41.1927	-52	1277	712	30.5204	7.0323	62.4473	3.8106	2.8868	1	0	3	3	0	0	0	19.52	53.81
HRS-ES2-bin-403	3.90273	197_1	no	1118363	47.242	147	69.4	0	0	no	0	1.61147e+06	d__Bacteria;p__Actinobacteriota;c__Actinomycetia;o__Nanopelagicales;f__Nanopelagicaceae;g__Planktophila;s__	8930	29882	7607	5193	HRS-ES2-bin-403	1113	272	296.61	24	74	75.08	0	0	0	0	96.35	3.65	10	41.2232	-121	1409	991	24.0404	6.9697	68.9899	0.8985	0.4492	2	0	4	3	1	0	0	21.11	56.87
HRS-ES2-bin-404	3.90273	71_1	no	1361352	33.741	223	44.98	0.86	100	no	0	3.00054e+06	d__Bacteria;p__Bacteroidota;c__Bacteroidia;o__Chitinophagales;f__Chitinophagaceae;g__Ferruginibacter;s__	6393	22993	6104	4268	HRS-ES2-bin-404	1166	269	314.73	6	74.5	75	0	0	0	0	93.45	6.55	50	94.0169	-86	3166	950	9.7998	1.4752	88.725	2.6587	0.6003	9	0	3	2	0	1	0	16.55	72.13
HRS-ES2-bin-408	3.90273	305_0	yes	2292416	39.924	305	86.9	3.05	12.5	no	0	2.55753e+06	d__Bacteria;p__Bacteroidota;c__Bacteroidia;o__Bacteroidales;f__Prolixibacteraceae;g__;s__	8887	31688	7516	4938	HRS-ES2-bin-408	1824	301	340.33	34	75	77.12	0	0	0	0	93.58	6.42	54	94.708	-61	2401	1556	5.6592	1.1576	93.1833	2.2478	0.3838	9	0	2	1	0	1	0	24.67	65.13
HRS-ES2-bin-411	3.90273	198_0	yes	958494	46.343	182	45.69	0	0	no	0	2.09782e+06	d__Bacteria;p__Actinobacteriota;c__Actinomycetia;o__Nanopelagicales;f__Nanopelagicaceae;g__Planktophila;s__	5689	18041	5266	3644	HRS-ES2-bin-411	906	259	298.18	13	74	73.92	0	0	0	0	96.65	3.35	4	43.5726	-127	3595	738	32.1574	7.327	60.5156	17.3289	10.2649	0	0	3	3	0	0	0	15.01	60.49
HRS-ES2-bin-416	3.90273	206_1	no	1331167	44.782	179	50	1.72	0	no	0	2.61654e+06	d__Bacteria;p__Actinobacteriota;c__Actinomycetia;o__Nanopelagicales;f__Nanopelagicaceae;g__Planktophila;s__	9145	25659	7436	4927	HRS-ES2-bin-416	1324	279	299.71	20	74	78.3	1	1	0	0	96.65	3.35	7	38.1947	-61	3696	1167	28.6449	6.518	64.837	10.6495	3.6254	2	1	4	3	1	0	0	19.03	58.31
HRS-ES2-bin-42	3.90273	250_1	no	2371679	50.84	120	79.56	0.22	100	no	0	2.97444e+06	d__Bacteria;p__Bdellovibrionota;c__Oligoflexia;o__Oligoflexales;f__;g__;s__	28233	95284	19763	15132	HRS-ES2-bin-42	2160	277	319.41	26	76	78.62	1	1	0	0	91.44	8.56	50	98.2429	-148	2481	2068	15.2395	1.6933	83.0672	1.0648	0.0926	6	0	4	1	1	2	0	14.58	42.92
HRS-ES2-bin-420	3.90273	10_1	no	3711427	38.465	68	98.37	1.11	0	no	0	3.73105e+06	d__Bacteria;p__Bacteroidota;c__Bacteroidia;o__AKYH767;f__B-17BO;g__UBA2475;s__	102491	274234	54579	42562	HRS-ES2-bin-420	3097	289	353.86	31	75	77.1	1	1	0	0	90.33	9.67	63	117.217	-180	3868	3062	9.7027	2.1888	88.1085	2.3571	0.2906	23	0	5	2	0	3	0	17.6	70.36
HRS-ES2-bin-424	3.90273	406_5	yes	1089308	42.349	215	55.13	0.56	50	no	0	1.96482e+06	d__Bacteria;p__Proteobacteria;c__Gammaproteobacteria;o__Burkholderiales;f__Methylophilaceae;g__Methylotenera;s__	5101	19518	5066	3701	HRS-ES2-bin-424	1024	239.5	270.05	24	76	79.04	0	0	0	0	92.7	7.3	62.5	95.3633	-109	1097	835	9.4724	2.8777	87.6499	1.9531	1.2695	3	0	4	2	1	1	0	21.19	66.41
HRS-ES2-bin-430	3.90273	318_1	no	1408043	38.905	47	94.62	0	0	no	0	1.4881e+06	d__Bacteria;p__Proteobacteria;c__Alphaproteobacteria;o__Paracaedibacterales;f__UBA11393;g__;s__	63952	202892	29958	22810	HRS-ES2-bin-430	1368	266	309.17	35	77	78.17	0	0	0	0	92.29	7.71	39.5	80.0111	-136	1472	1357	18.8053	3.3923	77.8024	1.2427	0.0731	3	0	3	1	0	2	0	25.95	56.73
HRS-ES2-bin-431	3.90273	350_1	no	3038126	62.425	37	95.83	1.7	0	no	0	3.11643e+06	d__Bacteria;p__Proteobacteria;c__Gammaproteobacteria;o__Steroidobacterales;f__Steroidobacteraceae;g__;s__	138029	265520	82111	66285	HRS-ES2-bin-431	2675	315	355.84	42	76	78.83	2	1	1	0	94.94	5.06	25	57.311	-189	1454	2683	22.6324	2.7218	74.6458	1.4953	0.1121	9	0	5	2	1	2	0	15.63	26.8
HRS-ES2-bin-433	3.90273	237_1	yes	2758028	57.045	266	92.59	2.14	33.33	no	0	2.91501e+06	d__Bacteria;p__Actinobacteriota;c__Acidimicrobiia;o__Acidimicrobiales;f__Microtrichaceae;g__IMCC26207;s__	12873	63830	10368	7213	HRS-ES2-bin-433	2522	287	322.29	32	75.5	78.69	1	0	1	0	93.82	6.18	44	74.4915	-144	1980	2290	20.0961	2.5775	77.3263	1.3878	0.4758	11	0	5	3	1	1	0	28.31	19.79
HRS-ES2-bin-436	3.90273	275_1	no	4984215	67.761	488	85.94	1.15	100	no	0	5.73295e+06	d__Bacteria;p__Planctomycetota;c__Planctomycetes;o__Pirellulales;f__UBA1268;g__F1-20-MAGs016;s__	13113	45490	10213	7236	HRS-ES2-bin-436	3916	310	358.38	44	75	78.7	3	1	1	1	90.29	9.71	82	139.335	-195	3851	3476	15.3381	1.0647	83.5971	4.7753	1.2002	30	0	5	1	1	2	1	11.03	6.03
HRS-ES2-bin-437	3.90273	12_1	no	2508351	34.969	227	92.86	2.14	50	no	0	2.64341e+06	d__Bacteria;p__Bacteroidota;c__Bacteroidia;o__AKYH767-A;f__;g__;s__	14943	57057	11050	7224	HRS-ES2-bin-437	2071	287	342.88	29	75	77.38	2	1	1	0	93.61	6.39	38	85.4552	-59	4095	1877	13.2196	2.0789	84.7015	0.9657	0.2897	15	0	5	2	0	3	0	15.07	72.33
HRS-ES2-bin-439	3.90273	320_1	no	2040835	65.122	273	78.38	1.08	0	no	0	2.57565e+06	d__Bacteria;p__Proteobacteria;c__Alphaproteobacteria;o__Caulobacterales;f__Caulobacteraceae;g__UBA5005;s__	8220	30422	7475	4911	HRS-ES2-bin-439	2075	246	278.2	28	77	80.29	0	0	0	0	92.38	7.62	42	85.0322	-137	2763	1831	20.8197	2.8415	76.3388	2.3133	0.1446	6	0	6	1	1	4	0	42.27	13.2
HRS-ES2-bin-440	3.90273	52_1	no	1357043	36.275	160	58.93	0	0	no	0	2.30281e+06	d__Bacteria;p__Bacteroidota;c__Bacteroidia;o__Chitinophagales;f__Chitinophagaceae;g__Sediminibacterium;s__	9792	39465	8481	5611	HRS-ES2-bin-440	1173	293	334.71	12	75.5	78.42	0	0	0	0	95.34	4.66	37	61.6862	-70	1794	1027	7.4074	1.8519	90.7407	2.4723	0.2558	6	1	1	1	0	0	0	20.97	75.87
HRS-ES2-bin-441	3.90273	74_1	no	2945442	35.702	218	92.35	2.22	60	no	0	3.11863e+06	d__Bacteria;p__Bacteroidota;c__Bacteroidia;o__Chitinophagales;f__UBA10324;g__UBA10324;s__	19116	58741	13511	9031	HRS-ES2-bin-441	2493	278	336.74	34	75	78.18	4	1	2	1	92.08	7.92	56	100.913	-85	5104	2314	9.5115	1.9023	88.5863	1.8452	0.5616	17	0	4	2	0	2	0	14.48	64.38
HRS-ES2-bin-442	3.90273	419_1	yes	1784924	44.706	289	43.1	1.72	100	no	0	4.07012e+06	d__Bacteria;p__Proteobacteria;c__Gammaproteobacteria;o__Burkholderiales;f__Burkholderiaceae;g__Polynucleobacter;s__	6893	26716	6176	4103	HRS-ES2-bin-442	1744	268.5	289.07	26	77	78.46	0	0	0	0	95.7	4.3	24	51.8447	-174	1233	1482	14.3822	3.3086	82.3093	7.1674	2.7523	2	0	1	1	0	0	0	16.11	64.51
HRS-ES2-bin-443	3.90273	130_1	no	1952334	48.112	279	73.23	0.47	0	no	0	2.6535e+06	d__Bacteria;p__Proteobacteria;c__Gammaproteobacteria;o__Burkholderiales;f__SG8-41;g__Ga0077527;s__	8415	35573	6997	4430	HRS-ES2-bin-443	1720	288	304.47	17	77	79.47	0	0	0	0	91.44	8.56	69	114.487	-179	1696	1460	12.0631	2.1247	85.8122	2.0349	0.1744	5	0	2	1	1	0	0	23.84	54.42
HRS-ES2-bin-446	3.90273	379_1	no	1833762	60.441	327	47.66	3.45	100	no	0	3.71485e+06	d__Bacteria;p__Proteobacteria;c__Gammaproteobacteria;o__Burkholderiales;f__Burkholderiaceae;g__Rhodoferax;s__	6013	20779	5607	3828	HRS-ES2-bin-446	1842	256	282.5	13	76	78.92	0	0	0	0	93.74	6.26	31	75.1558	-189	1087	1529	17.212	2.5524	80.2356	1.9544	0.2714	4	0	5	2	1	2	0	22.86	32.03
HRS-ES2-bin-448	3.90273	336_1	no	1399250	64.862	238	66.3	0.86	100	no	0	2.09233e+06	d__Bacteria;p__Proteobacteria;c__Alphaproteobacteria;o__UBA1301;f__UBA1301;g__UBA6038;s__	6550	27283	5879	3927	HRS-ES2-bin-448	1468	237	270.61	21	76	78.1	0	0	0	0	93	7	40	78.3125	-171	1410	1252	22.1423	4.2366	73.6211	1.7711	0.1362	3	0	6	2	1	3	0	26.98	27.11
HRS-ES2-bin-453	3.90273	106_1	no	2673425	34.747	336	62.07	0	0	no	0	4.30711e+06	d__Bacteria;p__Bacteroidota;c__Bacteroidia;o__NS11-12g;f__;g__;s__	9670	38103	7956	5286	HRS-ES2-bin-453	2278	260	315.13	18	75.5	77.61	1	1	0	0	92.1	7.9	56	107.608	-97	7615	1964	12.8375	1.9358	85.2267	2.4583	0.3951	14	0	6	3	0	3	0	19.58	66.77
HRS-ES2-bin-455	3.90273	16_1	no	1746625	37.681	321	60.66	3.45	100	no	0	2.78003e+06	d__Bacteria;p__Bacteroidota;c__Bacteroidia;o__AKYH767;f__;g__;s__	5861	16837	5441	3838	HRS-ES2-bin-455	1507	263	313.48	15	76	79.13	0	0	0	0	93.66	6.34	44	92.1307	-123	2077	1202	13.9883	2.5812	83.4305	2.5216	1.7253	7	0	5	3	0	2	0	11.15	65.76
HRS-ES2-bin-457	3.90273	358_1	no	4421182	59.949	455	90	1.88	27.27	no	0	4.82007e+06	d__Bacteria;p__Proteobacteria;c__Gammaproteobacteria;o__Burkholderiales;f__SG8-39;g__2-02-FULL-62-17;s__	12446	48755	9716	6406	HRS-ES2-bin-457	4297	289	299.72	27	77	79.37	1	0	1	0	92.07	7.93	52	90.5537	-174	2827	3871	13.6951	1.9897	84.3152	7.098	0.6051	15	0	7	2	1	3	1	25.9	19.78
HRS-ES2-bin-458	3.90273	344_1	no	2187206	40.176	236	88.94	1.49	66.67	no	0	2.42255e+06	d__Bacteria;p__Proteobacteria;c__Gammaproteobacteria;o__Methylococcales;f__Methylomonadaceae;g__UBA10906;s__	12028	45197	9267	6076	HRS-ES2-bin-458	2022	246	296.77	36	77	78.14	1	1	0	0	92.27	7.73	38	92.722	-91	2566	1825	15.5702	2.8509	81.5789	3.8081	0.4451	5	0	5	2	1	2	0	12.81	66.52
HRS-ES2-bin-465	3.90273	163_2	yes	1546704	44.464	291	64.22	2.59	0	no	0	2.34607e+06	d__Bacteria;p__Actinobacteriota;c__Actinomycetia;o__Nanopelagicales;f__Nanopelagicaceae;g__AAA044-D11;s__	5591	22698	5315	3852	HRS-ES2-bin-465	1530	260	284.95	33	75	76.27	1	1	0	0	96.23	3.77	10	45.7651	-187	2509	1274	24.7447	6.4415	68.8138	29.2157	16.6013	6	0	3	2	1	0	0	19.48	59.02
HRS-ES2-bin-49	3.90273	226_1	no	2399189	66.368	274	94.83	2.19	20	no	0	2.47458e+06	d__Bacteria;p__Actinobacteriota;c__Actinomycetia;o__Nanopelagicales;f__FW305-bin1;g__;s__	11272	62085	8756	5457	HRS-ES2-bin-49	2307	269	301.3	44	75	78.27	0	0	0	0	92.11	7.89	53	91.143	-165	2137	2078	19.1141	2.6962	78.1897	2.9909	0.2167	5	1	5	3	1	1	0	19.64	7.11
HRS-ES2-bin-55	3.90273	404_1	no	1863209	55.199	289	70.41	2.25	71.43	no	0	2.58669e+06	d__Bacteria;p__Proteobacteria;c__Alphaproteobacteria;o__Sphingomonadales;f__Sphingomonadaceae;g__Sphingorhabdus_B;s__	7029	35239	6447	4382	HRS-ES2-bin-55	1859	248	287.52	23	77	80.26	0	0	0	0	93.53	6.47	31	75.6999	-187	1471	1594	21.72	4.3942	73.8858	1.7751	1.1296	4	0	3	1	0	2	0	16.25	41.53
HRS-ES2-bin-56	3.90273	301_1	no	3040912	65.907	173	90.84	2.99	0	no	0	3.24746e+06	d__Bacteria;p__Actinobacteriota;c__Acidimicrobiia;o__Acidimicrobiales;f__Ilumatobacteraceae;g__UBA668;s__	26203	107828	17577	13401	HRS-ES2-bin-56	2989	270	310.69	40	75	77.33	1	1	0	0	94.53	5.47	23	58.2356	-183	2753	2858	21.5961	3.5702	74.8337	1.7397	0.2676	18	0	7	3	1	3	0	13.15	6.62
HRS-ES2-bin-6	3.90273	403_1	no	2500445	46.943	19	96.36	0.49	0	yes	1	2.58218e+06	d__Bacteria;p__Proteobacteria;c__Gammaproteobacteria;o__Pseudomonadales;f__Pseudohongiellaceae;g__;s__	201903	534257	131602	145469	HRS-ES2-bin-6	2178	292	340.27	37	77	78.76	0	0	0	0	89.98	10.02	70	114.113	-75	2263	2197	11.3388	2.6867	85.9745	2.663	0.2755	6	0	2	1	1	0	0	16.85	51.52
HRS-ES2-bin-62	3.90273	190_2	yes	1615429	45.799	303	41.38	3.45	0	no	0	3.7692e+06	d__Bacteria;p__Actinobacteriota;c__Actinomycetia;o__Nanopelagicales;f__Nanopelagicaceae;g__Planktophila;s__	5356	24629	5331	3687	HRS-ES2-bin-62	1575	257	286.19	32	75	77.44	1	1	0	0	96.02	3.98	10	49.1692	-172	3988	1307	26.1103	6.585	67.3047	31.3651	16.7619	1	0	4	3	1	0	0	20.38	56.63
HRS-ES2-bin-63	3.90273	374_2	yes	1799098	65.005	348	60.5	3.2	72.73	no	0	2.87856e+06	d__Bacteria;p__Proteobacteria;c__Gammaproteobacteria;o__Burkholderiales;f__Burkholderiaceae;g__Rhizobacter;s__	5269	15396	5169	3825	HRS-ES2-bin-63	1777	248	286.69	18	77	79	1	1	0	0	93.68	6.32	34.5	78.5843	-186	1429	1449	17.8867	2.6243	79.489	7.2032	1.5194	12	0	8	2	1	5	0	9.17	5.46
HRS-ES2-bin-68	3.90273	51_1	yes	2078454	36.467	230	65.69	1.72	100	no	0	3.10961e+06	d__Bacteria;p__Bacteroidota;c__Bacteroidia;o__Chitinophagales;f__Chitinophagaceae;g__Sediminibacterium;s__	11545	47134	9036	5929	HRS-ES2-bin-68	1760	299	344.81	16	75	75.56	0	0	0	0	94.69	5.31	40	71.3784	-61	1622	1547	6.727	1.6818	91.5912	6.25	4.8295	11	1	3	3	0	0	0	23.86	72.61
HRS-ES2-bin-73	3.90273	386_3	yes	1100630	53.093	200	42.9	0.23	100	no	0	2.55967e+06	d__Bacteria;p__Proteobacteria;c__Gammaproteobacteria;o__Burkholderiales;f__Burkholderiaceae;g__Limnohabitans;s__	5907	17795	5503	3785	HRS-ES2-bin-73	1202	234	267.59	17	77	78.88	0	0	0	0	94.55	5.45	16	58.8989	-171	1390	1020	22.8656	3.8273	73.3072	1.4975	0.7488	4	0	2	2	0	0	0	12.23	35.36
HRS-ES2-bin-79	3.90273	290_1	no	5659244	58.644	174	95.03	0.68	0	yes	1	5.91472e+06	d__Bacteria;p__Verrucomicrobiota;c__Verrucomicrobiae;o__Verrucomicrobiales;f__V1-33;g__;s__	55678	202334	32524	24225	HRS-ES2-bin-79	4494	302	378.09	58	75	77.86	1	0	1	0	91.94	8.06	56	104.177	-188	2981	4380	12.8797	0.6851	86.4353	3.004	0.6008	28	0	6	3	0	3	0	24.41	31.71
HRS-ES2-bin-81	3.90273	401_1	yes	3404947	54.578	374	90.81	3.65	50	no	0	3.61267e+06	d__Bacteria;p__Proteobacteria;c__Gammaproteobacteria;o__Burkholderiales;f__Burkholderiaceae;g__Limnohabitans;s__	11054	57087	9104	6220	HRS-ES2-bin-81	3456	271	292.57	30	77	78.9	0	0	0	0	93.85	6.15	28	67.2786	-197	1418	3113	17.6093	2.1208	80.2699	3.3275	0.6944	6	0	3	2	0	1	0	6.19	31.39
HRS-ES2-bin-84	3.90273	169_1	no	773099	47.903	133	48.28	0	0	no	0	1.60128e+06	d__Bacteria;p__Actinobacteriota;c__Actinomycetia;o__Nanopelagicales;f__Nanopelagicaceae;g__Planktophila;s__	6223	20135	5812	4188	HRS-ES2-bin-84	758	264.5	293.56	21	75	77.1	0	0	0	0	97.35	2.65	7	31.7229	-107	1666	647	24.4582	9.1331	66.4087	0.7916	0.3958	2	0	3	2	1	0	0	22.3	57.65
HRS-ES2-bin-90	3.90273	297_2	yes	1899506	65.548	364	63.09	1.32	100	no	0	2.97105e+06	d__Bacteria;p__Actinobacteriota;c__Actinomycetia;o__Nanopelagicales;f__S36-B12;g__;s__	5358	20791	5218	3714	HRS-ES2-bin-90	1970	244	272.58	23	75	75.7	0	0	0	0	92.87	7.13	37	83.1179	-181	1773	1630	24.8005	2.3327	72.8668	1.6244	0.6091	7	0	5	2	1	1	1	30.36	8.68
HRS-ES2-bin-92	3.90273	409_1	yes	1367613	44.556	323	43.08	3.13	80	no	0	3.07522e+06	d__Bacteria;p__Proteobacteria;c__Gammaproteobacteria;o__Burkholderiales;f__Burkholderiaceae;g__Polynucleobacter;s__	4118	12123	4234	3329	HRS-ES2-bin-92	1343	250	273.78	10	77	79.6	0	0	0	0	96.27	3.73	20	49.468	-159	1453	1033	19.5736	3.0039	77.4225	15.86	10.4244	0	0	2	1	1	0	0	18.09	62.84
HRS-ES2-bin-93	3.90273	291_1	no	1950051	55.359	224	63.68	3.45	100	no	0	2.95662e+06	d__Bacteria;p__Actinobacteriota;c__Acidimicrobiia;o__IMCC26256;f__IMCC26256;g__IMCC26256;s__	11137	50014	8705	5508	HRS-ES2-bin-93	1840	281	308.15	26	75	77.04	0	0	0	0	93.76	6.24	39	74.1504	-144	1423	1643	19.8538	3.6541	76.4921	4.1848	1.8478	8	0	4	3	1	0	0	27.66	32.72
HRS-ES2-bin-98	3.90273	51_3	yes	1707050	36.853	261	55.17	3.45	33.33	no	0	2.98741e+06	d__Bacteria;p__Bacteroidota;c__Bacteroidia;o__Chitinophagales;f__Chitinophagaceae;g__Sediminibacterium;s__	7387	29857	6540	4080	HRS-ES2-bin-98	1403	301	341.75	9	76	79.67	0	0	0	0	95.28	4.72	38	69.8205	-60	2527	1154	7.3721	2.255	90.3729	12.3307	8.6957	6	0	1	1	0	0	0	23.02	73.77
HRS-ES3-bin-109	5.95	316_8	yes	1283288	60.456	277	48.7	1.3	80	no	0	2.60083e+06	d__Bacteria;p__Proteobacteria;c__Alphaproteobacteria;o__Caulobacterales;f__Caulobacteraceae;g__BOG-935;s__	4751	11082	4632	3480	HRS-ES3-bin-109	1239	240	276.59	18	77	78.61	0	0	0	0	92.29	7.71	54	101.008	-158	1432	981	15.3061	2.0408	82.6531	1.5335	0.6457	5	0	6	1	1	4	0	39.14	27.6
HRS-ES3-bin-111	5.95	278_1	no	916661	61.667	181	46.77	0	0	no	0	1.95993e+06	d__Bacteria;p__Verrucomicrobiota;c__Verrucomicrobiae;o__Opitutales;f__UBA953;g__UBA953;s__	5072	19017	5064	3654	HRS-ES3-bin-111	846	254	290.07	16	76	77.88	0	0	0	0	91.21	8.79	39	118.344	-126	3539	682	16.7401	1.909	81.351	0.4728	0.1182	4	0	1	1	0	0	0	13.95	48.35
HRS-ES3-bin-112	5.95	119_1	no	2536579	42.137	167	88.99	1.88	25	no	0	2.79682e+06	d__Bacteria;p__Proteobacteria;c__Gammaproteobacteria;o__Burkholderiales;f__Burkholderiaceae;g__Polynucleobacter;s__	24737	96487	15189	10276	HRS-ES3-bin-112	2408	290	307.45	33	77	79.18	0	0	0	0	93.02	6.98	33	77.8861	-171	2018	2275	14.0281	2.9464	83.0255	2.6163	0.4568	3	0	3	1	1	1	0	19.06	61.42
HRS-ES3-bin-113	5.95	411_1	no	816639	37.038	111	69.31	0.68	100	no	0	1.17023e+06	d__Bacteria;p__Proteobacteria;c__Gammaproteobacteria;o__Burkholderiales;f__Methylophilaceae;g__Methylopumilus;s__Methylopumilus	8988	33368	7357	4541	HRS-ES3-bin-113	842	245	279.91	14	76.5	77.79	0	0	0	0	96.14	3.86	10	42.2694	-58	2832	747	19.1689	3.6193	77.2118	0.2375	0.1188	2	2	2	1	0	1	0	14.01	71.62
HRS-ES3-bin-117	5.95	205_1	no	1315345	44.842	142	62.07	1.72	100	no	0	2.08268e+06	d__Bacteria;p__Actinobacteriota;c__Actinomycetia;o__Nanopelagicales;f__Nanopelagicaceae;g__Planktophila;s__	11818	47406	9262	5764	HRS-ES3-bin-117	1271	288	310.64	32	75	76.5	0	0	0	0	96.6	3.4	7	38.5392	-78	1501	1162	28.0792	7.4935	64.4272	2.9898	1.8883	3	0	4	3	1	0	0	17.15	60.82
HRS-ES3-bin-119	5.95	168_1	no	932738	47.346	143	46.12	2.59	50	no	0	1.97003e+06	d__Bacteria;p__Actinobacteriota;c__Actinomycetia;o__Nanopelagicales;f__Nanopelagicaceae;g__Planktophila;s__	7237	19815	6522	4389	HRS-ES3-bin-119	928	264	285.83	21	75	76.29	0	0	0	0	96.81	3.19	10	36.9454	-61	2740	807	26.4268	6.6998	66.8734	1.5086	0.6466	2	0	3	2	1	0	0	23.28	56.03
HRS-ES3-bin-120	5.95	406_1	yes	1322357	42.669	248	69.35	2.58	75	no	0	1.85759e+06	d__Bacteria;p__Proteobacteria;c__Gammaproteobacteria;o__Burkholderiales;f__Methylophilaceae;g__Methylotenera;s__	5414	20047	5332	3760	HRS-ES3-bin-120	1203	246	283.79	14	76.5	77.43	0	0	0	0	92.81	7.19	66	98.1228	-109	1453	970	6.8111	3.096	90.0929	1.0806	0.3325	3	0	5	2	1	2	0	21.61	66.17
HRS-ES3-bin-124	5.95	173_1	no	1690436	47.256	105	86.8	1.84	75	no	0	1.91167e+06	d__Bacteria;p__Actinobacteriota;c__Actinomycetia;o__Nanopelagicales;f__Nanopelagicaceae;g__QYPT01;s__	25189	81965	16099	10701	HRS-ES3-bin-124	1645	281	309.55	36	75	76.47	1	1	0	0	95.71	4.29	12	45.9436	-103	1579	1578	25.3646	6.2143	68.4211	1.3982	0.3647	4	0	4	3	1	0	0	24.56	48.33
HRS-ES3-bin-129	5.95	33_10	yes	742588	39.969	175	40.44	1.1	66.67	no	0	1.81607e+06	d__Bacteria;p__Bacteroidota;c__Bacteroidia;o__Flavobacteriales;f__Crocinitomicaceae;g__UBA952;s__	4219	8419	4243	3389	HRS-ES3-bin-129	661	243	284.47	2	74	74	0	0	0	0	96.26	3.74	19	56.6592	-71	1478	491	19.3878	3.8776	76.7347	0.7564	0.7564	5	0	1	1	0	0	0	14.67	69.44
HRS-ES3-bin-23	5.95	396_1	yes	2243527	57.725	422	55.08	2.23	44.44	no	0	3.98238e+06	d__Bacteria;p__Proteobacteria;c__Gammaproteobacteria;o__Burkholderiales;f__Burkholderiaceae;g__Polaromonas;s__	5311	16295	5316	3787	HRS-ES3-bin-23	2291	261	275.36	18	77	78.94	0	0	0	0	93.32	6.68	37	79.4642	-156	1522	1888	16.2162	2.2258	81.558	3.8848	1.5714	3	0	7	2	1	4	0	12.4	26.41
HRS-ES3-bin-24	5.95	302_2	yes	1404181	61.653	297	48.06	0.95	100	no	0	2.89397e+06	d__Bacteria;p__Actinobacteriota;c__Acidimicrobiia;o__Acidimicrobiales;f__Ilumatobacteraceae;g__;s__	4637	16520	4727	3627	HRS-ES3-bin-24	1485	241	270.75	14	76	77.64	0	0	0	0	94.1	5.9	30	68.9384	-182	1265	1203	20.6323	3.827	75.5408	1.4815	0.8754	5	0	1	0	1	0	0	25.52	20.67
HRS-ES3-bin-26	5.95	403_1	no	2391962	46.827	141	94.65	0.86	0	yes	1	2.50543e+06	d__Bacteria;p__Proteobacteria;c__Gammaproteobacteria;o__Pseudomonadales;f__Pseudohongiellaceae;g__;s__	24790	106143	16964	10582	HRS-ES3-bin-26	2096	279	323.74	32	76.5	78.28	0	0	0	0	90.29	9.71	69	116.927	-95	2943	1988	11.4746	2.6673	85.8581	2.5286	0.2385	6	0	2	1	1	0	0	17.46	51.34
HRS-ES3-bin-27	5.95	279_1	no	2392330	60.456	84	95.27	1.35	50	no	0	2.47721e+06	d__Bacteria;p__Verrucomicrobiota;c__Verrucomicrobiae;o__Opitutales;f__UBA953;g__UBA953;s__	65311	205082	28480	22165	HRS-ES3-bin-27	2018	302	363.18	46	76	78.13	1	1	0	0	93.6	6.4	45	77.2802	-130	1158	1982	12.8723	1.9182	85.2095	1.6848	0.2973	7	0	2	1	0	1	0	11.3	48.17
HRS-ES3-bin-29	5.95	125_1	no	2148294	38.065	337	74.91	2.22	80	no	0	2.80417e+06	d__Bacteria;p__Bacteroidota;c__Bacteroidia;o__Cytophagales;f__Spirosomaceae;g__UBA6715;s__	6882	31559	6374	4382	HRS-ES3-bin-29	1827	279	321.57	15	75	78.4	0	0	0	0	95.24	4.76	23	67.9117	-70	3165	1507	14.741	3.3201	81.9389	1.5873	0.8758	15	1	1	1	0	0	0	16.31	72.58
HRS-ES3-bin-33	5.95	24_1	no	1807226	35.003	311	76.38	1.62	66.67	no	0	2.32777e+06	d__Bacteria;p__Bacteroidota;c__Bacteroidia;o__Flavobacteriales;f__Crocinitomicaceae;g__UBA952;s__	6065	31764	5811	4098	HRS-ES3-bin-33	1580	256.5	310.28	15	74	76.87	0	0	0	0	95.39	4.61	18	64.9525	-139	2526	1285	20.1713	4.2056	75.6231	0.443	0.1899	11	0	3	2	0	1	0	13.42	68.67
HRS-ES3-bin-36	5.95	82_1	no	1910563	33.075	228	58.62	1.72	100	no	0	3.20318e+06	d__Bacteria;p__Bacteroidota;c__Bacteroidia;o__Flavobacteriales;f__Flavobacteriaceae;g__Flavobacterium;s__	10458	34075	8379	5421	HRS-ES3-bin-36	1607	290	338.01	22	75	77.14	0	0	0	0	94.37	5.63	43	76.6208	-58	2681	1404	7.4127	2.067	90.5203	2.5513	1.5557	6	0	2	2	0	0	0	12.94	82.89
HRS-ES3-bin-39	5.95	162_1	no	870020	44.894	150	56.9	1.72	0	no	0	1.50273e+06	d__Bacteria;p__Actinobacteriota;c__Actinomycetia;o__Nanopelagicales;f__Nanopelagicaceae;g__AAA044-D11;s__	6058	17157	5800	4098	HRS-ES3-bin-39	857	262	290.12	26	75	76	0	0	0	0	96.06	3.94	10	46.7954	-187	2298	734	25.5116	5.8663	68.6221	2.1004	1.2835	1	1	4	3	1	0	0	21.59	56.13
HRS-ES3-bin-4	5.95	163_5	yes	1451268	44.618	267	53.25	1.72	0	no	0	2.67851e+06	d__Bacteria;p__Actinobacteriota;c__Actinomycetia;o__Nanopelagicales;f__Nanopelagicaceae;g__AAA044-D11;s__	5497	21277	5435	3841	HRS-ES3-bin-4	1433	262	288.07	26	76	78.38	0	0	0	0	96.88	3.12	7	37.9832	-183	1338	1193	27.0973	7.047	65.8557	29.6581	18.2135	4	0	2	1	1	0	0	19.68	59.39
HRS-ES3-bin-40	5.95	96_1	no	2126665	37.574	270	77.35	1.72	100	no	0	2.70212e+06	d__Bacteria;p__Bacteroidota;c__Bacteroidia;o__Flavobacteriales;f__Flavobacteriaceae;g__Flavobacterium;s__	9429	35662	7876	5321	HRS-ES3-bin-40	1876	261	310.08	24	75	76.92	1	1	0	0	92.65	7.35	61	95.7806	-149	1534	1633	7.3529	2.6348	90.0123	1.7058	0.5864	8	1	6	3	0	3	0	17.91	76.6
HRS-ES3-bin-42	5.95	105_1	no	1694743	35.57	298	63.03	1.67	25	yes	1	2.64389e+06	d__Bacteria;p__Bacteroidota;c__Bacteroidia;o__NS11-12g;f__UBA955;g__;s__	6333	17735	5687	3905	HRS-ES3-bin-42	1434	254	306.52	17	75	77.41	0	0	0	0	93.9	6.1	28	89.5875	-87	4724	1155	16.8111	3.5529	79.636	0.8368	0.4881	6	1	2	2	0	0	0	9	75.1
HRS-ES3-bin-44	5.95	60_1	no	2651569	31.376	307	88.31	2.24	14.29	no	0	2.93531e+06	d__Bacteria;p__Bacteroidota;c__Bacteroidia;o__NS11-12g;f__UKL13-3;g__;s__	11664	45414	8637	5423	HRS-ES3-bin-44	2258	260	322.85	26	75	76.77	1	0	1	0	91.56	8.44	72	113.058	-99	2173	1981	7.9293	1.8182	90.2525	2.0815	0.7972	12	1	3	1	0	2	0	18.29	75.11
HRS-ES3-bin-45	5.95	50_1	no	2084936	34.605	224	84.66	2.15	28.57	no	0	2.40977e+06	d__Bacteria;p__Bacteroidota;c__Bacteroidia;o__Chitinophagales;f__Chitinophagaceae;g__Sediminibacterium;s__	12143	68435	9307	6366	HRS-ES3-bin-45	1832	282	327.61	21	75	77.14	0	0	0	0	94.46	5.54	41	70.8081	-60	2527	1632	7.664	2.2072	90.1288	1.6921	0.4913	8	1	3	3	0	0	0	23.25	72.98
HRS-ES3-bin-5	5.95	74_1	no	2073733	35.744	327	70.44	0.92	100	no	0	2.91689e+06	d__Bacteria;p__Bacteroidota;c__Bacteroidia;o__Chitinophagales;f__UBA10324;g__UBA10324;s__	6745	33487	6341	4360	HRS-ES3-bin-5	1786	251.5	306.88	21	76	79.24	0	0	0	0	93.22	6.78	53	94.9649	-105	3950	1481	9.7973	1.9595	88.2432	0.9518	0.3919	15	0	3	2	0	1	0	14.73	63.94
HRS-ES3-bin-50	5.95	402_7	yes	1526349	59.104	304	40.6	0.93	83.33	no	0	3.72452e+06	d__Bacteria;p__Proteobacteria;c__Gammaproteobacteria;o__Burkholderiales;f__Burkholderiaceae;g__Limnohabitans;s__	5049	36053	5020	3615	HRS-ES3-bin-50	1589	248	269.14	15	77	79.53	0	0	0	0	93.95	6.05	32	71.0608	-190	1033	1301	16.4615	2	81.5385	1.3216	0.4405	2	0	3	2	0	1	0	6.04	30.59
HRS-ES3-bin-53	5.95	47_1	no	1986802	35.696	231	79.35	1.74	100	no	0	2.46028e+06	d__Bacteria;p__Bacteroidota;c__Bacteroidia;o__Chitinophagales;f__Chitinophagaceae;g__Sediminibacterium;s__	10092	45761	8600	5637	HRS-ES3-bin-53	1636	290	342.3	19	75	77.16	1	0	1	0	94.01	5.99	47	83.4222	-61	2546	1427	5.3997	1.4025	93.1978	1.2225	0.6112	8	1	2	2	0	0	0	18.64	77.08
HRS-ES3-bin-54	5.95	387_13	yes	1261628	55.76	266	49.07	1.12	81.82	no	0	2.54228e+06	d__Bacteria;p__Proteobacteria;c__Gammaproteobacteria;o__Burkholderiales;f__Burkholderiaceae;g__Limnohabitans;s__	4780	13657	4742	3542	HRS-ES3-bin-54	1367	232	260.69	18	77	79.11	0	0	0	0	94.47	5.53	24	62.3476	-132	1004	1120	17.7837	2.0554	80.1609	0.8778	0.3658	6	0	1	1	0	0	0	6.95	33.36
HRS-ES3-bin-58	5.95	412_1	no	569279	36.647	99	42.49	1.07	66.67	no	0	1.32546e+06	d__Bacteria;p__Proteobacteria;c__Gammaproteobacteria;o__Burkholderiales;f__Methylophilaceae;g__Methylopumilus;s__	5930	41760	5750	3736	HRS-ES3-bin-58	597	240	273.22	14	77	79.14	0	0	0	0	96.88	3.12	10	34.6895	-41	847	513	19.9219	3.5156	76.5625	1.675	1.34	2	0	2	1	0	1	0	11.39	75.04
HRS-ES3-bin-61	5.95	104_2	no	1915501	30.248	342	64.78	3.19	70	no	0	2.86261e+06	d__Bacteria;p__Bacteroidota;c__Bacteroidia;o__AKYH767;f__B-17BO;g__UBA2475;s__	5672	33090	5600	4048	HRS-ES3-bin-61	1590	259	312.64	19	75	76.58	2	2	0	0	93.21	6.79	48	102.346	-99	2672	1272	9.7561	2.3603	87.8836	5.4088	3.7736	6	0	1	1	0	0	0	10.25	81.38
HRS-ES3-bin-63	5.95	55_1	no	2246010	30.294	359	62.07	1.72	0	no	0	3.55627e+06	d__Bacteria;p__Bacteroidota;c__Bacteroidia;o__AKYH767;f__B-17BO;g__UBA4416;s__	6635	28506	6256	4288	HRS-ES3-bin-63	1950	264	309.8	23	75	76.65	0	0	0	0	93.13	6.87	47	95.6357	-46	2791	1615	9.1078	2.8501	88.0421	2.8205	0.4103	13	0	3	2	0	1	0	12.82	81.28
HRS-ES3-bin-65	5.95	6_1	no	2465242	44.113	321	65.86	0	0	yes	1	3.74316e+06	d__Bacteria;p__Bacteroidota;c__Bacteroidia;o__AKYH767;f__B-17BO;g__UBA2475;s__	8717	44826	7679	5292	HRS-ES3-bin-65	2064	275	327.99	19	75	77.11	2	2	0	0	93.16	6.84	44	95.4915	-71	2341	1767	15.6285	2.7746	81.5968	0.6783	0.1453	14	1	4	2	0	2	0	15.94	60.9
HRS-ES3-bin-66	5.95	343_2	yes	1745361	39.026	299	80.69	2.86	81.25	no	0	2.10118e+06	d__Bacteria;p__Proteobacteria;c__Gammaproteobacteria;o__Methylococcales;f__Methylomonadaceae;g__KS41;s__	5883	19277	5837	4184	HRS-ES3-bin-66	1598	249	288.18	26	76	79.35	0	0	0	0	92.8	7.2	61	94.7112	-65	1353	1327	12.6697	3.8462	83.4842	2.1277	0.8135	6	0	3	1	1	1	0	15.64	63.02
HRS-ES3-bin-75	5.95	67_1	no	2047937	35.324	321	70.07	0.49	0	no	0	2.90838e+06	d__Bacteria;p__Bacteroidota;c__Bacteroidia;o__Chitinophagales;f__Chitinophagaceae;g__Ferruginibacter;s__	6797	29775	6379	4475	HRS-ES3-bin-75	1715	258	309.23	17	75	76.35	0	0	0	0	91.37	8.63	70	125.071	-76	3805	1414	6.0863	0.9908	92.9229	0.9329	0.4082	11	0	6	3	0	3	0	14.52	70.5
HRS-ES3-bin-76	5.95	155_5	yes	776869	41.384	142	57.39	1.08	50	no	0	1.33905e+06	d__Bacteria;p__Actinobacteriota;c__Actinomycetia;o__Nanopelagicales;f__Nanopelagicaceae;g__Nanopelagicus;s__Nanopelagicus	5578	22425	5470	3871	HRS-ES3-bin-76	771	259	276.91	27	74	78	0	0	0	0	94.74	5.26	12	62.1674	-177	2080	658	23.5921	6.5449	69.863	3.2425	1.5564	1	1	4	3	1	0	0	17.38	62
HRS-ES3-bin-8	5.95	93_1	yes	994429	34.623	186	45.69	0	0	no	0	2.17647e+06	d__Bacteria;p__Bacteroidota;c__Bacteroidia;o__Flavobacteriales;f__Flavobacteriaceae;g__Flavobacterium;s__	5319	29174	5346	3809	HRS-ES3-bin-8	894	250	290	14	75.5	77.43	0	0	0	0	92.67	7.33	62	100.293	-132	924	728	8.5282	3.0261	88.4457	1.1186	0.1119	1	1	2	2	0	0	0	17.11	73.6
HRS-ES3-bin-80	5.95	414_1	no	1031329	50.234	162	69.69	1.52	60	no	0	1.45739e+06	d__Bacteria;p__Proteobacteria;c__Gammaproteobacteria;o__Burkholderiales;f__Nitrosomonadaceae;g__;s__	7292	24926	6366	4164	HRS-ES3-bin-80	1013	231	275.28	19	77	79.95	0	0	0	0	92.36	7.64	50	90.5483	-107	2267	871	15.0575	1.1494	83.7931	0.8885	0.4936	5	0	3	2	0	1	0	25.27	37.91
HRS-ES3-bin-81	5.95	122_4	yes	1593106	42.099	273	61.94	1.32	100	no	0	2.53806e+06	d__Bacteria;p__Bacteroidota;c__Bacteroidia;o__Cytophagales;f__Spirosomaceae;g__UBA6715;s__	6292	23596	5835	4031	HRS-ES3-bin-81	1429	264	309.48	22	75	76.59	1	1	0	0	96.21	3.79	19	51.1423	-108	2182	1182	19.6444	4.149	76.2066	2.2393	1.8195	7	1	1	1	0	0	0	19.87	69.84
HRS-ES3-bin-83	5.95	249_8	yes	1231115	51.758	256	53.06	0.29	100	no	0	2.3135e+06	d__Bacteria;p__Planctomycetota;c__Phycisphaerae;o__Phycisphaerales;f__SM1A02;g__F1-60-MAGs104;s__	4813	16224	4809	3586	HRS-ES3-bin-83	1090	277	308.67	19	75	77.79	0	0	0	0	94.71	5.29	31	76.3587	-186	1432	854	23.4467	1.4068	75.1465	1.8349	0.6422	10	0	1	1	0	0	0	11.28	28.9
HRS-ES3-bin-85	5.95	114_2	no	588998	29.803	103	61.01	3.01	100	no	0	936353	d__Bacteria;p__Proteobacteria;c__Alphaproteobacteria;o__Pelagibacterales;f__Pelagibacteraceae;g__Fonsibacter;s__	5791	21666	5718	3685	HRS-ES3-bin-85	633	225	265.52	15	76	78.73	0	0	0	0	96.65	3.35	5	36.2275	-86	2506	546	23.4862	8.2569	68.2569	1.5798	0.9479	1	1	1	1	0	0	0	13.27	73.62
HRS-ES3-bin-86	5.95	416_8	yes	1449768	45.447	244	56.9	0	0	no	0	2.54792e+06	d__Bacteria;p__Proteobacteria;c__Gammaproteobacteria;o__Burkholderiales;f__Burkholderiaceae;g__Polynucleobacter;s__	6383	20742	5941	4179	HRS-ES3-bin-86	1387	265	289.38	20	77	80.65	1	1	0	0	95.15	4.85	31	60.2117	-165	2133	1168	12.2536	2.9991	84.7472	2.0908	0.5768	2	0	3	1	0	2	0	17.16	64.53
HRS-ES3-bin-87	5.95	51_1	no	1590830	36.451	275	63.79	0	0	no	0	2.49385e+06	d__Bacteria;p__Bacteroidota;c__Bacteroidia;o__Chitinophagales;f__Chitinophagaceae;g__Sediminibacterium;s__	6137	19771	5784	4134	HRS-ES3-bin-87	1360	277	314.48	13	75	75.85	0	0	0	0	94.6	5.4	40	77.9846	-64	2082	1102	7.0845	1.2716	91.644	1.9853	1.25	8	1	2	2	0	0	0	22.57	73.01
HRS-ES3-bin-88	5.95	12_1	no	2731662	35.084	148	98.57	2.06	25	no	0	2.7142e+06	d__Bacteria;p__Bacteroidota;c__Bacteroidia;o__AKYH767-A;f__;g__;s__	27524	73536	18457	12949	HRS-ES3-bin-88	2279	291	351.39	29	75	77.38	2	1	1	0	93.03	6.97	41	87.9815	-77	2811	2164	12.5751	2.0804	85.3444	1.1847	0.2633	15	0	5	2	0	3	0	14.48	72.31
HRS-ES3-bin-89	5.95	180_1	no	796706	44.568	149	42.32	1.72	0	no	0	1.8502e+06	d__Bacteria;p__Actinobacteriota;c__Actinomycetia;o__Nanopelagicales;f__Nanopelagicaceae;g__Planktophila;s__	5281	19414	5347	3837	HRS-ES3-bin-89	798	255	277.52	26	75	76.88	0	0	0	0	96.21	3.79	10	44.616	-135	1435	678	25.2585	5.613	69.1285	1.0025	0.1253	3	0	3	2	1	0	0	23.81	53.26
HRS-ES3-bin-97	5.95	77_1	no	1019375	32.615	203	43.89	1.72	0	no	0	2.28262e+06	d__Bacteria;p__Bacteroidota;c__Bacteroidia;o__Flavobacteriales;f__Flavobacteriaceae;g__Flavobacterium;s__	5271	12543	5021	3684	HRS-ES3-bin-97	923	235	284.88	10	75	77.7	1	1	0	0	93.27	6.73	56	93.814	-61	1865	732	7.7975	2.052	90.1505	0.9751	0	1	1	2	2	0	0	0	13.22	80.28
HRS-ES4-bin-1	8.88	79_0	yes	1801730	32.061	237	54.31	0	0	no	0	3.31749e+06	d__Bacteria;p__Bacteroidota;c__Bacteroidia;o__Flavobacteriales;f__Flavobacteriaceae;g__Flavobacterium;s__	9075	28234	7602	4999	HRS-ES4-bin-1	1507	277	331.47	14	75	76.29	1	1	0	0	93.7	6.3	43	88.3626	-61	3037	1286	7.8599	2.0233	90.1167	2.3225	0.4645	5	0	2	2	0	0	0	14.2	80.62
HRS-ES4-bin-10	8.88	381_1	yes	1382333	50.336	270	50.64	3.07	73.33	no	0	2.64592e+06	d__Bacteria;p__Proteobacteria;c__Gammaproteobacteria;o__Burkholderiales;f__Burkholderiaceae;g__Limnohabitans;s__	5044	15286	5119	3696	HRS-ES4-bin-10	1414	251.5	275.31	19	77	81.32	0	0	0	0	94.88	5.12	23	60.7998	-130	2271	1165	20.4467	2.1478	77.4055	2.7581	1.3437	3	0	1	1	0	0	0	11.74	52.83
HRS-ES4-bin-101	8.88	82_1	no	1721549	32.976	228	49.14	1.72	100	no	0	3443098	d__Bacteria;p__Bacteroidota;c__Bacteroidia;o__Flavobacteriales;f__Flavobacteriaceae;g__Flavobacterium;s__	8704	34569	7550	5006	HRS-ES4-bin-101	1424	287	342.42	18	75	76.33	0	0	0	0	95.07	4.93	42	69.7401	-58	1071	1217	7.8947	2.2204	89.8849	2.1067	0.9129	6	0	2	2	0	0	0	11.87	83.78
HRS-ES4-bin-108	8.88	24_1	yes	2427627	34.858	243	94.14	3.83	44.44	no	0	2.47998e+06	d__Bacteria;p__Bacteroidota;c__Bacteroidia;o__Flavobacteriales;f__Crocinitomicaceae;g__UBA952;s__	12383	55691	9990	6795	HRS-ES4-bin-108	2148	271	324.54	31	75	77.35	1	1	0	0	94.96	5.04	17	63.1554	-61	2617	1938	19.5663	4.1301	76.3036	1.6294	0.8845	17	0	3	2	0	1	0	14.11	69.13
HRS-ES4-bin-109	8.88	53_1	yes	1778966	37.116	186	65	0	0	no	0	2.73687e+06	d__Bacteria;p__Bacteroidota;c__Bacteroidia;o__Chitinophagales;f__Chitinophagaceae;g__Sediminibacterium;s__	11468	54714	9564	6548	HRS-ES4-bin-109	1536	285.5	336.71	17	75	77.24	0	0	0	0	95.19	4.81	36	62.4934	-61	3402	1369	8.845	1.9006	89.2544	0.7161	0.1953	10	1	3	3	0	0	0	18.49	78.26
HRS-ES4-bin-110	8.88	39_0	yes	1709357	36.747	332	47.18	4.66	75	no	0	3.45422e+06	d__Bacteria;p__Bacteroidota;c__Bacteroidia;o__Flavobacteriales;f__Crocinitomicaceae;g__M0103;s__	5322	18014	5148	3631	HRS-ES4-bin-110	1467	254	302.33	11	74	76.36	0	0	0	0	92.87	7.13	52.5	106.126	-186	4789	1149	11.8467	3.3101	84.8432	2.454	1.4997	10	0	3	2	0	1	0	13.09	70.48
HRS-ES4-bin-111	8.88	43_0	yes	2541768	30.263	340	84.94	2.52	71.43	no	0	2.91702e+06	d__Bacteria;p__Bacteroidota;c__Bacteroidia;o__Flavobacteriales;f__Crocinitomicaceae;g__UBA2040;s__	8814	38841	7475	4893	HRS-ES4-bin-111	2228	264	311.37	17	75	77.65	1	1	0	0	93.03	6.97	50	92.8353	-61	2310	1908	10.8023	2.2549	86.9428	2.7828	0.6732	13	0	4	2	0	2	0	14.54	69.57
HRS-ES4-bin-114	8.88	104_2	no	1743389	30.139	322	62.92	2.54	50	no	0	2.70042e+06	d__Bacteria;p__Bacteroidota;c__Bacteroidia;o__AKYH767;f__B-17BO;g__UBA2475;s__	5534	37663	5414	3871	HRS-ES4-bin-114	1484	254	303.41	20	75	77.5	1	1	0	0	93.12	6.88	49	101.365	-58	2464	1185	10.3041	1.6892	88.0068	3.1671	2.2911	10	0	1	1	0	0	0	11.52	79.92
HRS-ES4-bin-125	8.88	96_1	no	2400154	37.518	227	95.21	1.34	83.33	no	0	2.48713e+06	d__Bacteria;p__Bacteroidota;c__Bacteroidia;o__Flavobacteriales;f__Flavobacteriaceae;g__Flavobacterium;s__	15822	38162	10573	6874	HRS-ES4-bin-125	2102	272	319.07	34	75	77	0	0	0	0	91.76	8.24	64	103.656	-152	2551	1910	6.9146	2.9335	90.1519	1.9505	0.7136	10	0	5	3	0	2	0	18.22	76.07
HRS-ES4-bin-126	8.88	50_1	yes	2187972	34.646	216	89.59	1.53	100	no	0	2.40484e+06	d__Bacteria;p__Bacteroidota;c__Bacteroidia;o__Chitinophagales;f__Chitinophagaceae;g__Sediminibacterium;s__	14036	59007	10129	6292	HRS-ES4-bin-126	1918	283.5	326.8	20	75	77.35	0	0	0	0	93.6	6.4	43	81.2834	-62	5992	1723	7.3751	1.8002	90.8246	2.7633	0.9385	12	1	3	3	0	0	0	23.98	72.11
HRS-ES4-bin-128	8.88	37_1	no	2612191	30.508	360	76.02	0.86	100	no	0	3.40664e+06	d__Bacteria;p__Bacteroidota;c__Bacteroidia;o__Flavobacteriales;f__Crocinitomicaceae;g__UBA2040;s__	8505	30020	7256	4831	HRS-ES4-bin-128	2222	267	318.14	25	75	78.16	0	0	0	0	93.56	6.44	50	89.1541	-58	2201	1889	12.1292	3.178	84.6928	3.5104	1.8002	13	0	4	2	0	2	0	11.57	75.92
HRS-ES4-bin-129	8.88	125_1	no	2003411	38.146	322	70.53	1.18	75	no	0	2.80699e+06	d__Bacteria;p__Bacteroidota;c__Bacteroidia;o__Cytophagales;f__Spirosomaceae;g__UBA6715;s__	7088	29677	6221	4191	HRS-ES4-bin-129	1723	279	318.99	15	75	75.8	0	0	0	0	94.54	5.46	28	77.2032	-60	2306	1418	14.82	2.8934	82.2865	1.9153	0.9286	10	1	1	1	0	0	0	16.83	72.55
HRS-ES4-bin-13	8.88	316_1	yes	1415194	60.164	302	50.34	1.76	100	no	0	2.76179e+06	d__Bacteria;p__Proteobacteria;c__Alphaproteobacteria;o__Caulobacterales;f__Caulobacteraceae;g__BOG-938;s__	4614	18166	4686	3494	HRS-ES4-bin-13	1395	229	272.5	21	77	78.95	1	0	1	0	91.47	8.53	63	108.3	-184	1397	1116	15.6054	1.7937	82.6009	2.0789	0.9319	4	0	4	1	1	2	0	38.42	28.53
HRS-ES4-bin-130	8.88	40_1	no	1493797	33.283	273	51.03	0	0	no	0	2.92729e+06	d__Bacteria;p__Bacteroidota;c__Bacteroidia;o__Flavobacteriales;f__Crocinitomicaceae;g__M2408;s__	5596	33759	5471	3847	HRS-ES4-bin-130	1300	255.5	301.77	13	75	77.62	0	0	0	0	93.54	6.46	30	92.558	-61	2523	1044	14.6692	2.3969	82.9338	1.6923	0.5385	10	0	4	3	0	1	0	14.31	71.77
HRS-ES4-bin-137	8.88	168_1	no	968360	47.323	148	42.74	1.72	50	no	0	2.22673e+06	d__Bacteria;p__Actinobacteriota;c__Actinomycetia;o__Nanopelagicales;f__Nanopelagicaceae;g__Planktophila;s__	7117	18953	6542	4439	HRS-ES4-bin-137	956	261	292.97	23	75	78.52	0	0	0	0	96.92	3.08	10	35.8989	-61	1006	832	23.7064	6.4982	69.7954	1.7782	0.523	2	1	4	3	1	0	0	23.64	57.11
HRS-ES4-bin-147	8.88	118_1	no	784478	31.973	105	81.45	0.1	0	no	0	962177	d__Bacteria;p__Proteobacteria;c__Alphaproteobacteria;o__Rickettsiales;f__Midichloriaceae;g__;s__	8080	22797	7471	4982	HRS-ES4-bin-147	746	241	290.83	30	76.5	78.83	2	1	1	0	93.51	6.49	25	75.6018	-55	1800	674	18.2764	1.0401	80.6835	0.4021	0	1	0	1	1	0	0	0	18.5	62.33
HRS-ES4-bin-151	8.88	143_3	yes	1314051	54.801	257	53.87	2.56	50	no	0	2.37685e+06	d__Bacteria;p__Actinobacteriota;c__Acidimicrobiia;o__Acidimicrobiales;f__Ilumatobacteraceae;g__UBA2093;s__	5061	15515	5113	3711	HRS-ES4-bin-151	1386	244.5	273.82	19	76	76.53	0	0	0	0	95.47	4.53	14	51.8754	-174	2166	1149	22.9965	4.007	72.9965	8.5137	6.4935	8	0	2	2	0	0	0	27.92	30.23
HRS-ES4-bin-152	8.88	403_1	no	1263949	47.119	239	52.11	1.11	0	no	0	2.39862e+06	d__Bacteria;p__Proteobacteria;c__Gammaproteobacteria;o__Pseudomonadales;f__Pseudohongiellaceae;g__;s__	5331	18854	5288	3973	HRS-ES4-bin-152	1087	261	299.5	15	76	78.53	0	0	0	0	91.82	8.18	65	119.858	-75	1965	864	11.8192	3.0127	85.168	1.196	0.276	4	0	1	1	0	0	0	17.57	50.05
HRS-ES4-bin-154	8.88	343_3	yes	1162193	39.225	228	58.08	0.43	0	no	0	1.99242e+06	d__Bacteria;p__Proteobacteria;c__Gammaproteobacteria;o__Methylococcales;f__Methylomonadaceae;g__KS41;s__	5294	12023	5097	3686	HRS-ES4-bin-154	1073	244	284.16	15	77	79.27	0	0	0	0	93.36	6.64	49	89.5726	-61	1099	862	13.0081	3.6005	83.3914	0.7456	0.3728	6	0	4	2	0	2	0	14.54	64.03
HRS-ES4-bin-17	8.88	412_1	yes	768125	36.807	126	58.76	1.86	100	no	0	1.28291e+06	d__Bacteria;p__Proteobacteria;c__Gammaproteobacteria;o__Burkholderiales;f__Methylophilaceae;g__Methylopumilus;s__	6147	52729	6096	4047	HRS-ES4-bin-17	796	241	275.07	19	77	78.68	0	0	0	0	96.81	3.19	10	35.5617	-144	910	690	19.1582	3.3382	77.5036	1.6332	1.1307	4	0	2	2	0	0	0	13.32	73.87
HRS-ES4-bin-19	8.88	22_9	yes	726571	33.435	164	40.37	0.54	100	no	0	1.79006e+06	d__Bacteria;p__Bacteroidota;c__Bacteroidia;o__Flavobacteriales;f__Crocinitomicaceae;g__UBA952;s__	4296	12816	4430	3478	HRS-ES4-bin-19	646	238	289.4	7	74	75.43	0	0	0	0	94.2	5.8	19	85.7536	-133	3173	492	17.1079	4.0733	78.8187	0.4644	0.3096	6	0	1	1	0	0	0	14.71	70.9
HRS-ES4-bin-30	8.88	25_0	yes	1490228	33.374	304	42.99	3.24	37.5	no	0	3.35414e+06	d__Bacteria;p__Bacteroidota;c__Bacteroidia;o__Flavobacteriales;f__Crocinitomicaceae;g__M0103;s__	4935	14452	4902	3598	HRS-ES4-bin-30	1339	242	282.78	9	74	76.33	0	0	0	0	92.98	7.02	42	99.8645	-97	3371	1049	14.6947	2.958	82.3473	3.8088	1.9417	10	0	5	3	0	2	0	10.08	72.29
HRS-ES4-bin-32	8.88	206_6	yes	903525	44.824	177	51.02	3.45	50	no	0	1.70983e+06	d__Bacteria;p__Actinobacteriota;c__Actinomycetia;o__Nanopelagicales;f__Nanopelagicaceae;g__Planktophila;s__	5383	13307	5104	3585	HRS-ES4-bin-32	891	257	281.43	12	75	76.75	1	1	0	0	97.15	2.85	5	35.3618	-86	1706	728	31.0867	6.4649	62.4484	6.0606	2.8058	2	1	1	1	0	0	0	18.74	57.46
HRS-ES4-bin-4	8.88	35_3	yes	1782317	33.225	360	57.91	1.64	83.33	no	0	3.02726e+06	d__Bacteria;p__Bacteroidota;c__Bacteroidia;o__Flavobacteriales;f__Crocinitomicaceae;g__UBA2040;s__	5129	15011	4950	3721	HRS-ES4-bin-4	1525	259	303.21	7	75	78.71	0	0	0	0	93.07	6.93	59	105.266	-111	2467	1175	11.414	2.8961	85.6899	3.8689	2.0328	9	0	2	1	0	1	0	13.77	66.03
HRS-ES4-bin-40	8.88	354_1	no	2639125	55.475	330	92.24	1.81	66.67	no	0	2.80936e+06	d__Bacteria;p__Proteobacteria;c__Gammaproteobacteria;o__Burkholderiales;f__Burkholderiaceae;g__SYFN01;s__	9486	46185	7997	5334	HRS-ES4-bin-40	2602	254	289.67	31	77	79.52	0	0	0	0	92.2	7.8	41	89.4103	-179	2198	2304	15.3713	2.7356	81.8932	1.96	0.3843	6	0	5	2	1	2	0	14.26	42.12
HRS-ES4-bin-41	8.88	122_1	no	1381700	42.081	248	53.7	1.72	57.14	no	0	2.52874e+06	d__Bacteria;p__Bacteroidota;c__Bacteroidia;o__Cytophagales;f__Spirosomaceae;g__UBA6715;s__	5993	21446	5571	3828	HRS-ES4-bin-41	1208	279	320.56	14	75	78.14	0	0	0	0	96.26	3.74	10	52.8874	-76	1854	978	23.0297	4.1965	72.7738	3.6424	2.3179	5	1	1	1	0	0	0	19.54	69.78
HRS-ES4-bin-45	8.88	98_0	yes	2315292	33.224	390	52.93	0	0	no	0	4.37425e+06	d__Bacteria;p__Bacteroidota;c__Bacteroidia;o__Flavobacteriales;f__Flavobacteriaceae;g__Flavobacterium;s__	6260	24846	5936	4167	HRS-ES4-bin-45	1984	253.5	305.7	17	75	77.12	0	0	0	0	92.06	7.94	59	113.84	-61	2489	1615	7.5589	1.9207	90.5204	8.9214	2.9738	8	0	3	2	0	1	0	16.38	76.76
HRS-ES4-bin-5	8.88	114_2	yes	707726	29.812	102	77.11	1.53	100	no	0	903771	d__Bacteria;p__Proteobacteria;c__Alphaproteobacteria;o__Pelagibacterales;f__Pelagibacteraceae;g__Fonsibacter;s__	7388	27395	6938	4562	HRS-ES4-bin-5	744	234.5	275.87	15	77	80.2	0	0	0	0	97.05	2.95	4	31.8067	-86	894	658	24.0487	9.8935	66.0578	1.0753	0.672	1	1	1	1	0	0	0	12.23	74.6
HRS-ES4-bin-53	8.88	42_1	no	2771835	32.84	247	90.66	2.57	42.86	no	0	2.97882e+06	d__Bacteria;p__Bacteroidota;c__Bacteroidia;o__Flavobacteriales;f__Crocinitomicaceae;g__M2408;s__	14250	57786	11222	7632	HRS-ES4-bin-53	2425	272	324.27	25	75	76.88	1	1	0	0	91.83	8.17	47	102.651	-95	1591	2207	12.3753	3.2638	84.3608	2.5155	0.5773	15	0	4	3	0	1	0	15.75	68.66
HRS-ES4-bin-54	8.88	56_0	yes	1385644	32.236	271	42.24	0.86	100	no	0	3.2522e+06	d__Bacteria;p__Bacteroidota;c__Bacteroidia;o__AKYH767;f__B-17BO;g__UBA4416;s__	5266	13691	5113	3776	HRS-ES4-bin-54	1146	268	312.95	12	75.5	78.58	0	0	0	0	94.68	5.32	49	82.6334	-49	1642	893	8.7444	3.139	88.1166	0.6108	0.1745	7	1	3	2	0	1	0	14.4	80.72
HRS-ES4-bin-56	8.88	30_2	no	2414879	35.497	270	91.66	1.12	60	no	0	2.6051e+06	d__Bacteria;p__Bacteroidota;c__Bacteroidia;o__Flavobacteriales;f__Crocinitomicaceae;g__UBA952;s__	10563	68003	8943	5864	HRS-ES4-bin-56	2094	268	323.72	22	75	77.59	0	0	0	0	94.02	5.98	25	78.1568	-61	3130	1850	17.4148	3.7317	78.8534	1.1939	0.4298	17	0	3	2	0	1	0	13.9	68.77
HRS-ES4-bin-57	8.88	77_1	yes	2369235	32.344	106	97.41	2.32	80	no	0	2.3758e+06	d__Bacteria;p__Bacteroidota;c__Bacteroidia;o__Flavobacteriales;f__Flavobacteriaceae;g__Flavobacterium;s__	34235	129391	22351	18843	HRS-ES4-bin-57	2214	262	316.95	38	75	76.97	3	3	0	0	92.03	7.97	57	87.8284	-117	3379	2151	8.9302	2.3256	88.7442	2.0777	0.4517	9	1	4	2	0	2	0	12.83	81.66
HRS-ES4-bin-58	8.88	60_1	no	2686200	31.351	294	87.57	3.17	77.78	yes	1	2.97025e+06	d__Bacteria;p__Bacteroidota;c__Bacteroidia;o__NS11-12g;f__UKL13-3;g__;s__	12043	39563	9136	6145	HRS-ES4-bin-58	2279	264	324.54	23	75	77.26	2	1	0	1	91.46	8.54	72	114.181	-114	2733	2011	7.9602	1.8905	90.1493	1.6235	0.5265	12	1	4	2	0	2	0	19.09	74.37
HRS-ES4-bin-60	8.88	119_1	no	2539218	42.12	167	88.92	3.6	50	no	0	2.75282e+06	d__Bacteria;p__Proteobacteria;c__Gammaproteobacteria;o__Burkholderiales;f__Burkholderiaceae;g__Polynucleobacter;s__	25352	137584	15204	10931	HRS-ES4-bin-60	2434	287	305.86	31	77	79.42	0	0	0	0	92.81	7.19	33	79.399	-171	1329	2299	13.9252	2.8721	83.2028	2.5472	0.493	2	0	3	1	1	1	0	19.47	61.13
HRS-ES4-bin-61	8.88	404_1	no	2054434	55.13	266	84.53	2.07	94.74	no	0	2.38011e+06	d__Bacteria;p__Proteobacteria;c__Alphaproteobacteria;o__Sphingomonadales;f__Sphingomonadaceae;g__Sphingorhabdus_B;s__	8833	28511	7723	5424	HRS-ES4-bin-61	2030	250	293.14	34	77	79.21	0	0	0	0	93.72	6.28	32	71.7253	-174	1295	1799	22.0245	4.6719	73.3037	1.8719	1.1823	6	0	4	1	1	2	0	16.8	41.92
HRS-ES4-bin-62	8.88	47_1	no	1879791	35.59	254	74.77	3.51	93.75	no	0	2.42585e+06	d__Bacteria;p__Bacteroidota;c__Bacteroidia;o__Chitinophagales;f__Chitinophagaceae;g__Sediminibacterium;s__	9017	30528	7400	4755	HRS-ES4-bin-62	1560	282	338.89	14	76	77.93	1	1	0	0	94.47	5.53	47	78.6092	-163	3118	1324	5.4422	1.285	93.2729	1.4103	0.8333	4	2	1	1	0	0	0	18.08	78.08
HRS-ES4-bin-63	8.88	279_1	no	2218025	60.419	138	93.99	2.36	80	no	0	2.30416e+06	d__Bacteria;p__Verrucomicrobiota;c__Verrucomicrobiae;o__Opitutales;f__UBA953;g__UBA953;s__	26005	97694	16072	9881	HRS-ES4-bin-63	1914	296	350.34	46	76	78.67	1	1	0	0	93.79	6.21	44	75.5688	-161	1612	1824	13.5491	1.9748	84.4761	1.7241	0.3657	7	0	2	1	0	1	0	11.44	47.81
HRS-ES4-bin-70	8.88	12_1	no	2747684	35.065	113	98.57	1.67	28.57	no	0	2.74099e+06	d__Bacteria;p__Bacteroidota;c__Bacteroidia;o__AKYH767-A;f__;g__;s__	35672	141187	24315	18021	HRS-ES4-bin-70	2305	295	355.47	26	75	77.85	2	1	1	0	93.29	6.71	40	83.1054	-107	2373	2221	12.8378	2.0721	85.0901	1.128	0.4338	15	0	5	2	0	3	0	14.4	72.62
HRS-ES4-bin-77	8.88	406_11	yes	1290114	42.754	243	76.47	2.78	88.89	no	0	1.64018e+06	d__Bacteria;p__Proteobacteria;c__Gammaproteobacteria;o__Burkholderiales;f__Methylophilaceae;g__Methylotenera;s__	5263	17914	5309	3862	HRS-ES4-bin-77	1184	249.5	283.18	16	77	77.88	2	2	0	0	92.96	7.04	66	94.6594	-56	1472	961	8.3333	2.3958	89.2708	1.9426	1.098	4	0	4	2	1	1	0	21.2	65.79
HRS-ES4-bin-80	8.88	105_1	no	2268743	35.488	312	83.34	1.09	50	yes	1	2.6926e+06	d__Bacteria;p__Bacteroidota;c__Bacteroidia;o__NS11-12g;f__UBA955;g__;s__	8057	49539	7271	4760	HRS-ES4-bin-80	1940	260	322.96	28	76	78	2	1	1	0	94.38	5.62	32	76.8137	-135	3317	1660	15.8529	3.5564	80.5907	1.4948	0.8247	8	1	2	2	0	0	0	9.54	75.31
HRS-ES4-bin-81	8.88	113_1	no	1167147	42.689	200	42.01	0	0	no	0	2.77826e+06	d__Bacteria;p__Bacteroidota;c__Bacteroidia;o__NS11-12g;f__UBA955;g__UBA955;s__	6195	22159	5835	4128	HRS-ES4-bin-81	972	283.5	328.52	20	76	77.3	0	0	0	0	93.55	6.45	36.5	95.0543	-179	3015	793	15.5303	2.0202	82.4495	1.0288	0.5144	5	0	1	1	0	0	0	11.52	66.98
HRS-ES4-bin-82	8.88	9_1	no	2523455	42.132	358	84.95	0.18	0	no	0	2.96517e+06	d__Bacteria;p__Bacteroidota;c__Bacteroidia;o__Flavobacteriales;f__Crocinitomicaceae;g__M0103;s__	8026	32387	7048	4856	HRS-ES4-bin-82	2163	259	315.31	18	75	77.61	1	1	0	0	92.81	7.19	36.5	99.4003	-182	3515	1827	15.115	3.3954	81.4896	0.9709	0.2312	23	1	4	2	0	2	0	14.93	61.63
HRS-ES4-bin-84	8.88	6_1	no	2924814	43.928	184	96.19	1.11	66.67	no	0	3.00691e+06	d__Bacteria;p__Bacteroidota;c__Bacteroidia;o__AKYH767;f__B-17BO;g__UBA2475;s__	24350	68849	15895	10724	HRS-ES4-bin-84	2470	280	342.34	21	75	77.57	3	2	1	0	92.14	7.86	50	99.5385	-71	2161	2311	14.1126	3.1602	82.7273	1.4575	0.5263	17	1	4	2	0	2	0	15.83	61.46
HRS-ES4-bin-86	8.88	330_3	no	2232945	64.389	372	80.91	1.09	100	no	0	2.72971e+06	d__Bacteria;p__Proteobacteria;c__Alphaproteobacteria;o__Sphingomonadales;f__Sphingomonadaceae;g__Sandarakinorhabdus;s__	6569	21706	6002	4125	HRS-ES4-bin-86	2154	261	296.66	30	76	78.77	0	0	0	0	93.51	6.49	42	79.9768	-180	2565	1813	22.5166	4.6909	72.7925	2.2284	1.532	5	0	3	1	1	1	0	16.95	13.97
HRS-ES4-bin-88	8.88	416_1	yes	1481020	45.438	262	62.07	2.59	50	no	0	2.32425e+06	d__Bacteria;p__Proteobacteria;c__Gammaproteobacteria;o__Burkholderiales;f__Burkholderiaceae;g__Polynucleobacter;s__	5782	21065	5652	4171	HRS-ES4-bin-88	1437	266	283.51	21	77	78.95	0	0	0	0	95.14	4.86	31	60.1948	-165	1786	1197	12.4582	3.2609	84.2809	3.2707	1.2526	1	0	2	1	0	1	0	16.98	64.16
HRS-ES4-bin-94	8.88	390_4	yes	1530164	51.783	287	46.55	1.72	100	no	0	3.2306e+06	d__Bacteria;p__Proteobacteria;c__Gammaproteobacteria;o__Burkholderiales;f__Burkholderiaceae;g__Limnohabitans;s__	5627	17690	5331	3906	HRS-ES4-bin-94	1530	264	285.17	14	76.5	79.86	0	0	0	0	94.63	5.37	25	65.3349	-129	1842	1258	19.1726	2.4662	78.3612	1.634	0.6536	0	0	2	1	0	1	0	8.37	45.03
HRS-ES4-bin-97	8.88	162_3	yes	744267	45	137	42.24	0	0	no	0	1.762e+06	d__Bacteria;p__Actinobacteriota;c__Actinomycetia;o__Nanopelagicales;f__Nanopelagicaceae;g__AAA044-D11;s__	5506	15951	5432	3855	HRS-ES4-bin-97	730	262.5	289.01	16	76	77.94	0	0	0	0	96.48	3.52	9	42.9967	-94	1976	610	26.1084	6.7323	67.1593	1.3699	0.6849	3	0	2	2	0	0	0	19.86	57.12
HRS-ES4-bin-99	8.88	55_1	no	2863893	30.225	438	64.11	3.45	0	no	0	4.31304e+06	d__Bacteria;p__Bacteroidota;c__Bacteroidia;o__AKYH767;f__B-17BO;g__UBA4416;s__	7056	28864	6538	4312	HRS-ES4-bin-99	2488	264	312.47	23	75	76.87	0	0	0	0	93.48	6.52	48.5	90.0959	-52	3419	2075	8.4378	2.9894	88.5728	10.2492	1.0048	14	0	4	2	0	2	0	13.63	80.67
HRS-ES5-bin-102	10.808	117_0	yes	2651494	36.093	392	82.6	1.09	33.33	no	0	3.17505e+06	d__Bacteria;p__Bacteroidota;c__Bacteroidia;o__Cytophagales;f__;g__;s__	7428	29105	6764	4566	HRS-ES5-bin-102	2240	253	300	29	75	76.9	0	0	0	0	87.99	12.01	92	169.496	-126	5411	1879	8.7859	1.8104	89.4036	2.5893	0.8929	12	0	3	1	0	2	0	21.16	65.31
HRS-ES5-bin-103	10.808	125_1	no	1968552	38.064	358	61.03	2.18	90.91	no	0	3.15523e+06	d__Bacteria;p__Bacteroidota;c__Bacteroidia;o__Cytophagales;f__Spirosomaceae;g__UBA6715;s__	5556	18915	5498	3925	HRS-ES5-bin-103	1679	276	316.01	17	75	76.53	0	0	0	0	95.12	4.88	21	71.7179	-71	3225	1341	15.8209	2.7612	81.4179	2.3824	1.489	9	0	1	1	0	0	0	16.5	72.54
HRS-ES5-bin-118	10.808	38_1	no	2054180	36.092	318	70.56	2.43	50	no	0	2.84051e+06	d__Bacteria;p__Bacteroidota;c__Bacteroidia;o__Flavobacteriales;f__Crocinitomicaceae;g__M0103;s__	7020	37786	6459	4471	HRS-ES5-bin-118	1755	261	315.52	8	75	78.88	0	0	0	0	93.37	6.63	51	94.1064	-79	1879	1448	12.9924	2.6952	84.3124	2.6211	1.3105	13	1	3	2	0	1	0	14.36	69.34
HRS-ES5-bin-12	10.808	105_1	no	2242910	35.572	328	75.68	2.73	80	no	0	2.88277e+06	d__Bacteria;p__Bacteroidota;c__Bacteroidia;o__NS11-12g;f__UBA955;g__;s__	7452	37101	6838	4541	HRS-ES5-bin-12	1888	257	322.11	20	77	78.75	0	0	0	0	94.35	5.65	29	80.2525	-121	4724	1581	16.0127	3.481	80.5063	1.3242	0.6356	11	1	2	2	0	0	0	9.53	76.32
HRS-ES5-bin-121	10.808	12_1	yes	2810780	35.107	156	98.1	1.38	42.86	no	0	2.82568e+06	d__Bacteria;p__Bacteroidota;c__Bacteroidia;o__AKYH767-A;f__;g__;s__	25624	104713	18017	12705	HRS-ES5-bin-121	2334	293	353.77	30	75	77.8	2	1	1	0	93.01	6.99	42	88.9552	-132	3079	2211	12.6244	2.0362	85.3394	0.8997	0.1714	15	0	5	2	0	3	0	14.61	72.24
HRS-ES5-bin-124	10.808	96_1	no	2173969	37.576	253	76.18	0	0	no	0	2.85373e+06	d__Bacteria;p__Bacteroidota;c__Bacteroidia;o__Flavobacteriales;f__Flavobacteriaceae;g__Flavobacterium;s__	10342	34717	8592	5923	HRS-ES5-bin-124	1903	270	318.14	24	75	76.96	1	0	1	0	92.33	7.67	61	99.5078	-152	2740	1677	7.2196	2.9236	89.8568	1.1035	0.3678	8	1	7	3	0	4	0	17.55	76.62
HRS-ES5-bin-125	10.808	47_1	no	1817110	35.616	254	68.34	3.35	81.25	no	0	2.56985e+06	d__Bacteria;p__Bacteroidota;c__Bacteroidia;o__Chitinophagales;f__Chitinophagaceae;g__Sediminibacterium;s__	8090	42637	7153	4794	HRS-ES5-bin-125	1460	299.5	347.08	13	74	76.08	0	0	0	0	94.6	5.4	46	80.3079	-58	2540	1222	5.4873	1.7199	92.7928	1.6438	0.8219	8	1	2	2	0	0	0	18.29	78.42
HRS-ES5-bin-130	10.808	60_1	no	2399395	31.437	326	84.24	1.37	40	no	0	2.80926e+06	d__Bacteria;p__Bacteroidota;c__Bacteroidia;o__NS11-12g;f__UKL13-3;g__;s__	7879	39759	7360	4999	HRS-ES5-bin-130	2045	257	313.48	14	75	77.64	2	1	0	1	91.98	8.02	72	110.732	-114	2173	1738	8.4053	2.0725	89.5222	1.5648	0.6846	9	1	2	1	0	1	0	19.61	73.99
HRS-ES5-bin-140	10.808	113_1	no	1164473	42.631	208	40.86	0	0	no	0	2.84991e+06	d__Bacteria;p__Bacteroidota;c__Bacteroidia;o__NS11-12g;f__UBA955;g__UBA955;s__	5738	21382	5598	3906	HRS-ES5-bin-140	951	279	333.95	17	77	79.76	0	0	0	0	95	5	31.5	76.5895	-93	2527	761	15.7895	2.1053	82.1053	1.2618	0.6309	7	0	1	1	0	0	0	11.99	66.56
HRS-ES5-bin-20	10.808	40_1	no	2562002	32.927	295	90.5	1.35	66.67	no	0	2.79272e+06	d__Bacteria;p__Bacteroidota;c__Bacteroidia;o__Flavobacteriales;f__Crocinitomicaceae;g__M2408;s__	11406	53894	8684	5428	HRS-ES5-bin-20	2225	273	318.87	26	75	77.46	0	0	0	0	92.87	7.13	37	93.3613	-61	3553	1958	13.1834	2.9126	83.9039	2.7865	0.8539	13	0	5	3	0	2	0	14.38	71.19
HRS-ES5-bin-26	10.808	354_1	no	2409458	55.626	356	83.24	2.24	72.73	no	0	2.82975e+06	d__Bacteria;p__Proteobacteria;c__Gammaproteobacteria;o__Burkholderiales;f__Burkholderiaceae;g__SYFN01;s__	7252	28269	6768	4658	HRS-ES5-bin-26	2407	248	280.97	34	76	79.15	0	0	0	0	92.16	7.84	40	90.5933	-173	2183	2086	15.3477	2.6379	82.0144	1.4125	0.0831	7	0	5	2	1	2	0	14.13	42.79
HRS-ES5-bin-4	10.808	35_4	yes	1802269	33.333	358	59.17	0.27	100	no	0	3.03769e+06	d__Bacteria;p__Bacteroidota;c__Bacteroidia;o__Flavobacteriales;f__Crocinitomicaceae;g__UBA2040;s__	5015	15306	5034	3641	HRS-ES5-bin-4	1572	249	293.33	15	75	78.53	1	1	0	0	93.08	6.92	56	101.047	-170	2662	1235	13.047	2.9173	84.0357	2.4173	0.827	8	0	2	1	0	1	0	14.38	65.9
HRS-ES5-bin-42	10.808	65_5	yes	1288602	34.405	274	53.7	2.57	37.5	no	0	2.33796e+06	d__Bacteria;p__Bacteroidota;c__Bacteroidia;o__Chitinophagales;f__Chitinophagaceae;g__Ferruginibacter;s__	4858	12831	4702	3493	HRS-ES5-bin-42	1094	244	294.29	16	74	76.88	1	0	1	0	93.33	6.67	64	102.495	-153	1552	839	5.6086	1.432	92.9594	1.1883	0.7313	8	0	4	2	0	2	0	13.44	74.22
HRS-ES5-bin-44	10.808	37_1	yes	2744143	30.713	394	86.31	2.1	100	no	0	3.11264e+06	d__Bacteria;p__Bacteroidota;c__Bacteroidia;o__Flavobacteriales;f__Crocinitomicaceae;g__UBA2040;s__	7792	58771	6964	4483	HRS-ES5-bin-44	2310	261	315.33	22	75	76.68	0	0	0	0	93.12	6.88	52	97.3582	-69	2447	1941	12.6804	2.6289	84.6907	3.7229	1.8182	13	0	3	2	0	1	0	11.99	75.19
HRS-ES5-bin-47	10.808	85_1	no	1116955	32.595	223	43.1	0	0	no	0	2.59154e+06	d__Bacteria;p__Bacteroidota;c__Bacteroidia;o__Flavobacteriales;f__Flavobacteriaceae;g__Flavobacterium;s__	5178	13764	5008	3652	HRS-ES5-bin-47	985	251	292.25	9	75	76.78	0	0	0	0	93.34	6.66	59	96.2846	-184	2296	774	9.7025	2.458	87.8396	0.6091	0.1015	4	0	1	1	0	0	0	15.43	75.74
HRS-ES5-bin-48	10.808	82_1	no	1846626	33.014	225	50.86	3.45	100	no	0	3.50554e+06	d__Bacteria;p__Bacteroidota;c__Bacteroidia;o__Flavobacteriales;f__Flavobacteriaceae;g__Flavobacterium;s__	10746	36670	8207	5071	HRS-ES5-bin-48	1559	288	334.04	20	75.5	77.1	0	0	0	0	94.21	5.79	43	78.9594	-58	7141	1356	7.2325	2.5092	90.2583	2.6299	0.898	5	1	2	2	0	0	0	13.28	82.3
HRS-ES5-bin-5	10.808	22_2	yes	994115	32.993	204	44.17	2.25	77.78	no	0	2.20002e+06	d__Bacteria;p__Bacteroidota;c__Bacteroidia;o__Flavobacteriales;f__Crocinitomicaceae;g__UBA952;s__	4959	13553	4873	3630	HRS-ES5-bin-5	910	248	289.89	14	74.5	78.64	0	0	0	0	94.21	5.79	25	79.6939	-64	1786	723	14.6814	4.1551	81.1634	2.967	1.8681	3	0	1	1	0	0	0	14.95	71.54
HRS-ES5-bin-50	10.808	6_1	no	2832109	43.951	215	94.76	1.35	75	no	0	2.94837e+06	d__Bacteria;p__Bacteroidota;c__Bacteroidia;o__AKYH767;f__B-17BO;g__UBA2475;s__	20287	123582	13172	8716	HRS-ES5-bin-50	2353	280	342.5	22	75	75.5	2	2	0	0	92.7	7.3	47	95.5529	-71	2260	2164	13.8696	3.0513	83.0791	1.53	0.765	17	1	3	2	0	1	0	15.68	62.18
HRS-ES5-bin-56	10.808	42_1	no	2792721	32.811	216	88.46	1.53	40	no	0	3.10874e+06	d__Bacteria;p__Bacteroidota;c__Bacteroidia;o__Flavobacteriales;f__Crocinitomicaceae;g__;s__	19314	75792	12929	8524	HRS-ES5-bin-56	2421	274	330.78	20	75	77.05	1	1	0	0	92.15	7.85	45	98.5252	-65	2261	2227	12.7583	3.2345	84.0072	2.3544	0.4957	15	0	4	3	0	1	0	16.19	68.61
HRS-ES5-bin-58	10.808	9_1	yes	3038110	42.054	178	97.57	1.62	100	no	0	3.06333e+06	d__Bacteria;p__Bacteroidota;c__Bacteroidia;o__Flavobacteriales;f__Crocinitomicaceae;g__M0103;s__	25075	78112	17068	12349	HRS-ES5-bin-58	2622	280	342.64	32	75	76.91	1	1	0	0	93.37	6.63	36	81.2608	-97	2799	2478	14.4933	3.6334	81.8732	1.2967	0.3051	26	1	5	3	0	2	0	15.06	62.81
HRS-ES5-bin-59	10.808	77_1	no	1205347	32.719	217	59.81	0	0	no	0	2.01529e+06	d__Bacteria;p__Bacteroidota;c__Bacteroidia;o__Flavobacteriales;f__Flavobacteriaceae;g__Flavobacterium;s__	5643	18788	5554	4049	HRS-ES5-bin-59	1117	235	285.36	15	75	77	0	0	0	0	92.76	7.24	58	95.2293	-141	2325	917	8.4061	2.6201	88.9738	0.9848	0.1791	3	0	3	2	0	1	0	11.91	81.83
HRS-ES5-bin-60	10.808	114_2	no	676497	29.722	120	66.43	3.08	100	no	0	986995	d__Bacteria;p__Proteobacteria;c__Alphaproteobacteria;o__Pelagibacterales;f__Pelagibacteraceae;g__Fonsibacter;s__	5947	15803	5637	3856	HRS-ES5-bin-60	707	230	266.73	16	77	78.06	0	0	0	0	97.17	2.83	4	31.738	-111	877	604	25.3731	8.9552	65.6716	0.9901	0.8487	1	1	1	1	0	0	0	11.74	75.53
HRS-ES5-bin-62	10.808	91_1	yes	1847759	32.688	325	47.63	1.69	57.14	no	0	3.81384e+06	d__Bacteria;p__Bacteroidota;c__Bacteroidia;o__Flavobacteriales;f__Flavobacteriaceae;g__Flavobacterium;s__	5879	24529	5685	4097	HRS-ES5-bin-62	1657	237	285.22	18	75	76.11	0	0	0	0	91.51	8.49	65	116.091	-63	3326	1352	8.5122	1.9985	89.4893	3.3193	1.0863	6	1	3	2	0	1	0	17.08	76.04
HRS-ES5-bin-64	10.808	30_2	no	1924345	35.545	328	73.51	1.35	0	no	0	2.58246e+06	d__Bacteria;p__Bacteroidota;c__Bacteroidia;o__Flavobacteriales;f__Crocinitomicaceae;g__UBA952;s__	5936	23393	5866	4109	HRS-ES5-bin-64	1686	256.5	306.21	16	75	77.94	0	0	0	0	94.03	5.97	25	83.5786	-68	2015	1375	18.1223	4.0757	77.802	1.4235	0.3559	19	0	2	2	0	0	0	14.41	66.9
HRS-ES5-bin-68	10.808	53_1	no	1668500	37.196	226	60.28	2.59	100	no	0	2.69623e+06	d__Bacteria;p__Bacteroidota;c__Bacteroidia;o__Chitinophagales;f__Chitinophagaceae;g__Sediminibacterium;s__	9229	30151	7382	4888	HRS-ES5-bin-68	1418	278.5	328.62	15	75	76.27	0	0	0	0	95.39	4.61	37	63.6341	-175	1163	1209	8.4437	1.6556	89.9007	0.7757	0.2821	9	0	3	3	0	0	0	18.69	77.29
HRS-ES5-bin-70	10.808	122_1	no	1525127	42.094	267	46.27	2.04	33.33	no	0	3.22891e+06	d__Bacteria;p__Bacteroidota;c__Bacteroidia;o__Cytophagales;f__Spirosomaceae;g__UBA6715;s__	5806	37742	5712	3905	HRS-ES5-bin-70	1319	281	322.76	17	75	77.76	2	2	0	0	96.3	3.7	13	52.5666	-76	1105	1074	21.1556	3.9143	74.9301	3.8666	2.8052	5	1	1	1	0	0	0	19.41	70.13
HRS-ES5-bin-78	10.808	412_1	no	715587	36.873	117	60.37	1.5	75	no	0	1.16756e+06	d__Bacteria;p__Proteobacteria;c__Gammaproteobacteria;o__Burkholderiales;f__Methylophilaceae;g__Methylopumilus;s__	6597	23203	6116	4109	HRS-ES5-bin-78	740	240.5	272.9	17	77	78.06	0	0	0	0	96.41	3.59	10	40.1594	-144	2834	641	20.3125	3.125	76.5625	0.8108	0.5405	3	0	1	1	0	0	0	12.3	72.97
HRS-ES5-bin-79	10.808	104_2	no	1805134	29.97	328	60.73	3.54	84.62	no	0	2.86717e+06	d__Bacteria;p__Bacteroidota;c__Bacteroidia;o__AKYH767;f__B-17BO;g__UBA2475;s__	5515	43017	5503	3722	HRS-ES5-bin-79	1536	257	306.32	22	75	76.5	0	0	0	0	93.36	6.64	43	97.3517	-121	1600	1232	11.2104	1.9496	86.84	6.1198	3.9714	5	0	1	1	0	0	0	9.77	80.79
HRS-ES5-bin-83	10.808	119_1	no	2270049	42.336	238	83.41	2.45	22.22	no	0	2.65488e+06	d__Bacteria;p__Proteobacteria;c__Gammaproteobacteria;o__Burkholderiales;f__Burkholderiaceae;g__Polynucleobacter;s__	11484	70471	9538	6484	HRS-ES5-bin-83	2155	281	301.03	29	77	79.66	0	0	0	0	93.43	6.57	31	76.6927	-171	1717	1947	14.5427	2.8777	82.5797	1.3921	0.0464	3	0	3	1	1	1	0	18.93	60.84
HRS-ES5-bin-95	10.808	103_1	no	1974310	41.165	245	86.26	1.27	83.33	no	0	2.25972e+06	d__Bacteria;p__Bacteroidota;c__Bacteroidia;o__Flavobacteriales;f__Flavobacteriaceae;g__Flavobacterium;s__	9902	29426	8058	5299	HRS-ES5-bin-95	1730	263	318.88	23	75	76.57	1	1	0	0	93.06	6.94	43	90.7887	-58	7046	1511	10.2649	3.245	86.4901	0.9827	0.2312	6	1	4	3	0	1	0	16.18	77.28
HRS-ES5-bin-97	10.808	24_1	no	2420928	34.885	263	94.41	1.46	50	no	0	2.52683e+06	d__Bacteria;p__Bacteroidota;c__Bacteroidia;o__Flavobacteriales;f__Crocinitomicaceae;g__UBA952;s__	10557	45197	9205	6166	HRS-ES5-bin-97	2119	265	326.3	25	75	77.72	0	0	0	0	95.02	4.98	19	64.1021	-70	4476	1882	19.5109	4.4125	76.0766	1.6989	0.6135	17	0	3	2	0	1	0	14.35	69.14
HRS-ES6-bin-101	12.5517	47_1	no	1879755	35.561	265	71.36	1.97	100	no	0	2.58229e+06	d__Bacteria;p__Bacteroidota;c__Bacteroidia;o__Chitinophagales;f__Chitinophagaceae;g__Sediminibacterium;s__	8076	29189	7093	4707	HRS-ES6-bin-101	1504	302	346.27	21	76	77.62	0	0	0	0	94.8	5.2	47	77.4561	-61	2500	1264	5.8591	1.4252	92.7158	2.2606	1.1968	4	1	2	2	0	0	0	19.22	77.73
HRS-ES6-bin-106	12.5517	40_1	no	2468993	32.893	348	87.93	2.43	100	no	0	2.73968e+06	d__Bacteria;p__Bacteroidota;c__Bacteroidia;o__Flavobacteriales;f__Crocinitomicaceae;g__M2408;s__	8119	65302	7094	4501	HRS-ES6-bin-106	2152	257	306.38	26	75	77.81	0	0	0	0	92.58	7.42	36	99.9749	-48	3553	1833	13.7009	2.4017	83.8974	2.9275	0.7435	13	0	5	3	0	2	0	15.06	69.61
HRS-ES6-bin-113	12.5517	167_5	yes	572211	49.281	117	49.14	3.45	100	no	0	1.12428e+06	d__Bacteria;p__Actinobacteriota;c__Actinomycetia;o__Nanopelagicales;f__Nanopelagicaceae;g__Planktophila;s__	4887	16049	4890	3693	HRS-ES6-bin-113	544	264	285.25	9	75	76.22	0	0	0	0	96.97	3.03	9	39.7071	-97	1212	438	25.4005	5.7208	68.8787	0.9191	0.1838	0	1	3	3	0	0	0	22.79	56.8
HRS-ES6-bin-114	12.5517	119_1	no	2543390	42.096	168	89.94	1.97	40	no	0	2.77217e+06	d__Bacteria;p__Proteobacteria;c__Gammaproteobacteria;o__Burkholderiales;f__Burkholderiaceae;g__Polynucleobacter;s__	25402	100541	15139	9940	HRS-ES6-bin-114	2427	291	307.49	35	77	79.6	0	0	0	0	93.06	6.94	33	76.9215	-171	1329	2295	13.7315	2.7899	83.4786	2.1838	0.2884	3	0	3	1	1	1	0	19.53	60.98
HRS-ES6-bin-124	12.5517	354_1	no	2200175	55.502	355	79.38	1.06	25	no	0	2.74232e+06	d__Bacteria;p__Proteobacteria;c__Gammaproteobacteria;o__Burkholderiales;f__Burkholderiaceae;g__SYFN01;s__	6693	30087	6197	4384	HRS-ES6-bin-124	2185	248	282.13	29	77	79.52	1	1	0	0	92.13	7.87	41.5	93.1478	-183	2207	1861	14.3548	2.6882	82.957	1.6476	0.4119	6	0	4	2	1	1	0	15.38	40.78
HRS-ES6-bin-127	12.5517	125_1	no	2153778	38.092	348	69.71	1.33	100	no	0	3.04853e+06	d__Bacteria;p__Bacteroidota;c__Bacteroidia;o__Cytophagales;f__Spirosomaceae;g__UBA6715;s__	6582	42814	6189	4229	HRS-ES6-bin-127	1825	283	327.43	18	75	77.83	0	0	0	0	94.99	5.01	25	72.1157	-64	2537	1496	14.8495	3.2107	81.9398	2.4658	1.0959	13	1	1	1	0	0	0	15.73	73.37
HRS-ES6-bin-129	12.5517	220_1	no	1021594	66.81	157	45.61	1.75	0	no	0	2.20065e+06	d__Bacteria;p__Myxococcota;c__Bradimonadia;o__Bradymonadales;f__;g__;s__	7568	19997	6506	4349	HRS-ES6-bin-129	856	290.5	346.37	9	74	73.67	0	0	0	0	94.57	5.43	24	78.3107	-183	2201	709	25.7062	1.9774	72.3164	0.3505	0.2336	7	0	3	1	1	0	1	40.65	16.24
HRS-ES6-bin-141	12.5517	404_1	no	2104542	55.178	295	82.86	2.37	90	no	0	2.47968e+06	d__Bacteria;p__Proteobacteria;c__Alphaproteobacteria;o__Sphingomonadales;f__Sphingomonadaceae;g__Sphingorhabdus_B;s__	8182	36332	7134	4817	HRS-ES6-bin-141	2063	250	292.68	28	77	79.89	1	1	0	0	93.56	6.44	31	75.4519	-174	1896	1798	21.4246	4.6745	73.9009	2.666	1.6966	6	0	5	2	1	2	0	15.41	42.46
HRS-ES6-bin-145	12.5517	253_4	yes	1347545	54.03	253	57.12	0.68	100	no	0	2.34311e+06	d__Bacteria;p__Verrucomicrobiota;c__Verrucomicrobiae;o__Chthoniobacterales;f__Terrimicrobiaceae;g__UBA967;s__	5456	18441	5326	3850	HRS-ES6-bin-145	1429	225	266.86	22	75	76.91	0	0	0	0	92.58	7.42	33.5	83.5167	-189	1703	1199	22.4541	2.7546	74.7913	1.6095	0.9797	8	0	4	2	0	2	0	19.52	38.42
HRS-ES6-bin-147	12.5517	412_1	no	544872	36.75	100	51.35	1.28	100	no	0	1.04751e+06	d__Bacteria;p__Proteobacteria;c__Gammaproteobacteria;o__Burkholderiales;f__Methylophilaceae;g__Methylopumilus;s__	5923	22537	5448	3692	HRS-ES6-bin-147	566	230.5	270.27	12	77	78.83	0	0	0	0	96.37	3.63	11	41.4059	-144	993	479	19.8745	2.7197	77.4059	0.8834	0.8834	3	0	2	1	0	1	0	12.54	71.91
HRS-ES6-bin-157	12.5517	139_8	yes	1435212	51.074	287	50.91	2.56	66.67	no	0	2.74695e+06	d__Bacteria;p__Actinobacteriota;c__Acidimicrobiia;o__Acidimicrobiales;f__Ilumatobacteraceae;g__UBA2093;s__	4985	20588	5000	3616	HRS-ES6-bin-157	1458	255	284.63	19	76	77.05	0	0	0	0	96.4	3.6	10	43.4605	-168	3055	1191	26.1345	3.2773	70.5882	14.5405	11.797	4	1	4	3	1	0	0	28.05	40.81
HRS-ES6-bin-16	12.5517	411_1	no	727082	36.956	110	59.93	1.85	80	no	0	1.19077e+06	d__Bacteria;p__Proteobacteria;c__Gammaproteobacteria;o__Burkholderiales;f__Methylophilaceae;g__Methylopumilus;s__Methylopumilus	7458	23535	6609	4365	HRS-ES6-bin-16	719	255	291.15	18	77	79.28	0	0	0	0	96.87	3.13	10	36.2632	-58	1449	628	19.9362	2.7113	77.3525	0.5563	0.4172	3	2	2	1	0	1	0	13.21	72.04
HRS-ES6-bin-18	12.5517	58_1	no	1665261	42.085	294	43.73	0	0	no	0	3.80805e+06	d__Bacteria;p__Bacteroidota;c__Bacteroidia;o__Chitinophagales;f__Chitinophagaceae;g__Sediminibacterium;s__	5820	29460	5664	3877	HRS-ES6-bin-18	1417	269	312.96	8	75	77	0	0	0	0	94.49	5.51	40	80.9347	-61	2007	1134	8.9144	1.4122	89.6734	0.7057	0.2823	11	1	5	2	0	3	0	18.35	67.61
HRS-ES6-bin-38	12.5517	316_2	yes	1594034	60.175	327	54.74	1.79	100	no	0	2.85988e+06	d__Bacteria;p__Proteobacteria;c__Alphaproteobacteria;o__Caulobacterales;f__Caulobacteraceae;g__BOG-935;s__	4936	14987	4874	3594	HRS-ES6-bin-38	1555	241	275.58	20	76.5	78	0	0	0	0	91.43	8.57	61	109.414	-196	2036	1249	15.5449	1.9231	82.5321	2.4437	1.0932	3	0	6	1	1	4	0	39.23	28.36
HRS-ES6-bin-40	12.5517	377_5	yes	2293784	61.285	429	58.48	1.25	50	no	0	3.87331e+06	d__Bacteria;p__Proteobacteria;c__Gammaproteobacteria;o__Burkholderiales;f__Burkholderiaceae;g__Rhodoferax;s__	5300	25941	5346	3840	HRS-ES6-bin-40	2346	255	276.51	15	77	79.27	0	0	0	0	93.94	6.06	28	71.9187	-165	1506	1933	20.6004	2.8986	76.501	2.0887	0.682	6	0	3	1	1	1	0	14.28	22.25
HRS-ES6-bin-46	12.5517	85_1	no	1628203	32.517	257	59.66	1.72	100	no	0	2.6822e+06	d__Bacteria;p__Bacteroidota;c__Bacteroidia;o__Flavobacteriales;f__Flavobacteriaceae;g__Flavobacterium;s__	7086	29661	6335	4248	HRS-ES6-bin-46	1463	255	295.38	14	75	77.07	0	0	0	0	92.67	7.33	55	97.5356	-105	2887	1224	8.6672	2.6165	88.7163	1.2987	0.1367	6	0	1	1	0	0	0	16.68	74.5
HRS-ES6-bin-49	12.5517	82_1	no	1885925	33.091	243	60.52	3.45	100	no	0	3.00869e+06	d__Bacteria;p__Bacteroidota;c__Bacteroidia;o__Flavobacteriales;f__Flavobacteriaceae;g__Flavobacterium;s__	10225	31360	7761	5046	HRS-ES6-bin-49	1576	286	338.46	17	76	77.88	0	0	0	0	93.62	6.38	45	89.1348	-61	6025	1351	7.9259	2.5185	89.5556	2.7919	1.1421	4	0	2	2	0	0	0	13.07	82.3
HRS-ES6-bin-57	12.5517	210_1	yes	694369	58.686	141	45.55	1.06	75	no	0	1.50825e+06	d__Bacteria;p__Actinobacteriota;c__Actinomycetia;o__Actinomycetales;f__Microbacteriaceae;g__MWH-TA3;s__	4860	19233	4924	3594	HRS-ES6-bin-57	745	225	266.42	20	75	78.35	0	0	0	0	93.98	6.02	19.5	66.992	-132	1177	625	25.4808	5.4487	69.0705	0.9396	0.8054	1	0	2	1	0	0	1	36.91	31.95
HRS-ES6-bin-58	12.5517	53_1	no	1723899	37.179	217	62.41	0	0	no	0	2.76222e+06	d__Bacteria;p__Bacteroidota;c__Bacteroidia;o__Chitinophagales;f__Chitinophagaceae;g__Sediminibacterium;s__	8807	49704	7944	5144	HRS-ES6-bin-58	1492	282.5	327.64	13	74	76.85	0	0	0	0	95.12	4.88	36	65.295	-61	2236	1289	8.9286	1.7857	89.2857	0.8713	0.3351	8	1	3	3	0	0	0	18.63	77.28
HRS-ES6-bin-61	12.5517	104_1	no	1985171	30.186	349	61.59	3.03	100	no	0	3.12554e+06	d__Bacteria;p__Bacteroidota;c__Bacteroidia;o__AKYH767;f__B-17BO;g__UBA2475;s__	6150	31989	5688	3938	HRS-ES6-bin-61	1690	253	304.44	28	75	76.57	1	1	0	0	92.85	7.15	43	103.468	-121	3169	1372	10.3574	1.8235	87.8191	5.1479	3.1953	4	0	1	1	0	0	0	10.36	80.12
HRS-ES6-bin-69	12.5517	42_1	no	3207588	33.06	105	98.43	1.39	50	no	0	3.21345e+06	d__Bacteria;p__Bacteroidota;c__Bacteroidia;o__Flavobacteriales;f__Crocinitomicaceae;g__M2408;s__	42205	202132	30548	23689	HRS-ES6-bin-69	2809	279	335.78	28	75	77.11	1	1	0	0	91.25	8.75	52	102.707	-65	2468	2734	11.8185	3.037	85.1445	3.4532	0.712	16	0	5	3	0	2	0	16.13	69.13
HRS-ES6-bin-71	12.5517	6_1	no	2905635	43.892	213	95.24	2.14	77.78	yes	1	2.98557e+06	d__Bacteria;p__Bacteroidota;c__Bacteroidia;o__AKYH767;f__B-17BO;g__UBA2475;s__	21267	60280	13641	9282	HRS-ES6-bin-71	2446	278	338.67	29	75	76.59	2	1	1	0	91.95	8.05	50	103.334	-69	2161	2265	14.1343	3.136	82.7297	1.4309	0.4088	18	1	3	2	0	1	0	15.45	61.32
HRS-ES6-bin-76	12.5517	416_10	yes	1151347	45.623	222	41.38	0	0	no	0	2.78238e+06	d__Bacteria;p__Proteobacteria;c__Gammaproteobacteria;o__Burkholderiales;f__Burkholderiaceae;g__Polynucleobacter;s__	5425	18480	5186	3814	HRS-ES6-bin-76	1073	273	291.73	10	77	80.2	0	0	0	0	95.89	4.11	28	54.8239	-165	1173	864	13.2097	3.1286	83.6616	2.4231	0.932	1	0	1	0	0	1	0	15.66	65.14
HRS-ES6-bin-77	12.5517	114_2	no	621610	29.437	101	57.72	2.91	100	no	0	1.0456e+06	d__Bacteria;p__Proteobacteria;c__Alphaproteobacteria;o__Pelagibacterales;f__Pelagibacteraceae;g__Fonsibacter;s__	6522	38190	6154	4188	HRS-ES6-bin-77	662	231	267.83	8	80.5	81.12	0	0	0	0	97.01	2.99	3	32.6221	-55	2014	570	26.0105	10.1933	63.7961	2.1148	1.3595	1	1	1	1	0	0	0	11.63	74.77
HRS-ES6-bin-81	12.5517	122_1	yes	1582788	42.012	280	61.76	2.24	90	no	0	2.5054e+06	d__Bacteria;p__Bacteroidota;c__Bacteroidia;o__Cytophagales;f__Spirosomaceae;g__UBA6715;s__	5894	24007	5652	3859	HRS-ES6-bin-81	1404	272	311.64	23	74	76.7	0	0	0	0	96.06	3.94	18	54.2639	-108	1676	1149	20.5575	3.7456	75.6969	3.2051	1.7806	4	1	1	1	0	0	0	18.8	70.87
HRS-ES6-bin-84	12.5517	390_1	yes	1493000	51.629	294	60.5	1.72	100	no	0	2.42532e+06	d__Bacteria;p__Proteobacteria;c__Gammaproteobacteria;o__Burkholderiales;f__Burkholderiaceae;g__Limnohabitans;s__	5125	13771	5078	3818	HRS-ES6-bin-84	1507	255	276.79	20	77	81.1	0	0	0	0	93.99	6.01	25	72.777	-137	1317	1234	19.3025	3.0008	77.6967	2.0571	1.1281	0	0	1	1	0	0	0	8.43	44.92
HRS-ES6-bin-85	12.5517	75_1	no	1563395	31.51	245	77.83	1.47	100	no	0	1.9792e+06	d__Bacteria;p__Bacteroidota;c__Bacteroidia;o__Flavobacteriales;f__Flavobacteriaceae;g__Flavobacterium;s__	7049	28270	6381	4145	HRS-ES6-bin-85	1387	266	306.33	25	75	76.6	0	0	0	0	93.39	6.61	59	88.4337	-43	3601	1170	6.8435	2.5663	90.5902	1.0815	0.5768	5	1	1	1	0	0	0	13.77	81.54
HRS-ES6-bin-90	12.5517	155_9	yes	955400	41.445	188	54.76	3.16	42.86	no	0	1.68957e+06	d__Bacteria;p__Actinobacteriota;c__Actinomycetia;o__Nanopelagicales;f__Nanopelagicaceae;g__Nanopelagicus;s__	5132	17345	5081	3597	HRS-ES6-bin-90	988	244	272	21	75	78.52	0	0	0	0	95.26	4.74	8	55.1498	-177	2329	822	26.0658	7.0646	66.8697	14.4737	5.2632	3	1	4	3	1	0	0	16.6	62.55
HRS-ES6-bin-92	12.5517	330_10	yes	2148137	64.532	352	68.59	0.59	100	no	0	3.11337e+06	d__Bacteria;p__Proteobacteria;c__Alphaproteobacteria;o__Sphingomonadales;f__Sphingomonadaceae;g__Sandarakinorhabdus;s__	6432	29273	6102	4321	HRS-ES6-bin-92	2106	256	295.12	31	77	79.71	0	0	0	0	93.79	6.21	36	74.7552	-184	1670	1786	21.7367	6.1064	72.1569	1.0446	0.4274	4	0	3	1	1	1	0	16.14	14.81
HRS-ES6-bin-93	12.5517	38_1	no	2105362	36.143	352	76.12	2.54	71.43	no	0	2.69559e+06	d__Bacteria;p__Bacteroidota;c__Bacteroidia;o__Flavobacteriales;f__Crocinitomicaceae;g__M0103;s__	6461	31304	5981	4204	HRS-ES6-bin-93	1761	262	315.66	14	75	77	0	0	0	0	93.17	6.83	54	100.93	-107	2762	1425	13.2725	3.0899	83.6376	2.3282	1.4196	14	0	2	2	0	0	0	14.14	69.62
HRS-ES6-bin-94	12.5517	22_3	yes	1102076	32.902	235	46.89	1.35	100	no	0	2.31861e+06	d__Bacteria;p__Bacteroidota;c__Bacteroidia;o__Flavobacteriales;f__Crocinitomicaceae;g__UBA952;s__	4595	15553	4689	3417	HRS-ES6-bin-94	1016	241	283.1	21	75	78.52	0	0	0	0	93.19	6.81	29	93.5387	-52	2679	803	15.8354	4.2394	79.9252	3.5433	2.6575	5	0	2	2	0	0	0	18.11	67.81
HRS-ES7-bin-1	12.3344	411_1	no	798972	36.879	116	70.6	0.78	66.67	no	0	1.12286e+06	d__Bacteria;p__Proteobacteria;c__Gammaproteobacteria;o__Burkholderiales;f__Methylophilaceae;g__Methylopumilus;s__Methylopumilus	7936	22031	6887	4843	HRS-ES7-bin-1	817	248	279.25	13	77	79.46	0	0	0	0	95.8	4.2	11	46.9538	-49	2832	715	19.6078	2.6611	77.7311	0.7344	0.612	2	2	2	1	0	1	0	13.95	70.26
HRS-ES7-bin-109	12.3344	354_1	no	1833995	55.696	338	65.9	0.83	100	no	0	2.7599e+06	d__Bacteria;p__Proteobacteria;c__Gammaproteobacteria;o__Burkholderiales;f__Burkholderiaceae;g__SYFN01;s__	5678	14863	5426	4017	HRS-ES7-bin-109	1867	237	271.12	27	76	79.48	0	0	0	0	91.85	8.15	41	96.0116	-159	3541	1557	16.0026	2.892	81.1054	1.1248	0.1607	3	0	4	1	1	2	0	15.1	41.99
HRS-ES7-bin-110	12.3344	19_2	yes	1449826	35.199	291	51.4	0.71	100	no	0	2.80065e+06	d__Bacteria;p__Bacteroidota;c__Bacteroidia;o__Chitinophagales;f__Chitinophagaceae;g__Ferruginibacter;s__	5078	14814	4982	3732	HRS-ES7-bin-110	1186	268.5	310.33	13	75	77.54	0	0	0	0	92.27	7.73	75	123.319	-90	2728	910	4.2904	0.6601	95.0495	1.0961	0.1686	6	1	1	1	0	0	0	19.48	72.26
HRS-ES7-bin-111	12.3344	182_3	yes	615925	44.634	110	48.86	1.72	100	no	0	1.23891e+06	d__Bacteria;p__Actinobacteriota;c__Actinomycetia;o__Nanopelagicales;f__Nanopelagicaceae;g__Planktophila;s__	5862	20403	5599	3795	HRS-ES7-bin-111	612	262.5	291.39	11	77	80.09	0	0	0	0	97.19	2.81	5	33.7212	-85	994	514	30.9942	6.0429	62.963	4.5752	1.9608	0	0	3	2	1	0	0	15.36	58.99
HRS-ES7-bin-113	12.3344	234_1	no	2456976	66.235	346	77.01	2.88	84.62	no	0	3.09858e+06	d__Bacteria;p__Cyanobacteria;c__Cyanobacteriia;o__PCC-6307;f__Cyanobiaceae;g__;s__	8064	47263	7101	4566	HRS-ES7-bin-113	2453	229	267.42	41	74	77.12	0	0	0	0	88.14	11.86	65	135.552	-187	2652	2150	16.2866	2.6524	81.061	3.3021	0.9376	9	0	5	1	1	3	0	9.62	5.54
HRS-ES7-bin-118	12.3344	29_1	no	2897658	33.934	269	90.54	1.37	75	no	0	3.15657e+06	d__Bacteria;p__Bacteroidota;c__Bacteroidia;o__Flavobacteriales;f__Crocinitomicaceae;g__UBA952;s__	14447	78752	10771	7269	HRS-ES7-bin-118	2480	269	325.45	28	75	78.04	2	2	0	0	91.82	8.18	49	105.711	-88	2873	2244	13.3749	3.9233	82.7017	2.0161	0.2823	20	1	2	1	0	1	0	15.73	65
HRS-ES7-bin-12	12.3344	22_4	yes	1381652	32.942	275	56.64	3.55	83.33	no	0	2.35276e+06	d__Bacteria;p__Bacteroidota;c__Bacteroidia;o__Flavobacteriales;f__Crocinitomicaceae;g__UBA952;s__	5156	17401	5024	3677	HRS-ES7-bin-12	1235	255	300.92	15	74	77	0	0	0	0	94.85	5.15	25	72.8199	-49	1648	978	16.2743	3.8895	79.8362	4.5344	2.996	10	0	2	2	0	0	0	14.41	70.45
HRS-ES7-bin-120	12.3344	181_1	no	667648	44.93	107	53.45	1.72	0	no	0	1.22762e+06	d__Bacteria;p__Actinobacteriota;c__Actinomycetia;o__Nanopelagicales;f__Nanopelagicaceae;g__Planktophila;s__	6490	40239	6239	3997	HRS-ES7-bin-120	678	257	288.1	19	75	76.68	0	0	0	0	96.46	3.54	6	40.0831	-49	1720	591	27.4576	5.5932	66.9492	1.7699	1.4749	0	0	4	3	1	0	0	16.81	57.82
HRS-ES7-bin-122	12.3344	233_1	no	2206017	65.896	330	79.91	2.93	93.33	no	0	2.67974e+06	d__Bacteria;p__Cyanobacteria;c__Cyanobacteriia;o__PCC-6307;f__Cyanobiaceae;g__;s__	7613	22480	6684	4465	HRS-ES7-bin-122	2270	229	265.46	32	74	76.62	0	0	0	0	89.99	10.01	61	112.015	-190	2290	1973	17.4949	2.8905	79.6146	3.304	0.9251	8	0	5	1	1	3	0	10.09	6.92
HRS-ES7-bin-125	12.3344	180_1	no	966244	44.58	169	46.84	0	0	no	0	2.06286e+06	d__Bacteria;p__Actinobacteriota;c__Actinomycetia;o__Nanopelagicales;f__Nanopelagicaceae;g__Planktophila;s__	5720	20155	5717	3998	HRS-ES7-bin-125	960	267	286.49	23	75	76.3	0	0	0	0	96.78	3.22	8.5	38.242	-135	1838	815	27.1499	6.1425	66.7076	4.2708	0.4167	2	1	3	2	1	0	0	23.85	52.81
HRS-ES7-bin-130	12.3344	316_6	yes	1483036	60.603	301	57.99	1.76	71.43	no	0	2.51239e+06	d__Bacteria;p__Proteobacteria;c__Alphaproteobacteria;o__Caulobacterales;f__Caulobacteraceae;g__;s__	5167	12045	4927	3718	HRS-ES7-bin-130	1444	246	279.03	17	76	77.53	1	0	1	0	92.13	7.87	49	100.471	-196	1911	1162	16.7959	1.8088	81.3953	1.4543	0.3463	5	0	3	1	1	1	0	39.54	26.87
HRS-ES7-bin-131	12.3344	61_1	no	1269652	35.555	245	55.17	0	0	no	0	2.30134e+06	d__Bacteria;p__Bacteroidota;c__Bacteroidia;o__NS11-12g;f__UKL13-3;g__UBA6183;s__	5206	15508	5182	3696	HRS-ES7-bin-131	1063	249	300.35	9	75	77.11	0	0	0	0	92.38	7.62	53.5	116.541	-111	2177	831	10.7229	2.2892	86.988	0.6585	0.0941	7	0	1	1	0	0	0	17.59	72.72
HRS-ES7-bin-134	12.3344	407_1	no	783181	48.495	142	43.28	2.59	100	no	0	1.7627e+06	d__Bacteria;p__Proteobacteria;c__Gammaproteobacteria;o__Burkholderiales;f__Methylophilaceae;g__Methylotenera;s__	5684	20095	5515	3791	HRS-ES7-bin-134	770	240	277.65	11	77	78.27	0	0	0	0	93.24	6.76	43	82.7297	-125	1287	641	12.5	2.8125	84.6875	0.9091	0.6494	4	0	1	1	0	0	0	20.52	65.45
HRS-ES7-bin-140	12.3344	122_6	yes	1217817	42.13	240	50.48	1.74	71.43	no	0	2.3705e+06	d__Bacteria;p__Bacteroidota;c__Bacteroidia;o__Cytophagales;f__Spirosomaceae;g__UBA6715;s__	5226	14365	5074	3624	HRS-ES7-bin-140	1093	259	300.25	15	75	77.73	0	0	0	0	95.57	4.43	19	62.0092	-58	2765	871	21.3793	3.3333	75.2874	1.1894	0.366	5	1	1	1	0	0	0	19.49	71.36
HRS-ES7-bin-143	12.3344	159_1	no	832358	47.693	119	54.31	0	0	no	0	1.53261e+06	d__Bacteria;p__Actinobacteriota;c__Actinomycetia;o__Nanopelagicales;f__Nanopelagicaceae;g__Planktophila;s__	8403	40549	6994	4369	HRS-ES7-bin-143	827	271	298.38	15	74	76.47	0	0	0	0	97.53	2.47	10	28.4647	-125	827	724	24.758	7.7455	67.4965	0.9674	0.6046	2	0	3	2	1	0	0	17.41	64.09
HRS-ES7-bin-145	12.3344	155_1	no	471763	41.485	81	43.1	1.72	100	no	0	1.07575e+06	d__Bacteria;p__Actinobacteriota;c__Actinomycetia;o__Nanopelagicales;f__Nanopelagicaceae;g__Nanopelagicus;s__	6074	26138	5824	3773	HRS-ES7-bin-145	470	256.5	279.87	13	74	76.69	0	0	0	0	96.13	3.87	10	45.4303	-58	1114	403	23.8806	6.7164	69.403	0.6383	0.4255	0	0	4	3	1	0	0	15.32	64.89
HRS-ES7-bin-148	12.3344	171_1	yes	727202	47.417	135	42.55	1.72	100	no	0	1.67966e+06	d__Bacteria;p__Actinobacteriota;c__Actinomycetia;o__Nanopelagicales;f__Nanopelagicaceae;g__Planktophila;s__	5497	20648	5386	3867	HRS-ES7-bin-148	726	262.5	282.7	25	74	76.16	0	0	0	0	97.09	2.91	10	34.3344	-86	686	617	25.1623	5.1948	69.6429	2.7548	1.5152	1	0	4	3	1	0	0	22.73	56.34
HRS-ES7-bin-157	12.3344	75_1	no	1936437	31.585	55	98.15	0.65	33.33	no	0	1.96011e+06	d__Bacteria;p__Bacteroidota;c__Bacteroidia;o__Flavobacteriales;f__Flavobacteriaceae;g__Flavobacterium;s__	51302	130598	35207	29908	HRS-ES7-bin-157	1705	291	344.56	33	75	76.76	0	0	0	0	93.11	6.89	62	79.2775	-61	1075	1684	6.8925	2.7332	90.3743	0.8798	0.1173	7	1	1	1	0	0	0	14.25	82.17
HRS-ES7-bin-158	12.3344	42_1	no	3188516	33.046	61	99.46	1.62	25	no	0	3.15389e+06	d__Bacteria;p__Bacteroidota;c__Bacteroidia;o__Flavobacteriales;f__Crocinitomicaceae;g__M2408;s__	109000	303940	52270	35835	HRS-ES7-bin-158	2799	283	339.48	27	75	76.78	0	0	0	0	91.44	8.56	49	98.7219	-65	2287	2766	11.9711	3.0741	84.9548	2.9296	0.393	16	0	5	3	0	2	0	15.86	69.74
HRS-ES7-bin-2	12.3344	139_3	yes	1796316	51.034	332	40.83	2.59	100	no	0	4.28555e+06	d__Bacteria;p__Actinobacteriota;c__Acidimicrobiia;o__Acidimicrobiales;f__Ilumatobacteraceae;g__UBA2093;s__	5238	34627	5410	3813	HRS-ES7-bin-2	1770	257	288.9	21	76	77.76	0	0	0	0	96.43	3.57	10	43.9925	-181	1721	1460	26.3194	3.9068	69.7738	24.1243	18.8701	3	1	3	2	1	0	0	27.57	40.51
HRS-ES7-bin-22	12.3344	104_1	yes	2283919	30.226	382	71.9	3.25	57.14	no	0	3.07328e+06	d__Bacteria;p__Bacteroidota;c__Bacteroidia;o__AKYH767;f__B-17BO;g__UBA2475;s__	6118	39407	5978	4102	HRS-ES7-bin-22	1952	259	308.01	29	75	76.55	0	0	0	0	92.64	7.36	47	104.83	-121	7204	1604	9.6694	1.6843	88.6463	4.1496	2.6639	11	0	1	1	0	0	0	9.78	81.4
HRS-ES7-bin-24	12.3344	157_6	yes	1174549	41.089	251	55.48	3.39	28.57	no	0	2.0453e+06	d__Bacteria;p__Actinobacteriota;c__Actinomycetia;o__Nanopelagicales;f__Nanopelagicaceae;g__Nanopelagicus;s__	4887	14900	4679	3476	HRS-ES7-bin-24	1174	247	273.96	30	74.5	76.3	0	0	0	0	96.34	3.66	7	45.1133	-65	1133	954	25.9182	7.66	66.4218	25.5537	5.3663	4	1	2	1	1	0	0	18.65	59.97
HRS-ES7-bin-32	12.3344	418_1	no	1649904	44.198	245	62.07	3.45	100	no	0	2.56643e+06	d__Bacteria;p__Proteobacteria;c__Gammaproteobacteria;o__Burkholderiales;f__Burkholderiaceae;g__Polynucleobacter;s__	7932	29601	6734	4557	HRS-ES7-bin-32	1632	259	287.3	17	77	79.59	0	0	0	0	95.01	4.99	24	58.6491	-174	2576	1406	14.1637	4.0569	81.7794	2.7574	1.2868	1	0	1	1	0	0	0	17.34	63.36
HRS-ES7-bin-38	12.3344	47_1	no	1885986	35.44	265	67.22	1.49	50	no	0	2.76389e+06	d__Bacteria;p__Bacteroidota;c__Bacteroidia;o__Chitinophagales;f__Chitinophagaceae;g__Sediminibacterium;s__	8139	30907	7116	4636	HRS-ES7-bin-38	1531	283	341.11	15	75	77.67	0	0	0	0	94.48	5.52	46	81.1599	-133	3118	1283	5.9282	1.4821	92.5897	2.9393	1.8289	5	1	3	3	0	0	0	19.99	76.22
HRS-ES7-bin-4	12.3344	134_2	yes	1731121	52.403	290	57.74	1.72	100	no	0	2.94656e+06	d__Bacteria;p__Actinobacteriota;c__Acidimicrobiia;o__Acidimicrobiales;f__Ilumatobacteraceae;g__Casp-actino8;s__	6416	35349	5969	4125	HRS-ES7-bin-4	1685	259	294.7	31	76	78.58	0	0	0	0	95.52	4.48	23	54.338	-151	3060	1427	19.3548	3.9972	76.648	2.6706	1.365	6	0	4	3	1	0	0	16.38	29.97
HRS-ES7-bin-47	12.3344	146_4	yes	849806	52.261	189	40.19	3.11	20	no	0	2.04871e+06	d__Bacteria;p__Actinobacteriota;c__Acidimicrobiia;o__Acidimicrobiales;f__Ilumatobacteraceae;g__F1-20-MAGs119;s__	4604	12851	4496	3377	HRS-ES7-bin-47	849	243	276.45	8	75	77.62	0	0	0	0	96.46	3.54	11.5	45.0704	-94	1575	669	24.8503	3.2934	71.8563	2.9446	0.8245	1	0	2	2	0	0	0	28.86	41.58
HRS-ES7-bin-49	12.3344	218_1	no	664835	56.476	134	54.53	0.78	100	no	0	1.2097e+06	d__Bacteria;p__Actinobacteriota;c__Actinomycetia;o__Actinomycetales;f__Microbacteriaceae;g__Rhodoluna;s__	4927	13179	4961	3750	HRS-ES7-bin-49	639	254	286.05	12	74.5	77.58	0	0	0	0	95.31	4.69	19	60.2181	-73	898	519	17.5676	7.3359	75.0965	0.313	0.313	1	0	1	1	0	0	0	42.1	41.31
HRS-ES7-bin-50	12.3344	416_12	yes	1198612	45.561	212	48.28	0.86	100	no	0	2.46128e+06	d__Bacteria;p__Proteobacteria;c__Gammaproteobacteria;o__Burkholderiales;f__Burkholderiaceae;g__Polynucleobacter;s__	6068	22003	5653	3826	HRS-ES7-bin-50	1145	279	293.12	13	76	79.62	0	0	0	0	95.44	4.56	28	57.6414	-165	1824	949	14.2405	2.8481	82.9114	2.5328	0.4367	2	0	1	1	0	0	0	17.9	64.1
HRS-ES7-bin-51	12.3344	82_1	no	1620889	33.084	238	44.83	0	0	no	0	3.61563e+06	d__Bacteria;p__Bacteroidota;c__Bacteroidia;o__Flavobacteriales;f__Flavobacteriaceae;g__Flavobacterium;s__	7699	22615	6810	4660	HRS-ES7-bin-51	1304	287	343.03	12	75	77.08	0	0	0	0	94.43	5.57	42	83.5324	-58	3022	1081	8.4259	2.6852	88.8889	2.1472	0.7669	6	0	2	2	0	0	0	13.57	81.75
HRS-ES7-bin-52	12.3344	210_3	yes	790547	58.657	151	55.08	1.93	88.89	no	0	1.40757e+06	d__Bacteria;p__Actinobacteriota;c__Actinomycetia;o__Actinomycetales;f__Microbacteriaceae;g__MWH-TA3;s__	5229	21908	5235	3686	HRS-ES7-bin-52	848	243.5	272.58	31	75	77.97	1	1	0	0	95.27	4.73	20	51.3182	-144	886	730	26.8861	4.9383	68.1756	2.3585	1.7689	4	0	3	2	0	0	1	36.91	31.6
HRS-ES7-bin-53	12.3344	388_5	yes	1773308	51.759	321	44.12	0	0	no	0	4.01928e+06	d__Bacteria;p__Proteobacteria;c__Gammaproteobacteria;o__Burkholderiales;f__Burkholderiaceae;g__Limnohabitans;s__	5774	22775	5524	3815	HRS-ES7-bin-53	1755	265	289.77	14	76.5	79.36	0	0	0	0	95.01	4.99	25	61.1312	-178	1783	1449	19.9586	2.4171	77.6243	1.2536	0.7407	1	0	2	1	0	1	0	7.07	47.18
HRS-ES7-bin-58	12.3344	114_2	no	682010	29.927	113	73.18	3.72	100	no	0	897293	d__Bacteria;p__Proteobacteria;c__Alphaproteobacteria;o__Pelagibacterales;f__Pelagibacteraceae;g__Fonsibacter;s__	6435	24528	6035	3909	HRS-ES7-bin-58	721	223	260.67	19	77	80.37	2	0	1	1	96.63	3.37	5	36.5095	-86	1051	631	23.0159	10.1587	66.8254	2.9126	2.3578	0	1	1	1	0	0	0	11.51	75.87
HRS-ES7-bin-59	12.3344	40_1	no	2307421	33.17	323	83.95	0	0	no	0	2.74857e+06	d__Bacteria;p__Bacteroidota;c__Bacteroidia;o__Flavobacteriales;f__Crocinitomicaceae;g__40-80;s__	8202	43215	7143	4575	HRS-ES7-bin-59	1994	265	315.51	21	75	78.19	0	0	0	0	93	7	39	95.2062	-61	2253	1698	13.2587	2.8285	83.9128	1.9057	0.6018	13	0	3	2	0	1	0	14.69	70.36
HRS-ES7-bin-65	12.3344	58_1	no	2536832	41.825	310	80.5	0	0	no	0	3.15134e+06	d__Bacteria;p__Bacteroidota;c__Bacteroidia;o__Chitinophagales;f__Chitinophagaceae;g__Sediminibacterium;s__	9270	38830	8183	5624	HRS-ES7-bin-65	2172	283.5	328.36	28	75	76.93	0	0	0	0	93.99	6.01	43	80.5976	-128	2958	1892	9.0957	1.3221	89.5822	0.5985	0.1381	21	1	5	2	0	3	0	18.6	67.4
HRS-ES7-bin-66	12.3344	253_1	no	1103529	53.244	219	41.63	0	0	no	0	2.6508e+06	d__Bacteria;p__Verrucomicrobiota;c__Verrucomicrobiae;o__Chthoniobacterales;f__Terrimicrobiaceae;g__UBA967;s__	5114	29747	5038	3690	HRS-ES7-bin-66	1183	209	258.2	8	75.5	77.25	0	0	0	0	91.71	8.29	37	94.1461	-191	1581	973	22.1193	2.4691	75.4115	1.8597	0.8453	8	0	4	1	0	3	0	20.46	36.26
HRS-ES7-bin-67	12.3344	80_1	no	1776387	32.147	186	71.9	0	0	no	0	2.47064e+06	d__Bacteria;p__Bacteroidota;c__Bacteroidia;o__Flavobacteriales;f__Flavobacteriaceae;g__Flavobacterium;s__	11874	39659	9550	6203	HRS-ES7-bin-67	1554	287	335.97	24	75	77.88	1	1	0	0	93.94	6.06	47	77.2879	-64	3086	1394	7.9684	1.6511	90.3805	2.5097	0.9009	6	0	2	2	0	0	0	13.45	81.27
HRS-ES7-bin-69	12.3344	377_1	no	3127774	61.215	435	80.79	3.15	66.67	yes	1	3.74953e+06	d__Bacteria;p__Proteobacteria;c__Gammaproteobacteria;o__Burkholderiales;f__Burkholderiaceae;g__Rhodoferax;s__	8265	39120	7190	4743	HRS-ES7-bin-69	3187	261	283.9	31	77	79.16	1	1	0	0	93.45	6.55	29	73.6088	-183	1865	2785	20.079	2.5144	77.4066	3.2319	0.8786	8	0	7	2	1	4	0	14.62	21.15
HRS-ES7-bin-7	12.3344	330_4	yes	2368113	64.45	366	79.71	1.49	100	no	0	2.92664e+06	d__Bacteria;p__Proteobacteria;c__Alphaproteobacteria;o__Sphingomonadales;f__Sphingomonadaceae;g__Sandarakinorhabdus;s__	7273	26406	6470	4388	HRS-ES7-bin-7	2278	259	297.9	36	76	78.92	1	0	1	0	93.25	6.75	41	82.0528	-183	2112	1950	22.9348	4.5151	72.55	1.8437	1.1853	5	0	3	1	1	1	0	16.64	14.27
HRS-ES7-bin-70	12.3344	108_8	yes	769633	34.913	177	43.26	1.72	100	no	0	1.74849e+06	d__Bacteria;p__Bacteroidota;c__Bacteroidia;o__Sphingobacteriales;f__;g__;s__	4196	10886	4348	3396	HRS-ES7-bin-70	671	239	295.92	6	76.5	78.67	0	0	0	0	95.74	4.26	17	65.578	-65	1970	501	12.6	5.6	81.8	1.1923	0.7452	2	1	1	1	0	0	0	9.39	85.39
HRS-ES7-bin-73	12.3344	167_3	yes	546249	49.477	115	53.92	0	0	no	0	1.01307e+06	d__Bacteria;p__Actinobacteriota;c__Actinomycetia;o__Nanopelagicales;f__Nanopelagicaceae;g__Planktophila;s__	4900	10747	4749	3726	HRS-ES7-bin-73	530	257	272.16	12	74	75.5	0	0	0	0	97.2	2.8	10	35.7009	-97	1752	429	25.2336	7.4766	67.2897	1.5094	1.1321	0	1	0	0	0	0	0	20	57.36
HRS-ES7-bin-74	12.3344	85_1	no	2098641	32.503	196	78.62	0	0	no	0	2.66935e+06	d__Bacteria;p__Bacteroidota;c__Bacteroidia;o__Flavobacteriales;f__Flavobacteriaceae;g__Flavobacterium;s__	13983	59132	10707	7483	HRS-ES7-bin-74	1852	273	319.8	25	75	77.52	1	1	0	0	92.39	7.61	59	94.9001	-105	2887	1683	8.6207	2.7348	88.6445	1.3499	0.27	7	1	1	1	0	0	0	15.39	76.57
HRS-ES7-bin-75	12.3344	6_1	no	2910328	43.887	217	96.43	0.16	0	no	0	3.01324e+06	d__Bacteria;p__Bacteroidota;c__Bacteroidia;o__AKYH767;f__B-17BO;g__UBA2475;s__	18483	57774	13411	8596	HRS-ES7-bin-75	2444	278	342.15	23	75	76.39	2	1	1	0	92.43	7.57	48.5	97.8677	-69	2188	2253	14.3428	2.8863	82.7709	1.8003	0.7774	18	1	3	2	0	1	0	15.75	61.66
HRS-ES7-bin-76	12.3344	118_1	no	990084	31.987	26	93.41	0	0	no	0	1.05993e+06	d__Bacteria;p__Proteobacteria;c__Alphaproteobacteria;o__Rickettsiales;f__Midichloriaceae;g__;s__	54658	133468	38080	27423	HRS-ES7-bin-76	949	260	314.86	34	76	78.44	3	1	1	1	92.79	7.21	31.5	74.375	-138	1607	961	17.2917	1.3542	81.3542	0.7376	0.2107	2	0	1	1	0	0	0	17.18	63.65
HRS-ES7-bin-77	12.3344	268_0	yes	1494208	57.654	253	63.99	0.75	100	no	0	2.31755e+06	d__Bacteria;p__Verrucomicrobiota;c__Verrucomicrobiae;o__Verrucomicrobiales;f__Akkermansiaceae;g__UBA1315;s__	6266	21330	5905	4171	HRS-ES7-bin-77	1464	243	283.58	24	76	78.17	0	0	0	0	92.07	7.93	56	95.9223	-185	1616	1236	12.3887	0.6478	86.9636	1.0929	0.3415	5	0	3	2	0	1	0	14	32.65
HRS-ES7-bin-79	12.3344	89_1	no	1779643	34.429	281	53.21	1.72	0	no	0	3.28704e+06	d__Bacteria;p__Bacteroidota;c__Bacteroidia;o__Flavobacteriales;f__Flavobacteriaceae;g__Flavobacterium;s__	7255	21728	6333	4323	HRS-ES7-bin-79	1578	254	300.94	15	75	76.87	0	0	0	0	92.56	7.44	68	100.932	-55	2062	1313	7.2409	1.753	91.0061	2.0279	0.507	8	1	3	2	0	1	0	17.62	75.1
HRS-ES7-bin-83	12.3344	200_2	yes	1021237	46.514	179	41.38	0	0	no	0	2.46795e+06	d__Bacteria;p__Actinobacteriota;c__Actinomycetia;o__Nanopelagicales;f__Nanopelagicaceae;g__Planktophila;s__	5927	37232	5705	3743	HRS-ES7-bin-83	1018	270	294.63	24	74	76.67	0	0	0	0	97.22	2.78	4	32.9479	-163	1331	864	31.518	6.7207	61.7613	16.6994	9.332	2	0	3	3	0	0	0	23.08	53.34
HRS-ES7-bin-84	12.3344	404_1	no	2021107	55.076	307	79.97	2.58	68.75	no	0	2.46213e+06	d__Bacteria;p__Proteobacteria;c__Alphaproteobacteria;o__Sphingomonadales;f__Sphingomonadaceae;g__Sphingorhabdus_B;s__	7452	27559	6583	4318	HRS-ES7-bin-84	1995	250	288.98	31	77	79.03	0	0	0	0	93.46	6.54	32	76.9296	-177	1744	1720	21.1751	4.9447	73.8802	2.5063	1.3534	6	0	3	1	1	1	0	15.69	41.9
HRS-ES7-bin-87	12.3344	119_1	no	2363097	42.207	205	85.86	2.59	72.73	no	0	2.68098e+06	d__Bacteria;p__Proteobacteria;c__Gammaproteobacteria;o__Burkholderiales;f__Burkholderiaceae;g__Polynucleobacter;s__	18199	89202	11527	7214	HRS-ES7-bin-87	2272	285	302.4	29	77	79.66	1	0	1	0	93.1	6.9	32	77.7887	-171	1971	2098	13.7339	3.0997	83.1664	2.0246	0.5722	3	0	3	1	1	1	0	19.89	60.7
HRS-ES7-bin-99	12.3344	125_3	yes	1880466	38.332	361	62.77	2.61	91.67	no	0	2.91761e+06	d__Bacteria;p__Bacteroidota;c__Bacteroidia;o__Cytophagales;f__Spirosomaceae;g__UBA6715;s__	5308	16505	5209	3808	HRS-ES7-bin-99	1598	271.5	314.85	23	75	77.96	0	0	0	0	95.06	4.94	26	73.588	-165	2567	1263	15.6894	3.2488	81.0618	1.5645	1.0638	13	1	2	1	0	1	0	15.52	73.4
HRS-ES8-bin-102	13.256	77_2	no	1032191	32.553	217	53.95	1.24	60	no	0	1.88951e+06	d__Bacteria;p__Bacteroidota;c__Bacteroidia;o__Flavobacteriales;f__Flavobacteriaceae;g__Flavobacterium;s__	4739	13401	4756	3609	HRS-ES8-bin-102	966	235	274.5	11	74	75.55	0	0	0	0	92.76	7.24	56	98.2895	-99	3970	761	9.0789	3.1579	87.7632	0.9317	0.207	6	0	2	1	0	1	0	12.94	80.85
HRS-ES8-bin-106	13.256	139_4	yes	1853633	51	363	60.39	0.43	0	no	0	3.05624e+06	d__Bacteria;p__Actinobacteriota;c__Acidimicrobiia;o__Acidimicrobiales;f__Ilumatobacteraceae;g__UBA2093;s__	5269	17330	5106	3611	HRS-ES8-bin-106	1857	254	283.93	34	76	78.24	0	0	0	0	96.07	3.93	11	47.6171	-197	2099	1529	24.5419	4.1885	71.2696	23.5864	17.7706	6	1	4	3	1	0	0	28.33	40.44
HRS-ES8-bin-107	13.256	29_1	yes	3165031	34.031	179	96.85	1.91	20	no	0	3.20555e+06	d__Bacteria;p__Bacteroidota;c__Bacteroidia;o__Flavobacteriales;f__Crocinitomicaceae;g__UBA952;s__	25562	121031	17681	13222	HRS-ES8-bin-107	2685	280	341.42	31	75	78.42	1	1	0	0	91.71	8.29	48	103.41	-88	3066	2539	13.4358	3.7825	82.7817	2.4209	0.6704	22	1	3	2	0	1	0	15.27	65.74
HRS-ES8-bin-109	13.256	404_1	no	2161660	55.177	309	87.83	1.45	69.23	no	0	2.4255e+06	d__Bacteria;p__Proteobacteria;c__Alphaproteobacteria;o__Sphingomonadales;f__Sphingomonadaceae;g__Sphingorhabdus_B;s__	7987	31189	6995	4553	HRS-ES8-bin-109	2153	247	288	33	77	79.42	0	0	0	0	93.21	6.79	32	78.1779	-192	2194	1878	21.3106	4.5818	74.1076	2.6939	1.6721	6	1	5	2	1	2	0	16.3	42.64
HRS-ES8-bin-110	13.256	155_1	no	595751	41.509	94	53.45	0.86	100	no	0	1.10501e+06	d__Bacteria;p__Actinobacteriota;c__Actinomycetia;o__Nanopelagicales;f__Nanopelagicaceae;g__Nanopelagicus;s__Nanopelagicus	6598	17498	6337	4613	HRS-ES8-bin-110	603	259	283.8	13	75	77.92	0	0	0	0	95.95	4.05	12	46.1743	-58	1114	523	23.3716	6.705	69.9234	1.1609	0.6633	1	1	3	3	0	0	0	14.93	64.84
HRS-ES8-bin-112	13.256	58_1	yes	2860317	41.79	254	90.8	1.15	33.33	no	0	3.1139e+06	d__Bacteria;p__Bacteroidota;c__Bacteroidia;o__Chitinophagales;f__Chitinophagaceae;g__Sediminibacterium;s__	14289	74498	11261	7450	HRS-ES8-bin-112	2457	285	337.3	32	75	76.56	1	1	0	0	93.7	6.3	44	80.6319	-185	2260	2237	8.229	1.4758	90.2952	0.8954	0.1628	20	1	6	2	0	4	0	18.03	68.5
HRS-ES8-bin-115	13.256	252_1	no	1263697	53.949	189	60.83	0.68	100	no	0	2.0633e+06	d__Bacteria;p__Verrucomicrobiota;c__Verrucomicrobiae;o__Chthoniobacterales;f__Terrimicrobiaceae;g__UBA967;s__	7276	26393	6686	4404	HRS-ES8-bin-115	1320	239.5	280.21	27	75	77.67	1	1	0	0	93.43	6.57	37	71.6324	-94	1335	1160	21.5703	2.157	76.2726	1.5909	0.6061	10	0	5	1	0	4	0	21.06	35.91
HRS-ES8-bin-116	13.256	388_1	yes	1668251	51.692	308	58.23	0	0	no	0	2.86493e+06	d__Bacteria;p__Proteobacteria;c__Gammaproteobacteria;o__Burkholderiales;f__Burkholderiaceae;g__Limnohabitans;s__	5468	25079	5416	3995	HRS-ES8-bin-116	1664	259	284.02	12	77	80.08	0	0	0	0	94.9	5.1	25	62.1886	-181	2857	1369	19.5906	1.9737	78.4357	1.863	0.7812	7	0	2	1	0	1	0	7.39	48.8
HRS-ES8-bin-117	13.256	210_2	yes	683298	58.61	133	48.61	0.34	100	no	0	1.40089e+06	d__Bacteria;p__Actinobacteriota;c__Actinomycetia;o__Actinomycetales;f__Microbacteriaceae;g__MWH-TA3;s__	5343	14797	5137	3679	HRS-ES8-bin-117	736	234.5	268.14	18	75	76.67	0	0	0	0	95.1	4.9	22	53.9452	-104	1486	622	22.7053	4.5089	72.7858	1.087	0.8152	3	0	2	2	0	0	0	37.09	33.29
HRS-ES8-bin-118	13.256	352_1	no	1409911	63.783	282	52.59	0	0	no	0	2.68095e+06	d__Bacteria;p__Proteobacteria;c__Gammaproteobacteria;o__Steroidobacterales;f__Steroidobacteraceae;g__;s__	4993	13945	4999	3803	HRS-ES8-bin-118	1345	251	293.27	20	76.5	77.45	0	0	0	0	93.99	6.01	38	78.2336	-193	1506	1084	21.422	2.4931	76.0849	0.7435	0.1487	5	0	3	1	1	1	0	20.89	23.49
HRS-ES8-bin-12	13.256	104_1	no	2034572	30.246	307	80.83	2.3	50	no	0	2.45921e+06	d__Bacteria;p__Bacteroidota;c__Bacteroidia;o__AKYH767;f__B-17BO;g__UBA2475;s__	7315	25987	6627	4491	HRS-ES8-bin-12	1726	270	317.61	25	75	77.04	0	0	0	0	93.73	6.27	43	88.047	-58	1900	1449	9.116	2.279	88.605	1.9119	0.9849	11	0	1	1	0	0	0	9.73	81.75
HRS-ES8-bin-120	13.256	330_7	yes	1702977	64.578	335	56.15	0.53	25	no	0	3.01683e+06	d__Bacteria;p__Proteobacteria;c__Alphaproteobacteria;o__Sphingomonadales;f__Sphingomonadaceae;g__Sandarakinorhabdus;s__	5150	12974	5083	3626	HRS-ES8-bin-120	1637	258	292.7	34	77	79.71	0	0	0	0	93.72	6.28	36	80.0329	-189	1616	1337	24.3263	4.7904	70.8832	1.1607	0.1833	5	0	2	1	1	0	0	16.25	14.11
HRS-ES8-bin-121	13.256	22_8	yes	1368136	32.817	250	47.92	3.26	92.31	no	0	2.76197e+06	d__Bacteria;p__Bacteroidota;c__Bacteroidia;o__Flavobacteriales;f__Crocinitomicaceae;g__UBA952;s__	5588	34079	5472	3841	HRS-ES8-bin-121	1207	255	300.96	14	75	77.07	0	0	0	0	94.72	5.28	23	74.3056	-57	2679	973	16.1523	4.321	79.5267	6.8766	5.4681	5	0	2	2	0	0	0	15.41	70.84
HRS-ES8-bin-125	13.256	61_1	yes	2307927	35.456	273	85.43	2.14	0	no	0	2.64373e+06	d__Bacteria;p__Bacteroidota;c__Bacteroidia;o__NS11-12g;f__UKL13-3;g__UBA6183;s__	10477	37970	8453	5434	HRS-ES8-bin-125	1959	264	319.25	24	75	76.58	1	1	0	0	91.23	8.77	62	118.309	-118	2776	1712	9.5266	1.6365	88.8369	0.9699	0.3063	12	1	2	1	0	1	0	16.95	72.84
HRS-ES8-bin-129	13.256	42_1	no	3220100	33.087	65	99.46	1.08	0	no	0	3.20262e+06	d__Bacteria;p__Bacteroidota;c__Bacteroidia;o__Flavobacteriales;f__Crocinitomicaceae;g__M2408;s__	97806	205075	49540	35776	HRS-ES8-bin-129	2820	282.5	338.49	32	75	77.31	3	1	1	1	91.17	8.83	50	101.954	-65	2287	2791	11.8638	3.1183	85.0179	3.0496	0.4965	16	0	5	3	0	2	0	15.92	69.61
HRS-ES8-bin-130	13.256	171_2	yes	873700	47.509	151	46.2	2.04	100	no	0	1.85255e+06	d__Bacteria;p__Actinobacteriota;c__Actinomycetia;o__Nanopelagicales;f__Nanopelagicaceae;g__Planktophila;s__	5805	27485	5786	3959	HRS-ES8-bin-130	858	256	285.13	23	74	76.39	0	0	0	0	97.2	2.8	10	33.5	-189	1005	731	25.0685	6.9863	67.9452	2.7972	1.3986	0	0	3	3	0	0	0	21.45	57.93
HRS-ES8-bin-131	13.256	175_1	yes	714129	47.807	132	47.24	1.72	0	no	0	1.4857e+06	d__Bacteria;p__Actinobacteriota;c__Actinomycetia;o__Nanopelagicales;f__Nanopelagicaceae;g__Planktophila;s__	5476	24091	5410	3742	HRS-ES8-bin-131	695	270	292.88	14	74	75.79	0	0	0	0	96.94	3.06	12	37.8562	-60	1115	578	22.1837	5.8925	71.9237	1.295	0.4317	1	0	2	2	0	0	0	26.04	51.51
HRS-ES8-bin-133	13.256	181_1	no	618421	44.928	102	49.14	1.72	0	no	0	1236842	d__Bacteria;p__Actinobacteriota;c__Actinomycetia;o__Nanopelagicales;f__Nanopelagicaceae;g__Planktophila;s__	6067	24507	6062	4129	HRS-ES8-bin-133	623	258	288.4	15	74	74.87	0	0	0	0	97	3	4	34.6194	-129	1223	537	28.7313	7.0896	64.1791	1.2841	1.1236	0	0	4	3	1	0	0	17.5	57.62
HRS-ES8-bin-134	13.256	114_2	no	658300	29.787	111	68.67	1.03	66.67	no	0	948769	d__Bacteria;p__Proteobacteria;c__Alphaproteobacteria;o__Pelagibacterales;f__Pelagibacteraceae;g__Fonsibacter;s__	6007	18063	5930	4152	HRS-ES8-bin-134	702	228.5	260.2	13	77	80.69	0	0	0	0	96.65	3.35	4	36.5447	-111	2059	605	25.1656	8.1126	66.7219	0.8547	0.5698	0	1	1	1	0	0	0	11.25	75.21
HRS-ES8-bin-138	13.256	354_1	no	1030608	55.786	226	46.55	0	0	no	0	2.21398e+06	d__Bacteria;p__Proteobacteria;c__Gammaproteobacteria;o__Burkholderiales;f__Burkholderiaceae;g__SYFN01;s__	4596	9004	4560	3443	HRS-ES8-bin-138	1073	219	258.06	15	76	77.8	0	0	0	0	91.55	8.45	44.5	101.009	-183	2198	863	14.9652	2.0882	82.9466	0.5592	0	3	0	4	2	0	2	0	15.94	40.35
HRS-ES8-bin-19	13.256	80_1	no	1968077	32.242	157	82.76	1.72	100	no	0	2.33715e+06	d__Bacteria;p__Bacteroidota;c__Bacteroidia;o__Flavobacteriales;f__Flavobacteriaceae;g__Flavobacterium;s__	16404	57639	12535	8969	HRS-ES8-bin-19	1662	295	347.66	23	75	76.96	1	1	0	0	93.83	6.17	49	79.4748	-64	3433	1530	7.8483	1.7659	90.3859	1.2034	0.3008	6	0	2	2	0	0	0	12.94	82.43
HRS-ES8-bin-24	13.256	386_9	yes	1159954	53.601	234	46.42	2.52	71.43	no	0	2.43585e+06	d__Bacteria;p__Proteobacteria;c__Gammaproteobacteria;o__Burkholderiales;f__Burkholderiaceae;g__Limnohabitans;s__	4831	23235	4957	3519	HRS-ES8-bin-24	1260	231.5	259.49	16	77	79.88	0	0	0	0	94.28	5.72	18	63.714	-168	1707	1043	22.4568	4.0307	73.5125	1.2698	0.3175	3	0	2	2	0	0	0	10.24	35.71
HRS-ES8-bin-26	13.256	134_1	yes	1675514	52.339	288	57.41	0	0	no	0	2.91851e+06	d__Bacteria;p__Actinobacteriota;c__Acidimicrobiia;o__Acidimicrobiales;f__Ilumatobacteraceae;g__Casp-actino8;s__	6187	26823	5817	4061	HRS-ES8-bin-26	1626	257	290.99	22	75.5	78.45	0	0	0	0	95.92	4.08	22	50.325	-160	1936	1361	21.3971	3.6029	75	1.599	0.861	7	0	5	3	1	1	0	16.67	30.5
HRS-ES8-bin-3	13.256	47_1	no	1857886	35.506	288	72.67	2.88	80	no	0	2.48298e+06	d__Bacteria;p__Bacteroidota;c__Bacteroidia;o__Chitinophagales;f__Chitinophagaceae;g__Sediminibacterium;s__	7211	26658	6450	4347	HRS-ES8-bin-3	1510	284	336.54	13	75	76.23	0	0	0	0	94.92	5.08	46	76.3603	-61	2500	1236	5.83	1.5385	92.6316	3.3113	2.4503	7	1	2	2	0	0	0	17.88	78.48
HRS-ES8-bin-36	13.256	159_1	no	787555	47.72	119	52.73	0.18	100	no	0	1.49087e+06	d__Bacteria;p__Actinobacteriota;c__Actinomycetia;o__Nanopelagicales;f__Nanopelagicaceae;g__Planktophila;s__	7601	37260	6618	4496	HRS-ES8-bin-36	785	260	293.33	14	74	76.07	0	0	0	0	97.34	2.66	10	30.8456	-125	999	681	23.5294	6.6176	69.8529	1.9108	0.5096	2	1	4	3	1	0	0	16.43	64.33
HRS-ES8-bin-39	13.256	258_5	yes	1609945	60.231	355	50.61	1.35	100	no	0	3.13814e+06	d__Bacteria;p__Verrucomicrobiota;c__Verrucomicrobiae;o__Pedosphaerales;f__UBA9464;g__SXXZ01;s__	4371	21222	4535	3462	HRS-ES8-bin-39	1475	249	291.6	10	76.5	78.3	0	0	0	0	90.77	9.23	72.5	131.521	-183	1710	1131	13.2743	0.7965	85.9292	2.8475	1.1525	8	0	3	2	0	1	0	14.1	23.93
HRS-ES8-bin-44	13.256	89_3	yes	1370635	34.562	240	40	0	0	no	0	3.42659e+06	d__Bacteria;p__Bacteroidota;c__Bacteroidia;o__Flavobacteriales;f__Flavobacteriaceae;g__Flavobacterium;s__	6530	28379	5710	3811	HRS-ES8-bin-44	1175	261	303.75	12	75	75.67	0	0	0	0	93.5	6.5	68	94.095	-119	1394	948	8.9757	2.4287	88.5956	1.9574	1.0213	5	1	2	2	0	0	0	17.19	75.49
HRS-ES8-bin-45	13.256	167_2	yes	537028	49.467	104	54.31	3.45	100	no	0	954705	d__Bacteria;p__Actinobacteriota;c__Actinomycetia;o__Nanopelagicales;f__Nanopelagicaceae;g__Planktophila;s__	5342	16377	5163	3561	HRS-ES8-bin-45	522	257	284.1	13	75	76.38	0	0	0	0	97.19	2.81	9	35.0371	-97	1211	432	25.29	6.7285	67.9814	1.5326	0.7663	1	1	1	0	1	0	0	22.8	56.51
HRS-ES8-bin-47	13.256	6_1	yes	2986158	43.781	195	96.19	0.48	100	no	0	3.08954e+06	d__Bacteria;p__Bacteroidota;c__Bacteroidia;o__AKYH767;f__B-17BO;g__UBA2475;s__	21316	79537	15313	10654	HRS-ES8-bin-47	2485	281	346.74	29	75	77.03	2	2	0	0	92.29	7.71	49	99.2279	-71	3610	2322	14.1318	2.8867	82.9815	1.8109	0.6036	17	1	3	2	0	1	0	15.53	61.73
HRS-ES8-bin-51	13.256	118_1	no	919284	31.915	89	86.81	0.2	0	no	0	1.05684e+06	d__Bacteria;p__Proteobacteria;c__Alphaproteobacteria;o__Rickettsiales;f__Midichloriaceae;g__;s__	12388	35755	10329	7531	HRS-ES8-bin-51	882	248.5	297.17	31	77	78.74	2	1	1	0	93.22	6.78	29	75.4135	-123	1607	828	17.7751	1.2092	81.0157	0.4535	0	1	0	1	1	0	0	0	17.23	62.93
HRS-ES8-bin-55	13.256	108_6	yes	1020833	34.931	213	52.2	0.24	0	no	0	1.95093e+06	d__Bacteria;p__Bacteroidota;c__Bacteroidia;o__Sphingobacteriales;f__;g__;s__	4692	15373	4792	3512	HRS-ES8-bin-55	890	265	306.13	16	75	77.06	0	0	0	0	95.87	4.13	20	60.6101	-65	1505	696	11.7986	4.7482	83.4532	0.7865	0.5618	3	1	1	1	0	0	0	9.55	85.96
HRS-ES8-bin-58	13.256	182_5	yes	715104	44.661	141	47.04	2.19	0	no	0	1.48691e+06	d__Bacteria;p__Actinobacteriota;c__Actinomycetia;o__Nanopelagicales;f__Nanopelagicaceae;g__Planktophila;s__	4767	17081	5071	3622	HRS-ES8-bin-58	716	256	280.42	14	75	78.21	0	0	0	0	96.7	3.3	6	40.0883	-58	1440	590	30.3905	5.6027	64.0068	5.5866	1.257	2	0	2	2	0	0	0	17.74	56.15
HRS-ES8-bin-62	13.256	411_1	no	822283	37.067	111	70.78	0.43	100	no	0	1.15675e+06	d__Bacteria;p__Proteobacteria;c__Gammaproteobacteria;o__Burkholderiales;f__Methylophilaceae;g__Methylopumilus;s__Methylopumilus	8767	32241	7407	4858	HRS-ES8-bin-62	864	241	275.29	22	77	78.55	0	0	0	0	96.47	3.53	11	37.48	-58	812	776	17.9355	3.0968	78.9677	0.463	0.2315	2	2	1	1	0	0	0	14.12	72.11
HRS-ES8-bin-63	13.256	389_1	no	2504349	51.046	278	63.43	1.72	100	no	0	3.8803e+06	d__Bacteria;p__Proteobacteria;c__Gammaproteobacteria;o__Burkholderiales;f__Burkholderiaceae;g__Limnohabitans;s__	10714	40821	9008	6047	HRS-ES8-bin-63	2433	281	305.35	23	77	80.61	0	0	0	0	94.6	5.4	29	62.0891	-164	2095	2179	17.8145	2.6171	79.5684	2.425	0.5343	10	0	2	2	0	0	0	6.86	45.62
HRS-ES8-bin-72	13.256	85_1	yes	2356494	32.544	126	97.28	0.42	100	no	0	2.41221e+06	d__Bacteria;p__Bacteroidota;c__Bacteroidia;o__Flavobacteriales;f__Flavobacteriaceae;g__Flavobacterium;s__	25264	73410	18702	14461	HRS-ES8-bin-72	2094	276	322.58	33	75	77.24	0	0	0	0	90.94	9.06	60.5	106.658	-59	4285	2003	8.2418	2.4975	89.2607	1.6714	0.3343	9	1	1	1	0	0	0	14.71	76.98
HRS-ES8-bin-73	13.256	119_1	no	2462151	42.172	206	84.52	2.48	33.33	no	0	2.84085e+06	d__Bacteria;p__Proteobacteria;c__Gammaproteobacteria;o__Burkholderiales;f__Burkholderiaceae;g__Polynucleobacter;s__	16946	73321	11952	7619	HRS-ES8-bin-73	2344	287	304.49	33	77	78.67	1	0	1	0	93.14	6.86	32	77.7196	-171	1329	2173	13.8122	2.8545	83.3333	2.3891	0.6826	4	0	2	1	0	1	0	19.33	61.22
HRS-ES8-bin-76	13.256	253_1	no	1199695	53.379	241	43.91	2.74	100	no	0	2.65731e+06	d__Bacteria;p__Verrucomicrobiota;c__Verrucomicrobiae;o__Chthoniobacterales;f__Terrimicrobiaceae;g__UBA967;s__	4775	16983	4977	3629	HRS-ES8-bin-76	1276	218	266.47	12	75	77.67	0	0	0	0	92.34	7.66	36	87.7459	-191	1421	1048	22.1585	2.5788	75.2627	2.5862	1.2539	10	0	3	2	0	1	0	21.16	37.38
HRS-ES8-bin-80	13.256	234_1	no	2824676	65.706	316	88.32	1.4	83.33	no	0	3.15345e+06	d__Bacteria;p__Cyanobacteria;c__Cyanobacteriia;o__PCC-6307;f__Cyanobiaceae;g__;s__	10431	47341	8938	6204	HRS-ES8-bin-80	2791	235	274.99	43	75	78.12	0	0	0	0	87.59	12.41	64	139.117	-178	2652	2520	16.7924	2.8583	80.3493	3.6546	0.7882	8	0	5	1	1	3	0	9.78	5.59
HRS-ES8-bin-82	13.256	78_2	yes	1607269	32.35	250	40.52	1.72	100	no	0	3.89838e+06	d__Bacteria;p__Bacteroidota;c__Bacteroidia;o__Flavobacteriales;f__Flavobacteriaceae;g__Flavobacterium;s__	7401	32179	6429	4169	HRS-ES8-bin-82	1375	263	320.2	16	75	78	1	1	0	0	93.89	6.11	49	86.0385	-61	2409	1143	8.2312	1.7513	90.0175	1.8909	0.9455	5	0	3	3	0	0	0	14.25	80.8
HRS-ES8-bin-83	13.256	233_1	no	2576793	65.603	302	90.8	3.83	81.25	no	0	2.72919e+06	d__Bacteria;p__Cyanobacteria;c__Cyanobacteriia;o__PCC-6307;f__Cyanobiaceae;g__;s__	10131	44107	8532	5880	HRS-ES8-bin-83	2651	228	268.08	37	74	77.22	0	0	0	0	89.04	10.96	64	118.345	-198	3590	2387	16.3453	2.808	80.8466	3.5458	1.0185	6	0	4	1	1	2	0	10.07	6.34
HRS-ES8-bin-87	13.256	81_1	no	1958172	32.565	206	57.76	0	0	no	0	3.39019e+06	d__Bacteria;p__Bacteroidota;c__Bacteroidia;o__Flavobacteriales;f__Flavobacteriaceae;g__Flavobacterium;s__	11837	40009	9505	6433	HRS-ES8-bin-87	1685	285	337.94	18	75	77.11	0	0	0	0	93.8	6.2	46	81.1229	-90	4276	1498	8.016	2.2712	89.7128	2.0178	1.0682	6	0	1	1	0	0	0	14.18	80
HRS-ES8-bin-89	13.256	377_1	no	3488615	61.292	405	88.4	3.79	64.29	no	0	3.79683e+06	d__Bacteria;p__Proteobacteria;c__Gammaproteobacteria;o__Burkholderiales;f__Burkholderiaceae;g__Rhodoferax;s__	10861	53241	8613	5391	HRS-ES8-bin-89	3509	268	290.57	30	77	79.63	0	0	0	0	93.58	6.42	27	71.5166	-183	1506	3135	19.783	2.9036	77.3133	2.7073	0.7694	8	0	6	2	1	3	0	14.22	20.72
HRS-ES8-bin-92	13.256	75_1	yes	2015365	31.6	65	98.43	0.19	0	no	0	2.04362e+06	d__Bacteria;p__Bacteroidota;c__Bacteroidia;o__Flavobacteriales;f__Flavobacteriaceae;g__Flavobacterium;s__	41612	130025	31005	26087	HRS-ES8-bin-92	1781	290	339.23	38	75	76.95	0	0	0	0	92.59	7.41	62	85.0889	-60	3462	1755	6.7845	2.6226	90.5929	1.2914	0.2807	7	1	1	1	0	0	0	14.54	81.86
HRS-ES8-bin-94	13.256	347_0	yes	1842273	52.29	402	44.93	0.32	100	no	0	4.0872e+06	d__Bacteria;p__Proteobacteria;c__Gammaproteobacteria;o__Burkholderiales;f__Burkholderiaceae;g__SCGC-AAA027-K21;s__	4515	16892	4582	3495	HRS-ES8-bin-94	1639	271	294.9	13	77	81	0	0	0	0	93.78	6.22	51	91.6179	-176	2617	1252	15.5076	2.478	82.0144	2.5625	1.2813	0	0	4	2	1	1	0	22.21	45.82
HRS-ES9-bin-106	16.33	389_1	no	2639356	51.116	242	72.57	0	0	no	0	3.63698e+06	d__Bacteria;p__Proteobacteria;c__Gammaproteobacteria;o__Burkholderiales;f__Burkholderiaceae;g__Limnohabitans;s__	14469	48646	10906	7528	HRS-ES9-bin-106	2537	286	310.3	27	77	79.85	0	0	0	0	94.36	5.64	32	64.0904	-79	1822	2323	17.3557	2.7132	79.9311	1.7737	0.3942	8	0	2	2	0	0	0	7.06	46.31
HRS-ES9-bin-107	16.33	373_1	no	1174817	64.503	249	41.33	0	0	no	0	2.84253e+06	d__Bacteria;p__Proteobacteria;c__Gammaproteobacteria;o__Burkholderiales;f__Burkholderiaceae;g__Rhizobacter;s__	4693	11730	4718	3581	HRS-ES9-bin-107	1153	241	280.91	11	77	78.27	0	0	0	0	92.59	7.41	41	95.1421	-189	1690	916	17.0492	1.8579	81.0929	1.1275	0.6071	6	0	4	1	1	2	0	11.01	6.16
HRS-ES9-bin-108	16.33	42_1	no	3214192	33.061	76	100	1.1	25	no	0	3.17884e+06	d__Bacteria;p__Bacteroidota;c__Bacteroidia;o__Flavobacteriales;f__Crocinitomicaceae;g__M2408;s__	62168	258157	42292	33390	HRS-ES9-bin-108	2827	281	337.28	31	75	77.32	1	1	0	0	91.26	8.74	49	100.924	-157	2287	2784	11.8936	3.0902	85.0162	2.936	0.4599	16	0	5	3	0	2	0	15.99	69.51
HRS-ES9-bin-138	16.33	345_1	no	3371185	57.907	162	93.02	3.33	73.33	yes	1	3.50347e+06	d__Bacteria;p__Proteobacteria;c__Gammaproteobacteria;o__Pseudomonadales;f__Pseudohongiellaceae;g__;s__	32208	81162	20809	14064	HRS-ES9-bin-138	3182	270	316.35	35	77	79.43	1	0	1	0	92.16	7.84	44	86.4751	-197	4405	3057	14.7906	2.8141	82.3953	2.7341	0.2514	13	0	5	2	1	1	1	18.23	22.94
HRS-ES9-bin-142	16.33	280_2	no	1448578	66.332	261	53.92	0	0	no	0	2.68653e+06	d__Bacteria;p__Verrucomicrobiota;c__Verrucomicrobiae;o__Opitutales;f__UBA953;g__UBA953;s__	6259	18184	5550	3845	HRS-ES9-bin-142	1287	284	319.59	30	76	78.67	0	0	0	0	94.84	5.16	37.5	70.7831	-192	1672	1057	16.0985	1.7992	82.1023	2.1756	0.777	6	0	2	1	0	1	0	8.62	28.75
HRS-ES9-bin-16	16.33	113_2	yes	1108970	42.82	209	46.08	1.32	100	no	0	2.37485e+06	d__Bacteria;p__Bacteroidota;c__Bacteroidia;o__NS11-12g;f__UBA955;g__UBA955;s__	5488	14475	5306	3817	HRS-ES9-bin-16	910	276.5	329.24	14	76.5	78.57	0	0	0	0	95.35	4.65	27	72.088	-125	1928	717	16.4804	2.514	81.0056	1.7582	1.3187	6	0	1	1	0	0	0	11.32	69.01
HRS-ES9-bin-20	16.33	90_2	yes	1244088	33.769	256	50.26	1.74	62.5	no	0	2.43223e+06	d__Bacteria;p__Bacteroidota;c__Bacteroidia;o__Flavobacteriales;f__Flavobacteriaceae;g__Flavobacterium;s__	4816	16501	4859	3514	HRS-ES9-bin-20	1095	250	284.83	15	75	77.53	1	1	0	0	92.41	7.59	63	110.307	-197	3079	857	6.6589	2.2196	91.1215	3.105	1.7352	3	1	3	2	0	1	0	16.35	76.26
HRS-ES9-bin-23	16.33	167_4	yes	518020	49.364	97	48.56	0	0	no	0	1.06676e+06	d__Bacteria;p__Actinobacteriota;c__Actinomycetia;o__Nanopelagicales;f__Nanopelagicaceae;g__Planktophila;s__	5345	17279	5340	3810	HRS-ES9-bin-23	499	265	290.01	13	75	78.15	0	0	0	0	97.32	2.68	9	33.3976	-97	1127	416	25.3012	6.2651	68.4337	0.2004	0	1	1	1	0	1	0	0	22.85	56.11
HRS-ES9-bin-25	16.33	81_1	no	2034613	32.721	224	66.38	2.59	100	no	0	2.98571e+06	d__Bacteria;p__Bacteroidota;c__Bacteroidia;o__Flavobacteriales;f__Flavobacteriaceae;g__Flavobacterium;s__	11160	30879	9083	6118	HRS-ES9-bin-25	1727	290	339.46	19	75	77.89	0	0	0	0	93.72	6.28	49	83.935	-90	3079	1523	7.4244	2.1682	90.4074	1.8529	1.0423	4	0	1	1	0	0	0	13.67	80.54
HRS-ES9-bin-29	16.33	386_5	yes	1415835	53.59	252	59.71	1.36	80	no	0	2.33894e+06	d__Bacteria;p__Proteobacteria;c__Gammaproteobacteria;o__Burkholderiales;f__Burkholderiaceae;g__Limnohabitans;s__	5760	18474	5618	3925	HRS-ES9-bin-29	1573	230	261.06	17	77	79.76	0	0	0	0	94.9	5.1	16	53.9141	-197	2113	1339	22.7205	3.6622	73.6173	1.2079	0.6357	5	0	2	2	0	0	0	11.19	36.68
HRS-ES9-bin-31	16.33	111_1	no	1244209	41.837	251	49.29	0	0	no	0	2.52426e+06	d__Bacteria;p__Bacteroidota;c__Bacteroidia;o__Flavobacteriales;f__UA16;g__UBA4660;s__	4944	14800	4957	3561	HRS-ES9-bin-31	1082	259	303.65	18	75	77.56	1	1	0	0	95.5	4.5	13	65.5855	-198	1595	855	22.2482	5.0351	72.7166	0.647	0.3697	8	1	2	2	0	0	0	14.51	66.54
HRS-ES9-bin-34	16.33	388_3	yes	1618032	51.764	314	49.61	1.72	100	no	0	3.20541e+06	d__Bacteria;p__Proteobacteria;c__Gammaproteobacteria;o__Burkholderiales;f__Burkholderiaceae;g__Limnohabitans;s__	5220	18620	5152	3759	HRS-ES9-bin-34	1603	257	283.57	22	77	78.27	0	0	0	0	94.33	5.67	25	69.9275	-108	1723	1312	18.6117	1.9832	79.405	1.2477	0.4367	3	0	2	1	0	1	0	7.3	49.47
HRS-ES9-bin-35	16.33	398_1	no	3384437	58.095	98	99.16	1.69	42.86	no	0	3.35543e+06	d__Bacteria;p__Proteobacteria;c__Gammaproteobacteria;o__Burkholderiales;f__Burkholderiaceae;g__Limnohabitans;s__	57236	154194	34535	27449	HRS-ES9-bin-35	3253	287	316.64	40	77	79.42	1	1	0	0	93.02	6.98	35	73.914	-149	1660	3197	15.582	2.1902	82.2278	1.783	0.5841	6	0	4	1	1	2	0	3.38	18.81
HRS-ES9-bin-36	16.33	21_1	no	1463794	44.505	302	44.55	2.11	100	no	0	3.2164e+06	d__Bacteria;p__Bacteroidota;c__Bacteroidia;o__Cytophagales;f__Cyclobacteriaceae;g__Algoriphagus;s__	4941	17980	4847	3570	HRS-ES9-bin-36	1308	245	289.95	15	75	76.53	0	0	0	0	91.98	8.02	59	114.753	-100	2047	1024	12.4145	1.6618	85.9238	1.9878	1.3761	5	1	1	1	0	0	0	17.28	61.01
HRS-ES9-bin-39	16.33	22_5	no	1397913	33.034	223	63.51	0.23	100	no	0	2.19603e+06	d__Bacteria;p__Bacteroidota;c__Bacteroidia;o__Flavobacteriales;f__Crocinitomicaceae;g__UBA952;s__	6988	19802	6268	4427	HRS-ES9-bin-39	1216	262.5	311.88	16	75	77	0	0	0	0	94.99	5.01	22	69.4599	-96	2439	1010	14.5689	3.9643	81.4668	0.9868	0.5757	5	0	2	2	0	0	0	14.14	72.04
HRS-ES9-bin-54	16.33	85_1	no	1981973	32.358	294	81.74	2.64	69.23	no	0	2.36072e+06	d__Bacteria;p__Bacteroidota;c__Bacteroidia;o__Flavobacteriales;f__Flavobacteriaceae;g__Flavobacterium;s__	7760	41339	6741	4445	HRS-ES9-bin-54	1761	259	302.36	21	75	76.9	0	0	0	0	92.31	7.69	57	102.409	-59	4285	1489	8.6694	2.1505	89.1801	2.0443	1.0789	9	1	1	1	0	0	0	14.54	76.94
HRS-ES9-bin-57	16.33	377_1	yes	3716183	61.436	390	91.91	2.07	72.73	yes	1	3.95959e+06	d__Bacteria;p__Proteobacteria;c__Gammaproteobacteria;o__Burkholderiales;f__Burkholderiaceae;g__Rhodoferax;s__	12077	60396	9528	6242	HRS-ES9-bin-57	3727	271	292.77	35	77	79.23	1	1	0	0	93.59	6.41	28	70.5832	-184	1499	3374	19.9526	2.5793	77.4681	2.9514	0.8586	6	0	7	2	1	4	0	13.42	21.09
HRS-ES9-bin-6	16.33	404_3	yes	1022704	55.583	217	41.89	0.28	50	no	0	2.43457e+06	d__Bacteria;p__Proteobacteria;c__Alphaproteobacteria;o__Sphingomonadales;f__Sphingomonadaceae;g__Sphingorhabdus_B;s__	4593	17835	4712	3555	HRS-ES9-bin-6	1057	231	270.65	14	77	80.36	0	0	0	0	93.26	6.74	32	80.692	-198	1204	855	21.7799	3.7471	74.4731	0.7569	0.1892	1	0	4	1	1	2	0	18.92	38.22
HRS-ES9-bin-65	16.33	411_1	no	896989	37.056	113	73.85	1.5	75	no	0	1.19639e+06	d__Bacteria;p__Proteobacteria;c__Gammaproteobacteria;o__Burkholderiales;f__Methylophilaceae;g__Methylopumilus;s__Methylopumilus	8601	57265	7937	4592	HRS-ES9-bin-65	926	240	276.64	23	77	78.65	0	0	0	0	95.71	4.29	12	46.0215	-49	2832	838	18.7575	2.9869	78.2557	1.8359	1.5119	6	2	2	1	0	1	0	14.58	71.17
HRS-ES9-bin-66	16.33	54_1	no	1226581	36.267	218	51.38	0	0	no	0	2.38727e+06	d__Bacteria;p__Bacteroidota;c__Bacteroidia;o__Chitinophagales;f__Chitinophagaceae;g__Sediminibacterium;s__	5732	23071	5626	3836	HRS-ES9-bin-66	1028	286	330.64	10	75	76.4	0	0	0	0	95.86	4.14	40	61.8356	-80	1329	822	9.866	1.9488	88.1851	0.6809	0.5837	5	0	1	1	0	0	0	20.82	75.58
HRS-ES9-bin-67	16.33	103_1	no	2198994	41.188	162	93.36	1.35	40	no	0	2.32359e+06	d__Bacteria;p__Bacteroidota;c__Bacteroidia;o__Flavobacteriales;f__Flavobacteriaceae;g__Flavobacterium;s__	19772	76049	13574	9338	HRS-ES9-bin-67	1880	281.5	336.46	32	75	76.88	2	2	0	0	92.76	7.24	46	90.8636	-58	7046	1753	9.9886	3.0822	86.9292	1.1702	0.4787	7	1	4	3	0	1	0	16.6	77.07
HRS-ES9-bin-69	16.33	33_6	yes	1389369	39.811	272	56.74	0.27	100	no	0	2.44205e+06	d__Bacteria;p__Bacteroidota;c__Bacteroidia;o__Flavobacteriales;f__Crocinitomicaceae;g__UBA952;s__	5258	28174	5107	3706	HRS-ES9-bin-69	1257	249	291.87	19	75	77.47	0	0	0	0	95.74	4.26	20	58.9074	-112	1841	1005	19.8207	4.1833	75.996	2.6253	1.2729	11	1	2	2	0	0	0	14.96	68.66
HRS-ES9-bin-72	16.33	119_1	no	2479221	42.291	198	89.11	2.63	45.45	no	0	2.70903e+06	d__Bacteria;p__Proteobacteria;c__Gammaproteobacteria;o__Burkholderiales;f__Burkholderiaceae;g__Polynucleobacter;s__	18368	85449	12521	8377	HRS-ES9-bin-72	2377	285	304.81	29	77	79.24	0	0	0	0	93.33	6.67	31	74.9135	-171	1328	2209	14.4475	2.8986	82.654	2.1035	0.3786	4	0	2	1	0	1	0	18.85	61.13
HRS-ES9-bin-76	16.33	84_1	no	1605597	34.517	302	55.17	0.86	100	no	0	2.88524e+06	d__Bacteria;p__Bacteroidota;c__Bacteroidia;o__Flavobacteriales;f__Flavobacteriaceae;g__Flavobacterium;s__	5496	18488	5316	3817	HRS-ES9-bin-76	1405	247	292.81	22	75	76.18	0	0	0	0	91.57	8.43	76	120.308	-82	2025	1126	7.6444	1.5111	90.8444	2.1352	1.0676	3	0	4	3	0	1	0	16.37	76.01
HRS-ES9-bin-78	16.33	284_1	no	2944898	61.066	370	86.19	1.7	83.33	no	0	3.35867e+06	d__Bacteria;p__Verrucomicrobiota;c__Verrucomicrobiae;o__Opitutales;f__Opitutaceae;g__Tous-C4FEB;s__	9650	34275	7959	5269	HRS-ES9-bin-78	2552	292	330.3	42	77	78.67	1	0	1	0	92.8	7.2	56	95.2589	-177	2427	2226	10.9213	1.1685	87.9101	2.5862	1.058	12	0	5	2	0	2	1	8.27	45.34
HRS-ES9-bin-80	16.33	354_1	no	1741339	55.576	336	63.94	0.25	100	no	0	2.71659e+06	d__Bacteria;p__Proteobacteria;c__Gammaproteobacteria;o__Burkholderiales;f__Burkholderiaceae;g__SYFN01;s__	5142	23253	5182	3683	HRS-ES9-bin-80	1762	237.5	272.86	25	77	79.2	0	0	0	0	92.7	7.3	37	87.5782	-192	2510	1452	15.6444	3.2391	81.1165	1.6459	0.3973	3	0	4	2	1	1	0	13.68	41.43
HRS-ES9-bin-81	16.33	114_2	no	648158	30.32	112	67.54	1.81	100	no	0	942295	d__Bacteria;p__Proteobacteria;c__Alphaproteobacteria;o__Pelagibacterales;f__Pelagibacteraceae;g__Fonsibacter;s__	6264	23451	5787	4135	HRS-ES9-bin-81	662	238	279.02	15	77	80.13	2	0	1	1	97.16	2.84	5	32.5115	-86	981	568	22.7513	8.4656	68.7831	1.9637	1.3595	2	0	1	1	0	0	0	11.93	75.38
HRS-ES9-bin-87	16.33	352_1	no	2330913	63.496	357	81.25	2.45	66.67	no	0	2.79853e+06	d__Bacteria;p__Proteobacteria;c__Gammaproteobacteria;o__Steroidobacterales;f__Steroidobacteraceae;g__;s__	7207	26867	6529	4350	HRS-ES9-bin-87	2205	262	306.79	27	76	78.19	0	0	0	0	93.86	6.14	33	76.2773	-195	1506	1876	21.44	2.9867	75.5733	1.542	0.5442	8	1	6	2	1	3	0	19.46	24.94
HRS-ES9-bin-89	16.33	7_1	no	2051515	40.062	310	83.43	0.25	100	no	0	2.45282e+06	d__Bacteria;p__Bacteroidota;c__Bacteroidia;o__Chitinophagales;f__Chitinophagaceae;g__OLB11;s__	7119	35271	6617	4597	HRS-ES9-bin-89	1734	263	316.14	25	75	76.76	0	0	0	0	92.34	7.66	66	108.277	-159	3799	1452	7.9256	1.0338	91.0407	1.2111	0.4037	6	0	1	1	0	0	0	18.45	71.05
HRS-ES9-bin-90	16.33	6_1	no	2984223	43.874	194	98.89	1.59	75	yes	1	2.96974e+06	d__Bacteria;p__Bacteroidota;c__Bacteroidia;o__AKYH767;f__B-17BO;g__UBA2475;s__	26512	63551	15382	9720	HRS-ES9-bin-90	2490	279	345.14	24	75	76.33	3	2	1	0	92.11	7.89	49	101.325	-71	2930	2325	14.1566	3.1842	82.6592	1.6064	0.3614	19	1	4	2	0	2	0	15.74	61.53
HRSG-E10-bin-10	16.5945	407_1	no	885117	48.159	160	56.85	2.28	100	no	0	1.52144e+06	d__Bacteria;p__Proteobacteria;c__Gammaproteobacteria;o__Burkholderiales;f__Methylophilaceae;g__Methylotenera;s__	5535	19689	5531	3731	HRSG-E10-bin-10	875	231	274.11	19	77	79.53	0	0	0	0	93.38	6.62	43	79.7698	-125	1802	735	11.1717	2.7248	86.1035	1.4857	1.1429	5	0	2	2	0	0	0	18.63	68
HRSG-E10-bin-103	16.5945	113_3	yes	1454584	43.222	251	57.92	1.21	100	no	0	2.48098e+06	d__Bacteria;p__Bacteroidota;c__Bacteroidia;o__NS11-12g;f__UBA955;g__UBA955;s__	5855	35345	5795	3885	HRSG-E10-bin-103	1187	275	334.95	21	75	76.57	0	0	0	0	95.08	4.92	31	74.7638	-161	2527	958	14.838	2.4033	82.7586	1.6849	1.011	8	1	1	1	0	0	0	10.36	68.74
HRSG-E10-bin-12	16.5945	83_1	yes	2056679	34.123	321	61.55	1.72	0	no	0	3.284e+06	d__Bacteria;p__Bacteroidota;c__Bacteroidia;o__Flavobacteriales;f__Flavobacteriaceae;g__Flavobacterium;s__	6785	31271	6407	4268	HRSG-E10-bin-12	1753	259	306.34	21	75	76.86	0	0	0	0	92.51	7.49	69	105.991	-85	2057	1455	7.0839	2.2696	90.6465	1.4832	0.3993	6	0	5	2	0	3	0	17.8	74.79
HRSG-E10-bin-15	16.5945	352_1	no	1879033	63.519	356	62.58	2.3	33.33	no	0	2.93355e+06	d__Bacteria;p__Proteobacteria;c__Gammaproteobacteria;o__Steroidobacterales;f__Steroidobacteraceae;g__;s__	5489	19293	5278	3831	HRSG-E10-bin-15	1786	253.5	299.87	25	76	77.92	0	0	0	0	94.07	5.93	36	76.6206	-195	1513	1456	21.0997	2.7491	76.1512	2.1837	1.1198	5	1	2	1	1	0	0	19.99	23.8
HRSG-E10-bin-17	16.5945	84_2	yes	1233023	34.79	242	48.59	1.72	100	no	0	2.49396e+06	d__Bacteria;p__Bacteroidota;c__Bacteroidia;o__Flavobacteriales;f__Flavobacteriaceae;g__Flavobacterium;s__	5304	13781	5095	3807	HRSG-E10-bin-17	1078	247	286.56	13	75	77.62	0	0	0	0	92.05	7.95	73	115.426	-144	4434	850	8.1272	1.4134	90.4594	0.9276	0.3711	5	0	3	2	0	1	0	16.14	76.16
HRSG-E10-bin-19	16.5945	377_1	no	3604388	61.564	369	87.63	2.39	50	yes	1	4.01488e+06	d__Bacteria;p__Proteobacteria;c__Gammaproteobacteria;o__Burkholderiales;f__Burkholderiaceae;g__Rhodoferax;s__	13593	70514	9767	6066	HRSG-E10-bin-19	3583	273	296.37	38	77	79.39	1	1	0	0	93.8	6.2	27	68.6499	-196	2499	3254	20.1045	2.7667	77.1288	2.6235	0.6698	7	0	7	2	1	4	0	13.98	20.12
HRSG-E10-bin-22	16.5945	111_1	yes	2313493	41.884	194	88.63	2.02	66.67	no	0	2.55755e+06	d__Bacteria;p__Bacteroidota;c__Bacteroidia;o__Flavobacteriales;f__UA16;g__UBA4660;s__	16019	68124	11925	8644	HRSG-E10-bin-22	1976	294	352.31	26	75	77.54	1	1	0	0	95.63	4.37	20	55.8286	-87	3209	1810	20.8402	4.3671	74.7927	2.0243	1.1134	9	1	2	2	0	0	0	14.78	67
HRSG-E10-bin-24	16.5945	66_1	no	2422158	35.678	294	85.83	2.65	44.44	no	0	2.74726e+06	d__Bacteria;p__Bacteroidota;c__Bacteroidia;o__Chitinophagales;f__Chitinophagaceae;g__Ferruginibacter;s__	9845	32519	8238	5362	HRSG-E10-bin-24	1981	274	326.52	28	75	77.39	0	0	0	0	90.47	9.53	74.5	134.345	-182	5974	1719	7.1013	1.3388	91.56	1.6153	0.6562	13	0	4	3	0	1	0	15.8	70.27
HRSG-E10-bin-27	16.5945	411_1	no	833132	37.055	107	73.43	0.43	50	no	0	1.12971e+06	d__Bacteria;p__Proteobacteria;c__Gammaproteobacteria;o__Burkholderiales;f__Methylophilaceae;g__Methylopumilus;s__Methylopumilus	8586	33586	7786	5388	HRSG-E10-bin-27	851	249	284.28	21	77	79	1	1	0	0	95.74	4.26	13	46.359	-52	1878	767	17.1018	3.2637	79.6345	0.47	0.235	3	2	2	1	0	1	0	14.22	71.45
HRSG-E10-bin-3	16.5945	315_1	no	2000491	59.977	356	69.78	1.16	100	no	0	2.8336e+06	d__Bacteria;p__Proteobacteria;c__Alphaproteobacteria;o__Rhodobacterales;f__Rhodobacteraceae;g__Cypionkella;s__	5817	22188	5619	4010	HRSG-E10-bin-3	1949	257	284.81	24	77	79.92	0	0	0	0	93.18	6.82	43	84.4162	-192	1818	1618	21.7069	3.8961	74.397	1.2827	0.4105	5	0	4	1	1	2	0	15.6	38.79
HRSG-E10-bin-34	16.5945	280_2	no	1723620	66.329	266	78.04	2.93	60	no	0	2.14392e+06	d__Bacteria;p__Verrucomicrobiota;c__Verrucomicrobiae;o__Opitutales;f__UBA953;g__UBA953;s__	7118	29983	6479	4304	HRSG-E10-bin-34	1499	284	326.07	26	76	78.31	2	1	0	1	94.69	5.31	38	72.4937	-189	1557	1263	15.0555	1.981	82.9635	1.8012	0.6004	7	0	2	1	0	1	0	8.14	31.02
HRSG-E10-bin-35	16.5945	155_6	yes	768712	41.425	142	45.84	3.18	61.54	no	0	1.62362e+06	d__Bacteria;p__Actinobacteriota;c__Actinomycetia;o__Nanopelagicales;f__Nanopelagicaceae;g__Nanopelagicus;s__	5521	17702	5413	3807	HRSG-E10-bin-35	786	242	273.08	18	76	78.61	0	0	0	0	95.23	4.77	11.5	55.358	-177	2341	663	26.284	5.8912	67.8248	4.5802	2.0356	2	0	4	3	1	0	0	17.18	62.85
HRSG-E10-bin-36	16.5945	7_1	no	2262235	39.906	325	83.25	1.26	50	no	0	2.68316e+06	d__Bacteria;p__Bacteroidota;c__Bacteroidia;o__Chitinophagales;f__Chitinophagaceae;g__OLB11;s__	7874	33880	6960	4684	HRSG-E10-bin-36	1917	258	315.3	25	75	78.36	2	1	1	0	92.23	7.77	66	108.558	-111	3568	1621	7.4691	1.358	91.1728	1.7736	1.0433	8	0	2	2	0	0	0	18.41	70.58
HRSG-E10-bin-4	16.5945	110_1	yes	1330549	41.777	233	46.22	0.54	0	no	0	2.86318e+06	d__Bacteria;p__Bacteroidota;c__Bacteroidia;o__Flavobacteriales;f__UA16;g__UBA4660;s__	6006	28538	5710	4045	HRSG-E10-bin-4	1151	259	315.29	11	75	77.09	0	0	0	0	95.92	4.08	16	58.3201	-127	2747	932	19.7637	5.0483	75.188	0.8688	0.6082	7	1	4	3	0	1	0	13.21	69.85
HRSG-E10-bin-41	16.5945	88_1	yes	2532428	32.273	220	88.75	1.31	0	no	0	2.81606e+06	d__Bacteria;p__Bacteroidota;c__Bacteroidia;o__Flavobacteriales;f__Flavobacteriaceae;g__Flavobacterium;s__	15735	80279	11511	7187	HRSG-E10-bin-41	2275	266	315.99	24	75	77.17	0	0	0	0	91.73	8.27	62	100.682	-114	3616	2081	8.9423	2.6442	88.4135	2.0659	0.2198	12	1	3	2	0	1	0	16.26	76.7
HRSG-E10-bin-43	16.5945	81_1	yes	2040363	32.675	193	71.71	1.72	0	no	0	2.79636e+06	d__Bacteria;p__Bacteroidota;c__Bacteroidia;o__Flavobacteriales;f__Flavobacteriaceae;g__Flavobacterium;s__	13745	51512	10571	6727	HRSG-E10-bin-43	1761	286	331.44	21	75	77.81	2	2	0	0	93.21	6.79	47	87.0622	-101	4385	1592	7.3539	2.3256	90.3206	1.8171	0.5679	7	0	1	1	0	0	0	13.86	80.64
HRSG-E10-bin-44	16.5945	345_1	no	3426231	57.929	113	93.64	1.85	28.57	yes	2	3.59125e+06	d__Bacteria;p__Proteobacteria;c__Gammaproteobacteria;o__Pseudomonadales;f__Pseudohongiellaceae;g__;s__	52991	158179	30320	23571	HRSG-E10-bin-44	3193	277	323.44	35	77	79.43	0	0	0	0	92.21	7.79	46	85.6568	-197	4405	3116	14.703	2.7929	82.504	3.1005	0.2819	13	0	5	2	1	1	1	17.95	22.89
HRSG-E10-bin-46	16.5945	233_1	yes	2891826	65.491	246	97.06	2.04	88.89	no	0	2.91864e+06	d__Bacteria;p__Cyanobacteria;c__Cyanobacteriia;o__PCC-6307;f__Cyanobiaceae;g__;s__	16547	76933	11755	8199	HRSG-E10-bin-46	2902	235	277.7	39	74	76.72	1	0	0	1	89.01	10.99	64	117.832	-172	3082	2697	16.6543	2.9674	80.3783	4.3074	0.9649	9	0	5	1	1	3	0	9.82	6.58
HRSG-E10-bin-48	16.5945	99_1	yes	2165429	37.274	271	73.62	0	0	no	0	2.94136e+06	d__Bacteria;p__Bacteroidota;c__Bacteroidia;o__Flavobacteriales;f__Flavobacteriaceae;g__Flavobacterium;s__	9541	32842	7990	5132	HRSG-E10-bin-48	1868	263.5	313.4	21	75	77.33	1	1	0	0	91.99	8.01	60	107.109	-143	3883	1621	9.6914	2.7778	87.5309	1.4989	0.2677	9	0	4	3	0	1	0	21.84	69.91
HRSG-E10-bin-49	16.5945	404_4	yes	1249345	55.49	263	46.48	1.1	50	no	0	2.65835e+06	d__Bacteria;p__Proteobacteria;c__Alphaproteobacteria;o__Sphingomonadales;f__Sphingomonadaceae;g__Sphingorhabdus_B;s__	4819	16030	4750	3490	HRSG-E10-bin-49	1253	245	277.61	14	77	80.86	0	0	0	0	93.72	6.28	28	78.1793	-174	1356	1005	22.012	4.0837	73.9044	2.075	1.1173	1	1	3	1	0	2	0	16.6	40.78
HRSG-E10-bin-51	16.5945	21_1	no	1690199	44.866	335	47.14	1.34	80	no	0	3.53744e+06	d__Bacteria;p__Bacteroidota;c__Bacteroidia;o__Cytophagales;f__Cyclobacteriaceae;g__Algoriphagus;s__	5036	27003	5045	3585	HRSG-E10-bin-51	1505	244	289.27	13	75	78	0	0	0	0	92.05	7.95	56	113.454	-165	2215	1185	13.598	1.6892	84.7128	2.9236	1.9934	8	0	1	1	0	0	0	17.21	61
HRSG-E10-bin-52	16.5945	389_1	no	2595270	51.074	265	72.92	0	0	no	0	3.55906e+06	d__Bacteria;p__Proteobacteria;c__Gammaproteobacteria;o__Burkholderiales;f__Burkholderiaceae;g__Limnohabitans;s__	12085	42035	9793	6476	HRSG-E10-bin-52	2518	280	305.25	28	77	79.89	0	0	0	0	94.36	5.64	31	64.2192	-119	1858	2282	17.6238	2.4551	79.9211	2.2637	0.3574	8	0	3	2	0	1	0	7.31	45.71
HRSG-E10-bin-53	16.5945	386_6	yes	1535078	53.641	248	58.99	1.25	60	no	0	2.56974e+06	d__Bacteria;p__Proteobacteria;c__Gammaproteobacteria;o__Burkholderiales;f__Burkholderiaceae;g__Limnohabitans;s__	6450	26606	6189	4093	HRSG-E10-bin-53	1629	244	275.91	19	77	80.42	0	0	0	0	94.61	5.39	17	59.105	-197	1807	1401	22.5	3.3571	74.1429	1.4119	0.8594	5	0	2	2	0	0	0	12.03	35.97
HRSG-E10-bin-57	16.5945	388_2	yes	2022142	51.834	313	64.26	3.45	100	no	0	3.03825e+06	d__Bacteria;p__Proteobacteria;c__Gammaproteobacteria;o__Burkholderiales;f__Burkholderiaceae;g__Limnohabitans;s__	6934	23123	6460	4357	HRSG-E10-bin-57	1980	266	296.26	19	77	79.16	0	0	0	0	95.02	4.98	25	59.7693	-168	1864	1687	19.5136	2.1945	78.2918	1.8687	0.7071	4	0	2	1	0	1	0	7.02	47.78
HRSG-E10-bin-58	16.5945	390_5	yes	1491759	51.524	299	57.05	1.72	100	no	0	2.56985e+06	d__Bacteria;p__Proteobacteria;c__Gammaproteobacteria;o__Burkholderiales;f__Burkholderiaceae;g__Limnohabitans;s__	4919	22913	4989	3676	HRSG-E10-bin-58	1467	257	279.55	10	76.5	80.3	0	0	0	0	94.03	5.97	26	75.5798	-123	2033	1179	18.4211	2.8014	78.7776	2.3858	1.227	0	0	2	1	0	1	0	8.59	44.24
HRSG-E10-bin-69	16.5945	41_1	yes	2277461	32.865	297	86.08	1.82	80	no	0	2.5976e+06	d__Bacteria;p__Bacteroidota;c__Bacteroidia;o__Flavobacteriales;f__Crocinitomicaceae;g__M2408;s__	9241	38138	7668	5087	HRSG-E10-bin-69	1923	268	319.74	21	75	76.9	1	1	0	0	92.52	7.48	39	103.355	-182	2338	1649	11.4078	2.8519	85.7403	1.3001	0.312	9	0	4	2	0	2	0	12.95	73.17
HRSG-E10-bin-74	16.5945	175_2	yes	786087	47.713	156	45.18	0.92	0	no	0	1.72389e+06	d__Bacteria;p__Actinobacteriota;c__Actinomycetia;o__Nanopelagicales;f__Nanopelagicaceae;g__Planktophila;s__	4989	22794	5039	3662	HRSG-E10-bin-74	769	254	283.69	13	75	78.31	0	0	0	0	96.79	3.21	9	40.185	-64	857	628	25.1994	7.177	67.6236	1.8205	0.3901	0	1	4	3	1	0	0	27.18	49.28
HRSG-E10-bin-75	16.5945	103_1	no	2134378	41.081	196	91	2.22	80	no	0	2.2934e+06	d__Bacteria;p__Bacteroidota;c__Bacteroidia;o__Flavobacteriales;f__Flavobacteriaceae;g__Flavobacterium;s__	15927	57450	10889	7523	HRSG-E10-bin-75	1851	274	328.06	30	75	76.57	1	1	0	0	92.9	7.1	44	89.8162	-183	3213	1688	10.0771	3.0231	86.8998	1.5127	0.6483	5	1	5	3	0	2	0	16.48	77.09
HRSG-E10-bin-77	16.5945	100_0	yes	1863772	33.36	336	70.75	1.53	42.86	no	0	2.594e+06	d__Bacteria;p__Bacteroidota;c__Bacteroidia;o__Flavobacteriales;f__Flavobacteriaceae;g__Flavobacterium;s__	5877	27752	5546	3781	HRSG-E10-bin-77	1598	248	298.93	18	75	77.06	0	0	0	0	92.15	7.85	71	114.179	-84	1849	1283	7.4103	2.0281	90.5616	1.4393	0.5632	4	1	5	3	0	2	0	20.03	70.65
HRSG-E10-bin-82	16.5945	42_1	no	3187968	33.037	124	100	1.64	20	no	0	3.13569e+06	d__Bacteria;p__Bacteroidota;c__Bacteroidia;o__Flavobacteriales;f__Crocinitomicaceae;g__M2408;s__	42613	156058	25709	20744	HRSG-E10-bin-82	2821	276	331.88	32	75	77.22	1	1	0	0	91.34	8.66	50	101.158	-65	3298	2731	11.8315	3.1136	85.0549	2.9422	0.4608	16	0	5	3	0	2	0	15.85	69.66
HRSG-E10-bin-83	16.5945	398_1	no	3378394	58.098	80	97.4	0.92	33.33	no	0	3.43667e+06	d__Bacteria;p__Proteobacteria;c__Gammaproteobacteria;o__Burkholderiales;f__Burkholderiaceae;g__Limnohabitans;s__	66942	146254	42229	33095	HRSG-E10-bin-83	3248	288	317.84	37	77	79.76	1	1	0	0	93.15	6.85	35	72.1859	-165	1660	3207	15.8453	2.0898	82.0649	1.9704	0.5234	6	0	4	1	1	2	0	3.33	18.72
HRSG-E10-bin-85	16.5945	284_1	yes	2967579	61.225	331	93.28	2.77	83.33	no	0	3.09324e+06	d__Bacteria;p__Verrucomicrobiota;c__Verrucomicrobiae;o__Opitutales;f__Opitutaceae;g__Tous-C4FEB;s__	11305	45747	8965	5875	HRSG-E10-bin-85	2521	295	338.43	39	77	79.33	0	0	0	0	92.79	7.21	57	95.9565	-127	3634	2230	11.3055	1.0767	87.6178	2.3007	0.9917	14	0	5	2	0	2	1	8.37	45.78
HRSG-E10-bin-9	16.5945	22_5	no	1581362	33.086	276	74.59	3.44	80	no	0	2.04714e+06	d__Bacteria;p__Bacteroidota;c__Bacteroidia;o__Flavobacteriales;f__Crocinitomicaceae;g__UBA952;s__	6003	18572	5729	4073	HRSG-E10-bin-9	1393	255	303.52	21	74	76.48	0	0	0	0	94.18	5.82	22	80.8218	-43	2722	1140	15.8033	4.1264	80.0702	2.6561	1.8665	13	0	2	2	0	0	0	15.79	70.64
HRSG-E10-bin-90	16.5945	397_6	yes	1762892	59.752	318	62.23	3.79	66.67	no	0	2.7255e+06	d__Bacteria;p__Proteobacteria;c__Gammaproteobacteria;o__Burkholderiales;f__Burkholderiaceae;g__Polaromonas;s__	5760	17375	5543	3843	HRSG-E10-bin-90	1836	251.5	271.83	15	77	80.2	0	0	0	0	93.43	6.57	36	75.4935	-198	1192	1535	17.7314	1.6949	80.5737	1.0893	0.5447	4	0	1	1	0	0	0	9.37	28.49
HRSG-E10-bin-92	16.5945	77_2	no	1902557	32.511	187	90.85	1.99	100	no	0	2.0525e+06	d__Bacteria;p__Bacteroidota;c__Bacteroidia;o__Flavobacteriales;f__Flavobacteriaceae;g__Flavobacterium;s__	13859	35649	10174	7130	HRSG-E10-bin-92	1752	259	308.71	31	75	77.45	2	2	0	0	92.71	7.29	57	86.7904	-61	2980	1599	8.761	2.7534	88.4856	1.7123	0.9132	7	1	2	1	0	1	0	13.07	81.79
HRSG-E10-bin-93	16.5945	54_1	yes	1280617	36.204	223	42.23	0	0	no	0	3.03248e+06	d__Bacteria;p__Bacteroidota;c__Bacteroidia;o__Chitinophagales;f__Chitinophagaceae;g__Sediminibacterium;s__	6223	16229	5742	4058	HRSG-E10-bin-93	1083	275	322.68	19	75	77.05	0	0	0	0	95.19	4.81	38	69.9455	-80	2271	882	8.9671	1.8161	89.2168	2.6777	1.7544	3	0	1	1	0	0	0	19.3	77.1
HRSG-E10-bin-95	16.5945	75_2	no	1310174	31.626	238	60.84	1.41	80	no	0	2.12311e+06	d__Bacteria;p__Bacteroidota;c__Bacteroidia;o__Flavobacteriales;f__Flavobacteriaceae;g__Flavobacterium;s__	5868	24628	5504	3749	HRSG-E10-bin-95	1172	251.5	303.24	21	75	76.19	0	0	0	0	94.2	5.8	59	79.5351	-96	2367	956	7.5393	3.3508	89.1099	1.7065	0.8532	4	1	1	1	0	0	0	11.95	83.7
HRSG-E10-bin-97	16.5945	33_1	yes	1666743	39.709	290	66.77	2.43	100	no	0	2.43559e+06	d__Bacteria;p__Bacteroidota;c__Bacteroidia;o__Flavobacteriales;f__Crocinitomicaceae;g__UBA952;s__	5990	27454	5747	3883	HRSG-E10-bin-97	1522	248	294.75	25	75	77.64	0	0	0	0	94.64	5.36	23	70.9516	-82	2662	1261	18.4127	5.2381	76.3492	1.774	0.9855	16	0	2	2	0	0	0	14.98	68.73
HRSG-E10-bin-98	16.5945	78_1	no	1761453	32.547	276	64.81	3.45	100	no	0	2.62411e+06	d__Bacteria;p__Bacteroidota;c__Bacteroidia;o__Flavobacteriales;f__Flavobacteriaceae;g__Flavobacterium;s__	6661	37921	6382	4362	HRSG-E10-bin-98	1496	257.5	314.61	20	75	78.35	1	1	0	0	93.46	6.54	48	92.6487	-185	2021	1245	8.6013	1.7685	89.6302	2.3396	1.0027	3	0	3	3	0	0	0	14.3	80.28
HRSG-E11-bin-100	15.6773	345_1	no	2782592	57.907	354	83.56	1.54	0	yes	1	3.27877e+06	d__Bacteria;p__Proteobacteria;c__Gammaproteobacteria;o__Pseudomonadales;f__Pseudohongiellaceae;g__;s__	8780	35545	7860	5316	HRSG-E11-bin-100	2734	248	292.24	26	77	79.69	0	0	0	0	92.04	7.96	44	92.0191	-189	4405	2407	15.2951	2.7431	81.9618	2.1946	0.1097	11	0	5	2	1	1	1	19.35	21.8
HRSG-E11-bin-109	15.6773	380_0	yes	2332146	63.023	455	51.13	0.47	0	no	0	4.53977e+06	d__Bacteria;p__Proteobacteria;c__Gammaproteobacteria;o__Burkholderiales;f__Burkholderiaceae;g__Polaromonas;s__	5395	20554	5125	3621	HRSG-E11-bin-109	2369	246	266.01	17	76	77.12	1	1	0	0	90.63	9.37	47	113.074	-191	1918	1933	16.9255	1.9151	81.1594	3.5036	1.8151	4	0	5	1	1	3	0	9.62	16.04
HRSG-E11-bin-17	15.6773	233_1	no	2578440	65.715	300	93.48	1.46	50	no	0	2.71801e+06	d__Bacteria;p__Cyanobacteria;c__Cyanobacteriia;o__PCC-6307;f__Cyanobiaceae;g__;s__	10261	49739	8594	5705	HRSG-E11-bin-17	2638	233.5	272.01	37	75	77.32	0	0	0	0	89.38	10.62	60	115.28	-196	2581	2376	16.5895	2.8211	80.5895	3.4875	0.6823	8	0	5	1	1	3	0	9.89	6.9
HRSG-E11-bin-2	15.6773	377_1	no	3574069	61.452	376	88.96	2.23	44.44	no	0	3.92802e+06	d__Bacteria;p__Proteobacteria;c__Gammaproteobacteria;o__Burkholderiales;f__Burkholderiaceae;g__Rhodoferax;s__	12297	49145	9505	6093	HRSG-E11-bin-2	3567	271	292.86	33	77	79.18	1	1	0	0	93.43	6.57	29	72.7916	-191	2725	3226	19.2558	2.6357	78.1085	2.5231	0.4766	8	0	6	2	1	3	0	14.19	20.49
HRSG-E11-bin-23	15.6773	110_2	yes	1245426	41.579	218	47.99	0.45	50	no	0	2.5835e+06	d__Bacteria;p__Bacteroidota;c__Bacteroidia;o__Flavobacteriales;f__UA16;g__UBA4660;s__	5961	17075	5712	3964	HRSG-E11-bin-23	1064	265	317.31	13	75	77.46	0	0	0	0	95.05	4.95	20	71.6616	-81	2299	861	20	4.8837	75.1163	0.5639	0.3759	6	0	4	3	0	1	0	13.53	70.02
HRSG-E11-bin-25	15.6773	218_1	yes	1083081	56.053	143	79.04	0.68	100	no	0	1.36098e+06	d__Bacteria;p__Actinobacteriota;c__Actinomycetia;o__Actinomycetales;f__Microbacteriaceae;g__Rhodoluna;s__	9896	28474	7573	4427	HRSG-E11-bin-25	1027	262	303.09	28	74	76.61	1	1	0	0	95.46	4.54	22	53.9168	-119	1922	914	17.8532	6.7908	75.356	0.5842	0.3895	2	1	2	2	0	0	0	42.26	42.26
HRSG-E11-bin-26	15.6773	389_1	yes	2738359	50.962	250	75.66	0.86	100	no	0	3.58817e+06	d__Bacteria;p__Proteobacteria;c__Gammaproteobacteria;o__Burkholderiales;f__Burkholderiaceae;g__Limnohabitans;s__	13764	72310	10953	7509	HRSG-E11-bin-26	2628	286	311.88	25	77	80.8	0	0	0	0	94.56	5.44	31	61.9871	-185	2538	2404	17.3117	2.6217	80.0666	2.3592	0.6849	5	0	3	2	0	1	0	7.12	46.5
HRSG-E11-bin-27	15.6773	415_3	yes	1027029	49.255	215	55.76	2	70	no	0	1.80504e+06	d__Bacteria;p__Proteobacteria;c__Gammaproteobacteria;o__Burkholderiales;f__Burkholderiaceae;g__Polynucleobacter;s__	4900	14270	4776	3605	HRSG-E11-bin-27	1000	248.5	279.95	15	77	79.87	0	0	0	0	95.29	4.71	26	60.4188	-101	1132	801	15.625	2.625	81.75	2.5	1.7	0	0	1	1	0	0	0	20	60.9
HRSG-E11-bin-3	15.6773	83_1	no	1398037	34.009	275	42.24	0	0	no	0	3.30975e+06	d__Bacteria;p__Bacteroidota;c__Bacteroidia;o__Flavobacteriales;f__Flavobacteriaceae;g__Flavobacterium;s__	5115	17692	5083	3805	HRSG-E11-bin-3	1193	260	302.17	12	74.5	76.33	0	0	0	0	92.96	7.04	69	105.719	-42	1931	932	6.4447	2.5779	90.9774	1.1735	0.3353	3	0	3	1	0	2	0	18.69	74.1
HRSG-E11-bin-35	15.6773	113_1	yes	1737871	43.252	279	72.39	1.64	66.67	no	0	2.36133e+06	d__Bacteria;p__Bacteroidota;c__Bacteroidia;o__NS11-12g;f__UBA955;g__UBA955;s__	6893	27515	6228	4269	HRSG-E11-bin-35	1446	285.5	332.81	27	76	77.56	1	1	0	0	95.47	4.53	33	65.7768	-113	1507	1197	14.2977	2.1739	83.5284	2.0055	1.3831	10	0	1	1	0	0	0	11.07	68.4
HRSG-E11-bin-36	15.6773	209_1	no	899666	59.554	141	68.89	1.46	60	no	0	1.28688e+06	d__Bacteria;p__Actinobacteriota;c__Actinomycetia;o__Actinomycetales;f__Microbacteriaceae;g__MWH-TA3;s__	7057	29710	6380	4232	HRSG-E11-bin-36	952	248	279.39	24	75	76.5	0	0	0	0	95.12	4.88	17	52.5629	-148	1350	836	27.9042	4.4311	67.6647	0.8403	0.7353	4	0	3	2	0	0	1	37.92	30.15
HRSG-E11-bin-37	15.6773	21_1	no	1633723	44.695	317	49.35	2.27	75	no	0	3.23533e+06	d__Bacteria;p__Bacteroidota;c__Bacteroidia;o__Cytophagales;f__Cyclobacteriaceae;g__Algoriphagus;s__	5212	17876	5153	3645	HRSG-E11-bin-37	1458	247.5	293.6	14	75	79	1	1	0	0	91.6	8.4	64.5	118.525	-185	2169	1159	12.4352	1.8998	85.6649	3.3608	2.2634	5	1	1	1	0	0	0	16.94	60.63
HRSG-E11-bin-4	15.6773	280_2	yes	1760749	66.233	286	72.66	2.29	100	no	0	2.36778e+06	d__Bacteria;p__Verrucomicrobiota;c__Verrucomicrobiae;o__Opitutales;f__UBA953;g__UBA953;s__	6776	25788	6156	4216	HRSG-E11-bin-4	1536	283	322.92	37	76	77.65	0	0	0	0	93.92	6.08	43	83.1826	-189	1819	1288	13.6752	2.0979	84.2269	1.7578	0.7161	8	0	2	1	0	1	0	9.83	30.08
HRSG-E11-bin-40	15.6773	88_1	no	2265029	32.118	263	75.86	0	0	no	0	2.9858e+06	d__Bacteria;p__Bacteroidota;c__Bacteroidia;o__Flavobacteriales;f__Flavobacteriaceae;g__Flavobacterium;s__	10851	65616	8612	5361	HRSG-E11-bin-40	2043	263	307.78	22	75	77.86	0	0	0	0	92.3	7.7	60	96.8452	-66	3380	1803	9.1565	3.1632	87.6804	1.86	0.1958	11	0	3	2	0	1	0	16.5	75.97
HRSG-E11-bin-45	15.6773	398_1	no	3364762	58.133	44	97.78	0.89	45.45	no	0	3.41053e+06	d__Bacteria;p__Proteobacteria;c__Gammaproteobacteria;o__Burkholderiales;f__Burkholderiaceae;g__Limnohabitans;s__	105305	271161	76471	66873	HRSG-E11-bin-45	3239	290	318.53	37	77	79.38	1	1	0	0	92.86	7.14	35	74.33	-104	2533	3234	16.0841	2.1033	81.8126	1.5437	0.2779	6	0	4	1	1	2	0	3.64	18.34
HRSG-E11-bin-46	15.6773	111_1	no	2248219	41.842	210	90.43	1.61	100	no	0	2.44612e+06	d__Bacteria;p__Bacteroidota;c__Bacteroidia;o__Flavobacteriales;f__UA16;g__UBA4660;s__	14365	56695	10705	6819	HRSG-E11-bin-46	1952	287	343.66	27	75	76.44	0	0	0	0	95.51	4.49	20	57.0464	-119	2001	1770	20.9158	4.3527	74.7315	1.9467	1.332	8	1	2	2	0	0	0	14.34	66.8
HRSG-E11-bin-52	15.6773	81_1	no	1606880	32.69	233	44.83	3.45	100	no	0	3.46072e+06	d__Bacteria;p__Bacteroidota;c__Bacteroidia;o__Flavobacteriales;f__Flavobacteriaceae;g__Flavobacterium;s__	7499	32018	6896	4618	HRSG-E11-bin-52	1366	280	328.16	13	75	76.77	0	0	0	0	94.36	5.64	42	79.0846	-151	1867	1147	8.726	2.2688	89.0052	1.6837	0.7321	1	0	1	1	0	0	0	13.98	80.16
HRSG-E11-bin-54	15.6773	284_1	no	2714954	61.075	373	81.35	0.82	100	no	0	3.31001e+06	d__Bacteria;p__Verrucomicrobiota;c__Verrucomicrobiae;o__Opitutales;f__Opitutaceae;g__Tous-C4FEB;s__	8169	40221	7278	4782	HRSG-E11-bin-54	2356	288	327.66	39	76	78.77	0	0	0	0	92.87	7.13	57	95.6691	-195	1508	2023	11.5727	0.9397	87.4876	2.674	1.2733	11	0	5	2	0	2	1	8.96	44.19
HRSG-E11-bin-55	15.6773	77_2	yes	2038708	32.613	112	96.51	1.43	100	no	0	2.08222e+06	d__Bacteria;p__Bacteroidota;c__Bacteroidia;o__Flavobacteriales;f__Flavobacteriaceae;g__Flavobacterium;s__	26650	72426	18202	13051	HRSG-E11-bin-55	1861	267	320.75	39	75	76.82	3	3	0	0	92.35	7.65	59	87.0642	-61	2980	1792	8.3752	2.9592	88.6655	1.1822	0.3224	8	1	2	1	0	1	0	13.27	81.95
HRSG-E11-bin-56	15.6773	33_2	yes	1579014	39.775	295	64.64	1.61	100	no	0	2.40345e+06	d__Bacteria;p__Bacteroidota;c__Bacteroidia;o__Flavobacteriales;f__Crocinitomicaceae;g__UBA952;s__	5714	16512	5352	3676	HRSG-E11-bin-56	1463	247	293.74	12	75	78.58	0	0	0	0	95.49	4.51	18	60.326	-195	1841	1182	20.6605	4.0644	75.2752	2.3923	1.4354	15	0	2	2	0	0	0	15.11	68.42
HRSG-E11-bin-57	15.6773	7_1	no	2067127	39.79	361	72.61	2.64	85.71	no	0	2.77173e+06	d__Bacteria;p__Bacteroidota;c__Bacteroidia;o__Chitinophagales;f__Chitinophagaceae;g__OLB11;s__	6216	33880	5726	3971	HRSG-E11-bin-57	1729	250	304.11	20	75	76.25	0	0	0	0	92.5	7.5	65	111.641	-159	2003	1390	7.1994	1.4399	91.3607	2.0821	1.0989	8	0	2	2	0	0	0	18.22	70.79
HRSG-E11-bin-61	15.6773	155_7	yes	847080	41.541	161	59.5	3.6	55.56	no	0	1.37241e+06	d__Bacteria;p__Actinobacteriota;c__Actinomycetia;o__Nanopelagicales;f__Nanopelagicaceae;g__Nanopelagicus;s__	5179	19412	5261	3728	HRSG-E11-bin-61	863	241	273.29	28	75	78	0	0	0	0	94.89	5.11	12	59.2603	-58	2319	731	23.2877	6.8493	69.863	3.8239	1.7381	2	1	2	1	1	0	0	15.53	62.46
HRSG-E11-bin-63	15.6773	41_1	no	2267567	32.874	293	81.3	0.99	33.33	yes	1	2.76152e+06	d__Bacteria;p__Bacteroidota;c__Bacteroidia;o__Flavobacteriales;f__Crocinitomicaceae;g__40-80;s__	8642	39479	7739	5468	HRSG-E11-bin-63	1977	256	312.54	19	75	77	0	0	0	0	92.55	7.45	44	99.1667	-69	2142	1705	11.6784	2.6408	85.6808	1.7198	0.3541	10	0	4	2	0	2	0	13.86	71.72
HRSG-E11-bin-64	15.6773	75_2	no	1741469	31.603	228	85.28	2.56	77.78	no	0	1.98978e+06	d__Bacteria;p__Bacteroidota;c__Bacteroidia;o__Flavobacteriales;f__Flavobacteriaceae;g__Flavobacterium;s__	9186	26664	7638	5264	HRSG-E11-bin-64	1544	270	313.34	32	75	77.31	0	0	0	0	93.8	6.2	60	80.0994	-75	1572	1349	7.0475	3.7092	89.2433	1.6192	0.9067	7	1	1	1	0	0	0	13.34	82.71
HRSG-E11-bin-71	15.6773	352_1	no	2252764	63.556	350	77.62	2.29	66.67	no	0	2.83584e+06	d__Bacteria;p__Proteobacteria;c__Gammaproteobacteria;o__Steroidobacterales;f__Steroidobacteraceae;g__;s__	7266	20961	6436	4238	HRSG-E11-bin-71	2113	265	305.25	36	76	78.06	1	0	1	0	93.51	6.49	37.5	81.2094	-195	1506	1801	21.7222	2.7222	75.5556	1.4671	0.5679	7	0	5	2	1	2	0	19.69	23.9
HRSG-E11-bin-74	15.6773	66_1	yes	2448280	35.938	356	86.05	2.99	66.67	no	0	2.76011e+06	d__Bacteria;p__Bacteroidota;c__Bacteroidia;o__Chitinophagales;f__Chitinophagaceae;g__Ferruginibacter;s__	7979	31220	6877	4610	HRSG-E11-bin-74	1982	258	315.76	19	75	77.11	0	0	0	0	89.71	10.29	75	153.062	-176	5317	1647	7.2904	1.5188	91.1908	2.0182	0.8073	12	0	5	3	0	2	0	14.98	70.64
HRSG-E11-bin-77	15.6773	42_1	no	2999709	33.134	252	93.24	2.3	44.44	no	0	3.1432e+06	d__Bacteria;p__Bacteroidota;c__Bacteroidia;o__Flavobacteriales;f__Crocinitomicaceae;g__40-80;s__	15917	82508	11903	7610	HRSG-E11-bin-77	2647	265	318.05	26	75	77.35	2	1	1	0	91.34	8.66	51	107.255	-125	4071	2424	11.6385	2.9303	85.4313	2.9845	0.6422	14	0	5	3	0	2	0	15.83	69.06
HRSG-E11-bin-8	15.6773	397_2	yes	1500023	59.477	297	47.57	1.72	100	no	0	3.09906e+06	d__Bacteria;p__Proteobacteria;c__Gammaproteobacteria;o__Burkholderiales;f__Burkholderiaceae;g__Polaromonas;s__	5120	19026	5050	3678	HRSG-E11-bin-8	1552	249	269.03	17	77	80.41	0	0	0	0	93.34	6.66	38	78.5597	-189	1559	1273	15.4874	1.8082	82.7044	2.1263	1.0954	4	0	2	2	0	0	0	9.21	27.19
HRSG-E11-bin-81	15.6773	411_1	no	891156	36.993	106	76.34	0.96	100	no	0	1.15614e+06	d__Bacteria;p__Proteobacteria;c__Gammaproteobacteria;o__Burkholderiales;f__Methylophilaceae;g__Methylopumilus;s__Methylopumilus	9819	37634	8407	5517	HRSG-E11-bin-81	900	250	288.9	21	77	79.67	0	0	0	0	96.26	3.74	13	40.8429	-52	918	816	18.0368	3.0675	78.8957	0.8889	0.7778	4	2	2	1	0	1	0	14.33	72.78
HRSG-E11-bin-94	15.6773	386_2	yes	1308440	53.444	258	51.92	1.43	80	no	0	2.48407e+06	d__Bacteria;p__Proteobacteria;c__Gammaproteobacteria;o__Burkholderiales;f__Burkholderiaceae;g__Limnohabitans;s__	5105	16704	5071	3670	HRSG-E11-bin-94	1452	227	259.37	17	77	80.24	0	0	0	0	94.04	5.96	17	64.4046	-189	1133	1212	21.8002	3.5508	74.6491	1.9284	1.1019	4	0	2	2	0	0	0	11.71	36.98
HRSG-E11-bin-96	15.6773	208_1	yes	1021793	58.441	140	66.4	1.79	75	no	0	1.5113e+06	d__Bacteria;p__Actinobacteriota;c__Actinomycetia;o__Actinomycetales;f__Microbacteriaceae;g__MWH-TA3;s__	8637	31859	7298	4749	HRSG-E11-bin-96	1048	260	289.84	33	75	76.45	0	0	0	0	95.49	4.51	15	48.9724	-164	1388	942	25.186	6.3762	68.4378	0.3817	0.2863	4	0	3	2	0	0	1	36.93	32.82
HRSG-E11-bin-97	15.6773	315_1	yes	2703219	59.806	283	90.32	1.44	85.71	no	0	2.94984e+06	d__Bacteria;p__Proteobacteria;c__Alphaproteobacteria;o__Rhodobacterales;f__Rhodobacteraceae;g__Cypionkella;s__	11946	50160	9552	6518	HRSG-E11-bin-97	2618	270	296.68	40	76.5	79.03	0	0	0	0	92.4	7.6	47	86.544	-141	2830	2376	20.6737	4.0421	75.2842	1.5661	0.4966	5	0	5	1	1	3	0	15.05	39.11
HRSG-E11-bin-99	15.6773	103_1	yes	2256289	40.787	211	89.96	1.4	57.14	no	0	2.47299e+06	d__Bacteria;p__Bacteroidota;c__Bacteroidia;o__Flavobacteriales;f__Flavobacteriaceae;g__Flavobacterium;s__	14218	93894	10693	6866	HRSG-E11-bin-99	1937	272	332.24	27	75	76.44	2	2	0	0	93.3	6.7	45	86.147	-58	2397	1756	9.9715	2.4501	87.5783	2.0134	0.826	7	1	5	3	0	2	0	16.57	77.44
HRSG-E12-bin-10	16.508	214_2	yes	1017456	53.175	158	73.77	1.81	80	no	0	1.35426e+06	d__Bacteria;p__Actinobacteriota;c__Actinomycetia;o__Actinomycetales;f__Microbacteriaceae;g__Rhodoluna;s__	7102	32378	6439	4294	HRSG-E12-bin-10	989	264	293.73	27	75	76.81	0	0	0	0	95.85	4.15	11.5	49.2704	-113	2089	859	24.8252	7.5758	67.5991	1.1122	0.8089	2	1	5	3	1	0	1	40.75	44.39
HRSG-E12-bin-102	16.508	284_1	no	1836232	60.763	342	58.51	0.68	100	no	0	3.11698e+06	d__Bacteria;p__Verrucomicrobiota;c__Verrucomicrobiae;o__Opitutales;f__Opitutaceae;g__Tous-C4FEB;s__	5376	15358	5369	3863	HRSG-E12-bin-102	1627	266	311.75	24	76	77.92	0	0	0	0	92.52	7.48	57	104.96	-164	1365	1310	12.5286	0.6875	86.7838	2.1512	1.1678	12	0	4	2	0	1	1	9.16	43.64
HRSG-E12-bin-104	16.508	75_2	no	1678282	31.713	213	82.58	2.99	66.67	no	0	1.97154e+06	d__Bacteria;p__Bacteroidota;c__Bacteroidia;o__Flavobacteriales;f__Flavobacteriaceae;g__Flavobacterium;s__	9835	32228	7879	5138	HRSG-E12-bin-104	1479	269	317.96	27	75	76.48	0	0	0	0	93.31	6.69	64	86.8925	-61	1552	1294	7.1926	3.3256	89.4818	1.2847	0.3381	6	1	1	1	0	0	0	12.98	82.83
HRSG-E12-bin-106	16.508	7_1	no	2338610	39.915	302	92.59	1.25	75	no	0	2.4942e+06	d__Bacteria;p__Bacteroidota;c__Bacteroidia;o__Chitinophagales;f__Chitinophagaceae;g__OLB11;s__	8822	29365	7743	5200	HRSG-E12-bin-106	1956	264	319.77	23	75	77.09	1	1	0	0	92.02	7.98	67	111.149	-159	3176	1680	7.564	1.1912	91.2448	1.5849	0.8691	9	0	1	1	0	0	0	18.66	69.58
HRSG-E12-bin-108	16.508	345_1	no	2270846	58.045	385	59.63	0.62	25	no	0	3.78462e+06	d__Bacteria;p__Proteobacteria;c__Gammaproteobacteria;o__Pseudomonadales;f__Pseudohongiellaceae;g__;s__	6352	26690	5898	4099	HRSG-E12-bin-108	2265	238	283.16	18	77	81.39	0	0	0	0	91.97	8.03	48	96.1164	-195	4405	1899	15.3319	2.4763	82.1918	2.0751	0.1325	9	0	3	2	1	0	0	18.85	22.47
HRSG-E12-bin-112	16.508	315_1	no	2413524	59.758	356	78.89	2.33	92.86	no	0	2.98807e+06	d__Bacteria;p__Proteobacteria;c__Alphaproteobacteria;o__Rhodobacterales;f__Rhodobacteraceae;g__Cypionkella;s__	7613	27822	6779	4722	HRSG-E12-bin-112	2359	264	288.88	35	77	78.91	0	0	0	0	92.65	7.35	49	86.999	-169	2944	2039	20.4122	3.5819	76.0059	2.4587	1.3989	5	0	4	1	1	2	0	15.85	39.25
HRSG-E12-bin-116	16.508	72_1	no	2438697	43.967	325	77.36	1.59	33.33	no	0	3.10228e+06	d__Bacteria;p__Bacteroidota;c__Bacteroidia;o__Chitinophagales;f__Chitinophagaceae;g__SXYR01;s__	9080	39853	7503	4598	HRSG-E12-bin-116	2083	286	331.9	29	75	76.93	1	1	0	0	94.01	5.99	39	81.693	-176	2094	1789	10.2908	1.4541	88.255	1.2002	0.144	15	1	3	2	0	1	0	16.08	55.59
HRSG-E12-bin-12	16.508	218_1	no	1039259	56.149	153	75.54	0	0	no	0	1.37577e+06	d__Bacteria;p__Actinobacteriota;c__Actinomycetia;o__Actinomycetales;f__Microbacteriaceae;g__Rhodoluna;s__	7543	19966	6792	4837	HRSG-E12-bin-12	998	261	296.27	24	76	78.29	0	0	0	0	95.28	4.72	21	56.4879	-163	1542	870	17.0311	6.3291	76.6398	1.002	0.7014	4	1	3	3	0	0	0	44.29	40.18
HRSG-E12-bin-129	16.508	124_0	yes	1231701	33.24	259	54.85	0.81	50	no	0	2.22739e+06	d__Bacteria;p__Bacteroidota;c__Bacteroidia;o__Flavobacteriales;f__Crocinitomicaceae;g__;s__	4715	11901	4755	3640	HRSG-E12-bin-129	1064	247.5	292.29	5	82	81	0	0	0	0	94.72	5.28	30.5	80.342	-49	2899	811	13.2099	3.4568	83.3333	1.6917	0.282	6	0	3	2	0	1	0	16.92	71.43
HRSG-E12-bin-138	16.508	21_1	yes	2001019	44.928	333	48.45	0	0	no	0	4.13007e+06	d__Bacteria;p__Bacteroidota;c__Bacteroidia;o__Cytophagales;f__Cyclobacteriaceae;g__Algoriphagus;s__	6369	39617	6009	3912	HRSG-E12-bin-138	1778	259.5	305.01	17	75	77.76	1	1	0	0	92.02	7.98	61	109.168	-52	1681	1464	12.0301	2.7341	85.2358	2.1935	1.4061	12	0	1	1	0	0	0	16.48	61.19
HRSG-E12-bin-14	16.508	423_0	yes	2331441	44.241	138	86.1	0.05	0	no	0	2.70648e+06	d__Bacteria;p__Bdellovibrionota;c__Bdellovibrionia_A;o__UBA1018;f__;g__;s__	24258	74442	16894	12063	HRSG-E12-bin-14	2207	273	318.05	31	77	79.84	1	1	0	0	95.01	4.99	17	55.3422	-119	3589	2102	26.3208	2.0942	71.585	1.0421	0.0906	4	0	6	1	1	3	1	14.59	47.94
HRSG-E12-bin-142	16.508	95_1	yes	2225154	35.018	76	97.78	1.22	100	no	0	2.24791e+06	d__Bacteria;p__Bacteroidota;c__Bacteroidia;o__Flavobacteriales;f__Flavobacteriaceae;g__Flavobacterium;s__Flavobacterium	47780	185413	29278	20534	HRSG-E12-bin-142	1968	288	334.62	37	75	76.97	1	1	0	0	91.64	8.36	53	96.3648	-61	8842	1931	5.5959	2.7979	91.6062	1.4228	0.4065	8	1	3	2	0	1	0	13.11	83.59
HRSG-E12-bin-144	16.508	171_4	yes	803724	47.443	142	41.26	0	0	no	0	1.94795e+06	d__Bacteria;p__Actinobacteriota;c__Actinomycetia;o__Nanopelagicales;f__Nanopelagicaceae;g__Planktophila;s__	5882	23680	5660	3951	HRSG-E12-bin-144	784	257.5	287.92	26	75	76.62	0	0	0	0	97.21	2.79	10	33.5344	-139	890	669	26.1976	5.8383	67.9641	3.0612	1.7857	4	1	4	3	1	0	0	19.77	58.04
HRSG-E12-bin-145	16.508	103_1	no	1837409	41.295	226	80.1	1	50	no	0	2.27095e+06	d__Bacteria;p__Bacteroidota;c__Bacteroidia;o__Flavobacteriales;f__Flavobacteriaceae;g__Flavobacterium;s__	9543	59124	8130	5057	HRSG-E12-bin-145	1586	272	319.57	26	75	77.35	0	0	0	0	93.7	6.3	43	83.4066	-93	3847	1388	10.0937	2.8118	87.0944	0.8197	0.0631	6	0	3	2	0	1	0	15.95	77.74
HRSG-E12-bin-148	16.508	390_6	yes	1191862	51.439	251	40.52	3.45	100	no	0	2.83994e+06	d__Bacteria;p__Proteobacteria;c__Gammaproteobacteria;o__Burkholderiales;f__Burkholderiaceae;g__Limnohabitans;s__	4776	14287	4748	3667	HRSG-E12-bin-148	1214	247.5	274.71	14	81	82.57	0	0	0	0	94.11	5.89	28	71.8608	-194	1204	978	17.7073	3.3777	78.915	2.0593	1.0708	0	0	1	1	0	0	0	8.73	44.15
HRSG-E12-bin-152	16.508	385_0	yes	3256938	65.906	71	98.21	0.65	33.33	yes	1	3.29474e+06	d__Bacteria;p__Proteobacteria;c__Gammaproteobacteria;o__Burkholderiales;f__Burkholderiaceae;g__Malikia;s__	76088	173028	45872	40682	HRSG-E12-bin-152	2936	289	335.83	68	77	78.93	1	1	0	0	92.58	7.42	37.5	82.3173	-144	3761	2935	16.2577	2.1132	81.6292	2.5204	0.4087	7	0	7	2	1	4	0	5.59	11.1
HRSG-E12-bin-153	16.508	325_1	yes	3040608	59.674	452	78.36	2.25	75	no	0	3.793e+06	d__Bacteria;p__Proteobacteria;c__Alphaproteobacteria;o__Rhizobiales;f__Beijerinckiaceae;g__28-YEA-48;s__	7407	34349	6727	4613	HRSG-E12-bin-153	2965	257	280.71	34	76.5	78.85	1	1	0	0	89.84	10.16	68	121.229	-191	1663	2549	13.1868	2.1586	84.6546	4.4182	0.6745	6	0	7	2	1	4	0	23.95	23.37
HRSG-E12-bin-154	16.508	37_2	yes	2363998	30.56	260	74.11	1.62	66.67	no	0	3.13817e+06	d__Bacteria;p__Bacteroidota;c__Bacteroidia;o__Flavobacteriales;f__Crocinitomicaceae;g__;s__	11727	35392	9092	6278	HRSG-E12-bin-154	2031	265	323.99	22	75	77.45	0	0	0	0	92.67	7.33	56	96.6007	-58	3699	1794	11.3776	2.6213	86.0011	1.7725	0.4924	14	0	4	2	0	2	0	12.95	74.64
HRSG-E12-bin-17	16.508	42_1	no	3210344	33.066	68	100	1.19	25	no	0	3.17214e+06	d__Bacteria;p__Bacteroidota;c__Bacteroidia;o__Flavobacteriales;f__Crocinitomicaceae;g__M2408;s__	71843	303934	47210	39284	HRSG-E12-bin-17	2818	283	338.37	31	75	77.32	1	1	0	0	91.18	8.82	50.5	101.728	-65	2902	2783	11.862	3.0913	85.0467	3.0518	0.4968	16	0	5	3	0	2	0	15.97	69.52
HRSG-E12-bin-19	16.508	386_7	yes	1160976	53.662	232	43.5	2.23	62.5	no	0	2.60939e+06	d__Bacteria;p__Proteobacteria;c__Gammaproteobacteria;o__Burkholderiales;f__Burkholderiaceae;g__Limnohabitans;s__	5104	17672	5004	3725	HRSG-E12-bin-19	1245	237	268.67	10	81	82.4	0	0	0	0	94.93	5.07	17	57.564	-181	1594	1024	22.2874	3.6168	74.0958	0.7229	0.241	2	0	2	2	0	0	0	9.96	35.9
HRSG-E12-bin-20	16.508	36_1	no	2094620	30.56	330	79.26	1.35	66.67	no	0	2.60704e+06	d__Bacteria;p__Bacteroidota;c__Bacteroidia;o__Flavobacteriales;f__Crocinitomicaceae;g__M0103;s__	6584	25101	6347	4452	HRSG-E12-bin-20	1829	260	306.98	22	75	77.36	0	0	0	0	93.57	6.43	47	88.5016	-91	3194	1522	11.1111	3.8133	85.0756	2.187	1.0388	13	0	2	2	0	0	0	13.34	76.6
HRSG-E12-bin-26	16.508	33_8	yes	1461610	39.711	280	62.95	1.98	100	no	0	2.27589e+06	d__Bacteria;p__Bacteroidota;c__Bacteroidia;o__Flavobacteriales;f__Crocinitomicaceae;g__UBA952;s__	5384	18695	5220	3688	HRSG-E12-bin-26	1309	251	307.51	14	75	75.79	1	1	0	0	96.12	3.88	17	54.2517	-182	1841	1046	19.2344	5.5502	75.2153	2.139	1.1459	15	1	2	2	0	0	0	13.83	70.59
HRSG-E12-bin-33	16.508	23_1	no	2637130	36.43	75	98.92	0	0	no	0	2.66592e+06	d__Bacteria;p__Bacteroidota;c__Bacteroidia;o__Flavobacteriales;f__Crocinitomicaceae;g__UBA952;s__	90434	190689	35161	28463	HRSG-E12-bin-33	2264	291.5	353.69	33	75	77.24	2	2	0	0	93.92	6.08	26	72.1335	-60	4337	2225	17.8957	3.3273	78.777	0.7951	0.0883	17	0	2	1	0	1	0	14.97	69.43
HRSG-E12-bin-38	16.508	78_1	yes	1908639	32.645	279	67.01	1.72	50	no	0	2.7993e+06	d__Bacteria;p__Bacteroidota;c__Bacteroidia;o__Flavobacteriales;f__Flavobacteriaceae;g__Flavobacterium;s__	7948	24411	6841	4619	HRSG-E12-bin-38	1663	257	310.59	26	75	77.27	2	1	1	0	93.18	6.82	52	92.2394	-58	4354	1413	7.0113	1.6289	91.3598	2.1648	0.7817	4	0	3	3	0	0	0	15.09	80.28
HRSG-E12-bin-41	16.508	40_2	yes	1897402	32.928	249	75.94	1.08	100	no	0	2.47157e+06	d__Bacteria;p__Bacteroidota;c__Bacteroidia;o__Flavobacteriales;f__Crocinitomicaceae;g__;s__	8933	33214	7620	5091	HRSG-E12-bin-41	1632	271	319.66	13	75	76.62	0	0	0	0	93.11	6.89	34	93.5784	-78	3139	1398	13.3142	3.078	83.6077	1.4093	0.7966	8	0	5	3	0	2	0	13.48	71.63
HRSG-E12-bin-42	16.508	70_1	yes	1349458	33.89	274	45.96	1.97	20	no	0	2.87832e+06	d__Bacteria;p__Bacteroidota;c__Bacteroidia;o__Chitinophagales;f__Chitinophagaceae;g__Ferruginibacter;s__	4812	19277	4925	3625	HRSG-E12-bin-42	1151	244	295.77	2	75	75	0	0	0	0	91.03	8.97	60	137.656	-93	3569	880	6.4846	1.0239	92.4915	1.9983	1.0426	7	0	3	2	0	1	0	15.81	73.76
HRSG-E12-bin-46	16.508	113_1	no	1331015	42.691	234	41.21	1.72	100	no	0	3.17428e+06	d__Bacteria;p__Bacteroidota;c__Bacteroidia;o__NS11-12g;f__UBA955;g__UBA955;s__	6041	20586	5688	3951	HRSG-E12-bin-46	1107	278	329.83	23	76	78.43	0	0	0	0	94.8	5.2	31	77.1048	-93	1648	898	14.7157	2.6756	82.6087	2.439	1.4453	8	0	0	0	0	0	0	11.92	67.66
HRSG-E12-bin-50	16.508	397_4	yes	1761273	59.702	319	66.65	0	0	no	0	2.64257e+06	d__Bacteria;p__Proteobacteria;c__Gammaproteobacteria;o__Burkholderiales;f__Burkholderiaceae;g__Polaromonas;s__	5750	19130	5521	3754	HRSG-E12-bin-50	1811	252	274.24	25	77	79.32	0	0	0	0	93.34	6.66	36	77.2716	-196	1298	1518	17.7324	1.7139	80.5537	1.5461	1.1044	7	0	2	2	0	0	0	9.94	27.5
HRSG-E12-bin-53	16.508	352_1	no	2382469	63.559	351	85.06	3.15	36.36	no	0	2.7127e+06	d__Bacteria;p__Proteobacteria;c__Gammaproteobacteria;o__Steroidobacterales;f__Steroidobacteraceae;g__;s__	7281	23756	6787	4642	HRSG-E12-bin-53	2265	265	305.19	35	77	79.03	1	0	1	0	93.77	6.23	32.5	76.1508	-195	2138	1951	22.2564	2.8718	74.8718	1.2804	0.4857	8	0	2	1	1	0	0	20.18	23.4
HRSG-E12-bin-57	16.508	368_1	yes	2153948	50.808	286	86.08	2.17	71.43	no	0	2.44796e+06	d__Bacteria;p__Proteobacteria;c__Gammaproteobacteria;o__Burkholderiales;f__Burkholderiaceae;g__Rhodoferax;s__	8709	33098	7531	5252	HRSG-E12-bin-57	2043	257	299.5	28	77	79.89	0	0	0	0	94.15	5.85	23	70.614	-155	2309	1786	18.3193	2.8571	78.8235	2.5453	0.7342	4	0	6	2	1	3	0	13.61	55.16
HRSG-E12-bin-6	16.508	411_1	no	841110	36.973	114	72.31	1.33	100	no	0	1.14773e+06	d__Bacteria;p__Proteobacteria;c__Gammaproteobacteria;o__Burkholderiales;f__Methylophilaceae;g__Methylopumilus;s__Methylopumilus	8391	67258	7378	4915	HRSG-E12-bin-6	876	241.5	278.25	29	76	78.62	0	0	0	0	96.35	3.65	12	38.8571	-49	1016	792	19.3426	3.0341	77.6233	2.1689	1.8265	4	2	3	1	1	1	0	14.61	71.69
HRSG-E12-bin-60	16.508	30_1	no	1969992	35.567	299	63.07	1.19	33.33	no	0	3.08633e+06	d__Bacteria;p__Bacteroidota;c__Bacteroidia;o__Flavobacteriales;f__Crocinitomicaceae;g__UBA952;s__	6959	47417	6588	4604	HRSG-E12-bin-60	1735	251	306.87	17	75	77.71	0	0	0	0	93.79	6.21	24	84.0887	-80	2530	1455	18.2944	3.8514	77.8542	1.268	0.3458	13	0	4	3	0	1	0	13.95	66.86
HRSG-E12-bin-7	16.508	155_8	yes	930624	41.504	172	61.08	3.73	30	no	0	1.46678e+06	d__Bacteria;p__Actinobacteriota;c__Actinomycetia;o__Nanopelagicales;f__Nanopelagicaceae;g__Nanopelagicus;s__	5355	18895	5410	3709	HRSG-E12-bin-7	954	240	272.59	24	75	76.83	0	0	0	0	95.82	4.18	11	48.2667	-114	2080	807	24.1935	6.2035	69.603	9.6436	3.8784	3	1	2	1	1	0	0	16.67	62.05
HRSG-E12-bin-71	16.508	120_1	no	3572549	45.178	60	99.18	0.49	0	no	0	3.58444e+06	d__Bacteria;p__Bacteroidota;c__Bacteroidia;o__Chitinophagales;f__Chitinophagaceae;g__Flavipsychrobacter;s__	92604	458008	59542	38468	HRSG-E12-bin-71	2995	269	350.2	39	75	78.03	3	2	1	0	89.52	10.48	81	125.731	-138	3402	2978	6.0799	1.3772	92.5428	2.1369	0.3339	15	0	6	3	0	3	0	22.07	59.37
HRSG-E12-bin-73	16.508	398_1	yes	3473615	58.054	32	98.59	0.87	30	no	0	3.49264e+06	d__Bacteria;p__Proteobacteria;c__Gammaproteobacteria;o__Burkholderiales;f__Burkholderiaceae;g__Limnohabitans;s__	187234	392069	108550	81569	HRSG-E12-bin-73	3330	291	320.84	39	77	79.62	1	1	0	0	93.02	6.98	34	72.6462	-104	2639	3339	16.1474	2.157	81.6956	1.982	0.5405	6	0	4	1	1	2	0	3.48	18.71
HRSG-E12-bin-76	16.508	278_1	yes	2377144	61.152	175	90.82	2.03	66.67	no	0	2.56429e+06	d__Bacteria;p__Verrucomicrobiota;c__Verrucomicrobiae;o__Opitutales;f__UBA953;g__UBA953;s__	22550	81123	13583	8672	HRSG-E12-bin-76	2009	290	345.61	50	76	78	2	1	1	0	92.46	7.54	45	94.9788	-186	2957	1887	13.5737	1.5907	84.8356	2.6879	0.7964	6	0	2	1	0	1	0	12.74	53.06
HRSG-E12-bin-78	16.508	377_1	no	3715006	61.349	346	91.46	2.64	63.64	yes	2	3.95466e+06	d__Bacteria;p__Proteobacteria;c__Gammaproteobacteria;o__Burkholderiales;f__Burkholderiaceae;g__Rhodoferax;s__	16115	53502	10737	7070	HRSG-E12-bin-78	3711	275	297.37	42	77	79.36	1	1	0	0	93.52	6.48	29	70.6153	-174	1624	3409	19.2488	2.6408	78.1103	3.3684	1.0509	7	0	7	2	1	4	0	13.93	20.83
HRSG-E12-bin-79	16.508	11_1	no	2790213	41.068	31	99.46	0	0	yes	1	2.80536e+06	d__Bacteria;p__Bacteroidota;c__Bacteroidia;o__Flavobacteriales;f__Crocinitomicaceae;g__UBA952;s__	159544	280117	90006	73780	HRSG-E12-bin-79	2399	295	363.54	32	75	77.34	2	1	1	0	95.12	4.88	13	56.7319	-142	3411	2403	24.8127	4.7044	70.4829	0.8754	0.0417	19	1	3	2	0	1	0	17.13	63.98
HRSG-E12-bin-82	16.508	389_1	no	2590377	50.89	251	72.92	0.86	100	no	0	3.5218e+06	d__Bacteria;p__Proteobacteria;c__Gammaproteobacteria;o__Burkholderiales;f__Burkholderiaceae;g__Limnohabitans;s__	13757	49015	10320	6627	HRSG-E12-bin-82	2496	282.5	307.66	26	77	80.46	0	0	0	0	94.51	5.49	31	62.5839	-190	2095	2272	17.1731	2.686	80.1409	2.0833	0.6811	9	0	2	2	0	0	0	7.09	45.55
HRSG-E12-bin-83	16.508	28_1	no	1654373	44.231	270	78.63	1.67	0	no	0	2.06886e+06	d__Bacteria;p__Bacteroidota;c__Bacteroidia;o__Flavobacteriales;f__Crocinitomicaceae;g__UBA952;s__	6543	26818	6127	4170	HRSG-E12-bin-83	1516	259	304.51	20	75	77.6	1	1	0	0	96.13	3.87	13	50.5967	-61	1780	1268	22.6519	4.8934	72.4546	0.3298	0.066	13	1	2	2	0	0	0	16.75	62.34
HRSG-E12-bin-86	16.508	391_1	yes	1764804	51.976	322	45.69	1.72	100	no	0	3.79612e+06	d__Bacteria;p__Proteobacteria;c__Gammaproteobacteria;o__Burkholderiales;f__Burkholderiaceae;g__Limnohabitans;s__	5759	21811	5480	3874	HRSG-E12-bin-86	1772	265	285.37	13	85	83.38	0	0	0	0	94.22	5.78	31	69.6685	-152	2223	1464	18.3185	2.324	79.3575	2.7652	1.5237	1	0	2	2	0	0	0	7.67	43.23
HRSG-E12-bin-88	16.508	281_1	no	2169708	62.768	165	82.96	2.7	50	no	0	2.54475e+06	d__Bacteria;p__Verrucomicrobiota;c__Verrucomicrobiae;o__Opitutales;f__UBA953;g__UBA953;s__	17605	61145	13149	9048	HRSG-E12-bin-88	1863	295	350.01	54	76	77.65	0	0	0	0	93.98	6.02	40	74.5708	-191	883	1753	14.3836	2.226	83.3904	3.1669	0.8588	9	0	2	1	0	1	0	9.07	41.28
HRSG-E12-bin-93	16.508	307_1	no	2835826	52.941	158	95.19	0.8	66.67	yes	1	2.95529e+06	d__Bacteria;p__Proteobacteria;c__Gammaproteobacteria;o__Pseudomonadales;f__Pseudohongiellaceae;g__Pseudohongiella;s__	28685	92135	17948	11977	HRSG-E12-bin-93	2537	288	330.79	36	77	79.5	0	0	0	0	92.82	7.18	42	84.2944	-140	2463	2416	16.646	2.7329	80.6211	1.2613	0.2759	14	1	4	2	1	1	0	10.84	35.79
HRSG-E12-bin-99	16.508	14_1	yes	2450092	48.019	335	80.38	2.35	71.43	no	0	2.97651e+06	d__Bacteria;p__Bacteroidota;c__Bacteroidia;o__Flavobacteriales;f__UA16;g__UBA4660;s__	8216	35448	7313	4871	HRSG-E12-bin-99	2158	258	317.55	29	75	77	1	1	0	0	92.08	7.92	50	104.676	-153	3968	1854	14.9487	1.8888	83.1624	1.9926	1.2512	13	0	4	2	0	2	0	20.57	48.98
HRSG-E13-bin-10	17.42	114_2	no	634388	29.788	110	54.98	0	0	no	0	1.15385e+06	d__Bacteria;p__Proteobacteria;c__Alphaproteobacteria;o__Pelagibacterales;f__Pelagibacteraceae;g__Fonsibacter;s__	5932	26062	5767	4033	HRSG-E13-bin-10	677	230	262.55	12	77	81.17	0	0	0	0	96.93	3.07	4	33.6874	-111	719	580	25.2159	8.8083	65.9758	1.9202	1.4771	1	1	1	1	0	0	0	12.26	76.07
HRSG-E13-bin-103	17.42	11_1	no	2790985	41.012	67	99.46	1.08	100	no	0	2.77583e+06	d__Bacteria;p__Bacteroidota;c__Bacteroidia;o__Flavobacteriales;f__Crocinitomicaceae;g__UBA952;s__	66007	135400	41656	32490	HRSG-E13-bin-103	2430	291.5	356.1	33	75	77.24	1	1	0	0	95.17	4.83	13	56.2712	-142	2372	2398	24.8644	4.7559	70.3796	0.9465	0.1235	19	1	3	2	0	1	0	17.08	63.87
HRSG-E13-bin-113	17.42	7_1	no	1852044	39.743	349	69.38	2.71	100	no	0	2.59708e+06	d__Bacteria;p__Bacteroidota;c__Bacteroidia;o__Chitinophagales;f__Chitinophagaceae;g__OLB11;s__	5554	34139	5306	3861	HRSG-E13-bin-113	1536	249.5	301.17	18	75	77.61	0	0	0	0	91.89	8.11	66	124.596	-159	3268	1207	7.8773	1.4925	90.6302	1.7578	0.7812	7	0	2	2	0	0	0	19.6	69.34
HRSG-E13-bin-115	17.42	217_1	no	616488	50.476	122	42.92	0	0	no	0	1.43637e+06	d__Bacteria;p__Actinobacteriota;c__Actinomycetia;o__Actinomycetales;f__Microbacteriaceae;g__Rhodoluna;s__	5206	11756	5053	3808	HRSG-E13-bin-115	613	243	276	21	74	77.57	0	0	0	0	96.23	3.77	20	45.3828	-84	665	513	16.6016	6.0547	77.3438	0.3263	0.3263	2	1	4	3	0	0	1	32.79	55.63
HRSG-E13-bin-119	17.42	70_2	yes	2240334	33.742	282	89.07	1.96	62.5	no	0	2.46595e+06	d__Bacteria;p__Bacteroidota;c__Bacteroidia;o__Chitinophagales;f__Chitinophagaceae;g__Ferruginibacter;s__	9258	54850	7944	5150	HRSG-E13-bin-119	1916	259	314.6	21	75	76.76	0	0	0	0	90.68	9.32	64	126.068	-181	3643	1657	6.2198	0.8454	92.9348	1.4092	0.7829	12	0	3	2	0	1	0	16.6	72.96
HRSG-E13-bin-126	17.42	114_1	yes	560257	29.792	101	63.31	0.07	100	no	0	884323	d__Bacteria;p__Proteobacteria;c__Alphaproteobacteria;o__Pelagibacterales;f__Pelagibacteraceae;g__Fonsibacter;s__Fonsibacter	5622	23496	5547	3863	HRSG-E13-bin-126	588	231.5	265.44	16	77	77.69	3	1	1	1	97.13	2.87	4	31.8043	-66	1275	507	26.087	8.3004	65.6126	1.0204	0.5102	1	0	1	1	0	0	0	14.63	73.13
HRSG-E13-bin-131	17.42	27_0	yes	1801229	37.829	342	68.69	1.37	75	no	0	2.58633e+06	d__Bacteria;p__Bacteroidota;c__Bacteroidia;o__Flavobacteriales;f__Crocinitomicaceae;g__M0103;s__	5156	16353	5266	3868	HRSG-E13-bin-131	1599	251	301.06	17	75	76.88	0	0	0	0	95.28	4.72	25	66.5156	-57	1425	1279	16.3537	4.2254	79.421	1.0006	0.6254	9	0	4	3	0	1	0	14.57	63.98
HRSG-E13-bin-135	17.42	373_1	yes	2260384	64.336	336	74.56	0.62	33.33	no	0	3.01283e+06	d__Bacteria;p__Proteobacteria;c__Gammaproteobacteria;o__Burkholderiales;f__Burkholderiaceae;g__Rhizobacter;s__	7736	45007	6727	4558	HRSG-E13-bin-135	2152	254	295.62	33	77	79.61	1	1	0	0	92.22	7.78	41	95.0724	-189	1989	1851	14.973	2.3784	82.6486	1.3476	0.1859	7	0	4	1	1	2	0	9.94	6.83
HRSG-E13-bin-143	17.42	388_7	yes	1322424	51.657	274	51.64	0.93	0	no	0	2.53704e+06	d__Bacteria;p__Proteobacteria;c__Gammaproteobacteria;o__Burkholderiales;f__Burkholderiaceae;g__Limnohabitans;s__	4853	28895	4826	3539	HRSG-E13-bin-143	1322	255	275.37	12	77	78.92	0	0	0	0	94.18	5.82	26	72.6406	-127	1666	1061	20.3774	2.3585	77.2642	1.2103	0.7564	3	0	2	1	0	1	0	7.11	48.18
HRSG-E13-bin-148	17.42	284_1	no	2337203	60.968	388	66.62	1.4	66.67	no	0	3.45914e+06	d__Bacteria;p__Verrucomicrobiota;c__Verrucomicrobiae;o__Opitutales;f__Opitutaceae;g__Tous-C4FEB;s__	6360	22736	6023	4077	HRSG-E13-bin-148	2024	284	325.25	31	77	78.97	0	0	0	0	93.47	6.53	55	91.5855	-198	1096	1668	12.1176	0.9598	86.9226	2.0751	0.9881	11	0	4	2	0	1	1	9.44	44.22
HRSG-E13-bin-20	17.42	78_1	no	1836584	32.533	256	75.33	0	0	no	0	2.43805e+06	d__Bacteria;p__Bacteroidota;c__Bacteroidia;o__Flavobacteriales;f__Flavobacteriaceae;g__Flavobacterium;s__	8047	23744	7174	4914	HRSG-E13-bin-20	1607	263	313.11	30	75	77.4	0	0	0	0	93.69	6.31	51	83.7916	-96	1723	1383	8.1042	2.0984	89.7974	1.6179	0.9956	5	1	2	2	0	0	0	13.44	81.27
HRSG-E13-bin-21	17.42	57_0	yes	1216328	33.035	250	47.83	1.67	25	no	0	2.50055e+06	d__Bacteria;p__Bacteroidota;c__Bacteroidia;o__AKYH767;f__B-17BO;g__UBA4416;s__	4857	16342	4865	3631	HRSG-E13-bin-21	1026	254.5	300.4	15	75	78.13	0	0	0	0	93.2	6.8	65.5	104.12	-103	1945	795	6.927	1.6373	91.4358	0.5848	0.1949	4	0	2	2	0	0	0	14.91	74.76
HRSG-E13-bin-22	17.42	69_0	yes	2191634	38.577	139	94.36	2.38	37.5	no	0	2.26735e+06	d__Bacteria;p__Bacteroidota;c__Bacteroidia;o__Chitinophagales;f__Chitinophagaceae;g__Ferruginibacter;s__	21818	107769	15767	11320	HRSG-E13-bin-22	1835	282	344.99	30	75	77.17	0	0	0	0	92.1	7.9	55	100.33	-54	4562	1727	6.0255	1.1008	92.8737	1.0354	0.109	10	1	3	2	0	1	0	13.95	68.07
HRSG-E13-bin-26	17.42	221_1	yes	3395517	52.131	300	94.9	0.22	100	no	0	3.57012e+06	d__Bacteria;p__Verrucomicrobiota;c__Verrucomicrobiae;o__Verrucomicrobiales;f__Akkermansiaceae;g__UBA956;s__	14357	64795	11318	7228	HRSG-E13-bin-26	3072	255	318.8	32	75.5	77.75	0	0	0	0	90.63	9.37	62	113.421	-176	2545	2805	11.02	0.8559	88.1241	1.9857	0.7812	15	0	3	2	0	1	0	11.56	42.84
HRSG-E13-bin-27	17.42	30_1	yes	3101940	35.257	55	99.46	0	0	no	0	3.11878e+06	d__Bacteria;p__Bacteroidota;c__Bacteroidia;o__Flavobacteriales;f__Crocinitomicaceae;g__UBA952;s__	91418	150125	56398	48937	HRSG-E13-bin-27	2722	283	347.65	34	75	78.32	2	2	0	0	93.52	6.48	27	74.3529	-80	2551	2704	16.7222	3.5146	79.7632	2.1308	0.4409	20	0	4	3	0	1	0	14.07	68.33
HRSG-E13-bin-29	17.42	23_1	no	1599450	36.628	297	67.73	1.08	0	no	0	2.336e+06	d__Bacteria;p__Bacteroidota;c__Bacteroidia;o__Flavobacteriales;f__Crocinitomicaceae;g__UBA952;s__	5443	27051	5385	3888	HRSG-E13-bin-29	1383	253	304.31	15	75	77.33	0	0	0	0	94.94	5.06	20	73.3772	-60	1793	1104	18.767	3.3545	77.8785	0.6508	0.1446	9	0	2	2	0	0	0	14.24	68.4
HRSG-E13-bin-31	17.42	88_1	no	2472566	32.294	242	88.46	1.22	28.57	no	0	2.76102e+06	d__Bacteria;p__Bacteroidota;c__Bacteroidia;o__Flavobacteriales;f__Flavobacteriaceae;g__Flavobacterium;s__	14496	55513	10217	6506	HRSG-E13-bin-31	2156	267	319.43	25	75	77.6	1	1	0	0	91.87	8.13	62	103.59	-61	3984	1942	8.2947	2.8336	88.8717	1.7625	0.1855	10	1	3	2	0	1	0	15.82	77.27
HRSG-E13-bin-32	17.42	277_1	no	2323799	64.535	203	80.45	1.69	33.33	no	0	2.83969e+06	d__Bacteria;p__Verrucomicrobiota;c__Verrucomicrobiae;o__Opitutales;f__UBA953;g__UBA953;s__	17196	83123	11447	7348	HRSG-E13-bin-32	1990	290	344.86	42	76	78.29	0	0	0	0	93.35	6.65	41	84.4609	-159	2253	1830	13.942	1.5856	84.4724	4.0201	0.5528	8	0	2	1	0	1	0	11.31	46.38
HRSG-E13-bin-36	17.42	14_1	no	2226312	47.957	385	70.29	2.69	60	no	0	3.08212e+06	d__Bacteria;p__Bacteroidota;c__Bacteroidia;o__Flavobacteriales;f__UA16;g__UBA4660;s__	6068	23274	5782	3920	HRSG-E13-bin-36	2027	236	296.8	25	75	76.84	0	0	0	0	90.97	9.03	52	120.548	-125	3257	1668	13.9772	1.9196	84.1032	2.812	2.1214	13	1	4	3	0	1	0	21.61	47.46
HRSG-E13-bin-4	17.42	325_1	no	1797905	59.932	367	48.77	0.31	0	no	0	3.67507e+06	d__Bacteria;p__Proteobacteria;c__Alphaproteobacteria;o__Rhizobiales;f__Beijerinckiaceae;g__28-YEA-48;s__	4933	15300	4898	3747	HRSG-E13-bin-4	1794	241.5	265.57	16	76	77.75	0	0	0	0	90.2	9.8	67	122.148	-126	1820	1444	12.2661	2.3562	85.3777	2.5084	0.0557	4	0	5	1	1	3	0	23.08	23.86
HRSG-E13-bin-40	17.42	22_1	no	985895	33.455	195	46.74	0.54	0	no	0	2.09793e+06	d__Bacteria;p__Bacteroidota;c__Bacteroidia;o__Flavobacteriales;f__Crocinitomicaceae;g__UBA952;s__	5023	16224	5055	3869	HRSG-E13-bin-40	881	252	299.27	11	75	78.18	0	0	0	0	95.42	4.58	22	64.6476	-47	1670	699	13.6103	3.7249	82.6648	1.1351	0.227	5	0	1	1	0	0	0	15.21	70.72
HRSG-E13-bin-41	17.42	307_1	yes	2917968	52.893	128	95.44	0.66	75	yes	1	3.03721e+06	d__Bacteria;p__Proteobacteria;c__Gammaproteobacteria;o__Pseudomonadales;f__Pseudohongiellaceae;g__Pseudohongiella;s__	43569	112417	22796	17187	HRSG-E13-bin-41	2618	289	332.12	38	77	80.03	0	0	0	0	92.6	7.4	44	85.4474	-140	2196	2529	16.4161	2.6899	80.894	1.5661	0.4584	13	1	4	2	1	1	0	11.46	35.75
HRSG-E13-bin-42	17.42	84_3	yes	1798127	34.584	291	55.17	3.45	100	no	0	3.1468e+06	d__Bacteria;p__Bacteroidota;c__Bacteroidia;o__Flavobacteriales;f__Flavobacteriaceae;g__Flavobacterium;s__	6734	21505	6179	4329	HRSG-E13-bin-42	1563	253	304.3	23	75	76.87	0	0	0	0	91.53	8.47	72	117.475	-61	2106	1297	8.1019	1.6204	90.2778	2.9431	1.7274	6	0	3	3	0	0	0	16.06	76.71
HRSG-E13-bin-44	17.42	21_1	no	1987181	44.81	336	64.03	2.38	100	no	0	3.02965e+06	d__Bacteria;p__Bacteroidota;c__Bacteroidia;o__Cytophagales;f__Cyclobacteriaceae;g__Algoriphagus;s__	6145	44285	5914	3889	HRSG-E13-bin-44	1784	251	295.9	22	74.5	77.82	0	0	0	0	91.74	8.26	56.5	111.661	-117	2691	1471	13.6735	2.0408	84.2857	1.9058	1.2332	11	1	1	1	0	0	0	15.19	62.11
HRSG-E13-bin-51	17.42	156_3	yes	850902	40.817	181	44.28	1.72	0	no	0	1.88859e+06	d__Bacteria;p__Actinobacteriota;c__Actinomycetia;o__Nanopelagicales;f__Nanopelagicaceae;g__Nanopelagicus;s__	4791	14806	4701	3490	HRSG-E13-bin-51	899	238	260.81	21	74	75.33	1	0	1	0	95.52	4.48	10	51.5297	-135	1357	741	25	5.6757	69.3243	15.6841	4.1157	2	1	4	3	1	0	0	19.69	60.85
HRSG-E13-bin-52	17.42	120_1	yes	3608543	45.096	40	98.69	0.49	0	no	0	3.63853e+06	d__Bacteria;p__Bacteroidota;c__Bacteroidia;o__Chitinophagales;f__Chitinophagaceae;g__Flavipsychrobacter;s__	130595	357696	90213	73573	HRSG-E13-bin-52	3021	270	352.04	40	75	77.9	3	3	0	0	89.56	10.44	81	124.523	-138	3067	3025	6.1177	1.422	92.4603	2.1847	0.3972	15	0	6	3	0	3	0	22.05	59.55
HRSG-E13-bin-55	17.42	236_2	yes	1355266	67.885	217	49.31	3.45	50	no	0	2.65364e+06	d__Bacteria;p__Cyanobacteria;c__Cyanobacteriia;o__PCC-6307;f__Cyanobiaceae;g__BAIKAL-G1;s__	6473	25384	6245	4429	HRSG-E13-bin-55	1315	246	279.32	28	74.5	77.43	0	0	0	0	90.3	9.7	74	116.735	-184	1646	1127	14.3872	2.3979	83.2149	4.2586	1.0646	1	0	2	1	1	0	0	24.26	14.07
HRSG-E13-bin-58	17.42	235_1	yes	2013970	63.886	217	74.84	3.72	48.28	no	0	2.59093e+06	d__Bacteria;p__Cyanobacteria;c__Cyanobacteriia;o__PCC-6307;f__Cyanobiaceae;g__BAIKAL-G1;s__	13364	49751	9280	6388	HRSG-E13-bin-58	2065	231	275.49	33	75	77.55	0	0	0	0	90.64	9.36	51	100.253	-147	2295	1882	18.235	3.5619	78.2031	6.6344	1.1622	9	0	3	1	1	1	0	16.9	13.7
HRSG-E13-bin-6	17.42	63_1	no	2266379	37.818	115	70.34	2.59	100	no	0	3.13858e+06	d__Bacteria;p__Bacteroidota;c__Bacteroidia;o__Chitinophagales;f__Chitinophagaceae;g__Sediminibacterium;s__	33004	128373	19707	14546	HRSG-E13-bin-6	1931	312	356.74	29	75	77.79	0	0	0	0	94.68	5.32	25	65.3263	-61	5578	1846	10.6775	1.4634	87.8591	6.5769	4.2465	13	1	2	2	0	0	0	20.61	73.64
HRSG-E13-bin-62	17.42	155_3	yes	704523	41.48	111	61.64	0	0	no	0	1.14296e+06	d__Bacteria;p__Actinobacteriota;c__Actinomycetia;o__Nanopelagicales;f__Nanopelagicaceae;g__Nanopelagicus;s__Nanopelagicus	6825	26839	6347	4262	HRSG-E13-bin-62	720	248	274.78	19	75	77.42	0	0	0	0	95.32	4.68	13	52.5382	-111	1189	629	23.8854	5.2548	70.8599	4.0278	1.8056	3	1	3	2	1	0	0	17.64	62.92
HRSG-E13-bin-65	17.42	75_2	no	1337556	31.662	226	67.87	0.71	50	yes	1	1.95677e+06	d__Bacteria;p__Bacteroidota;c__Bacteroidia;o__Flavobacteriales;f__Flavobacteriaceae;g__Flavobacterium;s__	5983	31279	5918	4141	HRSG-E13-bin-65	1160	258	307.3	17	75	76.24	0	0	0	0	93.9	6.1	58	85.6348	-159	2628	954	8.3945	3.3578	88.2476	0.9483	0.3448	4	0	1	1	0	0	0	12.59	82.59
HRSG-E13-bin-67	17.42	278_1	no	2237069	61.28	203	90.54	1.08	50	no	0	2.44412e+06	d__Bacteria;p__Verrucomicrobiota;c__Verrucomicrobiae;o__Opitutales;f__UBA953;g__UBA953;s__	15578	82935	11020	6836	HRSG-E13-bin-67	1918	292	340.64	49	76	77.65	1	1	0	0	93.29	6.71	43	84.9875	-194	1801	1766	13.6544	1.5864	84.7592	3.5454	1.0428	6	0	1	1	0	0	0	12.3	53.65
HRSG-E13-bin-7	17.42	107_0	yes	2124261	35.213	356	63.12	1.98	25	no	0	3.2988e+06	d__Bacteria;p__Bacteroidota;c__Bacteroidia;o__Chitinophagales;f__Saprospiraceae;g__Saprospira;s__	6458	19053	5967	4190	HRSG-E13-bin-7	1744	267	316.89	20	75	77.35	0	0	0	0	93.63	6.37	50	95.9681	-90	4090	1412	6.8037	1.4174	91.7789	1.7202	0.6881	12	1	2	2	0	0	0	20.3	68.12
HRSG-E13-bin-70	17.42	280_1	no	1304968	65.957	212	41.13	1.72	100	no	0	3.11822e+06	d__Bacteria;p__Verrucomicrobiota;c__Verrucomicrobiae;o__Opitutales;f__UBA953;g__UBA953;s__	6491	23840	6155	4367	HRSG-E13-bin-70	1126	291.5	336.39	22	77	79.45	0	0	0	0	95.3	4.7	32.5	65.5032	-192	1349	937	16.8803	2.6709	80.4487	1.865	0.8881	6	0	2	1	0	1	0	8.7	27.53
HRSG-E13-bin-71	17.42	214_1	no	622455	52.984	128	45.32	0.58	0	no	0	1.3655e+06	d__Bacteria;p__Actinobacteriota;c__Actinomycetia;o__Actinomycetales;f__Microbacteriaceae;g__Rhodoluna;s__	4820	9652	4862	3681	HRSG-E13-bin-71	611	240	274.65	13	75	75.85	1	1	0	0	96.02	3.98	10	49.835	-59	1513	498	25.1509	8.0483	66.8008	0.1637	0	0	0	3	2	1	0	0	41.73	42.55
HRSG-E13-bin-72	17.42	41_3	yes	1173269	32.449	228	49.69	0.81	100	no	0	2.34205e+06	d__Bacteria;p__Bacteroidota;c__Bacteroidia;o__Flavobacteriales;f__Crocinitomicaceae;g__M2408;s__	5154	18574	5145	3663	HRSG-E13-bin-72	1056	242	290.23	11	74	76.45	0	0	0	0	92.94	7.06	37	98.6536	-46	1939	841	11.9048	2.7381	85.3571	1.9886	1.4205	5	0	0	0	0	0	0	13.73	70.83
HRSG-E13-bin-75	17.42	281_1	no	2193424	62.813	106	92.71	1.35	50	no	0	2.33396e+06	d__Bacteria;p__Verrucomicrobiota;c__Verrucomicrobiae;o__Opitutales;f__UBA953;g__UBA953;s__	28572	120983	20692	16355	HRSG-E13-bin-75	1870	302	352.98	58	76	78.09	1	1	0	0	93.15	6.85	45	82.4646	-136	1427	1824	13.6588	2.0296	84.3116	2.246	0.6417	7	0	2	1	0	1	0	8.56	41.28
HRSG-E13-bin-79	17.42	411_1	no	770254	36.944	125	66.48	0.03	0	no	0	1.15828e+06	d__Bacteria;p__Proteobacteria;c__Gammaproteobacteria;o__Burkholderiales;f__Methylophilaceae;g__Methylopumilus;s__Methylopumilus	6451	27996	6162	3932	HRSG-E13-bin-79	800	237.5	273.59	22	76.5	79.18	0	0	0	0	96.54	3.46	11	38.2597	-58	1643	698	18.7948	3.4433	77.7618	1.5	1.375	4	2	2	1	0	1	0	14.12	72.25
HRSG-E13-bin-80	17.42	123_1	no	2541697	34.634	190	97.84	3.24	66.67	no	0	2.51364e+06	d__Bacteria;p__Bacteroidota;c__Bacteroidia;o__Flavobacteriales;f__Crocinitomicaceae;g__UBA952;s__	19139	99736	13377	8726	HRSG-E13-bin-80	2254	277.5	329.07	25	75	78	1	1	0	0	93.68	6.32	30	76.869	-49	4192	2092	15.9732	4.065	79.9617	1.6415	0.5324	19	1	3	2	0	1	0	15	65.84
HRSG-E13-bin-82	17.42	240_1	yes	3860187	62.938	364	89.89	3	57.14	no	0	4.16551e+06	d__Bacteria;p__Proteobacteria;c__Gammaproteobacteria;o__Ga0077536;f__Ga0077536;g__Ga0077536;s__	14255	69930	10604	6989	HRSG-E13-bin-82	3622	267.5	310.88	41	77	79	0	0	0	0	92.74	7.26	35	84.9421	-184	1900	3300	19.0664	2.1522	78.7814	3.0094	0.9111	19	0	8	2	1	5	0	20.35	27.89
HRSG-E13-bin-83	17.42	315_1	no	1969597	59.84	337	47.32	3.45	100	no	0	4.01869e+06	d__Bacteria;p__Proteobacteria;c__Alphaproteobacteria;o__Rhodobacterales;f__Rhodobacteraceae;g__Cypionkella;s__	6176	26504	5844	4011	HRSG-E13-bin-83	1933	258	282.08	25	77	79.88	0	0	0	0	93.04	6.96	44	84.5731	-122	1456	1622	21.5916	3.6397	74.7687	1.6555	0.3621	5	0	5	1	1	3	0	15.83	38.39
HRSG-E13-bin-86	17.42	377_1	no	3693440	61.402	372	91.48	3.52	63.64	yes	1	3.89531e+06	d__Bacteria;p__Proteobacteria;c__Gammaproteobacteria;o__Burkholderiales;f__Burkholderiaceae;g__Rhodoferax;s__	13107	56501	9928	6689	HRSG-E13-bin-86	3673	275	295.91	36	77	78.64	0	0	0	0	93.61	6.39	27	70.6847	-132	1506	3338	19.3887	2.8169	77.7944	3.0493	0.6806	8	0	6	2	1	3	0	13.86	20.36
HRSG-E13-bin-88	17.42	398_1	no	3406958	58.103	29	98.55	0.55	12.5	no	0	3.43807e+06	d__Bacteria;p__Proteobacteria;c__Gammaproteobacteria;o__Burkholderiales;f__Burkholderiaceae;g__Limnohabitans;s__	192382	451174	117481	102590	HRSG-E13-bin-88	3262	291	321.5	38	77	79.26	0	0	0	0	93.1	6.9	35	71.8303	-104	1629	3272	15.989	2.1706	81.8404	1.5328	0.3066	6	0	4	1	1	2	0	3.28	18.7
HRSG-E13-bin-9	17.42	368_2	yes	1142304	50.682	230	49.61	0.25	0	no	0	2.29681e+06	d__Bacteria;p__Proteobacteria;c__Gammaproteobacteria;o__Burkholderiales;f__Burkholderiaceae;g__Rhodoferax;s__	5080	16782	4966	3645	HRSG-E13-bin-9	1084	242.5	282.7	13	76	79	0	0	0	0	94.93	5.07	20	66.8489	-185	1714	868	19.0311	2.5375	78.4314	1.845	0.2768	4	0	4	2	1	1	0	12.92	54.8
HRSG-E13-bin-90	17.42	352_2	yes	1650137	63.511	306	58.44	1.54	60	no	0	2.78016e+06	d__Bacteria;p__Proteobacteria;c__Gammaproteobacteria;o__Steroidobacterales;f__Steroidobacteraceae;g__;s__	5421	18789	5392	3863	HRSG-E13-bin-90	1563	255	301.3	23	76	78.96	0	0	0	0	94.14	5.86	33	75.5727	-195	1513	1281	21.4844	3.0469	75.4688	0.9597	0.1919	4	0	4	2	1	1	0	20.92	23.1
HRSG-E13-bin-94	17.42	90_4	yes	1074184	33.85	234	48.93	1.53	66.67	no	0	2.16176e+06	d__Bacteria;p__Bacteroidota;c__Bacteroidia;o__Flavobacteriales;f__Flavobacteriaceae;g__Flavobacterium;s__	4683	12867	4590	3511	HRSG-E13-bin-94	943	241	287.64	7	75	77	0	0	0	0	93.69	6.31	60.5	94.3942	-144	1579	719	8.4958	3.0641	88.4401	1.4846	0.9544	4	0	2	1	0	1	0	17.6	75.5
HRSG-E13-bin-95	17.42	3_1	no	903578	48.41	178	45.34	0	0	no	0	1.99289e+06	d__Bacteria;p__Proteobacteria;c__Gammaproteobacteria;o__Enterobacterales;f__Enterobacteriaceae;g__Yersinia;s__	4908	13599	5076	3650	HRSG-E13-bin-95	765	240	293.18	19	76	78.47	0	0	0	0	91.83	8.17	48	121.268	-194	3181	610	18.2266	2.2989	79.4745	0.5229	0.2614	1	0	0	0	0	0	0	18.04	47.97
HRSG-E13-bin-98	17.42	109_1	yes	2465392	41.401	198	93.57	1.72	80	no	0	2.58949e+06	d__Bacteria;p__Bacteroidota;c__Bacteroidia;o__Flavobacteriales;f__UA16;g__UBA4660;s__	15354	75911	12451	9036	HRSG-E13-bin-98	2178	276	333.35	30	75	76.83	1	1	0	0	94.87	5.13	23	62.8871	-103	3571	2012	19.7414	4.1273	76.1313	1.2856	0.7805	11	1	2	2	0	0	0	14.78	66.85
HRSG-E1-bin-10	3.66182	226_1	no	1781069	66.449	310	64.73	1.16	50	yes	2	2.71962e+06	d__Bacteria;p__Actinobacteriota;c__Actinomycetia;o__Nanopelagicales;f__FW305-bin1;g__;s__	6091	27444	5745	3981	HRSG-E1-bin-10	1763	258	285.1	29	76	79.76	1	0	1	0	92.4	7.6	50	91.3088	-177	1363	1484	19.0155	2.3601	78.6244	2.8928	0.3403	5	1	4	2	1	1	0	23.03	6.47
HRSG-E1-bin-101	3.66182	286_1	no	6004423	65.017	161	97.89	0.68	0	no	0	6.09214e+06	d__Bacteria;p__Verrucomicrobiota;c__Verrucomicrobiae;o__Opitutales;f__Opitutaceae;g__Opitutus;s__	61853	213636	37294	27407	HRSG-E1-bin-101	4508	333	393.14	45	77	78.78	1	1	0	0	90.26	9.74	99	133.171	-194	2087	4394	11.9736	0.6374	87.389	4.37	0.3771	36	0	6	2	0	3	1	18.74	23.87
HRSG-E1-bin-105	3.66182	312_1	no	3081578	61.917	446	85.65	2.97	33.33	no	0	3.49102e+06	d__Bacteria;p__Chloroflexota;c__UBA2235;o__UBA12225;f__UBA12225;g__UBA12225;s__UBA12225	8068	42878	6909	4724	HRSG-E1-bin-105	2845	274	300.78	37	77	79.92	3	1	1	1	90.41	9.59	85	121.162	-179	1998	2441	10.9016	1.2295	87.8689	2.9174	0.7381	12	1	4	3	1	0	0	34.02	11.81
HRSG-E1-bin-106	3.66182	96_1	no	2096398	37.362	284	85.34	0.34	66.67	no	0	2.44817e+06	d__Bacteria;p__Bacteroidota;c__Bacteroidia;o__Flavobacteriales;f__Flavobacteriaceae;g__Flavobacterium;s__	8252	25806	7381	5105	HRSG-E1-bin-106	1840	262	308.31	28	75	76.93	0	0	0	0	92.67	7.33	61	97.0208	-105	2204	1585	7.197	2.7778	90.0253	1.413	0.5978	7	1	6	3	0	3	0	17.34	77.23
HRSG-E1-bin-112	3.66182	47_1	no	2146158	35.729	172	87.19	0.49	100	no	0	2.44941e+06	d__Bacteria;p__Bacteroidota;c__Bacteroidia;o__Chitinophagales;f__Chitinophagaceae;g__Sediminibacterium;s__	18251	72235	12477	7951	HRSG-E1-bin-112	1788	303	352.07	19	75	76.89	0	0	0	0	94.14	5.86	48	76.9126	-58	3118	1637	5.0122	1.4059	93.5819	1.6219	0.9508	9	1	2	2	0	0	0	18.9	77.18
HRSG-E1-bin-113	3.66182	344_1	no	2105446	40.001	262	84.32	2.26	64.29	no	0	2.44054e+06	d__Bacteria;p__Proteobacteria;c__Gammaproteobacteria;o__Methylococcales;f__Methylomonadaceae;g__UBA10906;s__	9718	48468	8036	5265	HRSG-E1-bin-113	1981	238	286.44	31	77	79.48	2	2	0	0	92.42	7.58	40	91.0325	-91	1705	1754	14.8317	2.6811	82.4872	4.7451	0.6562	4	0	5	2	1	2	0	13.12	67.79
HRSG-E1-bin-117	3.66182	16_1	no	2089466	37.805	370	55.45	3.33	100	no	0	3.64272e+06	d__Bacteria;p__Bacteroidota;c__Bacteroidia;o__AKYH767;f__;g__;s__	5884	30546	5647	3969	HRSG-E1-bin-117	1740	260	316.29	18	76	79.11	0	0	0	0	93.35	6.65	49.5	100.119	-123	4072	1389	13.1124	2.5937	84.2939	4.0805	2.1264	12	0	5	3	0	2	0	11.09	66.78
HRSG-E1-bin-119	3.66182	259_1	no	5274857	64.16	150	95.26	1.35	0	yes	1	5.46257e+06	d__Bacteria;p__Verrucomicrobiota;c__Verrucomicrobiae;o__Pedosphaerales;f__SXTU01;g__SXTU01;s__	52839	179800	35165	24828	HRSG-E1-bin-119	4148	313	374.2	47	77	79.45	1	0	1	0	89.89	10.11	84	131.764	-196	5220	4047	10.8008	0.7168	88.4825	5.135	1.3259	19	0	8	2	1	5	0	21.41	18.27
HRSG-E1-bin-120	3.66182	173_1	yes	1740708	47.236	134	86.97	1.58	66.67	no	0	1.96988e+06	d__Bacteria;p__Actinobacteriota;c__Actinomycetia;o__Nanopelagicales;f__Nanopelagicaceae;g__QYPT01;s__	17722	56655	12990	8243	HRSG-E1-bin-120	1700	280.5	309.13	43	75	76.49	1	1	0	0	95.4	4.6	13	49.6975	-157	1276	1611	24.4099	5.8385	69.7516	1.8235	1	4	0	4	3	1	0	0	25.35	47.18
HRSG-E1-bin-16	3.66182	74_1	no	3050750	35.764	148	95.43	1.4	75	no	0	3.15209e+06	d__Bacteria;p__Bacteroidota;c__Bacteroidia;o__Chitinophagales;f__UBA10324;g__UBA10324;s__	33050	185371	20613	15237	HRSG-E1-bin-16	2567	284	349.24	36	75	78.17	3	1	1	1	92.53	7.47	57	92.6611	-105	4733	2459	9.2352	1.9121	88.8527	1.792	0.6623	19	0	3	2	0	1	0	14.57	64.24
HRSG-E1-bin-2	3.66182	282_1	yes	1516624	63.868	291	52.26	2.5	100	no	0	2.82952e+06	d__Bacteria;p__Verrucomicrobiota;c__Verrucomicrobiae;o__Opitutales;f__UBA953;g__UBA953;s__	5304	17369	5211	3647	HRSG-E1-bin-2	1298	287.5	323.98	23	77	80.87	0	0	0	0	93.6	6.4	39.5	94.2214	-180	1844	1031	15.6311	3.1068	81.2621	3.4669	2.1572	6	0	2	1	0	1	0	11.79	37.83
HRSG-E1-bin-24	3.66182	387_7	yes	1256906	55.414	272	46.51	0.5	50	no	0	2.68893e+06	d__Bacteria;p__Proteobacteria;c__Gammaproteobacteria;o__Burkholderiales;f__Burkholderiaceae;g__Limnohabitans;s__	4679	13696	4620	3505	HRSG-E1-bin-24	1360	229	255.5	17	77	79.76	0	0	0	0	93.26	6.74	25	76.6353	-197	2312	1106	18.371	2.7149	78.914	0.9559	0.2941	6	0	1	1	0	0	0	6.84	30.74
HRSG-E1-bin-27	3.66182	354_1	no	2012210	55.559	325	49.48	0	0	no	0	4.06671e+06	d__Bacteria;p__Proteobacteria;c__Gammaproteobacteria;o__Burkholderiales;f__Burkholderiaceae;g__SYFN01;s__	6513	20646	6191	4276	HRSG-E1-bin-27	2040	244	277.12	18	76	79.28	0	0	0	0	91.94	8.06	40	93.5776	-189	2510	1734	15.9261	2.5967	81.4772	1.4216	0.1471	6	0	2	1	1	0	0	13.87	42.35
HRSG-E1-bin-29	3.66182	91_5	yes	1603541	33.122	330	47.14	2.49	85.71	no	0	3.31696e+06	d__Bacteria;p__Bacteroidota;c__Bacteroidia;o__Flavobacteriales;f__Flavobacteriaceae;g__Flavobacterium;s__	4953	16176	4859	3512	HRSG-E1-bin-29	1419	234	281.5	20	75	78.3	0	0	0	0	92.02	7.98	62	115.311	-52	4213	1111	8.7387	2.4324	88.8288	2.3961	0.7047	8	0	2	1	0	1	0	17.12	75.41
HRSG-E1-bin-33	3.66182	406_7	yes	1164798	42.754	220	64.67	1.5	100	no	0	1.77412e+06	d__Bacteria;p__Proteobacteria;c__Gammaproteobacteria;o__Burkholderiales;f__Methylophilaceae;g__Methylotenera;s__	5315	25299	5294	3859	HRSG-E1-bin-33	1051	247	285.73	18	76.5	78.44	0	0	0	0	92.7	7.3	71	99.933	-81	1631	852	7.6381	2.7027	89.6592	1.0466	0.4757	4	0	4	2	1	1	0	22.93	64.99
HRSG-E1-bin-35	3.66182	301_1	no	3071335	65.88	184	94.02	2.14	0	no	0	3.19678e+06	d__Bacteria;p__Actinobacteriota;c__Acidimicrobiia;o__Acidimicrobiales;f__Ilumatobacteraceae;g__UBA668;s__	23677	86712	16692	11213	HRSG-E1-bin-35	3025	269	311.66	44	75	77.02	2	1	1	0	94.84	5.16	23	54.9041	-128	1023	2888	21.9259	3.6024	74.4718	1.5537	0.1983	19	0	7	3	1	3	0	13.22	6.88
HRSG-E1-bin-36	3.66182	291_1	no	1898241	55.38	253	59.91	0	0	no	0	3.16849e+06	d__Bacteria;p__Actinobacteriota;c__Acidimicrobiia;o__IMCC26256;f__IMCC26256;g__IMCC26256;s__	8527	47023	7502	4874	HRSG-E1-bin-36	1794	275	298.58	28	75	76.93	0	0	0	0	93.59	6.41	36	77.5347	-151	1690	1570	20.3314	3.8241	75.8445	4.4036	2.1739	7	0	4	3	1	0	0	27.87	32.83
HRSG-E1-bin-4	3.66182	334_1	no	4367588	62.513	217	97	0.5	0	yes	1	4.48015e+06	d__Bacteria;p__Proteobacteria;c__Alphaproteobacteria;o__Acetobacterales;f__Acetobacteraceae;g__70-18;s__	30629	113118	20127	15132	HRSG-E1-bin-4	4095	287	318.61	45	76	79.04	0	0	0	0	92.44	7.56	39	84.1716	-176	2315	3924	20.8259	3.7726	75.4015	5.5678	0.3419	5	0	6	1	1	4	0	26.37	21.05
HRSG-E1-bin-45	3.66182	227_7	yes	1151590	57.765	183	65.46	0.72	100	no	0	1.74656e+06	d__Bacteria;p__Actinobacteriota;c__Actinomycetia;o__Nanopelagicales;f__UBA12327;g__AcAMD-2;s__	6712	25223	6292	4329	HRSG-E1-bin-45	1154	246.5	283.65	36	76	78.25	0	0	0	0	93.82	6.18	31	70.721	-143	1594	1008	20.9533	4.568	74.4786	1.0399	0.4333	6	0	3	2	1	0	0	31.11	35.53
HRSG-E1-bin-47	3.66182	106_1	no	1762885	34.933	326	46.55	1.72	0	no	0	3.72194e+06	d__Bacteria;p__Bacteroidota;c__Bacteroidia;o__NS11-12g;f__;g__;s__	5573	26274	5407	3823	HRSG-E1-bin-47	1452	251.5	307.58	8	74.5	76	0	0	0	0	93.11	6.89	55.5	106.955	-123	4266	1137	13.9085	1.7606	84.331	1.7218	0.4821	6	0	5	3	0	2	0	20.11	65.84
HRSG-E1-bin-49	3.66182	342_1	no	2298888	40.257	221	94.28	3.91	78.95	no	0	2.34302e+06	d__Bacteria;p__Proteobacteria;c__Gammaproteobacteria;o__Methylococcales;f__Methylomonadaceae;g__KS41;s__	13593	46020	10402	7112	HRSG-E1-bin-49	2072	252.5	302.74	33	77	78.85	1	1	0	0	90.19	9.81	70	119.506	-57	2715	1888	11.5527	3.8686	84.5787	2.6544	0.5792	6	0	7	2	1	4	0	15.35	63.66
HRSG-E1-bin-50	3.66182	276_1	no	4461840	65.298	253	94.05	2.4	33.33	no	0	4.63026e+06	d__Bacteria;p__Planctomycetota;c__Planctomycetes;o__Pirellulales;f__UBA1268;g__F1-20-MAGs016;s__F1-20-MAGs016	27507	77639	17635	13464	HRSG-E1-bin-50	3417	330	381.17	50	75	76.86	2	1	1	0	90.68	9.32	84	129.286	-198	2874	3217	14.4279	1.1505	84.4216	2.3412	0.2341	27	0	6	2	1	2	1	11.88	12.03
HRSG-E1-bin-52	3.66182	350_1	no	3144252	62.346	34	97.28	1.88	0	no	0	3.1714e+06	d__Bacteria;p__Proteobacteria;c__Gammaproteobacteria;o__Steroidobacterales;f__Steroidobacteraceae;g__;s__	163004	283159	92478	71139	HRSG-E1-bin-52	2787	313	353.3	43	76	78.79	2	1	1	0	94.8	5.2	25	58.4389	-189	1727	2799	22.6948	2.6447	74.6605	1.507	0.1794	9	0	5	2	1	2	0	15.79	26.62
HRSG-E1-bin-53	3.66182	12_1	no	2463946	34.999	210	89.05	1.43	16.67	no	0	2.72736e+06	d__Bacteria;p__Bacteroidota;c__Bacteroidia;o__AKYH767-A;f__;g__;s__	14425	53259	11733	8409	HRSG-E1-bin-53	2059	288	343.56	28	75	77.46	2	1	1	0	93.42	6.58	39	86.331	-77	1975	1880	12.6663	2.2885	85.0452	1.1656	0.3885	15	0	5	2	0	3	0	14.52	72.71
HRSG-E1-bin-54	3.66182	279_1	no	2324189	60.47	146	94.59	1.81	50	no	0	2.41265e+06	d__Bacteria;p__Verrucomicrobiota;c__Verrucomicrobiae;o__Opitutales;f__UBA953;g__UBA953;s__	28083	122015	15919	9441	HRSG-E1-bin-54	1949	298	358.26	43	76	78.44	1	1	0	0	93.61	6.39	44	80.4364	-116	1548	1848	13.0482	2.1115	84.8403	2.001	0.4618	6	0	2	1	0	1	0	11.24	47.67
HRSG-E1-bin-56	3.66182	407_1	no	1172820	48.595	156	63.97	2.59	100	no	0	1.78591e+06	d__Bacteria;p__Proteobacteria;c__Gammaproteobacteria;o__Burkholderiales;f__Methylophilaceae;g__Methylotenera;s__	8620	37640	7518	4738	HRSG-E1-bin-56	1158	250.5	287.91	24	77	79.42	2	2	0	0	93.4	6.6	43	75.3405	-47	1016	1029	12.3541	2.4319	85.214	1.209	0.8636	3	1	2	2	0	0	0	20.29	67.18
HRSG-E1-bin-59	3.66182	272_1	no	2147008	64.59	372	57.85	1.7	33.33	no	0	3.64824e+06	d__Bacteria;p__Verrucomicrobiota;c__Verrucomicrobiae;o__Verrucomicrobiales;f__V1-33;g__V1-33;s__	6130	23222	5771	3950	HRSG-E1-bin-59	1741	276	327.53	22	75	75.77	0	0	0	0	90.93	9.07	69	139.941	-192	2821	1392	11.4306	0.4313	88.138	1.6083	0.3446	9	0	3	2	0	1	0	28.37	23.61
HRSG-E1-bin-6	3.66182	60_1	no	1637385	31.594	301	61.25	0.95	100	no	0	2.64789e+06	d__Bacteria;p__Bacteroidota;c__Bacteroidia;o__NS11-12g;f__UKL13-3;g__;s__	5485	24560	5439	3944	HRSG-E1-bin-6	1399	251	303.71	10	74.5	75.6	0	0	0	0	91.65	8.35	72	123.34	-68	3031	1110	8.3859	1.8936	89.7205	1.0722	0.4289	8	0	3	1	0	2	0	19.3	73.2
HRSG-E1-bin-63	3.66182	275_1	yes	5264166	67.685	430	93.61	1.15	0	yes	1	5.55884e+06	d__Bacteria;p__Planctomycetota;c__Planctomycetes;o__Pirellulales;f__UBA1268;g__F1-20-MAGs016;s__	15669	81912	12242	8301	HRSG-E1-bin-63	4061	312	367.21	46	75	79.11	1	1	0	0	90.02	9.98	84	142.853	-189	6266	3679	15.5519	0.9244	83.5237	4.7033	1.0589	33	0	6	2	1	2	1	10.81	6.03
HRSG-E1-bin-64	3.66182	249_5	yes	1130884	51.756	244	50.71	1.14	100	no	0	2.20468e+06	d__Bacteria;p__Planctomycetota;c__Phycisphaerae;o__Phycisphaerales;f__SM1A02;g__F1-60-MAGs104;s__	4480	14268	4634	3576	HRSG-E1-bin-64	1046	244	291.18	22	74	76.68	0	0	0	0	93.41	6.59	28	90.4405	-145	1596	825	25.2427	1.699	73.0583	1.2428	0.478	8	0	0	0	0	0	0	11.47	25.81
HRSG-E1-bin-65	3.66182	113_4	no	1856816	42.963	281	69.12	3.45	50	yes	1	2.59369e+06	d__Bacteria;p__Bacteroidota;c__Bacteroidia;o__NS11-12g;f__UBA955;g__UBA955;s__	7535	23169	6607	4447	HRSG-E1-bin-65	1612	257	314.53	20	75.5	77.7	0	0	0	0	93.56	6.44	34	88.5588	-152	4390	1352	16.9504	2.0725	80.9771	1.737	0.7444	10	1	2	2	0	0	0	10.92	65.32
HRSG-E1-bin-7	3.66182	391_3	yes	1024578	52.147	216	46.58	0.22	100	no	0	2.19477e+06	d__Bacteria;p__Proteobacteria;c__Gammaproteobacteria;o__Burkholderiales;f__Burkholderiaceae;g__Limnohabitans;s__	4735	15163	4743	3537	HRSG-E1-bin-7	1083	243	264.25	17	77	79.06	0	0	0	0	93.32	6.68	35	77.448	-191	1543	885	15.1584	1.81	83.0317	1.2004	0.7387	2	0	1	1	0	0	0	7.11	44.6
HRSG-E1-bin-70	3.66182	26_0	yes	1771690	33.932	364	45.19	3.33	100	no	0	3.78998e+06	d__Bacteria;p__Bacteroidota;c__Bacteroidia;o__Flavobacteriales;f__Crocinitomicaceae;g__M0103;s__	4940	22337	4867	3615	HRSG-E1-bin-70	1517	252	303.22	12	75	77.17	1	1	0	0	93.52	6.48	45	98.2284	-58	1778	1170	12.4893	3.3362	84.1745	8.4377	5.9987	10	0	4	2	0	2	0	10.48	71.32
HRSG-E1-bin-71	3.66182	71_2	no	1925496	34.727	280	80.05	3.32	83.33	no	0	2.32551e+06	d__Bacteria;p__Bacteroidota;c__Bacteroidia;o__Chitinophagales;f__Chitinophagaceae;g__Ferruginibacter;s__	8265	23159	6876	4506	HRSG-E1-bin-71	1624	271	315.39	17	74	75.88	0	0	0	0	91.76	8.24	58	116.257	-97	3464	1366	8.4982	0.8059	90.696	3.1404	1.4778	11	1	4	3	0	1	0	14.41	72.78
HRSG-E1-bin-73	3.66182	15_3	yes	2186390	44.718	393	70.52	1.95	57.14	no	0	3.03993e+06	d__Bacteria;p__Bacteroidota;c__Bacteroidia;o__AKYH767;f__;g__;s__	5666	20886	5563	3933	HRSG-E1-bin-73	1944	248	297.57	21	75	77	0	0	0	0	92.36	7.64	44	106.214	-113	2305	1574	15.0032	2.6065	82.3903	1.0802	0.4115	8	1	5	2	0	3	0	8.74	53.09
HRSG-E1-bin-74	3.66182	290_1	no	5788671	58.649	215	98.6	1.36	0	yes	1	5.79102e+06	d__Bacteria;p__Verrucomicrobiota;c__Verrucomicrobiae;o__Verrucomicrobiales;f__V1-33;g__;s__	43312	113922	26924	20328	HRSG-E1-bin-74	4560	301	382.45	58	75	77.33	3	1	1	1	92.44	7.56	54	99.3593	-188	2172	4407	12.9369	0.6128	86.4503	2.9386	0.636	27	0	6	3	0	3	0	24.67	31.69
HRSG-E1-bin-75	3.66182	330_13	yes	1848854	64.539	337	61.21	0.14	100	no	0	3.01628e+06	d__Bacteria;p__Proteobacteria;c__Alphaproteobacteria;o__Sphingomonadales;f__Sphingomonadaceae;g__Sandarakinorhabdus;s__	5678	21079	5486	3953	HRSG-E1-bin-75	1782	258	293.67	28	76	79.46	1	1	0	0	93.88	6.12	38	76.8026	-190	1132	1475	23.0665	5.3596	71.5739	1.3468	0.3928	4	0	2	1	1	0	0	16.33	13.58
HRSG-E1-bin-77	3.66182	321_1	no	1202200	58.991	239	52.59	0	0	no	0	2.28599e+06	d__Bacteria;p__Proteobacteria;c__Alphaproteobacteria;o__Rhizobiales;f__Beijerinckiaceae;g__Alsobacter;s__	5070	20028	5030	3604	HRSG-E1-bin-77	1183	259	283.19	11	77	79.27	0	0	0	0	93.2	6.8	40	85.5812	-160	2275	956	16.6492	3.4555	79.8953	1.6061	0.1691	2	0	3	1	1	1	0	7.1	29.16
HRSG-E1-bin-8	3.66182	353_1	yes	1225430	66.369	273	44.04	1.72	100	no	0	2.73468e+06	d__Bacteria;p__Proteobacteria;c__Gammaproteobacteria;o__Steroidobacterales;f__Steroidobacteraceae;g__ZC4RG30;s__	4360	11885	4488	3477	HRSG-E1-bin-8	1209	254	291.02	11	76	78.45	0	0	0	0	95.88	4.12	15	53.3633	-156	1136	948	27.0327	4.3295	68.6378	4.2184	1.9851	6	0	4	2	1	1	0	21.92	14.81
HRSG-E1-bin-81	3.66182	297_9	yes	1824602	65.691	369	61.85	0.78	100	no	0	2.92703e+06	d__Bacteria;p__Actinobacteriota;c__Actinomycetia;o__Nanopelagicales;f__S36-B12;g__;s__	5021	19464	4944	3669	HRSG-E1-bin-81	1917	244	268.61	27	75	77.52	0	0	0	0	93.08	6.92	36	80.1549	-198	1283	1576	23.0476	2.6667	74.2857	1.4606	0.5738	8	1	5	3	1	0	1	31.82	9.08
HRSG-E1-bin-82	3.66182	377_11	yes	2139903	61.218	437	56.08	0.76	50	yes	1	3.7868e+06	d__Bacteria;p__Proteobacteria;c__Gammaproteobacteria;o__Burkholderiales;f__Burkholderiaceae;g__Rhodoferax;s__	4941	19241	4896	3602	HRSG-E1-bin-82	2197	250	271.55	22	77	78	1	1	0	0	93.57	6.43	28	77.1952	-176	1273	1784	20.5833	2.3556	77.0611	2.0027	0.7283	8	0	5	2	1	2	0	14.88	20.71
HRSG-E1-bin-83	3.66182	414_1	yes	1078599	50.444	167	69.63	1.85	100	no	0	1.52039e+06	d__Bacteria;p__Proteobacteria;c__Gammaproteobacteria;o__Burkholderiales;f__Nitrosomonadaceae;g__;s__	6919	32164	6458	4331	HRSG-E1-bin-83	1014	251.5	285.51	21	76	79.95	0	0	0	0	92.63	7.37	51	91.4023	-91	2226	871	14.1379	1.2644	84.5977	1.2821	0.3945	5	0	2	1	0	1	0	25.64	38.07
HRSG-E1-bin-87	3.66182	374_3	yes	1463264	66.29	333	42.18	1.35	63.64	no	0	3.42226e+06	d__Bacteria;p__Proteobacteria;c__Gammaproteobacteria;o__Burkholderiales;f__Burkholderiaceae;g__Rhizobacter;s__	4316	10664	4394	3421	HRSG-E1-bin-87	1483	236	271.53	20	77	80.85	0	0	0	0	92.26	7.74	38	96.8171	-150	1946	1171	18.547	1.8803	79.5726	8.294	1.8881	3	0	7	2	1	4	0	11.73	6.41
HRSG-E1-bin-88	3.66182	67_1	yes	2848424	35.463	85	99.01	0.25	0	no	0	2.86971e+06	d__Bacteria;p__Bacteroidota;c__Bacteroidia;o__Chitinophagales;f__Chitinophagaceae;g__Ferruginibacter;s__	59396	158380	33510	22654	HRSG-E1-bin-88	2331	289	355.47	32	75	77.31	1	1	0	0	90.13	9.87	72	123.413	-76	5392	2280	5.792	0.8337	93.3743	1.1583	0.429	14	0	6	3	0	3	0	14.67	72.46
HRSG-E1-bin-9	3.66182	273_1	no	3343645	63.678	449	78.14	2.18	100	no	0	4.18576e+06	d__Bacteria;p__Verrucomicrobiota;c__Verrucomicrobiae;o__Verrucomicrobiales;f__V1-33;g__;s__	8192	41761	7446	5034	HRSG-E1-bin-9	2570	291	353.11	25	75	76.4	0	0	0	0	91.58	8.42	77	130.942	-162	3083	2151	9.9535	0.6977	89.3488	2.3735	0.6226	11	0	4	2	0	2	0	24.05	30
HRSG-E1-bin-92	3.66182	18_1	no	2891551	37.711	262	89.61	0.48	0	no	0	3.21133e+06	d__Bacteria;p__Bacteroidota;c__Bacteroidia;o__AKYH767-A;f__;g__;s__	15432	77103	11036	6999	HRSG-E1-bin-92	2338	278	334.38	26	75	77.46	0	0	0	0	89.25	10.75	75	147.776	-150	4260	2104	9.9382	1.5216	88.5402	1.2831	0.2139	16	0	5	3	0	2	0	20.49	62.19
HRSG-E2-bin-100	3.90273	346_1	no	2177480	52.056	393	63.79	0.45	0	no	0	3.39815e+06	d__Bacteria;p__Proteobacteria;c__Gammaproteobacteria;o__Burkholderiales;f__Burkholderiaceae;g__SCGC-AAA027-K21;s__	6028	25076	5540	3901	HRSG-E2-bin-100	1958	290	303.4	18	76.5	78.89	0	0	0	0	95.12	4.88	31	66.9225	-109	2121	1588	16.1311	2.5205	81.3485	2.2983	0.1532	3	0	2	1	1	0	0	19.31	50.66
HRSG-E2-bin-104	3.90273	119_1	no	2376449	42.244	193	86.54	1.78	50	no	0	2.69719e+06	d__Bacteria;p__Proteobacteria;c__Gammaproteobacteria;o__Burkholderiales;f__Burkholderiaceae;g__Polynucleobacter;s__	16625	64875	12313	7905	HRSG-E2-bin-104	2280	284.5	304.01	27	77	79.89	0	0	0	0	93.06	6.94	33	78.0147	-171	1328	2115	13.9546	2.5071	83.5383	1.886	0.3509	3	0	3	1	1	1	0	19.47	60.57
HRSG-E2-bin-105	3.90273	16_4	yes	1622842	37.742	303	55.34	0.67	50	no	0	2.91285e+06	d__Bacteria;p__Bacteroidota;c__Bacteroidia;o__AKYH767;f__;g__;s__	5602	16711	5355	3770	HRSG-E2-bin-105	1388	257.5	307.69	17	76	77.59	0	0	0	0	93.21	6.79	44	99.8803	-107	1811	1104	14.2339	2.2665	83.4995	1.7291	0.7205	8	0	4	3	0	1	0	10.95	66.21
HRSG-E2-bin-112	3.90273	173_1	no	1605687	47.209	155	81.15	0.44	100	no	0	1.96996e+06	d__Bacteria;p__Actinobacteriota;c__Actinomycetia;o__Nanopelagicales;f__Nanopelagicaceae;g__QYPT01;s__	13723	41409	10359	6384	HRSG-E2-bin-112	1556	280.5	305.94	38	75	76.45	0	0	0	0	95.43	4.57	13	50.9028	-192	1038	1441	24.5833	5.4167	70	1.0925	0.3856	4	0	4	3	1	0	0	25.26	47.24
HRSG-E2-bin-113	3.90273	301_1	no	3122939	65.909	132	99.15	3.42	20	no	0	3.04199e+06	d__Bacteria;p__Actinobacteriota;c__Acidimicrobiia;o__Acidimicrobiales;f__Ilumatobacteraceae;g__UBA668;s__	37190	90468	23658	15831	HRSG-E2-bin-113	3078	274.5	312.9	46	75	77.74	1	1	0	0	94.63	5.37	24	56.0411	-128	2753	2994	21.9846	3.2743	74.7411	2.2742	0.3574	17	0	7	3	1	3	0	13.42	6.56
HRSG-E2-bin-114	3.90273	286_1	no	5946365	65.009	172	96.97	0.34	0	no	0	6.11132e+06	d__Bacteria;p__Verrucomicrobiota;c__Verrucomicrobiae;o__Opitutales;f__Opitutaceae;g__Opitutus;s__	61373	273198	34571	26075	HRSG-E2-bin-114	4461	336	392.72	46	77	78.72	1	1	0	0	90.27	9.73	99	133.377	-195	2866	4337	12.1079	0.7149	87.1771	4.4161	0.2914	35	0	6	2	0	3	1	18.87	23.69
HRSG-E2-bin-116	3.90273	330_3	no	2346067	64.332	374	83.84	1.52	80	no	0	2.75573e+06	d__Bacteria;p__Proteobacteria;c__Alphaproteobacteria;o__Sphingomonadales;f__Sphingomonadaceae;g__Sandarakinorhabdus;s__	6678	34141	6272	4247	HRSG-E2-bin-116	2274	256	293.74	35	76	78.74	0	0	0	0	93.39	6.61	38	80.0997	-195	1479	1936	23.2041	5.323	71.4729	1.5831	0.9675	4	0	2	1	1	0	0	16.01	14.47
HRSG-E2-bin-118	3.90273	403_1	no	2109379	46.92	223	85.09	1.75	12.5	no	0	2.43562e+06	d__Bacteria;p__Proteobacteria;c__Gammaproteobacteria;o__Pseudomonadales;f__Pseudohongiellaceae;g__;s__	12063	54389	9459	5887	HRSG-E2-bin-118	1858	274	317.04	25	77	78.04	0	0	0	0	91.48	8.52	64	108.236	-115	2185	1661	11.6265	2.5904	85.7831	2.3681	0.2153	5	0	2	1	1	0	0	17.06	50.59
HRSG-E2-bin-121	3.90273	416_11	yes	1364655	45.535	248	60.34	0	0	no	0	2.26161e+06	d__Bacteria;p__Proteobacteria;c__Gammaproteobacteria;o__Burkholderiales;f__Burkholderiaceae;g__Polynucleobacter;s__	5691	18508	5502	3881	HRSG-E2-bin-121	1322	262	287.21	19	77	79.26	0	0	0	0	95.42	4.58	28	57.1226	-88	2133	1094	12.9918	2.8362	84.172	2.5719	1.059	2	0	2	1	0	1	0	16.72	63.99
HRSG-E2-bin-122	3.90273	381_4	yes	1311739	50.28	248	49.97	1.89	55.56	no	0	2.57544e+06	d__Bacteria;p__Proteobacteria;c__Gammaproteobacteria;o__Burkholderiales;f__Burkholderiaceae;g__Limnohabitans;s__	5633	20938	5289	3701	HRSG-E2-bin-122	1332	254.5	276.69	16	77	81.31	0	0	0	0	95	5	21	59.594	-194	1634	1102	20.5268	1.9982	77.475	2.7027	1.6517	2	0	2	1	0	1	0	12.09	53.83
HRSG-E2-bin-126	3.90273	312_1	no	3096004	61.995	443	83.93	1.98	100	no	0	3.61575e+06	d__Bacteria;p__Chloroflexota;c__UBA2235;o__UBA12225;f__UBA12225;g__UBA12225;s__UBA12225	7775	26186	6988	4875	HRSG-E2-bin-126	2848	277	301.34	32	76	77.91	2	1	1	0	89.96	10.04	88	127.456	-167	1958	2440	10.7011	1.107	88.1919	2.9494	0.5969	10	0	3	2	1	0	0	33.08	11.06
HRSG-E2-bin-132	3.90273	262_1	no	6327713	60.909	237	97.84	3.38	0	no	0	6.24881e+06	d__Bacteria;p__Verrucomicrobiota;c__Verrucomicrobiae;o__Pedosphaerales;f__Pedosphaeraceae;g__;s__	43672	181700	26699	17858	HRSG-E2-bin-132	4886	300	382.88	56	76	77.7	1	0	1	0	90.89	9.11	69	122.483	-174	3078	4707	11.9847	0.85	87.1653	4.8301	0.7777	48	0	7	2	1	4	0	19.18	22.98
HRSG-E2-bin-133	3.90273	125_1	no	2281191	38.238	332	77.99	3.61	73.33	no	0	2.81939e+06	d__Bacteria;p__Bacteroidota;c__Bacteroidia;o__Cytophagales;f__Spirosomaceae;g__UBA6715;s__	7747	23695	6871	4577	HRSG-E2-bin-133	1962	284	325.99	22	75	77.5	0	0	0	0	95.27	4.73	25	65.3273	-128	1332	1654	14.8215	3.0248	82.1537	1.4271	0.6116	15	1	2	1	0	1	0	16.21	73.14
HRSG-E2-bin-138	3.90273	354_1	no	2452593	55.624	350	84.94	2.4	63.64	no	0	2.81814e+06	d__Bacteria;p__Proteobacteria;c__Gammaproteobacteria;o__Burkholderiales;f__Burkholderiaceae;g__SYFN01;s__	7949	33472	7007	4801	HRSG-E2-bin-138	2428	249	288	23	77	79.83	2	1	1	0	92.32	7.68	37	89.5088	-146	1550	2104	15.5017	2.6153	81.883	1.5239	0.2471	6	0	5	2	1	2	0	14.91	41.02
HRSG-E2-bin-139	3.90273	300_1	no	1306897	67.274	262	42	0.43	0	no	0	3.09828e+06	d__Bacteria;p__Actinobacteriota;c__Acidimicrobiia;o__Acidimicrobiales;f__;g__;s__	5115	13309	4988	3681	HRSG-E2-bin-139	1327	257	277.38	19	76	78	0	0	0	0	93.33	6.67	37	80.4133	-159	1447	1085	18.3579	2.8598	78.7823	1.5072	0	4	0	3	2	1	0	0	18.16	4.75
HRSG-E2-bin-140	3.90273	406_9	yes	1286670	42.709	236	71.45	1.21	100	no	0	1.77901e+06	d__Bacteria;p__Proteobacteria;c__Gammaproteobacteria;o__Burkholderiales;f__Methylophilaceae;g__Methylotenera;s__	5788	25386	5451	3810	HRSG-E2-bin-140	1172	246.5	285.02	20	76.5	78.15	0	0	0	0	93.17	6.83	62	91.8359	-57	1312	958	8.5684	2.9258	88.5057	1.3652	0.6826	4	0	3	1	1	1	0	21.33	67.15
HRSG-E2-bin-143	3.90273	405_1	no	1151757	41.11	245	51.75	0	0	no	0	2.22562e+06	d__Bacteria;p__Proteobacteria;c__Gammaproteobacteria;o__Methylococcales;f__Methylomonadaceae;g__KS41;s__	4690	12912	4701	3532	HRSG-E2-bin-143	998	246	291.57	6	75.5	77.33	1	1	0	0	94.51	5.49	39	82.8663	-153	1590	764	16.5138	3.5387	79.9476	0.7014	0	3	0	4	2	1	1	0	12.83	70.14
HRSG-E2-bin-147	3.90273	18_1	no	3017168	37.715	128	98.28	1.13	25	no	0	3.03528e+06	d__Bacteria;p__Bacteroidota;c__Bacteroidia;o__AKYH767-A;f__;g__;s__	34563	130993	23571	17773	HRSG-E2-bin-147	2432	291	356.24	29	75	78.21	2	1	1	0	89.73	10.27	75	132.645	-150	2083	2336	9.7216	1.7987	88.4797	1.1102	0.1645	18	0	6	3	0	3	0	20.56	62.99
HRSG-E2-bin-151	3.90273	410_1	no	683571	52.836	86	51.75	0	0	no	0	1.32091e+06	d__Bacteria;p__Proteobacteria;c__Gammaproteobacteria;o__Burkholderiales;f__Gallionellaceae;g__Nitrotoga;s__Nitrotoga	10335	23261	7948	5286	HRSG-E2-bin-151	687	244	284.05	25	76	78.4	0	0	0	0	93.25	6.75	42.5	73.6965	-128	1018	627	16.7732	3.8339	79.393	1.8923	0.5822	2	0	1	1	0	0	0	33.48	36.97
HRSG-E2-bin-152	3.90273	106_1	no	2898473	34.802	317	83.17	0.63	50	no	0	3.46304e+06	d__Bacteria;p__Bacteroidota;c__Bacteroidia;o__NS11-12g;f__;g__;s__	11326	41776	9143	6354	HRSG-E2-bin-152	2440	262	326.85	23	75	77.52	0	0	0	0	91.99	8.01	59	108.165	-70	3684	2148	12.2497	1.5836	86.1667	2.5	0.4098	10	0	6	3	0	3	0	18.36	67.79
HRSG-E2-bin-157	3.90273	291_1	no	1910958	55.403	213	80.54	3.51	66.67	no	0	2.2894e+06	d__Bacteria;p__Actinobacteriota;c__Acidimicrobiia;o__IMCC26256;f__IMCC26256;g__IMCC26256;s__IMCC26256	11136	59005	8971	5559	HRSG-E2-bin-157	1821	273	304.65	28	76	78.36	0	0	0	0	93.68	6.32	40	73.791	-109	1451	1637	19.8044	3.423	76.7726	4.6129	2.4712	6	0	4	3	1	0	0	27.51	33.06
HRSG-E2-bin-165	3.90273	237_1	no	1557621	57.203	316	48.87	0.85	100	no	0	3.16018e+06	d__Bacteria;p__Actinobacteriota;c__Acidimicrobiia;o__Acidimicrobiales;f__Microtrichaceae;g__IMCC26207;s__	4865	18343	4929	3758	HRSG-E2-bin-165	1442	255.5	290.62	16	75	77.38	0	0	0	0	93.49	6.51	44	88.8301	-186	1995	1143	20.4904	2.014	77.4956	1.1789	0.4854	4	0	4	2	1	1	0	28.16	19.9
HRSG-E2-bin-168	3.90273	276_1	no	4730195	65.23	191	95.27	3.97	62.5	yes	3	4.76793e+06	d__Bacteria;p__Planctomycetota;c__Planctomycetes;o__Pirellulales;f__UBA1268;g__F1-20-MAGs016;s__F1-20-MAGs016	42153	216192	24765	18016	HRSG-E2-bin-168	3625	331	380.49	53	75	76.47	1	1	0	0	89.95	10.05	89	136.254	-166	2874	3489	13.5894	1.2615	85.1491	3.0069	0.3586	27	0	6	2	1	2	1	12.17	12
HRSG-E2-bin-170	3.90273	206_7	yes	1219461	44.854	253	53.79	2.59	50	no	0	2.20836e+06	d__Bacteria;p__Actinobacteriota;c__Actinomycetia;o__Nanopelagicales;f__Nanopelagicaceae;g__Planktophila;s__	4873	13915	4820	3606	HRSG-E2-bin-170	1208	260	281.83	22	75	76.5	2	2	0	0	96.96	3.04	6	37.8837	-198	1044	981	28.6735	7.3469	63.9796	14.404	6.9536	3	1	3	2	1	0	0	18.29	58.86
HRSG-E2-bin-173	3.90273	320_1	no	1029576	65.466	220	41.38	0	0	no	0	2.4881e+06	d__Bacteria;p__Proteobacteria;c__Alphaproteobacteria;o__Caulobacterales;f__Caulobacteraceae;g__UBA5005;s__	4658	10761	4679	3518	HRSG-E2-bin-173	1065	231	266.54	12	77	79.25	0	0	0	0	93.75	6.25	32	75.0898	-110	1539	858	24.2707	3.1505	72.5788	1.0329	0	0	0	6	2	1	3	0	42.44	12.58
HRSG-E2-bin-175	3.90273	227_1	yes	1242649	57.755	200	71.36	0.99	100	no	0	1.72414e+06	d__Bacteria;p__Actinobacteriota;c__Actinomycetia;o__Nanopelagicales;f__UBA12327;g__AcAMD-2;s__	6720	17612	6213	4244	HRSG-E2-bin-175	1244	246.5	281.92	31	76	77.29	0	0	0	0	93.84	6.16	28	71.1814	-120	1853	1076	21.6744	5.1163	73.2093	1.2862	0.5627	6	0	3	2	1	0	0	29.5	35.53
HRSG-E2-bin-182	3.90273	334_1	no	4548023	62.469	176	99.49	0.51	0	yes	1	4548023	d__Bacteria;p__Proteobacteria;c__Alphaproteobacteria;o__Acetobacterales;f__Acetobacteraceae;g__70-18;s__	41357	113963	25841	20468	HRSG-E2-bin-182	4243	290	321.17	48	76.5	79.21	3	1	1	1	92.27	7.73	39	85.4196	-176	2315	4119	20.7382	3.7882	75.4735	5.7742	0.3064	5	0	6	1	1	4	0	26.28	20.98
HRSG-E2-bin-184	3.90273	12_1	no	2598345	35.008	213	96.43	2.38	37.5	no	0	2.63041e+06	d__Bacteria;p__Bacteroidota;c__Bacteroidia;o__AKYH767-A;f__;g__;s__	16632	59123	12198	8229	HRSG-E2-bin-184	2163	287	344.17	30	75	77.8	2	1	1	0	93.34	6.66	41	87.3658	-59	2373	1983	12.109	2.1191	85.7719	1.1096	0.3699	15	0	4	2	0	2	0	14.61	73.19
HRSG-E2-bin-186	3.90273	71_2	no	1070067	34.753	188	42.24	3.45	0	no	0	2.4459e+06	d__Bacteria;p__Bacteroidota;c__Bacteroidia;o__Chitinophagales;f__Chitinophagaceae;g__Ferruginibacter;s__	5869	24905	5691	3982	HRSG-E2-bin-186	920	253	292.14	11	75	77.82	0	0	0	0	91.48	8.52	66	122.5	-63	2749	745	6.3172	0.5376	93.1452	0.6522	0.1087	7	0	3	2	0	1	0	15.65	72.39
HRSG-E2-bin-187	3.90273	377_1	no	2153347	61.075	433	46.76	1.5	50	yes	1	4.53603e+06	d__Bacteria;p__Proteobacteria;c__Gammaproteobacteria;o__Burkholderiales;f__Burkholderiaceae;g__Rhodoferax;s__	4999	20275	4973	3617	HRSG-E2-bin-187	2192	254	274.79	21	76	78.57	0	0	0	0	93.29	6.71	29	81.168	-143	2725	1781	20.2247	2.5843	77.191	3.3759	1.7336	5	0	5	2	1	2	0	15.69	20.48
HRSG-E2-bin-19	3.90273	318_1	no	800474	38.934	146	58.12	0	0	no	0	1.37728e+06	d__Bacteria;p__Proteobacteria;c__Alphaproteobacteria;o__Paracaedibacterales;f__UBA11393;g__;s__	5871	14457	5482	3870	HRSG-E2-bin-19	774	247	285.38	18	77	79.67	0	0	0	0	93.61	6.39	33	79.1362	-136	1472	647	20.4334	3.87	75.6966	1.1628	0.2584	2	0	2	1	0	1	0	25.32	56.33
HRSG-E2-bin-192	3.90273	113_4	no	1213940	42.519	236	46.9	0	0	yes	1	2.58836e+06	d__Bacteria;p__Bacteroidota;c__Bacteroidia;o__NS11-12g;f__UBA955;g__UBA955;s__	5329	23258	5143	3751	HRSG-E2-bin-192	989	259	320.9	16	76.5	78.75	1	0	1	0	93.55	6.45	35	101.546	-74	3430	772	15.0454	2.594	82.3606	1.82	1.0111	9	1	0	0	0	0	0	11.32	65.52
HRSG-E2-bin-198	3.90273	365_1	no	1932545	61.75	376	42.1	1.05	0	no	0	4.54217e+06	d__Bacteria;p__Proteobacteria;c__Gammaproteobacteria;o__Burkholderiales;f__SG8-41;g__PALSA-1004;s__	5200	16795	5139	3774	HRSG-E2-bin-198	1948	265.5	272.48	12	77	80.25	0	0	0	0	91.63	8.37	52	102.103	-184	1423	1585	12.5631	1.7045	85.7323	5.2361	0.1027	7	0	4	2	1	1	0	24.28	28.44
HRSG-E2-bin-199	3.90273	37_1	no	1313499	30.938	265	57.37	0	0	no	0	2.28952e+06	d__Bacteria;p__Bacteroidota;c__Bacteroidia;o__Flavobacteriales;f__Crocinitomicaceae;g__;s__	4819	13880	4956	3701	HRSG-E2-bin-199	1128	249	297.58	5	81	80.4	0	0	0	0	93.62	6.38	61	96.2319	-55	2746	872	10.5626	2.1814	87.256	0.7979	0.266	9	0	3	2	0	1	0	11.17	75.18
HRSG-E2-bin-2	3.90273	232_4	yes	1504605	52.987	301	42.97	0	0	no	0	3.50152e+06	d__Bacteria;p__Planctomycetota;c__Phycisphaerae;o__Phycisphaerales;f__SM1A02;g__SYAC01;s__	5077	15166	4998	3714	HRSG-E2-bin-2	1405	254	293.04	21	75	78.43	0	0	0	0	92.6	7.4	52	98.9876	-127	2893	1126	20.2667	2.7556	76.9778	15.7295	4.911	14	0	2	1	1	0	0	9.75	40.93
HRSG-E2-bin-28	3.90273	248_1	no	2247263	54.049	243	80.61	1.14	0	no	0	2.75604e+06	d__Bacteria;p__Planctomycetota;c__Phycisphaerae;o__Phycisphaerales;f__SM1A02;g__F1-60-MAGs104;s__	11163	56317	9247	6065	HRSG-E2-bin-28	1925	301	339.87	33	75	77.45	0	0	0	0	94.53	5.47	28	71.7353	-156	2058	1716	24.5481	1.5743	73.8776	2.1299	0.6234	17	0	2	1	1	0	0	11.22	26.75
HRSG-E2-bin-29	3.90273	319_1	no	4676519	67.858	143	99.08	2.22	0	no	0	4.61516e+06	d__Bacteria;p__Proteobacteria;c__Alphaproteobacteria;o__Caulobacterales;f__Caulobacteraceae;g__Phenylobacterium;s__	44130	238425	32702	25304	HRSG-E2-bin-29	4491	266	308.36	51	77	80.24	1	1	0	0	90.78	9.22	56	97.9791	-192	2113	4401	18.0682	3.1591	78.7727	3.674	0.2672	13	0	11	3	1	7	0	34.29	11.8
[truncated: 1,101 more rows]
[truncated: 29 more columns]

## Sheet: gRODON_before-after
Additional file 3 - Table S2.2 -gRodon predicted a doubling times
[truncated: 2,215 more rows]

[truncated: 1 more sheets: CRISPR-list]
