# Supplementary material for: High-resolution metagenomic reconstruction of the freshwater spring bloom
Source: Microbiome. 2023 Jan 26;11:15. doi: 10.1186/s40168-022-01451-4 (PMC9878933; doi:10.1186/s40168-022-01451-4)
Supplement: Supplementary file 5 — Additional file 4: Table S3. MAGs containing rhodopsins. [file 40168_2022_1451_MOESM4_ESM.xlsx]

## Sheet: Rhodopsins
Additional file 4 - Table S3 - MAGs containing rhodopsins		*note - Bins marked in red have Helio and type-1 rhodopsins
bin_id	total_length	Drep_Cluster	cluster_representative	gtdb_classification	opid	seqlen	topology	TM3_motif	TM7_motif	spectral_tuning	TYPE	CLASSIFICATION	seq
HRSG-H13-bin-111	3611923	225_2	yes	d__Bacteria;p__Actinobacteriota;c__Actinobacteria;o__Nanopelagicales;f__;g__;s__	HRSG-H13-C27871-cds2975|HRSG-H13-C27871	262	INSIDE-OUTSIDE	TM3=RWESL	TM7=SLVAK	residue93,L,green-light absorbing	Heliorhodopsin	CLASS=perfect match to class; RWES.;S...K;PDE;HeR; monoderms	MKPETKLGKDLQVFNRIAGATHLIQGIVLLVIMNTETTIPVVTRFFDQTTDGEIAPVSKVLFEFSVAIIAPIFLLLSAFAHLLISSPSYVRRYEQNIAKGINPVRWWEYAFSSSLMLVVLLMFGGLIELSTVVFVFTLNFIMNLMGLVMEKYNQLTQTTNWLPFNIGVLAGIVPWIMGGLYFWVSTNNIADAIPVYAQFGFLLTFLFFNSFAINMWLQYKKVGKWSNYAYGEKAYIVLSLVSKSALGWIIVLGTMGI
HRSG-H13-bin-111	3611923	225_2	yes	d__Bacteria;p__Actinobacteriota;c__Actinobacteria;o__Nanopelagicales;f__;g__;s__	HRSG-H13-C8394-cds1809|HRSG-H13-C8394	273	OUTSIDE-INSIDE	TM3=RYDTE	TM7=DVLAK	residue93,L,green-light absorbing	Type-1 rhodopsin	CLASS=probable mixed matches to multiple classes: RYDTE;D...K;H+ pump;PR,XR,ActR; bacteria,archaea|RYDTE;D...K;?;NR; Fungi | RYDTD;D...K;H+ pump;BR,AR; bacteria,archaea|RYDSY;D...K;Sensor;Sensory rhodopsin I,II ; bacteria,archaea|RYFSE;D...K;Inward H+ pump; Schizorhodopsin SzR ; bacteria,archaea|RYDTG;D...K;H+ pump;DTG rhodopsin; bacteria,archaea|RYDTS;D...K;H+ pump;DTS rhodopsin; bacteria,archae…	MVAKEFIGAVDQMYLHGVIVHHTETPRRRNHPFPSATAYSPAMADQTERLANLRKWNIGIGGLHLVQGILILVLSTSFAIPIVATVMTGPPGGEGSLSVTKHFFDFNFPIAIALFLFLAAGDHLLTSVTPLRSWYERNLLHGINYARWIEYSVSASIMIVLIALLNGINNLYAIIAIFGVNAAMILFGLVMEQVNRNRESVNWLPFIFGCIAGIVPWIAIVIGLVTSSTDNTMINGVPANSEGVPTFVYFIVISLFLLFNCFALNQWLQYRGKGKFTDYLYGEKVYLVLSLVAKSALAWQIFGGTLASPS
HRS-ES1-bin-361	3445053	349_0	yes	d__Bacteria;p__Proteobacteria;c__Gammaproteobacteria;o__Burkholderiales;f__Burkholderiaceae;g__SCGC-AAA027-K21;s__	HRS-ES1-C10234-cds1838|HRS-ES1-C10234	263	OUTSIDE-INSIDE	TM3=RYDTE	TM7=DVLNK	residue93,L,green-light absorbing	Type-1 rhodopsin	CLASS=probable mixed matches to multiple classes: RYDTE;D...K;H+ pump;PR,XR,ActR; bacteria,archaea|RYDTE;D...K;?;NR; Fungi | RYDTD;D...K;H+ pump;BR,AR; bacteria,archaea|RYDSY;D...K;Sensor;Sensory rhodopsin I,II ; bacteria,archaea|RYFSE;D...K;Inward H+ pump; Schizorhodopsin SzR ; bacteria,archaea|RYDTG;D...K;H+ pump;DTG rhodopsin; bacteria,archaea|RYDTS;D...K;H+ pump;DTS rhodopsin; bacteria,archae…	MAVAKRTRAGAASAASRSEAVATTFAKIAPARAAQLFRWNRILTVLHAIQAIVIVAISPTEAAIRFEGTYPVSNIVDGQFAGLTAAKELLFSFPLAYLVAAFFGLSALAHFLVAYPLRKRYEGWLAQQFNPMRWAEYALSSTLMIIGVASLSFITDAGALIAIGVCNASMNLFGWSMEEANIGRKNVQWSHYIFGCIAGIAPWIAIFTSLGLSLANWPTGVGPNGRSLEEFKPVLITIYVSLFVSFNIFAVNMVLQRLQIGRWKDYLHGERSYMILSLVAKTLLAWQVWTGVFMPAN
HRS-HS13-bin-101	3300288	300_1	yes	d__Bacteria;p__Actinobacteriota;c__Acidimicrobiia;o__Microtrichales;f__;g__;s__	HRS-HS13-C2591-cds1581|HRS-HS13-C2591	268	INSIDE-OUTSIDE	TM3=RWESL	TM7=SLAAK	residue93,L,green-light absorbing	Heliorhodopsin	CLASS=perfect match to class; RWES.;S...K;PDE;HeR; monoderms	MARTKRRVAARLPEGIKEIPAKRAAQLFRWNRALIALHGIQALIIILISPTDAKVNFEGSYPVAKIVDGVFAGLTTGTKELFGIPLAFIVAAFFGLSALAHYLVAYPLRERYERWLAQSFNPMRWAEYALSSTLMIVAIASLTGIRDAGAMLAIAGCNAAMNLFGWSMEEANIGRKAVQWSHYIFGCIAGIIPWLAVFVTLSLSLSDWQGTETFKPVLITIYVSLFVSFNIFAINMVLQRLKIGRWKDYLHGERSYMILSLVAKTLLAWQVWTGVFMPAN
HRS-HS12-bin-207	3255402	300_1	no	d__Bacteria;p__Actinobacteriota;c__Acidimicrobiia;o__Microtrichales;f__;g__;s__	HRS-HS12-C4871-cds2350|HRS-HS12-C4871	268	INSIDE-OUTSIDE	TM3=RWESL	TM7=SLAAK	residue93,L,green-light absorbing	Heliorhodopsin	CLASS=perfect match to class; RWES.;S...K;PDE;HeR; monoderms	MARTKRRVAARLPEGIKEIPAKRAAQLFRWNRALIALHGIQALIIILISPTDAKVNFEGSYPVAKIVDGVFAGLTTGTKELFGIPLAFIVAAFFGLSALAHYLVAYPLRERYERWLAQSFNPMRWAEYALSSTLMIVAIASLTGIRDAGAMLAIAGCNAAMNLFGWSMEEANIGRKAVQWSHYIFGCIAGIIPWLAVFVTLSLSLSDWQGTETFKPVLITIYVSLFVSFNIFAINMVLQRLKIGRWKDYLHGERSYMILSLVAKTLLAWQVWTGVFMPAN
HRSG-H12-bin-142	3244847	301_1	yes	d__Bacteria;p__Actinobacteriota;c__Acidimicrobiia;o__Microtrichales;f__Ilumatobacteraceae;g__UBA668;s__	HRSG-H12-C22-cds137|HRSG-H12-C22	268	INSIDE-OUTSIDE	TM3=RWESL	TM7=SLAAK	residue93,L,green-light absorbing	Heliorhodopsin	CLASS=perfect match to class; RWES.;S...K;PDE;HeR; monoderms	MAKTIRTSAEQIKRLRSYNIVAGFMHLFQAIAFGFFLSKIENQVTFDATVDYMTGPPGAGFPTEKVVLWEVNLGLGVVAFLALSALFHFLISSPMFFKRYAAGLERNHNYFRWVEYSISSSVMIWLIAQLTGISDFSALVAIFAVNASMILFGALQEKYETPGNGKGLPFIFGSMTGIVPWVLIGIQAFQPGSTNAAEVPGFVIGIIVSLFIFFNTFAINQALQYKKIGSWANYLRGERTYITLSLVAKSILAWQVFSGAIIPALTL
HRS-ES1-bin-439	3211104	143_1	yes	d__Bacteria;p__Actinobacteriota;c__Acidimicrobiia;o__Microtrichales;f__Ilumatobacteraceae;g__;s__	HRS-ES1-C1426-cds15|HRS-ES1-C1426	252	INSIDE-OUTSIDE	TM3=RWESV	TM7=SFVAK	residue93,L,green-light absorbing	Heliorhodopsin	CLASS=perfect match to class; RWES.;S...K;PDE;HeR; monoderms	MAKTIRTSAEQIKRLRSYNIVAGFMHLFQAIAFGFFLSKIENQVTFDATVDYMTGPPGAGFPTEKVVLWEVNLGLGVVAFLALSALFHFLISSPMFFKRYAAGLERNHNYFRWVEYSISSSVMIWLIAQLTGISDFSALVAIFAVNASMILFGALQEKYETPGNGKGLPFIFGSMTGIVPWVLIGIQAFQPGSTNAAEVPGFVIGIIVSLFIFFNTFAINQALQYKKIGSWANYLRGERTYITLSLVAKSILAWQVFSGAIIPALTL
HRS-ES1-bin-439	3211104	143_1	yes	d__Bacteria;p__Actinobacteriota;c__Acidimicrobiia;o__Microtrichales;f__Ilumatobacteraceae;g__;s__	HRS-ES1-C7807-cds639|HRS-ES1-C7807	252	INSIDE-OUTSIDE	TM3=RWESV	TM7=SFVAK	residue93,L,green-light absorbing	Heliorhodopsin	CLASS=perfect match to class; RWES.;S...K;PDE;HeR; monoderms	MAKTIRTSAEQIKRLRSYNIVAGFMHLFQAIAFGFFLSKIENQVTFDATVDYMTGPPGAGFPTEKVVLWEVNLGLGVVAFLALSALFHFLISSPMFFKRYAAGLERNHNYFRWVEYSISSSVMIWLIAQLTGISDFSALVAIFAVNASMILFGALQEKYETPGNGKGLPFIFGSMTGIVPWVLIGIQAFQPGSTNAAEVPGFVIGIIVSLFIFFNTFAINQALQYKKIGSWANYLRGERTYITLSLVAKSILAWQVFSGAIIPALTL
HRS-ES1-bin-439	3211104	143_1	yes	d__Bacteria;p__Actinobacteriota;c__Acidimicrobiia;o__Microtrichales;f__Ilumatobacteraceae;g__;s__	HRS-ES1-C83236-cds2902|HRS-ES1-C83236	239	OUTSIDE-INSIDE	TM3=RYDTE	TM7=DITAK	residue93,L,green-light absorbing	Type-1 rhodopsin	CLASS=probable mixed matches to multiple classes: RYDTE;D...K;H+ pump;PR,XR,ActR; bacteria,archaea|RYDTE;D...K;?;NR; Fungi | RYDTD;D...K;H+ pump;BR,AR; bacteria,archaea|RYDSY;D...K;Sensor;Sensory rhodopsin I,II ; bacteria,archaea|RYFSE;D...K;Inward H+ pump; Schizorhodopsin SzR ; bacteria,archaea|RYDTG;D...K;H+ pump;DTG rhodopsin; bacteria,archaea|RYDTS;D...K;H+ pump;DTS rhodopsin; bacteria,archae…	MAKTIRTSAEQIKRLRSYNIVAGFMHLFQAIAFGFFLSKIENQVTFDATVDYMTGPPGAGFPTEKVVLWEVNLGLGVVAFLALSALFHFLISSPMFFKRYAAGLERNHNYFRWVEYSISSSVMIWLIAQLTGISDFSALVAIFAVNASMILFGALQEKYETPGNGKGLPFIFGSMTGIVPWVLIGIQAFQPGSTNAAEVPGFVIGIIVSLFIFFNTFAINQALQYKKIGSWANYLRGERTYITLSLVAKSILAWQVFSGAIIPALTL
HRSG-H12-bin-70	3204457	300_1	no	d__Bacteria;p__Actinobacteriota;c__Acidimicrobiia;o__Microtrichales;f__;g__;s__	HRSG-H12-C13331-cds2842|HRSG-H12-C13331	268	INSIDE-OUTSIDE	TM3=RWESL	TM7=SLAAK	residue93,L,green-light absorbing	Heliorhodopsin	CLASS=perfect match to class; RWES.;S...K;PDE;HeR; monoderms	MAKKTYSTDQQISRLRNYNVVAGFLHLIQAVTFGWFLLQLDAQVAFPVKIEYMTGPPGSPLPAESVTLFDINLGAGVVAFLAMSAFFHFLISSPWFFGRYSNGLKQNHNYFRWVEYSLSSSVMIWLIAQLCGVNDMAGLFSIFAVNASMIMFGAMQEKYEKPGNGKFLPFVFGSMTGIVPWIIIAIYTLQPGSKDAAEVPGFVIGIIVSLFIFFNTFAINQALQYKQVGKWASYLQGERSYITLSLVAKSVLAWQVFSGAIIPVLTGTN
HRSG-H13-bin-136	3173773	300_1	no	d__Bacteria;p__Actinobacteriota;c__Acidimicrobiia;o__Microtrichales;f__;g__;s__	HRSG-H13-C18856-cds2660|HRSG-H13-C18856	268	INSIDE-OUTSIDE	TM3=RWESL	TM7=SLAAK	residue93,L,green-light absorbing	Heliorhodopsin	CLASS=perfect match to class; RWES.;S...K;PDE;HeR; monoderms	MAKKTYSTDQQISRLRNYNVVAGFLHLIQAVTFGWFLLQLETQVAFPVKIEYMTGPPGSPLPPESVTLFDINLGAGVVAFLAMSAFFHFLISSPWFFGRYSNGLKQNHNYFRWVEYSLSSSVMIWLIAQLTGVNDAAGLIGIFAVNASMIMFGAMQEKYEKPGNGKFLPFVFGSMTGIVPWIIIALYTLQPGSTNAAEVPGFVIGIIISLFIFFNTFAINQALQYHQVGKWASYLQGERSYITLSLVAKSILAWQVFSGAIIPVLTGTN
HRS-ES12-bin-125	3167561	72_1	yes	d__Bacteria;p__Bacteroidota;c__Bacteroidia;o__Chitinophagales;f__Chitinophagaceae;g__;s__	HRS-ES12-C196-cds2081|HRS-ES12-C196	242	OUTSIDE-INSIDE	TM3=RYDTE	TM7=DAVNK	residue93,L,green-light absorbing	Type-1 rhodopsin	CLASS=probable mixed matches to multiple classes: RYDTE;D...K;H+ pump;PR,XR,ActR; bacteria,archaea|RYDTE;D...K;?;NR; Fungi | RYDTD;D...K;H+ pump;BR,AR; bacteria,archaea|RYDSY;D...K;Sensor;Sensory rhodopsin I,II ; bacteria,archaea|RYFSE;D...K;Inward H+ pump; Schizorhodopsin SzR ; bacteria,archaea|RYDTG;D...K;H+ pump;DTG rhodopsin; bacteria,archaea|RYDTS;D...K;H+ pump;DTS rhodopsin; bacteria,archae…	MAKKTYSTDQQISRLRNYNVVAGFLHLIQAVTFGWFLLQLETQVAFPVKIEYMTGPPGSPLPPESVTLFDINLGAGVVAFLAMSAFFHFLISSPWFFGRYSNGLKQNHNYFRWVEYSLSSSVMIWLIAQLTGVNDAAGLIGIFAVNASMIMFGAMQEKYEKPGNGKFLPFVFGSMTGIVPWIIIALYTLQPGSTNAAEVPGFVIGIIISLFIFFNTFAINQALQYHQVGKWASYLQGERSYITLSLVAKSILAWQVFSGAIIPVLTGTN
HRS-ES8-bin-107	3165031	29_1	yes	d__Bacteria;p__Bacteroidota;c__Bacteroidia;o__Flavobacteriales;f__Crocinitomicaceae;g__UBA952;s__	HRS-ES8-C3395-cds2412|HRS-ES8-C3395	238	OUTSIDE-INSIDE	TM3=RYDTE	TM7=DAINK	residue93,L,green-light absorbing	Type-1 rhodopsin	CLASS=probable mixed matches to multiple classes: RYDTE;D...K;H+ pump;PR,XR,ActR; bacteria,archaea|RYDTE;D...K;?;NR; Fungi | RYDTD;D...K;H+ pump;BR,AR; bacteria,archaea|RYDSY;D...K;Sensor;Sensory rhodopsin I,II ; bacteria,archaea|RYFSE;D...K;Inward H+ pump; Schizorhodopsin SzR ; bacteria,archaea|RYDTG;D...K;H+ pump;DTG rhodopsin; bacteria,archaea|RYDTS;D...K;H+ pump;DTS rhodopsin; bacteria,archae…	MAKKTYSTDQQISRLRNYNVVAGFLHLIQAVTFGWFLLQLETQVAFPVKIEYMTGPPGSPLPPESVTLFDLNLGAGVVAFLAMSAFFHFLISSPWFFGRYSNGLKQNHNYFRWVEYSLSSSVMIWLIAQLTGVNDAAGLIGIFAVNASMIMFGAMQEKYEKPGNGKFLPFVFGSMTGIVPWIIIALYTLQPGSTNAAEVPGFVIGIIISLFIFFNTFAINQALQYHQVGKWASYLQGERSYITLSLVAKSILAWQVFSGAIIPVLTGTN
HRSG-H9-bin-64	3139073	301_1	no	d__Bacteria;p__Actinobacteriota;c__Acidimicrobiia;o__Microtrichales;f__Ilumatobacteraceae;g__UBA668;s__	HRSG-H9-C7095-cds2994|HRSG-H9-C7095	268	INSIDE-OUTSIDE	TM3=RWESL	TM7=SLAAK	residue93,L,green-light absorbing	Heliorhodopsin	CLASS=perfect match to class; RWES.;S...K;PDE;HeR; monoderms	MARKVYTTDEQITRLRRYNIVAGFGHLLQAIVFGAFLFQLKTQVLFPVTVDYMAGPPGSPIPPERVTLFEINLGAGVVAFLGLSALFHFLISSPWFFSRYSNGLKLNHNYFRWVEYSLSSSVMIWLISQLTGITDVSGLFAIFAVNASMILFGALQEKYETPGNKKFLPFIFGSMTGIVPWIIIMIYTIQPGSTNEAQVPGFVIGIIVSLFVFFNTFAVNQVLQYRQLGKWASYLQGERTYITLSLVAKTILAWQVFSGAIIPALTGTN
HRSG-H6-bin-25	3136169	301_1	no	d__Bacteria;p__Actinobacteriota;c__Acidimicrobiia;o__Microtrichales;f__Ilumatobacteraceae;g__UBA668;s__	HRSG-H6-C28-cds95|HRSG-H6-C28	268	INSIDE-OUTSIDE	TM3=RWESL	TM7=SLAAK	residue93,L,green-light absorbing	Heliorhodopsin	CLASS=perfect match to class; RWES.;S...K;PDE;HeR; monoderms	MTDRPTSSHLNLKLAVTLLLMSKEITPQSLRKINIFAGILHLAQMAAVLALSNDFSLPVTATYMAGPPGSTFAPPVTLFSTPVGLTVAIFLGLSALAHFIVASPKYFPRYSAGIAAKRNYFRWIEYSISSSVMIVLIAQVTGVAEVSALISIFGVNASMILFGWLQEKYENPGSGGWLPFIFGCITGIVPWIAVLFYVFSIGGPGDTSAPAFVYGIVLTIFIFFNSFALVQWLQYKKVGKWSEYIRGERTYITLSLVAKSLLAWQIFANTLIS
HRS-EL8-bin-17	3127103	17_1	yes	d__Bacteria;p__Bacteroidota;c__Bacteroidia;o__AKYH767;f__;g__;s__	HRS-EL8-C6439-cds2456|HRS-EL8-C6439	246	OUTSIDE-INSIDE	TM3=RYDTE	TM7=DAINK	residue93,L,green-light absorbing	Type-1 rhodopsin	CLASS=probable mixed matches to multiple classes: RYDTE;D...K;H+ pump;PR,XR,ActR; bacteria,archaea|RYDTE;D...K;?;NR; Fungi | RYDTD;D...K;H+ pump;BR,AR; bacteria,archaea|RYDSY;D...K;Sensor;Sensory rhodopsin I,II ; bacteria,archaea|RYFSE;D...K;Inward H+ pump; Schizorhodopsin SzR ; bacteria,archaea|RYDTG;D...K;H+ pump;DTG rhodopsin; bacteria,archaea|RYDTS;D...K;H+ pump;DTS rhodopsin; bacteria,archae…	MDTSISKLRTLNRTAGLLHLASFIAIILLANDASLPVNATYMTEAPGTGSFSSPVQLFNLNISFMVAAFLFLSAFFHFFITSGGNFARYTDGLSKHINVYRWVEYSLSSSIMIIVILQLNGVTQISTLIAVFGVNVSMILFGWLQEKYTTPGNGDLLPFWFGCIAGIVPWIVVVFNLLHPKGPSEASAPAWVIGIVVSLFVLFNCFAIVQWKQYKAKGKWANYLHGERIYIVLSLVAKSLLAWQVFSGALAS
HRSG-H13-bin-176	3123560	8_1	yes	d__Bacteria;p__Bacteroidota;c__Bacteroidia;o__AKYH767-A;f__;g__;s__	HRSG-H13-C38589-cds2565|HRSG-H13-C38589	242	OUTSIDE-INSIDE	TM3=RYDTE	TM7=DAVNK	residue93,L,green-light absorbing	Type-1 rhodopsin	CLASS=probable mixed matches to multiple classes: RYDTE;D...K;H+ pump;PR,XR,ActR; bacteria,archaea|RYDTE;D...K;?;NR; Fungi | RYDTD;D...K;H+ pump;BR,AR; bacteria,archaea|RYDSY;D...K;Sensor;Sensory rhodopsin I,II ; bacteria,archaea|RYFSE;D...K;Inward H+ pump; Schizorhodopsin SzR ; bacteria,archaea|RYDTG;D...K;H+ pump;DTG rhodopsin; bacteria,archaea|RYDTS;D...K;H+ pump;DTS rhodopsin; bacteria,archae…	MDTEISKLRRLNLIAGLLHLASLVGIVVLSNDASMPVRATYLTDAPTLNAFSDPVHLFNLNISWMIGAFLALSAFFHFLIISPKFFPRYSAGLLARHNYFRWVEYSLSSSLMIVVILQLNGVSDYMALTGMFGVNASMILFGWLQEKYAKPGSGDMLPFYFGCIAGIIPWIMIAINIFSPNGPAESATPGFVYGIVISLFVLFNSFALVQWKQYKAQGKWANYLHGERAYIILSLVAKSLLAWQIFSGALAV
HRSG-E2-bin-113	3122939	301_1	no	d__Bacteria;p__Actinobacteriota;c__Acidimicrobiia;o__Microtrichales;f__Ilumatobacteraceae;g__UBA668;s__	HRSG-E2-C79-cds36|HRSG-E2-C79	268	INSIDE-OUTSIDE	TM3=RWESL	TM7=SLAAK	residue93,L,green-light absorbing	Heliorhodopsin	CLASS=perfect match to class; RWES.;S...K;PDE;HeR; monoderms	MSKTITLIGLRKFNYFMAALHGLQAVALLALSKNFTLPISAGYLSWDQAAMRVVPRSTVLFNLSLPLLIAMFLIISSVAHIIIATVYNKTYNENLQKGINKARWFEYSISASIMMVAIALLVGVYDLTSLVMIFSLTAIMNLLGLVMEIHNQTTTKTNWVSYWIGCLAGIIPWLVIAFYFWLSASKETAAPVFVYFIFVSLFIFFNCFAINMVLQYKKVGKWSNYLYGERAYIILSLVAKSLLAWQVFGGTLRP
HRSG-H13-bin-94	3106236	301_1	no	d__Bacteria;p__Actinobacteriota;c__Acidimicrobiia;o__Microtrichales;f__Ilumatobacteraceae;g__UBA668;s__	HRSG-H13-C22-cds137|HRSG-H13-C22	268	INSIDE-OUTSIDE	TM3=RWESL	TM7=SLAAK	residue93,L,green-light absorbing	Heliorhodopsin	CLASS=perfect match to class; RWES.;S...K;PDE;HeR; monoderms	MSKTITLIGLRKFNYFMAALHGLQAVALLALSKNFTLPISAGYLSWDQAAMRVVPRSTVLFNLSLPLLIAMFLIISSVAHIIIATVYNKTYNENLQKGINKARWFEYSISASIMMVAIALLVGVYDLTSLVMISSLTAIMNLLGLVMEIHNQTTTKTNWVSYWIGCLAGIIPWLVIAFYFWLSASKETAAPVFVYFIFVSLFIFFNCFAINMVLQYKKVGKWSNYLYGERAYIILSLVAKSLLAWQVFGGTLRP
HRSG-H3-bin-67	3104496	301_1	no	d__Bacteria;p__Actinobacteriota;c__Acidimicrobiia;o__Microtrichales;f__Ilumatobacteraceae;g__UBA668;s__	HRSG-H3-C20-cds407|HRSG-H3-C20	268	INSIDE-OUTSIDE	TM3=RWESL	TM7=SLAAK	residue93,L,green-light absorbing	Heliorhodopsin	CLASS=perfect match to class; RWES.;S...K;PDE;HeR; monoderms	MTIDIEIGKLKRLNLIAGALHLVSLLGILFLANDAKLPVNAIYLTEAPGTGNFSDPINFFNLNISYMVAAFLALSAFFHFFISSPAMFNKYAAGLKNHINVFRWIEYSLSSSIMLIVIMQLNGTADYIALLGIFGVNVCMILFGWLQEKYTTPGDGDLLPFWFGCIAGSIPWIAALINLISPKGPAEATPPGFVWGIVISLFILFNCFAIVQYKQYKAQGKWSNYLRGERAYIVLSLVAKSLLAWQVFAGTLAS
HRSG-E1-bin-105	3081578	312_1	no	d__Bacteria;p__Chloroflexota;c__UBA2235;o__UBA12225;f__UBA12225;g__UBA12225;s__UBA12225	HRSG-E1-C7391-cds1622|HRSG-E1-C7391	251	OUTSIDE-INSIDE	TM3=RYDTE	TM7=DIIAK	residue93,L,green-light absorbing	Type-1 rhodopsin	CLASS=probable mixed matches to multiple classes: RYDTE;D...K;H+ pump;PR,XR,ActR; bacteria,archaea|RYDTE;D...K;?;NR; Fungi | RYDTD;D...K;H+ pump;BR,AR; bacteria,archaea|RYDSY;D...K;Sensor;Sensory rhodopsin I,II ; bacteria,archaea|RYFSE;D...K;Inward H+ pump; Schizorhodopsin SzR ; bacteria,archaea|RYDTG;D...K;H+ pump;DTG rhodopsin; bacteria,archaea|RYDTS;D...K;H+ pump;DTS rhodopsin; bacteria,archae…	MTIDIEIGKLKRLNLIAGALHLVSLLGILFLANDAKLPVNAIYLTEAPGTGNFSDPINFFNLNISYMVAAFLALSAFFHFFISSPAMFNKYAAGLKNHINVFRWIEYSLSSSIMLIVIMQLNGTADYIALLGIFGVNVCMILFGWLQEKYTTPGDGDLLPFWFGCIAGSIPWIAALINLISPKGPAEATPPGFVWGIVISLFILFNCFAIVQYKQYKAQGKWSNYLRGERAYIVLSLVAKSLLAWQVFAGTLAS
HRSG-E1-bin-35	3071335	301_1	no	d__Bacteria;p__Actinobacteriota;c__Acidimicrobiia;o__Microtrichales;f__Ilumatobacteraceae;g__UBA668;s__	HRSG-E1-C100-cds214|HRSG-E1-C100	268	INSIDE-OUTSIDE	TM3=RWESL	TM7=SLAAK	residue93,L,green-light absorbing	Heliorhodopsin	CLASS=perfect match to class; RWES.;S...K;PDE;HeR; monoderms	MTKSIKLSKLRKFNLKMAALHAVQGAAVLILANNFSLPITTNYLSFDKATEKLTSAQQNLFTIRFAWLIAAFLFVSAIAHLTIATVYNKNYNSNLEKGLNKARWFEYSISASIMMVAIAMLSGIYDISSLLMIFGLVAIMNLMGLVMEVHNQITTKTSWLSYYIGCLAGIIPWVAIGIYFWAGVNNGSAPPTFVYGIFFTLFLMFNSFAINMILQYKKVGKWKDYLYGERVYIILSLVAKSLLAWQVFGGTLRPN
HRSG-H13-bin-175	3067528	351_1	no	d__Bacteria;p__Proteobacteria;c__Gammaproteobacteria;o__Steroidobacterales;f__Steroidobacteraceae;g__;s__	HRSG-H13-C11590-cds2217|HRSG-H13-C11590	261	OUTSIDE-INSIDE	TM3=RYDTE	TM7=DVLNK	residue93,L,green-light absorbing	Type-1 rhodopsin	CLASS=probable mixed matches to multiple classes: RYDTE;D...K;H+ pump;PR,XR,ActR; bacteria,archaea|RYDTE;D...K;?;NR; Fungi | RYDTD;D...K;H+ pump;BR,AR; bacteria,archaea|RYDSY;D...K;Sensor;Sensory rhodopsin I,II ; bacteria,archaea|RYFSE;D...K;Inward H+ pump; Schizorhodopsin SzR ; bacteria,archaea|RYDTG;D...K;H+ pump;DTG rhodopsin; bacteria,archaea|RYDTS;D...K;H+ pump;DTS rhodopsin; bacteria,archae…	MVAWHTCEMDTEINKLRRLNLIAGLLHLASLVGIVVLSNDASMPVRATYLTDAPTLNAFSDPVHLFNLNISWMIGAFLALSAFFHFLIISPKFFPRYSAGLLARHNYFRWVEYSLSSSLMIVVILQLNGVSDYMALTGMFGVNASMILFGWLQEKYAKPGSGDMLPFYFGCIAGIIPWIMIAINIFSPNGPAESATPGFVYGIVISLFVLFNSFALVQWKQYKAQGKWANYLHGERAYIILSLVAKSLLAWQIFSGALAV
HRSG-H1-bin-83	3059959	301_1	no	d__Bacteria;p__Actinobacteriota;c__Acidimicrobiia;o__Microtrichales;f__Ilumatobacteraceae;g__UBA668;s__	HRSG-H1-C790-cds1143|HRSG-H1-C790	268	INSIDE-OUTSIDE	TM3=RWESL	TM7=SLAAK	residue93,L,green-light absorbing	Heliorhodopsin	CLASS=perfect match to class; RWES.;S...K;PDE;HeR; monoderms	MDTSISKLRTLNRTAGLLHLASFIAIILLANDASLPVNATYMTEAPGTGSFSSPVQLFNLNISYMVAAFLFLSAFFHFFITSPKIFPRYTDGLSKHINVYRWVEYSLSSSIMIIVILQLNGVTQISTLIVVFGVNVSMILFGWLQEKYTTPGNGDLLPFWFGCIAGIVPWIVVVFNLLHPKGPSDASAPGWVIGIVVSLFVLFNCFAIVQWKQYKAQGKWANYLHGERIYIVLSLVAKSLLAWQVFSGALAS
HRS-HS12-bin-59	3057645	301_1	no	d__Bacteria;p__Actinobacteriota;c__Acidimicrobiia;o__Microtrichales;f__Ilumatobacteraceae;g__UBA668;s__	HRS-HS12-C4278-cds1927|HRS-HS12-C4278	268	INSIDE-OUTSIDE	TM3=RWESL	TM7=SLAAK	residue93,L,green-light absorbing	Heliorhodopsin	CLASS=perfect match to class; RWES.;S...K;PDE;HeR; monoderms	MDTEIAKLRRLNIGAGCLHLASLVGILLLANSFSLPVTATYMTDAPGTGSFADPLTLFNLNLAYMIVAFLALSAFFHFLISTPAMFARYEAGLKKNINVFRWVEYSLSSSIMIVVILQLNGTTDYIALLAIFGVNLSMILFGWLQEKYTKPGDGDFLPFIFGCIAGIIPWIAVGLIIASPKGPPNATPPTFVYGIVISLFLLFNCFAIVQWRQYRAKGKWSNYLRGEKIYIVLSLVAKSALAWQIFAGTLAPK
HRS-ES2-bin-56	3040912	301_1	no	d__Bacteria;p__Actinobacteriota;c__Acidimicrobiia;o__Microtrichales;f__Ilumatobacteraceae;g__UBA668;s__	HRS-ES2-C436-cds457|HRS-ES2-C436	268	INSIDE-OUTSIDE	TM3=RWESL	TM7=SLAAK	residue93,L,green-light absorbing	Heliorhodopsin	CLASS=perfect match to class; RWES.;S...K;PDE;HeR; monoderms	MDTEIAKLRRLNIGAGCLHLASLVGILLLANSFSLPVTATYMTDAPGTGSFADPLTLFNLNLAYMIVAFLALSAFFHFLISTPAMFARYEAGLKKNINVFRWVEYSLSSSIMIVVILQLNGTTDYIALLAIFGVNLSMILFGWLQEKYTKPGDGDFLPFIFGCIAGIIPWIAVGLIIASPKGPPNATPPTFVYGIVISLFLLFNCFAIVQWRQYRAKGKWSNYLRGEKIYIVLSLVAKSALAWQIFAGTLAPK
HRS-ES5-bin-58	3038110	9_1	yes	d__Bacteria;p__Bacteroidota;c__Bacteroidia;o__Flavobacteriales;f__Crocinitomicaceae;g__;s__	HRS-ES5-C99-cds405|HRS-ES5-C99	238	OUTSIDE-INSIDE	TM3=RYDTE	TM7=DAINK	residue93,L,green-light absorbing	Type-1 rhodopsin	CLASS=probable mixed matches to multiple classes: RYDTE;D...K;H+ pump;PR,XR,ActR; bacteria,archaea|RYDTE;D...K;?;NR; Fungi | RYDTD;D...K;H+ pump;BR,AR; bacteria,archaea|RYDSY;D...K;Sensor;Sensory rhodopsin I,II ; bacteria,archaea|RYFSE;D...K;Inward H+ pump; Schizorhodopsin SzR ; bacteria,archaea|RYDTG;D...K;H+ pump;DTG rhodopsin; bacteria,archaea|RYDTS;D...K;H+ pump;DTS rhodopsin; bacteria,archae…	MDTEIAKLRRLNIGAGCLHLASLVGILLLANSFSLPVTATYMTDAPGTGSFADPLTLFNLNLAYMIVAFLALSAFFHFLISTPAMFARYEAGLKKNINVFRWVEYSLSSSIMIVVILQLNGTTDYIALLAIFGVNLSMILFGWLQEKYTKPGDGDFLPFIFGCIAGIIPWIAVGLIIASPKGPPNATPPTFVYGIVISLFLLFNCFAIVQWRQYRAKGKWSNYLRGEKIYIVLSLVAKSALAWQIFAGTLAPK
HRSG-E5-bin-19	3009934	9_1	no	d__Bacteria;p__Bacteroidota;c__Bacteroidia;o__Flavobacteriales;f__Crocinitomicaceae;g__;s__	HRSG-E5-C22-cds355|HRSG-E5-C22	238	OUTSIDE-INSIDE	TM3=RYDTE	TM7=DAINK	residue93,L,green-light absorbing	Type-1 rhodopsin	CLASS=probable mixed matches to multiple classes: RYDTE;D...K;H+ pump;PR,XR,ActR; bacteria,archaea|RYDTE;D...K;?;NR; Fungi | RYDTD;D...K;H+ pump;BR,AR; bacteria,archaea|RYDSY;D...K;Sensor;Sensory rhodopsin I,II ; bacteria,archaea|RYFSE;D...K;Inward H+ pump; Schizorhodopsin SzR ; bacteria,archaea|RYDTG;D...K;H+ pump;DTG rhodopsin; bacteria,archaea|RYDTS;D...K;H+ pump;DTS rhodopsin; bacteria,archae…	MDTEIAKLRRLNIGAGCLHLASLVGILLLANSFSLPVTATYMTDAPGTGSFADPLTLFNLNLAYMIVAFLALSAFFHFLISTPAMFARYEAGLKKNINVFRWVEYSLSSSIMIVVILQLNGTTDYIALLAIFGVNLSMILFGWLQEKYTKPGDGDFLPFIFGCIAGIIPWIAVGLIIASPKGPPNATPPTFVYGIVISLFLLFNCFAIVQWRQYRAKGKWSNYLRGEKIYIVLSLVAKSALAWQIFAGTLAPK
HRS-ES8-bin-47	2986158	6_1	yes	d__Bacteria;p__Bacteroidota;c__Bacteroidia;o__AKYH767;f__b-17BO;g__;s__	HRS-ES8-C784-cds1529|HRS-ES8-C784	238	OUTSIDE-INSIDE	TM3=RYDTE	TM7=DAINK	residue93,L,green-light absorbing	Type-1 rhodopsin	CLASS=probable mixed matches to multiple classes: RYDTE;D...K;H+ pump;PR,XR,ActR; bacteria,archaea|RYDTE;D...K;?;NR; Fungi | RYDTD;D...K;H+ pump;BR,AR; bacteria,archaea|RYDSY;D...K;Sensor;Sensory rhodopsin I,II ; bacteria,archaea|RYFSE;D...K;Inward H+ pump; Schizorhodopsin SzR ; bacteria,archaea|RYDTG;D...K;H+ pump;DTG rhodopsin; bacteria,archaea|RYDTS;D...K;H+ pump;DTS rhodopsin; bacteria,archae…	MDTEIAKLRRLNIGAGCLHLASLVGILLLANSFSLPVTATYMTDAPGTGSFADPLTLFNLNLAYMIVAFLALSAFFHFLISTPAMFARYEAGLKKNINVFRWVEYSLSSSIMIVVILQLNGTTDYIALLAIFGVNLSMILFGWLQEKYTKPGDGDFLPFIFGCIAGIIPWIAVGLIIASPKGPPNATPPTFVYGIVISLFLLFNCFAIVQWRQYRAKGKWSNYLRGEKIYIVLSLVAKSALAWQIFAGTLAPK
HRS-ES9-bin-90	2984223	6_1	no	d__Bacteria;p__Bacteroidota;c__Bacteroidia;o__AKYH767;f__b-17BO;g__;s__	HRS-ES9-C1433-cds1739|HRS-ES9-C1433	238	OUTSIDE-INSIDE	TM3=RYDTE	TM7=DAINK	residue93,L,green-light absorbing	Type-1 rhodopsin	CLASS=probable mixed matches to multiple classes: RYDTE;D...K;H+ pump;PR,XR,ActR; bacteria,archaea|RYDTE;D...K;?;NR; Fungi | RYDTD;D...K;H+ pump;BR,AR; bacteria,archaea|RYDSY;D...K;Sensor;Sensory rhodopsin I,II ; bacteria,archaea|RYFSE;D...K;Inward H+ pump; Schizorhodopsin SzR ; bacteria,archaea|RYDTG;D...K;H+ pump;DTG rhodopsin; bacteria,archaea|RYDTS;D...K;H+ pump;DTS rhodopsin; bacteria,archae…	MARIERTIDQQIGRLRAYNIVAGLVHLLQGLAFLFALTLISSPVLFPVTVDYMTGPPGVNLPTERVVLFEVDLGLGVVTFLFLSAFFHFLISSPGVFQRYGRGLKDNHNYFRWTEYSLSSSVMIWLIAQLTGSSDFGALFGIFAVNASMIMFGALQEKYEKPGNGKLLPFIFGCITGIVPWLIVLVYTLQPGSESAAEVPGFVIGIIISLFLFFNTFALNQWLQYKQVGAWKSYIRGERMYITLSLVAKSVLAWQVFSGALVPLFVD
HRS-ES2-bin-338	2975761	9_1	no	d__Bacteria;p__Bacteroidota;c__Bacteroidia;o__Flavobacteriales;f__Crocinitomicaceae;g__;s__	HRS-ES2-C1995-cds549|HRS-ES2-C1995	238	OUTSIDE-INSIDE	TM3=RYDTE	TM7=DAINK	residue93,L,green-light absorbing	Type-1 rhodopsin	CLASS=probable mixed matches to multiple classes: RYDTE;D...K;H+ pump;PR,XR,ActR; bacteria,archaea|RYDTE;D...K;?;NR; Fungi | RYDTD;D...K;H+ pump;BR,AR; bacteria,archaea|RYDSY;D...K;Sensor;Sensory rhodopsin I,II ; bacteria,archaea|RYFSE;D...K;Inward H+ pump; Schizorhodopsin SzR ; bacteria,archaea|RYDTG;D...K;H+ pump;DTG rhodopsin; bacteria,archaea|RYDTS;D...K;H+ pump;DTS rhodopsin; bacteria,archae…	MARIERTIDQQIGRLRAYNIVAGLVHLLQGLAFLFALTLISSPVLFPVTVDYMTGPPGVNLPTERVVLFEVDLGLGVVTFLFLSAFFHFLISSPGVFQRYGRGLKDNHNYFRWTEYSLSSSVMIWLIAQLTGSSDFGALFGIFAVNASMIMFGALQEKYEKPGNGKLLPFIFGCITGIVPWLIVLVYTLQPGSESAAEVPGFVIGIIISLFLFFNTFALNQWLQYKQVGAWKSYIRGERMYITLSLVAKSVLAWQVFSGALVPLFVD
HRS-ES2-bin-364	2933904	143_2	yes	d__Bacteria;p__Actinobacteriota;c__Acidimicrobiia;o__Microtrichales;f__Ilumatobacteraceae;g__;s__	HRS-ES2-C1219-cds62|HRS-ES2-C1219	252	INSIDE-OUTSIDE	TM3=RWESV	TM7=SFVAK	residue93,L,green-light absorbing	Heliorhodopsin	CLASS=perfect match to class; RWES.;S...K;PDE;HeR; monoderms	MTKETNAASIRNYNLIAGFFHLAQMVVVLVLANDFTLPIVARYMAGPPGSTFAEPITLLETPIGLAVAIFLGLSALFHFLVVSPTFFTRYSAGLASNRNYFRWVEYSISSSVMIVLIAQICGISDVAAIVSIFGVNASMILFGWLQEKYEEPGNGGWLPFIFGCIAGIVPWLALVFYIFAIGGPGDTKAPAFVYGIVISLFVLFNTFAIVQYLQYKKVGKWAQYLRGEKTYITLSLVAKSALAWQIFASTLIQ
HRS-ES2-bin-364	2933904	143_2	yes	d__Bacteria;p__Actinobacteriota;c__Acidimicrobiia;o__Microtrichales;f__Ilumatobacteraceae;g__;s__	HRS-ES2-C4016-cds357|HRS-ES2-C4016	252	INSIDE-OUTSIDE	TM3=RWESV	TM7=SFVAK	residue93,L,green-light absorbing	Heliorhodopsin	CLASS=perfect match to class; RWES.;S...K;PDE;HeR; monoderms	MTKETNAASIRNYNLIAGFFHLAQMVVVLVLANDFTLPIVARYMAGPPGSTFAEPITLLETPIGLVVAIFLGLSALFHFLVVSPTFFTRYSAGLASNRNYFRWVEYSISSSVMIVLIAQICGISDVAAIVSIFGVNASMILFGWLQEKYEEPGNGGWLPFIFGCIAGIVPWLALVFYIFAIGGPGDTKAPAFVYGIVISLFVLFNTFAIVQYLQYKKVGKWAQYLRGEKTYITLSLVAKSALAWQIFASTLIQ
HRS-ES4-bin-84	2924814	6_1	no	d__Bacteria;p__Bacteroidota;c__Bacteroidia;o__AKYH767;f__b-17BO;g__;s__	HRS-ES4-C435-cds1230|HRS-ES4-C435	238	OUTSIDE-INSIDE	TM3=RYDTE	TM7=DAINK	residue93,L,green-light absorbing	Type-1 rhodopsin	CLASS=probable mixed matches to multiple classes: RYDTE;D...K;H+ pump;PR,XR,ActR; bacteria,archaea|RYDTE;D...K;?;NR; Fungi | RYDTD;D...K;H+ pump;BR,AR; bacteria,archaea|RYDSY;D...K;Sensor;Sensory rhodopsin I,II ; bacteria,archaea|RYFSE;D...K;Inward H+ pump; Schizorhodopsin SzR ; bacteria,archaea|RYDTG;D...K;H+ pump;DTG rhodopsin; bacteria,archaea|RYDTS;D...K;H+ pump;DTS rhodopsin; bacteria,archae…	MTKETNAASIRNYNLIAGFFHLAQMVVVLVLANDFTLPIVARYMAGPPGSTFAEPITLLETPIGLAVAIFLGLSALFHFLVVSPTFFTRYSAGLASNRNYFRWVEYSISSSVMIVLIAQICGISDVAAIVSIFGVNASMILFGWLQEKYEEPGNGGWLPFIFGCIAGIVPWLALVFYIFAIGGPGDTKAPAFVYGIVISLFVLFNTFAIVQYLQYKKVGKWAQYLRGEKTYITLSLVAKSALAWQIFASTLIQ
HRSG-H13-bin-46	2923669	372_0	yes	d__Bacteria;p__Proteobacteria;c__Gammaproteobacteria;o__Burkholderiales;f__Burkholderiaceae;g__JOSHI-001;s__	HRSG-H13-C28033-cds1935|HRSG-H13-C28033	260	OUTSIDE-INSIDE	TM3=RYDTE	TM7=DVLNK	residue93,L,green-light absorbing	Type-1 rhodopsin	CLASS=probable mixed matches to multiple classes: RYDTE;D...K;H+ pump;PR,XR,ActR; bacteria,archaea|RYDTE;D...K;?;NR; Fungi | RYDTD;D...K;H+ pump;BR,AR; bacteria,archaea|RYDSY;D...K;Sensor;Sensory rhodopsin I,II ; bacteria,archaea|RYFSE;D...K;Inward H+ pump; Schizorhodopsin SzR ; bacteria,archaea|RYDTG;D...K;H+ pump;DTG rhodopsin; bacteria,archaea|RYDTS;D...K;H+ pump;DTS rhodopsin; bacteria,archae…	MTKETNAASIRNYNLIAGFFHLAQMVVVLVLANDFTLPIVARYMAGPPGSTFAEPITLLETPIGLAVAIFLGLSALFHFLVVSPTFFTRYSAGLASNRNYFRWVEYSISSSVMIVLIAQICGISDVAAIVSIFGVNASMILFGWLQEKYEEPGNGGWLPFIFGCIAGIVPWLALVFYIFAIGGPGDTKAPAFVYGIVISLFVLFNTFAIVQYLQYKKVGKWAQYLRGEKTYITLSLVAKSALAWQIFASTLIQ
HRSG-E8-bin-14	2922737	29_1	no	d__Bacteria;p__Bacteroidota;c__Bacteroidia;o__Flavobacteriales;f__Crocinitomicaceae;g__UBA952;s__	HRSG-E8-C7132-cds2348|HRSG-E8-C7132	238	OUTSIDE-INSIDE	TM3=RYDTE	TM7=DAINK	residue93,L,green-light absorbing	Type-1 rhodopsin	CLASS=probable mixed matches to multiple classes: RYDTE;D...K;H+ pump;PR,XR,ActR; bacteria,archaea|RYDTE;D...K;?;NR; Fungi | RYDTD;D...K;H+ pump;BR,AR; bacteria,archaea|RYDSY;D...K;Sensor;Sensory rhodopsin I,II ; bacteria,archaea|RYFSE;D...K;Inward H+ pump; Schizorhodopsin SzR ; bacteria,archaea|RYDTG;D...K;H+ pump;DTG rhodopsin; bacteria,archaea|RYDTS;D...K;H+ pump;DTS rhodopsin; bacteria,archae…	MTKETNAASIRNYNLIAGFFHLAQMVVVLVLANDFTLPIVARYMAGPPGSTFAEPITLLETPIGLAVAIFLGLSALFHFLVVSPTFFTRYSAGLASNRNYFRWVEYSISSSVMIVLIAQICGISDVAAIVSIFGVNASMILFGWLQEKYEEPGNGGWLPFIFGCIAGIVPWLALVFYIFAIGGPGDTKAPAFVYGIVISLFVLFNTFAIVQYLQYKKVGKWAQYLRGEKTYITLSLVAKSALAWQIFASTLIQ
HRSG-E13-bin-41	2917968	307_1	yes	d__Bacteria;p__Proteobacteria;c__Gammaproteobacteria;o__Pseudomonadales;f__Pseudohongiellaceae;g__Pseudohongiella;s__	HRSG-E13-C116-cds611|HRSG-E13-C116	258	OUTSIDE-INSIDE	TM3=RYDTE	TM7=DVVNK	residue93,L,green-light absorbing	Type-1 rhodopsin	CLASS=probable mixed matches to multiple classes: RYDTE;D...K;H+ pump;PR,XR,ActR; bacteria,archaea|RYDTE;D...K;?;NR; Fungi | RYDTD;D...K;H+ pump;BR,AR; bacteria,archaea|RYDSY;D...K;Sensor;Sensory rhodopsin I,II ; bacteria,archaea|RYFSE;D...K;Inward H+ pump; Schizorhodopsin SzR ; bacteria,archaea|RYDTG;D...K;H+ pump;DTG rhodopsin; bacteria,archaea|RYDTS;D...K;H+ pump;DTS rhodopsin; bacteria,archae…	MTKETNAASIRNYNLIAGFFHLAQMVVVLVLANDFTLPIVARYMAGPPGSTFAEPITLLETPIGLAVAIFLGLSALFHFLVVSPTFFTRYSAGLASNRNYFRWVEYSISSSVMIVLIAQICGISDVAAIVSIFGVNASMILFGWLQEKYEEPGNGGWLPFIFGCIAGIVPWLALVFYIFAIGGPGDTKAPAFVYGIVISLFVLFNTFAIVQYLQYKKVGKWAQYLRGEKTYITLSLVAKSALAWQIFASTLIQ
HRS-ES1-bin-260	2913562	6_1	no	d__Bacteria;p__Bacteroidota;c__Bacteroidia;o__AKYH767;f__b-17BO;g__;s__	HRS-ES1-C2702-cds1097|HRS-ES1-C2702	238	OUTSIDE-INSIDE	TM3=RYDTE	TM7=DAINK	residue93,L,green-light absorbing	Type-1 rhodopsin	CLASS=probable mixed matches to multiple classes: RYDTE;D...K;H+ pump;PR,XR,ActR; bacteria,archaea|RYDTE;D...K;?;NR; Fungi | RYDTD;D...K;H+ pump;BR,AR; bacteria,archaea|RYDSY;D...K;Sensor;Sensory rhodopsin I,II ; bacteria,archaea|RYFSE;D...K;Inward H+ pump; Schizorhodopsin SzR ; bacteria,archaea|RYDTG;D...K;H+ pump;DTG rhodopsin; bacteria,archaea|RYDTS;D...K;H+ pump;DTS rhodopsin; bacteria,archae…	MTKETNAASIRNYNLIAGFFHLAQMVVVLVLANDFTLPIVARYMAGPPGSTFAEPITLLETPIGLAVAIFLGLSALFHFLVVSPTFFTRYSAGLASNRNYFRWVEYSISSSVMIVLIAQICGISDVAAIVSIFGVNASMILFGWLQEKYEEPGNGGWLPFIFGCIAGIVPWLALVFYIFAIGGPGDTKAPAFVYGIVISLFVLFNTFAIVQYLQYKKVGKWAQYLRGEKTYITLSLVAKSALAWQIFASTLIQ
HRS-ES7-bin-75	2910328	6_1	no	d__Bacteria;p__Bacteroidota;c__Bacteroidia;o__AKYH767;f__b-17BO;g__;s__	HRS-ES7-C731-cds1315|HRS-ES7-C731	238	OUTSIDE-INSIDE	TM3=RYDTE	TM7=DAINK	residue93,L,green-light absorbing	Type-1 rhodopsin	CLASS=probable mixed matches to multiple classes: RYDTE;D...K;H+ pump;PR,XR,ActR; bacteria,archaea|RYDTE;D...K;?;NR; Fungi | RYDTD;D...K;H+ pump;BR,AR; bacteria,archaea|RYDSY;D...K;Sensor;Sensory rhodopsin I,II ; bacteria,archaea|RYFSE;D...K;Inward H+ pump; Schizorhodopsin SzR ; bacteria,archaea|RYDTG;D...K;H+ pump;DTG rhodopsin; bacteria,archaea|RYDTS;D...K;H+ pump;DTS rhodopsin; bacteria,archae…	MDTEIAKLRRLNIGAGFLHLASLIGILLLSTSFSLPVNATYMTDAPGTGNFAAPVNLFNVNLAYMIVAFLALSAFFHFLISTPAMFARYEAGLKKNINVFRWVEYSLSSSIMIVVILQLNGTTDYIALLAIFGVNLSMILFGWLQEKYTTPGDGDFLPFIFGCIAGIIPWIAVGLSLASPKGPPGATAPGFVYGIVISLFLLFNCFAIVQWRQYKAKGKWSNYLRGEKIYIVLSLVAKSALAWQIFAGTLAPTN
HRS-ES6-bin-71	2905635	6_1	no	d__Bacteria;p__Bacteroidota;c__Bacteroidia;o__AKYH767;f__b-17BO;g__;s__	HRS-ES6-C1019-cds1652|HRS-ES6-C1019	238	OUTSIDE-INSIDE	TM3=RYDTE	TM7=DAINK	residue93,L,green-light absorbing	Type-1 rhodopsin	CLASS=probable mixed matches to multiple classes: RYDTE;D...K;H+ pump;PR,XR,ActR; bacteria,archaea|RYDTE;D...K;?;NR; Fungi | RYDTD;D...K;H+ pump;BR,AR; bacteria,archaea|RYDSY;D...K;Sensor;Sensory rhodopsin I,II ; bacteria,archaea|RYFSE;D...K;Inward H+ pump; Schizorhodopsin SzR ; bacteria,archaea|RYDTG;D...K;H+ pump;DTG rhodopsin; bacteria,archaea|RYDTS;D...K;H+ pump;DTS rhodopsin; bacteria,archae…	MSNLTIPGLRRFNLIAGVVHLLQMAAVIALSTDFSLPVTATYMAGPPGSVFADSVVVFETPLALAVALFLGLSALAHFIVASPQFFGRYGKGLEEKRNYFRWVEYAISSSVMIVLIAQITGIADIASLIAIFGVNASMILFGWLQEKYEQPGNGGWVPFIFGCITGAVPWLAVAIYVIAPGNPSDASAPGFVYGIIATIFILFNSFAWVQYKQYKAVGKWSNYLHGERIYIILSLVAKSLLAWQIFANTLIP
HRSG-H9-bin-2	2904870	300_1	no	d__Bacteria;p__Actinobacteriota;c__Acidimicrobiia;o__Microtrichales;f__;g__;s__	HRSG-H9-C20482-cds2865|HRSG-H9-C20482	268	INSIDE-OUTSIDE	TM3=RWESL	TM7=SLAAK	residue93,L,green-light absorbing	Heliorhodopsin	CLASS=perfect match to class; RWES.;S...K;PDE;HeR; monoderms	MSNLTIPGLRRFNLIAGVVHLLQMAAVIALSTDFSLPVTATYMAGPPGSVFADSVVVFETPLALAVALFLGLSALAHFIVASPQFFGRYGKGLEEKRNYFRWVEYAISSSVMIVLIAQITGIADIASLIAIFGVNASMILFGWLQEKYEQPGNGGWVPFIFGCITGAVPWLAVAIYVIAPGNPSDASAPGFVYGIIATIFILFNSFAWVQYKQYKAVGKWSNYLHGERIYIILSLVAKSLLAWQIFANTLIP
HRSG-H13-bin-128	2898020	4_1	yes	d__Bacteria;p__Chloroflexota;c__Chloroflexia;o__Chloroflexales;f__Roseiflexaceae;g__UBA965;s__	HRSG-H13-C3068-cds787|HRSG-H13-C3068	256	OUTSIDE-INSIDE	TM3=RYDTE	TM7=DVAAK	residue93,L,green-light absorbing	Type-1 rhodopsin	CLASS=probable mixed matches to multiple classes: RYDTE;D...K;H+ pump;PR,XR,ActR; bacteria,archaea|RYDTE;D...K;?;NR; Fungi | RYDTD;D...K;H+ pump;BR,AR; bacteria,archaea|RYDSY;D...K;Sensor;Sensory rhodopsin I,II ; bacteria,archaea|RYFSE;D...K;Inward H+ pump; Schizorhodopsin SzR ; bacteria,archaea|RYDTG;D...K;H+ pump;DTG rhodopsin; bacteria,archaea|RYDTS;D...K;H+ pump;DTS rhodopsin; bacteria,archae…	MSNLTIPGLRRFNLIAGVVHLLQMAAVIALSTDFSLPVTATYMAGPPGSVFADSVVVFETPLALAVALFLGLSALAHFIVASPQFFGRYGKGLEEKRNYFRWVEYAISSSVMIVLIAQITGIADIASLIAIFGVNASMILFGWLQEKYEQPGNGGWVPFIFGCITGAVPWLAVAIYVIAPGNPSDASAPGFVYGIIATIFILFNSFAWVQYKQYKAVGKWSNYLHGERIYIILSLVAKSLLAWQIFANTLIP
HRS-ES7-bin-118	2897658	29_1	no	d__Bacteria;p__Bacteroidota;c__Bacteroidia;o__Flavobacteriales;f__Crocinitomicaceae;g__UBA952;s__	HRS-ES7-C406-cds716|HRS-ES7-C406	238	OUTSIDE-INSIDE	TM3=RYDTE	TM7=DAINK	residue93,L,green-light absorbing	Type-1 rhodopsin	CLASS=probable mixed matches to multiple classes: RYDTE;D...K;H+ pump;PR,XR,ActR; bacteria,archaea|RYDTE;D...K;?;NR; Fungi | RYDTD;D...K;H+ pump;BR,AR; bacteria,archaea|RYDSY;D...K;Sensor;Sensory rhodopsin I,II ; bacteria,archaea|RYFSE;D...K;Inward H+ pump; Schizorhodopsin SzR ; bacteria,archaea|RYDTG;D...K;H+ pump;DTG rhodopsin; bacteria,archaea|RYDTS;D...K;H+ pump;DTS rhodopsin; bacteria,archae…	MSNLTIPGLRRFNLIAGVVHLLQMAAVIALSTDFSLPVTATYMAGPPGSVFADSVVVFETPLALAVALFLGLSALAHFIVASPQFFGRYGKGLEEKRNYFRWVEYAISSSVMIVLIAQITGIADIASLIAIFGVNASMILFGWLQEKYEQPGNGGWVPFIFGCITGAVPWLAVAIYVIAPGNPSDASAPGFVYGIIATIFILFNSFAWVQYKQYKAVGKWSNYLHGERIYIILSLVAKSLLAWQIFANTLIP
HRS-ES1-bin-409	2867877	9_1	no	d__Bacteria;p__Bacteroidota;c__Bacteroidia;o__Flavobacteriales;f__Crocinitomicaceae;g__;s__	HRS-ES1-C2247-cds334|HRS-ES1-C2247	238	OUTSIDE-INSIDE	TM3=RYDTE	TM7=DAINK	residue93,L,green-light absorbing	Type-1 rhodopsin	CLASS=probable mixed matches to multiple classes: RYDTE;D...K;H+ pump;PR,XR,ActR; bacteria,archaea|RYDTE;D...K;?;NR; Fungi | RYDTD;D...K;H+ pump;BR,AR; bacteria,archaea|RYDSY;D...K;Sensor;Sensory rhodopsin I,II ; bacteria,archaea|RYFSE;D...K;Inward H+ pump; Schizorhodopsin SzR ; bacteria,archaea|RYDTG;D...K;H+ pump;DTG rhodopsin; bacteria,archaea|RYDTS;D...K;H+ pump;DTS rhodopsin; bacteria,archae…	MSNLTIPGLRRFNLIAGVVHLLQMAAVIALSTDFSLPVTATYMAGPPGSVFADSVVVFETPLALAVALFLGLSALAHFIVASPQFFGRYGKGLEEKRNYFRWVEYAISSSVMIVLIAQITGIADIASLIAIFGVNASMILFGWLQEKYEQPGNGGWVPFIFGCITGAVPWLAVAIYVIAPGNPSDASAPGFVYGIIATIFILFNSFAWVQYKQYKAVGKWSNYLHGERIYIILSLVAKSLLAWQIFANTLIP
HRS-EL13-bin-37	2866947	11_1	yes	d__Bacteria;p__Bacteroidota;c__Bacteroidia;o__Flavobacteriales;f__Crocinitomicaceae;g__UBA952;s__	HRS-EL13-C39-cds2119|HRS-EL13-C39	248	OUTSIDE-INSIDE	TM3=RYDTE	TM7=DAVNK	residue93,L,green-light absorbing	Type-1 rhodopsin	CLASS=probable mixed matches to multiple classes: RYDTE;D...K;H+ pump;PR,XR,ActR; bacteria,archaea|RYDTE;D...K;?;NR; Fungi | RYDTD;D...K;H+ pump;BR,AR; bacteria,archaea|RYDSY;D...K;Sensor;Sensory rhodopsin I,II ; bacteria,archaea|RYFSE;D...K;Inward H+ pump; Schizorhodopsin SzR ; bacteria,archaea|RYDTG;D...K;H+ pump;DTG rhodopsin; bacteria,archaea|RYDTS;D...K;H+ pump;DTS rhodopsin; bacteria,archae…	MTKEINAASIRRYNLIAGTFHLVQMLVVLALANDFSLPIVARYMSGPPGSTFADPITLLDTPVGLAVAIFLGLSAFFHFLVASPQFFARYSAGLAAQRNYFRWVEYSISSSVMIVLIAQICGIADVAAIVAIFGVNASMILFGWLQEKYEQPGNGGWLPFIFGCIAGIVPWLALVFYIFAIGGPGNTKAPAFVYGIVISLFVLFNTFAVVQYLQYKKVGKWSDYIRGEKTYITLSLVAKSALAWQIFASTLVQ
HRS-ES8-bin-112	2860317	58_1	yes	d__Bacteria;p__Bacteroidota;c__Bacteroidia;o__Chitinophagales;f__Chitinophagaceae;g__Sediminibacterium;s__	HRS-ES8-C245-cds370|HRS-ES8-C245	238	OUTSIDE-INSIDE	TM3=RYDTE	TM7=DAINK	residue93,L,green-light absorbing	Type-1 rhodopsin	CLASS=probable mixed matches to multiple classes: RYDTE;D...K;H+ pump;PR,XR,ActR; bacteria,archaea|RYDTE;D...K;?;NR; Fungi | RYDTD;D...K;H+ pump;BR,AR; bacteria,archaea|RYDSY;D...K;Sensor;Sensory rhodopsin I,II ; bacteria,archaea|RYFSE;D...K;Inward H+ pump; Schizorhodopsin SzR ; bacteria,archaea|RYDTG;D...K;H+ pump;DTG rhodopsin; bacteria,archaea|RYDTS;D...K;H+ pump;DTS rhodopsin; bacteria,archae…	MSKLTVPGLRRFNLIAGVIHLLQMVAVLALSTDFGLPVTATYMAGPPGTVFADSIVLFETPLALGVALFLGLSAVAHFIVASPTFFGRYGAGLEAKRNYFRWVEYSISSSVMIVLIAQVTGIADVTALVAIFGVNASMILFGWLQEKYEAPGNGGWLPFIFGCITGFVPWLCVAIYVIAPSSPSTASAPGFVYGIIVTVFILFNSFAWVQYKQYKAQGKWSNYLHGERIYIVLSLVAKSLLAWQIFANTLIPV
HRS-ES1-bin-13	2852431	301_1	no	d__Bacteria;p__Actinobacteriota;c__Acidimicrobiia;o__Microtrichales;f__Ilumatobacteraceae;g__UBA668;s__	HRS-ES1-C14000-cds1864|HRS-ES1-C14000	268	INSIDE-OUTSIDE	TM3=RWESL	TM7=SLAAK	residue93,L,green-light absorbing	Heliorhodopsin	CLASS=perfect match to class; RWES.;S...K;PDE;HeR; monoderms	MTKVINAARIRRSNIIAGVFHLLQMVVVLALANDFSLPIVARYMAGPPGSTFADPITLLDAPIGLTVAIFLGLSALFHFIVASPKFFPRYAAGLENQRNYFRWVEYSISSSVMIVLIAMICGVSDVAALVAIFGVNASMILFGWLQEKYEKPGNGGWLPFIFGCIAGIVPWLSLVFYIFAIGGPGDTKAPAFVYGVVISIFLLFNIFAIVQWLQYKKVGKWADYLRGENTYITLSLVAKSALAWQIFASTLIQ
HRS-EL12-bin-10	2840154	11_1	no	d__Bacteria;p__Bacteroidota;c__Bacteroidia;o__Flavobacteriales;f__Crocinitomicaceae;g__UBA952;s__	HRS-EL12-C55-cds2109|HRS-EL12-C55	248	OUTSIDE-INSIDE	TM3=RYDTE	TM7=DAVNK	residue93,L,green-light absorbing	Type-1 rhodopsin	CLASS=probable mixed matches to multiple classes: RYDTE;D...K;H+ pump;PR,XR,ActR; bacteria,archaea|RYDTE;D...K;?;NR; Fungi | RYDTD;D...K;H+ pump;BR,AR; bacteria,archaea|RYDSY;D...K;Sensor;Sensory rhodopsin I,II ; bacteria,archaea|RYFSE;D...K;Inward H+ pump; Schizorhodopsin SzR ; bacteria,archaea|RYDTG;D...K;H+ pump;DTG rhodopsin; bacteria,archaea|RYDTS;D...K;H+ pump;DTS rhodopsin; bacteria,archae…	MSKLTIPSLRRFNLIAGVVHLLQMAAVLALSTDFSLPVTATYMAGPPGTIYSEPIVVFETPLALMVALFLGLSALAHFIVASPQFFGRYGTGLEDKRNYFRWVEYSISSSVMIVLIAQITGIADVTALVAIFGVNASMILFGWLQEKYEQPGNGGWVPFIFGCITGMVPWLAVAIYVISPGNPSDASAPAFVYGIIVTIFLLFNSFAWVQYKQYKAQGKWSNYLHGERIYIVLSLVAKSLLAWQIFANTLIPV
HRSG-E12-bin-93	2835826	307_1	no	d__Bacteria;p__Proteobacteria;c__Gammaproteobacteria;o__Pseudomonadales;f__Pseudohongiellaceae;g__Pseudohongiella;s__	HRSG-E12-C579-cds1317|HRSG-E12-C579	258	OUTSIDE-INSIDE	TM3=RYDTE	TM7=DVVNK	residue93,L,green-light absorbing	Type-1 rhodopsin	CLASS=probable mixed matches to multiple classes: RYDTE;D...K;H+ pump;PR,XR,ActR; bacteria,archaea|RYDTE;D...K;?;NR; Fungi | RYDTD;D...K;H+ pump;BR,AR; bacteria,archaea|RYDSY;D...K;Sensor;Sensory rhodopsin I,II ; bacteria,archaea|RYFSE;D...K;Inward H+ pump; Schizorhodopsin SzR ; bacteria,archaea|RYDTG;D...K;H+ pump;DTG rhodopsin; bacteria,archaea|RYDTS;D...K;H+ pump;DTS rhodopsin; bacteria,archae…	MTKEINAASIRRYNLIAGSFHLAQMFVVLALANDFSLPIVARYMSGPPGSTFAEPITLLNTPVGLAVAIFLGLSAFFHFLVASPKFFPRYSAGIAAQRNYFRWVEYSISSSVMIVLIAQICGITDISAIIAIFGVNASMILFGWLQEKYEQPGNGGWLPFIFGCIAGIVPWLGLVFYILAIGGPGNTKAPAFVYGIVISLFVLFNTFAVVQYLQYKKVGKWSDYIRGEKTYITLSLVAKSALAWQIFASTLVQ
HRS-ES5-bin-50	2832109	6_1	no	d__Bacteria;p__Bacteroidota;c__Bacteroidia;o__AKYH767;f__b-17BO;g__;s__	HRS-ES5-C1317-cds1510|HRS-ES5-C1317	238	OUTSIDE-INSIDE	TM3=RYDTE	TM7=DAINK	residue93,L,green-light absorbing	Type-1 rhodopsin	CLASS=probable mixed matches to multiple classes: RYDTE;D...K;H+ pump;PR,XR,ActR; bacteria,archaea|RYDTE;D...K;?;NR; Fungi | RYDTD;D...K;H+ pump;BR,AR; bacteria,archaea|RYDSY;D...K;Sensor;Sensory rhodopsin I,II ; bacteria,archaea|RYFSE;D...K;Inward H+ pump; Schizorhodopsin SzR ; bacteria,archaea|RYDTG;D...K;H+ pump;DTG rhodopsin; bacteria,archaea|RYDTS;D...K;H+ pump;DTS rhodopsin; bacteria,archae…	MAKEINASSIRRYNLIAGFFHLVQMVAVLALANDFSLPIVARYMAGPPGSVFAEPITLLDTPVGLTVAIFLGLSAFFHFLVASPQFFTRYAAGLAAQRNYFRWVEYSISSSVMIVLIAQICGVSDVVAIISLFGVNASMILFGWLQEKYEQPGNGGWLPFIFGCIAGLVPWIAIAFYVLAVGGPGDTKAPAFVYGIVISLFVLFNTFAVVQYLQYKKVGKWSDYLRGEKTYITLSLVAKSALAWQIFASTLIE
HRS-ES12-bin-116	2814127	11_1	no	d__Bacteria;p__Bacteroidota;c__Bacteroidia;o__Flavobacteriales;f__Crocinitomicaceae;g__UBA952;s__	HRS-ES12-C92-cds1881|HRS-ES12-C92	248	OUTSIDE-INSIDE	TM3=RYDTE	TM7=DAVNK	residue93,L,green-light absorbing	Type-1 rhodopsin	CLASS=probable mixed matches to multiple classes: RYDTE;D...K;H+ pump;PR,XR,ActR; bacteria,archaea|RYDTE;D...K;?;NR; Fungi | RYDTD;D...K;H+ pump;BR,AR; bacteria,archaea|RYDSY;D...K;Sensor;Sensory rhodopsin I,II ; bacteria,archaea|RYFSE;D...K;Inward H+ pump; Schizorhodopsin SzR ; bacteria,archaea|RYDTG;D...K;H+ pump;DTG rhodopsin; bacteria,archaea|RYDTS;D...K;H+ pump;DTS rhodopsin; bacteria,archae…	MAKEINASSIRRYNLIAGLFHLAQMVVVLILANDFSLPIVARYMAGPPGSVFAEPVKLLDTPVGLTVAIFLGLSAFFHFLVASPQFSARYAAGLAAQRNYFRWVEYSISSSVMIVLIAQICGVSDVVAIISLFGVNASMILFGWLQEKYEQPGNGGWLPFIFGCIAGLVPWISIFFYVFAIGGPGDTKAPAFVYGIVFSLFVLFNTFAVVQYLQYKKVGKWSEYLRGEKTYITLSLVAKSALAWQIFASTLIQ
HRSG-H1-bin-38	2798151	60_1	yes	d__Bacteria;p__Bacteroidota;c__Bacteroidia;o__NS11-12g;f__UKL13-3;g__;s__	HRSG-H1-C44064-cds2372|HRSG-H1-C44064	238	OUTSIDE-INSIDE	TM3=RYDTE	TM7=DAINK	residue93,L,green-light absorbing	Type-1 rhodopsin	CLASS=probable mixed matches to multiple classes: RYDTE;D...K;H+ pump;PR,XR,ActR; bacteria,archaea|RYDTE;D...K;?;NR; Fungi | RYDTD;D...K;H+ pump;BR,AR; bacteria,archaea|RYDSY;D...K;Sensor;Sensory rhodopsin I,II ; bacteria,archaea|RYFSE;D...K;Inward H+ pump; Schizorhodopsin SzR ; bacteria,archaea|RYDTG;D...K;H+ pump;DTG rhodopsin; bacteria,archaea|RYDTS;D...K;H+ pump;DTS rhodopsin; bacteria,archae…	MTKEINAASIRRYNLIAGSFHLAQMFVVLALANDFSLPIVARYMSGPPGSTFAEPITLLNTPVGLAVAIFLGLSALFHFLVASPKFFSRYSAGITAQRNYFRWVEYSISSSVMIVLIAQICGIADVSAIIAIFGVNASMILFGWLQEKYEQPGNGGWLPFIFGCIAGIVPWLGLVFYILAIGGPGNTKAPAFVYGIVISLFVLFNTFAVVQYLQYKKVGKWSDYIRGEKTYITLSLVAKSALAWQIFASTLVQ
HRS-ES2-bin-344	2795219	6_1	no	d__Bacteria;p__Bacteroidota;c__Bacteroidia;o__AKYH767;f__b-17BO;g__;s__	HRS-ES2-C20571-cds1926|HRS-ES2-C20571	238	OUTSIDE-INSIDE	TM3=RYDTE	TM7=DAINK	residue93,L,green-light absorbing	Type-1 rhodopsin	CLASS=probable mixed matches to multiple classes: RYDTE;D...K;H+ pump;PR,XR,ActR; bacteria,archaea|RYDTE;D...K;?;NR; Fungi | RYDTD;D...K;H+ pump;BR,AR; bacteria,archaea|RYDSY;D...K;Sensor;Sensory rhodopsin I,II ; bacteria,archaea|RYFSE;D...K;Inward H+ pump; Schizorhodopsin SzR ; bacteria,archaea|RYDTG;D...K;H+ pump;DTG rhodopsin; bacteria,archaea|RYDTS;D...K;H+ pump;DTS rhodopsin; bacteria,archae…	MAKEINASSIRRYNLIAGLFHLAQMVVVLILANDFSLPIVARYMAGPPGSVFAEPVKLLDTPVGLTVAIFLGLSAFFHFLVASPQFSARYAAGLAAQRNYFRWVEYSISSSVMIVLIAQICGVSDVVAIISLFGVNASMILFGWLQEKYEQPGNGGWLPFIFGCIAGLVPWISIFFYVFAIGGPGDTKAPAFVYGIVFSLFVLFNTFAVVQYLQYKKVGKWSEYLRGEKTYITLSLVAKSALAWQIFASTLIQ
HRSG-E13-bin-103	2790985	11_1	no	d__Bacteria;p__Bacteroidota;c__Bacteroidia;o__Flavobacteriales;f__Crocinitomicaceae;g__UBA952;s__	HRSG-E13-C121-cds1220|HRSG-E13-C121	248	OUTSIDE-INSIDE	TM3=RYDTE	TM7=DAVNK	residue93,L,green-light absorbing	Type-1 rhodopsin	CLASS=probable mixed matches to multiple classes: RYDTE;D...K;H+ pump;PR,XR,ActR; bacteria,archaea|RYDTE;D...K;?;NR; Fungi | RYDTD;D...K;H+ pump;BR,AR; bacteria,archaea|RYDSY;D...K;Sensor;Sensory rhodopsin I,II ; bacteria,archaea|RYFSE;D...K;Inward H+ pump; Schizorhodopsin SzR ; bacteria,archaea|RYDTG;D...K;H+ pump;DTG rhodopsin; bacteria,archaea|RYDTS;D...K;H+ pump;DTS rhodopsin; bacteria,archae…	MAKEINAGSIRRYNLIAGFFHLAQMAVVLILANDFSLPIVARYMAGPPGSVFAEPITLLDTPVGLTVAIFLGLSAFFHFLVASPQFFTRYAAGLAAQRNYFRWVEYSISSSVMIVLIAQICGVSDVVAIISLFGVNASMILFGWLQEKYEQPGNGGWLPYIFGCIAGLVPWIAITFYVLAIGGPGDTKAPAFVYGIVISLFVLFNTFAVVQYLQYKKVGKWSDYLRGEKTYITLSLVAKSALAWQIFASTLIE
HRSG-E12-bin-79	2790213	11_1	no	d__Bacteria;p__Bacteroidota;c__Bacteroidia;o__Flavobacteriales;f__Crocinitomicaceae;g__UBA952;s__	HRSG-E12-C110-cds2006|HRSG-E12-C110	248	OUTSIDE-INSIDE	TM3=RYDTE	TM7=DAVNK	residue93,L,green-light absorbing	Type-1 rhodopsin	CLASS=probable mixed matches to multiple classes: RYDTE;D...K;H+ pump;PR,XR,ActR; bacteria,archaea|RYDTE;D...K;?;NR; Fungi | RYDTD;D...K;H+ pump;BR,AR; bacteria,archaea|RYDSY;D...K;Sensor;Sensory rhodopsin I,II ; bacteria,archaea|RYFSE;D...K;Inward H+ pump; Schizorhodopsin SzR ; bacteria,archaea|RYDTG;D...K;H+ pump;DTG rhodopsin; bacteria,archaea|RYDTS;D...K;H+ pump;DTS rhodopsin; bacteria,archae…	MTKEINASSIRRYNLIAGFFHLAQMIVALALANDFSLPIVARYMSGPPGSTFAEPITLLNTPVGLAVAIFLGLSAFFHFLVASPKFFPRYSAGLTAQRNYFRWVEYSISSSVMIVLIAQICGIADVSAIIAIFGVNASMILFGWLQEKYEQPGNGGWLPFIFGCIAGIVPWLGLVFYVLAIGGPGNTKAPAFVYGIVISLFVLFNTFAVVQYLQYKKVGKWSDYIRGEKTYITLSLVAKSALAWQIFASTLVQ
HRS-ES13-bin-7	2770098	11_1	no	d__Bacteria;p__Bacteroidota;c__Bacteroidia;o__Flavobacteriales;f__Crocinitomicaceae;g__UBA952;s__	HRS-ES13-C525-cds2034|HRS-ES13-C525	248	OUTSIDE-INSIDE	TM3=RYDTE	TM7=DAVNK	residue93,L,green-light absorbing	Type-1 rhodopsin	CLASS=probable mixed matches to multiple classes: RYDTE;D...K;H+ pump;PR,XR,ActR; bacteria,archaea|RYDTE;D...K;?;NR; Fungi | RYDTD;D...K;H+ pump;BR,AR; bacteria,archaea|RYDSY;D...K;Sensor;Sensory rhodopsin I,II ; bacteria,archaea|RYFSE;D...K;Inward H+ pump; Schizorhodopsin SzR ; bacteria,archaea|RYDTG;D...K;H+ pump;DTG rhodopsin; bacteria,archaea|RYDTS;D...K;H+ pump;DTS rhodopsin; bacteria,archae…	MTKEINAASIRRYNLIAGSFHLAQMFVVLALANDFSLPIVARYMSGPPGSTFAEPITLLNTPVGLAVAIFLGLSAFFHFLVASPKFFPRYSAGLTAQRNYFRWVEYSISSSVMIVLIAQICGIADVSAIIAIFGVNASMILFGWLQEKYEQPGNGGWLPFIFGCIAGIVPWLGLVFYILAIGGPGNTKAPAFVYGIVISLFVLFNTFAVVQYLQYKKVGKWSDYIRGEKTYITLSLVAKSALAWQIFASTLVQ
HRS-ES2-bin-433	2758028	237_1	yes	d__Bacteria;p__Actinobacteriota;c__Acidimicrobiia;o__Microtrichales;f__Microtrichaceae;g__IMCC26207;s__	HRS-ES2-C2628-cds564|HRS-ES2-C2628	274	INSIDE-OUTSIDE	TM3=RWESL	TM7=SLIAK	residue93,L,green-light absorbing	Heliorhodopsin	CLASS=perfect match to class; RWES.;S...K;PDE;HeR; monoderms	MAKEINASSIRRYNLIAGLFHLAQMVVVLILANDFSLPIVARYMAGPPGSVFAEPVKLLDTPVGLTVAIFLGLSAFFHFLVASPQFSARYAAGLAAQRNYFRWVEYSISSSVMIVLIAQICGVSDVVAIISLFGVNASMILFGWLQEKYEQPGNGGWLPFIFGCIAGLVPWISIFFYVFAIGGPGDTKAPAFVYGIVFSLFVLFNTFAVVQYLQYKKVGKWSEYLRGEKTYITLSLVAKSALAWQIFASTLIQ
HRS-ES13-bin-79	2747190	62_1	yes	d__Bacteria;p__Bacteroidota;c__Bacteroidia;o__Chitinophagales;f__Chitinophagaceae;g__UBA1930;s__	HRS-ES13-C565-cds1513|HRS-ES13-C565	240	OUTSIDE-INSIDE	TM3=RYDTE	TM7=DAVNK	residue93,L,green-light absorbing	Type-1 rhodopsin	CLASS=probable mixed matches to multiple classes: RYDTE;D...K;H+ pump;PR,XR,ActR; bacteria,archaea|RYDTE;D...K;?;NR; Fungi | RYDTD;D...K;H+ pump;BR,AR; bacteria,archaea|RYDSY;D...K;Sensor;Sensory rhodopsin I,II ; bacteria,archaea|RYFSE;D...K;Inward H+ pump; Schizorhodopsin SzR ; bacteria,archaea|RYDTG;D...K;H+ pump;DTG rhodopsin; bacteria,archaea|RYDTS;D...K;H+ pump;DTS rhodopsin; bacteria,archae…	MTKEINASSIRRYNLIAGFFHLAQMIVALALANDFSLPIVARYMSGPPGSTFAEPITLLNTPVGLAVAIFLGLSAFFHFLVASPKFFPRYSAGLTAQRNYFRWVEYSISSSVMIVLIAQICGIADVSAIIAIFGVNASMILFGWLQEKYEQPGNGGWLPFIFGCIAGIVPWLGLVFYVLAIGGPGNTKAPAFVYGIVISLFVLFNTFAVVQYLQYKKVGKWSDYIRGEKTYITLSLVAKSALAWQIFASTLVQ
HRSG-H13-bin-90	2693273	299_1	yes	d__Bacteria;p__Actinobacteriota;c__Acidimicrobiia;o__Microtrichales;f__Ilumatobacteraceae;g__;s__	HRSG-H13-C3766-cds1570|HRSG-H13-C3766	263	INSIDE-OUTSIDE	TM3=RWESL	TM7=SLVAK	residue93,L,green-light absorbing	Heliorhodopsin	CLASS=perfect match to class; RWES.;S...K;PDE;HeR; monoderms	MTKEINAASIRRYNLIAGSFHLAQMFVVLALANDFSLPIVARYMSGPPGSTFAEPITLLNTPVGLAVAIFLGLSAFFHFLVASPKFFPRYSAGLTAQRNYFRWVEYSISSSVMIVLIAQICGIADVSAIIAIFGVNASMILFGWLQEKYEQPGNGGWLPFIFGCIAGIVPWLGLVFYILAIGGPGNTKAPAFVYGIVISLFVLFNTFAVVQYLQYKKVGKWSDYIRGEKTYITLSLVAKSALAWQIFASTLVQ
HRS-ES1-bin-311	2687753	237_1	no	d__Bacteria;p__Actinobacteriota;c__Acidimicrobiia;o__Microtrichales;f__Microtrichaceae;g__IMCC26207;s__	HRS-ES1-C10923-cds1409|HRS-ES1-C10923	274	INSIDE-OUTSIDE	TM3=RWESL	TM7=SLIAK	residue93,L,green-light absorbing	Heliorhodopsin	CLASS=perfect match to class; RWES.;S...K;PDE;HeR; monoderms	MAKEINAGSIRRYNLIAGFFHLAQMAVVLILANDFSLPIVARYMAGPPGSVFAEPITLLDTPVGHTVAIFLGLSAFFHFLVASPQFFTRYAAGLAAQRNYFRWVEYSISSSVMIVLIAQICGVSDVVAIISLFGVNASMILFGWLQEKYEQPGNGGWLPFIFGCIAGLVPWIAITFYVLAIGGPGDTKAPAFVYGIVISLFVLFNTFAVVQYLQYKKVGKWSDYLRGEKTYITLSLVAKSALAWQIFASTLIE
HRS-HS13-bin-46	2687102	301_1	no	d__Bacteria;p__Actinobacteriota;c__Acidimicrobiia;o__Microtrichales;f__Ilumatobacteraceae;g__UBA668;s__	HRS-HS13-C9010-cds1357|HRS-HS13-C9010	268	INSIDE-OUTSIDE	TM3=RWESL	TM7=SLAAK	residue93,L,green-light absorbing	Heliorhodopsin	CLASS=perfect match to class; RWES.;S...K;PDE;HeR; monoderms	MSKELSVSNLRRANVIAGVLHLVQMSVVLALANDFALPVATRYMSDAPGSGSFAKPEILFNAPVGYLVALFLALSAFFHFLVASPQFFGRYSEGLQAQRNIFRWVEYSVSSSVMILLIAMITGISDVAALIPLFGVNASMILFGWLQEKYETPGNGGWLPFIFGCIAGIVPWLSIVFYVFSIGGPADTSAPAFVYGIVISLFLLFNSFAFVQWLQYKKVSKWSDYLRGEKTYITLSLVAKSALAWQIFASTLAG
HRS-HS1-bin-161	2676566	60_1	no	d__Bacteria;p__Bacteroidota;c__Bacteroidia;o__NS11-12g;f__UKL13-3;g__;s__	HRS-HS1-C581-cds201|HRS-HS1-C581	238	OUTSIDE-INSIDE	TM3=RYDTE	TM7=DAINK	residue93,L,green-light absorbing	Type-1 rhodopsin	CLASS=probable mixed matches to multiple classes: RYDTE;D...K;H+ pump;PR,XR,ActR; bacteria,archaea|RYDTE;D...K;?;NR; Fungi | RYDTD;D...K;H+ pump;BR,AR; bacteria,archaea|RYDSY;D...K;Sensor;Sensory rhodopsin I,II ; bacteria,archaea|RYFSE;D...K;Inward H+ pump; Schizorhodopsin SzR ; bacteria,archaea|RYDTG;D...K;H+ pump;DTG rhodopsin; bacteria,archaea|RYDTS;D...K;H+ pump;DTS rhodopsin; bacteria,archae…	MASQTSSPDAAIATGVSPERLKNLRSWNLGLTLLHAAQAVMIAVMAGDFVINITSTFPQGPPGTRLDTPKALFDLPIGPAVAVFLALAAIDHLLTATVLRGAYEGDLRRGINRFRWVEYSLSATLMIVLIGSYSGITDIAAVIGVIGANVAMILFGWVQERMNPPGRATTTMMPFWFGTLAALAPWVAIWVNVIGADTVPGFVYGIVVAEQVFFFSFGLNQWLQYRGVGRWSNYLYGEKVYLVLSLVAKSVLAWQIFGGSLAN
HRS-HS12-bin-156	2660973	299_1	no	d__Bacteria;p__Actinobacteriota;c__Acidimicrobiia;o__Microtrichales;f__Ilumatobacteraceae;g__;s__	HRS-HS12-C6046-cds1961|HRS-HS12-C6046	263	INSIDE-OUTSIDE	TM3=RWESL	TM7=SLVAK	residue93,L,green-light absorbing	Heliorhodopsin	CLASS=perfect match to class; RWES.;S...K;PDE;HeR; monoderms	MASQTSSPDAAIATGVSPERLKNLRSWNIGLTLLHAAQAVMIAAMAGDFVINITSTFPQGPPGTRLDTPKALFDLPIGPAVAVFLALAAIDHLLTATVLRGAYEGDLRRGINRFRWVEYSLSATLMIVLIGSYSGITDIAAVIGVIGANVAMILFGWVQERMNPPGRATTTMMPFWFGTLAALAPWVAIWVNVIGADTVPGFVYGIVVAEQVFFFSFGLNQWLQYRGVGRWSNYLYGEKVYLVLSLVAKSVLAWQIFGGSLAN
HRSG-H13-bin-190	2655634	226_1	yes	d__Bacteria;p__Actinobacteriota;c__Actinobacteria;o__Nanopelagicales;f__;g__;s__	HRSG-H13-C4021-cds1906|HRSG-H13-C4021	265	INSIDE-OUTSIDE	TM3=RWESL	TM7=SLVAK	residue93,L,green-light absorbing	Heliorhodopsin	CLASS=perfect match to class; RWES.;S...K;PDE;HeR; monoderms	MASQTSSPDAAIATGVSPERLKNLRSWNLGLTLLHAAQAVMIAVMAGDFVINITSTFPQGPPGTRLDTPKALFDLPIGPAVAVFLALAAIDHLLTATVLRGAYEGDLRRGINRFRWVEYSLSATLMIVLIGSYSGITDIAAVIGVIGANVAMILFGWVQERMNPPGRATTTMMPFWFGTLAALAPWVAIWVNVIGADTVPGFVYGIVVAEQVFFFSFGLNQWLQYRGVGRWSNYLYGEKVYLVLSLVAKSVLAWQIFGGSLAN
HRSG-H13-bin-190	2655634	226_1	yes	d__Bacteria;p__Actinobacteriota;c__Actinobacteria;o__Nanopelagicales;f__;g__;s__	HRSG-H13-C14234-cds2335|HRSG-H13-C14234	272	OUTSIDE-INSIDE	TM3=RYDTE	TM7=DVLAK	residue93,L,green-light absorbing	Type-1 rhodopsin	CLASS=probable mixed matches to multiple classes: RYDTE;D...K;H+ pump;PR,XR,ActR; bacteria,archaea|RYDTE;D...K;?;NR; Fungi | RYDTD;D...K;H+ pump;BR,AR; bacteria,archaea|RYDSY;D...K;Sensor;Sensory rhodopsin I,II ; bacteria,archaea|RYFSE;D...K;Inward H+ pump; Schizorhodopsin SzR ; bacteria,archaea|RYDTG;D...K;H+ pump;DTG rhodopsin; bacteria,archaea|RYDTS;D...K;H+ pump;DTS rhodopsin; bacteria,archae…	MASQTSSPDAAIATGVSPERLKNLRSWNLGLTLLHAAQAVMIAVMAGDFVINITSTFPQGPPGTRLDTPKALFDLPIGPAVAVFLALAAIDHLLTATVLRGAYEGDLRRGINRFRWVEYSLSATLMIVLIGSYSGITDIAAVIGVIGANVAMILFGWVQERMNPPGRATTTMMPFWFGTLAALAPWVAIWVNVIGADTVPGFVYGIVVAEQVFFFSFGLNQWLQYRGVGRWSNYLYGEKVYLVLSLVAKSVLAWQIFGGSLAN
HRS-ES3-bin-44	2651569	60_1	no	d__Bacteria;p__Bacteroidota;c__Bacteroidia;o__NS11-12g;f__UKL13-3;g__;s__	HRS-ES3-C491-cds255|HRS-ES3-C491	238	OUTSIDE-INSIDE	TM3=RYDTE	TM7=DAINK	residue93,L,green-light absorbing	Type-1 rhodopsin	CLASS=probable mixed matches to multiple classes: RYDTE;D...K;H+ pump;PR,XR,ActR; bacteria,archaea|RYDTE;D...K;?;NR; Fungi | RYDTD;D...K;H+ pump;BR,AR; bacteria,archaea|RYDSY;D...K;Sensor;Sensory rhodopsin I,II ; bacteria,archaea|RYFSE;D...K;Inward H+ pump; Schizorhodopsin SzR ; bacteria,archaea|RYDTG;D...K;H+ pump;DTG rhodopsin; bacteria,archaea|RYDTS;D...K;H+ pump;DTS rhodopsin; bacteria,archae…	MASQTSSPDAAIATGVSPERLKNLRSWNLGLTLLHAAQAVMIAVMAGDFVINITSTFPQGPPGTRLDTPKALFDLPIGPAVAVFLALAAIDHLLTATVLRGAYEGDLRRGINRFRWVEYSLSATLMIVLIGSYSGITDIAAVIGVIGANVAMILFGWVQERMNPPGRATTTMMPFWFGTLAALAPWVAIWVNVIGADTVPGFVYGIVVAEQVFFFSFGLNQWLQYRGVGRWSNYLYGEKVYLVLSLVAKSVLAWQIFGGSLAN
HRS-HS13-bin-149	2647212	299_1	no	d__Bacteria;p__Actinobacteriota;c__Acidimicrobiia;o__Microtrichales;f__Ilumatobacteraceae;g__;s__	HRS-HS13-C1809-cds899|HRS-HS13-C1809	263	INSIDE-OUTSIDE	TM3=RWESL	TM7=SLVAK	residue93,L,green-light absorbing	Heliorhodopsin	CLASS=perfect match to class; RWES.;S...K;PDE;HeR; monoderms	MASQTSSPDAAIATGVSPERLKNLRSWNLGLTLLHAAQAVMIAVMAGDFVINITSTFPQGPPGTRLDTPKALFDLPIGPAVAVFLALAAIDHLLTATVLRGAYEGDLRRGINRFRWVEYSLSATLMIVLIGSYSGITDIAAVIGVIGANVAMILFGWVQERMNPPGRATTTMMPFWFGTLAALAPWVAIWVNVIGADTVPGFVYGIVVAEQVFFFSFGLNQWLQYRGVGRWSNYLYGEKVYLVLSLVAKSVLAWQIFGGSLAN
HRSG-H13-bin-64	2636140	237_1	no	d__Bacteria;p__Actinobacteriota;c__Acidimicrobiia;o__Microtrichales;f__Microtrichaceae;g__IMCC26207;s__	HRSG-H13-C3896-cds811|HRSG-H13-C3896	274	INSIDE-OUTSIDE	TM3=RWESL	TM7=SLIAK	residue93,L,green-light absorbing	Heliorhodopsin	CLASS=perfect match to class; RWES.;S...K;PDE;HeR; monoderms	MRKLRRLNIIAGFAHLVQMIAVLALTNDFALPVTATYMTGPPGSPLGDPTTLFDSRVGWGVALFFGLSALFHFLVASPLFYKRYSAGLVAKRNYFRWVEYSISSSVMIVLIAQICGISDAAALLAIFGVNASMILFGWLQEKYETPGSGGWMPFIFGCIAGIVPWLAILIYVVSPGAPSELSPPAFVYGIIISLFILFNCFALVQWAQYKQVGKYANYLHGERAYIILSLVAKSLLAWQIFAGTLAP
HRSG-H12-bin-121	2624250	299_1	no	d__Bacteria;p__Actinobacteriota;c__Acidimicrobiia;o__Microtrichales;f__Ilumatobacteraceae;g__;s__	HRSG-H12-C3829-cds1432|HRSG-H12-C3829	263	INSIDE-OUTSIDE	TM3=RWESL	TM7=SLVAK	residue93,L,green-light absorbing	Heliorhodopsin	CLASS=perfect match to class; RWES.;S...K;PDE;HeR; monoderms	MRKLRRLNIIAGFAHLVQMIAVLALTNDFALPVTATYMTGPPGSPLGDPTTLFDSRVGWGVALFFGLSALFHFLVASPLFYKRYSAGLVAKRNYFRWVEYSISSSVMIVLIAQICGISDAAALLAIFGVNASMILFGWLQEKYETPGSGGWMPFIFGCIAGIVPWLAILIYVVSPGAPSELSPPAFVYGIIISLFILFNCFALVQWAQYKQVGKYANYLHGERAYIILSLVAKSLLAWQIFAGTLAP
HRSG-H13-bin-110	2599091	366_0	yes	d__Bacteria;p__Chloroflexota_A;c__Ellin6529;o__CSP1-4;f__CSP1-4;g__;s__	HRSG-H13-C3728-cds700|HRSG-H13-C3728	288	INSIDE-OUTSIDE	TM3=RWESA	TM7=SLLAK	residue93,L,green-light absorbing	Heliorhodopsin	CLASS=perfect match to class; RWES.;S...K;PDE;HeR; monoderms	MSKTVTASSLRRYNVIAGVLHLAQMIVVLALANDFSLPIVARYMAGPPGSTFADPIVLLDAPIGITVAIFLGLSAFFHFLVASPQFFGRYATGTENQRNYFRWVEYSMSSSVMIVLIALITGVSDVAALIAIFGANASMILFGWLQEKYENPGNGGWLPFIFGCIAGVVPWLGLLFYVLSIGGPGDTSAPAFVYGIVISIFLFFNSFALVQWLQYKKVGKWSDYIRGEKTYITLSLVAKSALAWQIFASTLVS
HRSG-H12-bin-60	2586538	226_1	no	d__Bacteria;p__Actinobacteriota;c__Actinobacteria;o__Nanopelagicales;f__;g__;s__	HRSG-H12-C3091-cds1413|HRSG-H12-C3091	265	INSIDE-OUTSIDE	TM3=RWESL	TM7=SLVAK	residue93,L,green-light absorbing	Heliorhodopsin	CLASS=perfect match to class; RWES.;S...K;PDE;HeR; monoderms	MAKEINAGSIRRYNVIAGFFHLVQMIAVLALSNDFTLPIVARYMAGPPGSVFADPITLLEAPIGITVAIFLGLSAFFHFLVASPQFFGRYSAGLAAQRNYFRWVEYSISSSVMIVLIAMVTGVSDVVALIALFGVNASMILFGWLQEKYEQPGNGGWLPYIFGCIAGIVPWLGLIFYVLAIGGPGDTKAPAFVYGIVFSIFIFFNTFAIVQYLQYKKVGKWSDYIRGEKTYITLSLVAKSALAWQIFSGTLIPA
HRSG-H12-bin-60	2586538	226_1	no	d__Bacteria;p__Actinobacteriota;c__Actinobacteria;o__Nanopelagicales;f__;g__;s__	HRSG-H12-C19062-cds2318|HRSG-H12-C19062	246	OUTSIDE-INSIDE	TM3=RYDTE	TM7=DVLAK	residue93,L,green-light absorbing	Type-1 rhodopsin	CLASS=probable mixed matches to multiple classes: RYDTE;D...K;H+ pump;PR,XR,ActR; bacteria,archaea|RYDTE;D...K;?;NR; Fungi | RYDTD;D...K;H+ pump;BR,AR; bacteria,archaea|RYDSY;D...K;Sensor;Sensory rhodopsin I,II ; bacteria,archaea|RYFSE;D...K;Inward H+ pump; Schizorhodopsin SzR ; bacteria,archaea|RYDTG;D...K;H+ pump;DTG rhodopsin; bacteria,archaea|RYDTS;D...K;H+ pump;DTS rhodopsin; bacteria,archae…	MAKEINAGSIRRYNVIAGFFHLVQMIAVLALSNDFTLPIVARYMAGPPGSVFADPITLLEAPIGITVAIFLGLSAFFHFLVASPQFFGRYSAGLAAQRNYFRWVEYSISSSVMIVLIAMVTGVSDVVALIALFGVNASMILFGWLQEKYEQPGNGGWLPYIFGCIAGIVPWLGLIFYVLAIGGPGDTKAPAFVYGIVFSIFIFFNTFAIVQYLQYKKVGKWSDYIRGEKTYITLSLVAKSALAWQIFSGTLIPA
HRS-ES13-bin-48	2585470	123_1	yes	d__Bacteria;p__Bacteroidota;c__Bacteroidia;o__Flavobacteriales;f__Crocinitomicaceae;g__UBA952;s__	HRS-ES13-C709-cds620|HRS-ES13-C709	248	OUTSIDE-INSIDE	TM3=RYDTE	TM7=DAVNK	residue93,L,green-light absorbing	Type-1 rhodopsin	CLASS=probable mixed matches to multiple classes: RYDTE;D...K;H+ pump;PR,XR,ActR; bacteria,archaea|RYDTE;D...K;?;NR; Fungi | RYDTD;D...K;H+ pump;BR,AR; bacteria,archaea|RYDSY;D...K;Sensor;Sensory rhodopsin I,II ; bacteria,archaea|RYFSE;D...K;Inward H+ pump; Schizorhodopsin SzR ; bacteria,archaea|RYDTG;D...K;H+ pump;DTG rhodopsin; bacteria,archaea|RYDTS;D...K;H+ pump;DTS rhodopsin; bacteria,archae…	MDTKKLSTGNIRRANLIAGVFHLAQMIAVLALSNDFALPVIARYMSGPPGTTYAEPVVLFSTPVGLTVAIFLGLSALAHFIVASPQFFSRYEAGLAQHRNYFRWVEYSISSSVMIVLIAQICGISDAIALLALFGVNASMILFGWLQEKYEEPGSGGWVPFIFGCITGIVPWIAIAIYVIAPSNPSDAKAPGFVYGIIFSLFILFNSFALVQFAQYKKLGAWANYLRGERTYITLSLVAKSLLAWQIFANTLIPS
HRSG-E4-bin-39	2581279	60_1	no	d__Bacteria;p__Bacteroidota;c__Bacteroidia;o__NS11-12g;f__UKL13-3;g__;s__	HRSG-E4-C431-cds380|HRSG-E4-C431	238	OUTSIDE-INSIDE	TM3=RYDTE	TM7=DAINK	residue93,L,green-light absorbing	Type-1 rhodopsin	CLASS=probable mixed matches to multiple classes: RYDTE;D...K;H+ pump;PR,XR,ActR; bacteria,archaea|RYDTE;D...K;?;NR; Fungi | RYDTD;D...K;H+ pump;BR,AR; bacteria,archaea|RYDSY;D...K;Sensor;Sensory rhodopsin I,II ; bacteria,archaea|RYFSE;D...K;Inward H+ pump; Schizorhodopsin SzR ; bacteria,archaea|RYDTG;D...K;H+ pump;DTG rhodopsin; bacteria,archaea|RYDTS;D...K;H+ pump;DTS rhodopsin; bacteria,archae…	MAKEINAGSIRRYNLIAGFFHLAQMFAVLALANDFTLPIVARYMAGPPGSVFADPITLLEAPIGLTVAIFLGLSAFFHFLVASPQFFSRYSAGLAAHRNYFRWVEYSMSSSVMIVLIALITGVSDVVAIIALFGVNASMILFGWLQEKYEQPGNGGWLPYIFGCIAGAVPWIALLFYVLAIGGPGDTKAPAFVYGIVFSIFFFFNTFAIVQYLQYKKVGKWSDYIRGEKTYITLSLVAKSALAWQIFSGTLIPPQ
HRS-HS12-bin-82	2551417	223_1	yes	d__Bacteria;p__Actinobacteriota;c__Actinobacteria;o__Mycobacteriales;f__Mycobacteriaceae;g__Mycolicibacterium;s__	HRS-HS12-C34969-cds2059|HRS-HS12-C34969	258	OUTSIDE-INSIDE	TM3=RYDTG	TM7=DLTAK	residue93,L,green-light absorbing	Type-1 rhodopsin	CLASS=probable mixed matches to multiple classes: RYDTG;D...K;H+ pump;DTG rhodopsin; bacteria,archaea | RYDTD;D...K;H+ pump;BR,AR; bacteria,archaea|RYDSY;D...K;Sensor;Sensory rhodopsin I,II ; bacteria,archaea|RYFSE;D...K;Inward H+ pump; Schizorhodopsin SzR ; bacteria,archaea|RYDTG;D...K;H+ pump;DTG rhodopsin; bacteria,archaea|RYDTS;D...K;H+ pump;DTS rhodopsin; bacteria,archaea|RYTSD;D...K;Cl- pum…	MTATDTAPATTEQTLSKLRRLNIIAGFAHLIQMLAILALSNSFTLPVTASYVEGPPGTPASTPVVLLDSRIGWGVALFFGLSALFHFIVASPLFYKRYAAGLVEQRNYFRWVEYSLSSSVMIVLIAQVTGITDVAALIALFGVNASMILFGWLQEKYETPGSGGWMPFIFGCIAGIVPWIVILLWVLAPGSTGGNQTPTFVYGIIISLFLFFNCFAVVQWLQYKQVGKWANYLRGERSYIVLSLVAKSLLAWQIFSGTLIPS
HRS-HS12-bin-82	2551417	223_1	yes	d__Bacteria;p__Actinobacteriota;c__Actinobacteria;o__Mycobacteriales;f__Mycobacteriaceae;g__Mycolicibacterium;s__	HRS-HS12-C11876-cds1005|HRS-HS12-C11876	272	OUTSIDE-INSIDE	TM3=RYDTE	TM7=DILAK	residue93,L,green-light absorbing	Type-1 rhodopsin	CLASS=probable mixed matches to multiple classes: RYDTE;D...K;H+ pump;PR,XR,ActR; bacteria,archaea|RYDTE;D...K;?;NR; Fungi | RYDTD;D...K;H+ pump;BR,AR; bacteria,archaea|RYDSY;D...K;Sensor;Sensory rhodopsin I,II ; bacteria,archaea|RYFSE;D...K;Inward H+ pump; Schizorhodopsin SzR ; bacteria,archaea|RYDTG;D...K;H+ pump;DTG rhodopsin; bacteria,archaea|RYDTS;D...K;H+ pump;DTS rhodopsin; bacteria,archae…	MTATDTAPATTEQTLSKLRRLNIIAGFAHLIQMLAILALSNSFTLPVTASYVEGPPGTPASTPVVLLDSRIGWGVALFFGLSALFHFIVASPLFYKRYAAGLVEQRNYFRWVEYSLSSSVMIVLIAQVTGITDVAALIALFGVNASMILFGWLQEKYETPGSGGWMPFIFGCIAGIVPWIVILLWVLAPGSTGGNQTPTFVYGIIISLFLFFNCFAVVQWLQYKQVGKWANYLRGERSYIVLSLVAKSLLAWQIFSGTLIPT
HRS-ES1-bin-207	2550670	60_1	no	d__Bacteria;p__Bacteroidota;c__Bacteroidia;o__NS11-12g;f__UKL13-3;g__;s__	HRS-ES1-C49232-cds1832|HRS-ES1-C49232	238	OUTSIDE-INSIDE	TM3=RYDTE	TM7=DAINK	residue93,L,green-light absorbing	Type-1 rhodopsin	CLASS=probable mixed matches to multiple classes: RYDTE;D...K;H+ pump;PR,XR,ActR; bacteria,archaea|RYDTE;D...K;?;NR; Fungi | RYDTD;D...K;H+ pump;BR,AR; bacteria,archaea|RYDSY;D...K;Sensor;Sensory rhodopsin I,II ; bacteria,archaea|RYFSE;D...K;Inward H+ pump; Schizorhodopsin SzR ; bacteria,archaea|RYDTG;D...K;H+ pump;DTG rhodopsin; bacteria,archaea|RYDTS;D...K;H+ pump;DTS rhodopsin; bacteria,archae…	MAIATAPVAVIEVSSEQLRKLRRLNVIAGFAHLVQMIAVLLLTNDFALPVTATYMQGPPGSPLGDPTVLFDSRVGWGVALFFGLSALFHFLVASPLFFSRYANGLAHQRNYFRWVEYSISSSVMIVLIAQICGISDAAALLAIFGVNASMILFGWLQEKYETPGSGGWLPFIFGCIAGIVPWLAILIYVISPGAPGELSPPAFVYGIIISLFIFFNIFALVQWLQYKKVGRWANYLAGERTYIVLSLVAKSLLAWQIFAGTLAP
HRSG-E13-bin-80	2541697	123_1	no	d__Bacteria;p__Bacteroidota;c__Bacteroidia;o__Flavobacteriales;f__Crocinitomicaceae;g__UBA952;s__	HRSG-E13-C506-cds476|HRSG-E13-C506	248	OUTSIDE-INSIDE	TM3=RYDTE	TM7=DAVNK	residue93,L,green-light absorbing	Type-1 rhodopsin	CLASS=probable mixed matches to multiple classes: RYDTE;D...K;H+ pump;PR,XR,ActR; bacteria,archaea|RYDTE;D...K;?;NR; Fungi | RYDTD;D...K;H+ pump;BR,AR; bacteria,archaea|RYDSY;D...K;Sensor;Sensory rhodopsin I,II ; bacteria,archaea|RYFSE;D...K;Inward H+ pump; Schizorhodopsin SzR ; bacteria,archaea|RYDTG;D...K;H+ pump;DTG rhodopsin; bacteria,archaea|RYDTS;D...K;H+ pump;DTS rhodopsin; bacteria,archae…	MSTPLTATAPSTDDKSETRVTMLRRYNLVMGVLHAAQAVAVLALATSFVLPVTAAFMTGPPGSAVAAPTTLFDVSIAWGCALFLLLSAAAHLVIVSPPVFPWYRTNLLRSRNYARWIEYSLSSSVMIVLIALITGISDIAALVALFGVNASMILFGLLQEKYERPGEGMLPFWLGCIAGVTPWVAIAIYLVSPGNAASPPGFVYGIFFSLFVFFNCFALNQWLQYRQVGKWRDYLYGESVYITLSLVAKSLLAWQVFAGTLVPPG
HRS-ES7-bin-65	2536832	58_1	no	d__Bacteria;p__Bacteroidota;c__Bacteroidia;o__Chitinophagales;f__Chitinophagaceae;g__Sediminibacterium;s__	HRS-ES7-C311-cds150|HRS-ES7-C311	238	OUTSIDE-INSIDE	TM3=RYDTE	TM7=DAINK	residue93,L,green-light absorbing	Type-1 rhodopsin	CLASS=probable mixed matches to multiple classes: RYDTE;D...K;H+ pump;PR,XR,ActR; bacteria,archaea|RYDTE;D...K;?;NR; Fungi | RYDTD;D...K;H+ pump;BR,AR; bacteria,archaea|RYDSY;D...K;Sensor;Sensory rhodopsin I,II ; bacteria,archaea|RYFSE;D...K;Inward H+ pump; Schizorhodopsin SzR ; bacteria,archaea|RYDTG;D...K;H+ pump;DTG rhodopsin; bacteria,archaea|RYDTS;D...K;H+ pump;DTS rhodopsin; bacteria,archae…	MSTPLTATAPSTDDKSETRVTMLRRYNLVMGVLHAAQAVAVLALATSFVLPVTAAFMTGPPGSAVAAPTTLFDVSIAWGCALFLLLSAAAHLVIVSPPVFPWYRTNLLRSRNYARWIEYSLSSSVMIVLIALITGISDIAALVALFGVNASMILFGLLQEKYERPGEGMLPFWLGCIAGVTPWVAIAIYLVSPGNAASPPGFVYGIFFSLFVFFNCFALNQWLQYRQVGKWRDYLYGESVYITLSLVAKSLLAWQVFAGTLVPPG
HRSG-H13-bin-54	2536155	86_1	yes	d__Bacteria;p__Bacteroidota;c__Bacteroidia;o__Flavobacteriales;f__Flavobacteriaceae;g__Flavobacterium;s__	HRSG-H13-C2035-cds1491|HRSG-H13-C2035	241	OUTSIDE-INSIDE	TM3=RYDTE	TM7=DAINK	residue93,L,green-light absorbing	Type-1 rhodopsin	CLASS=probable mixed matches to multiple classes: RYDTE;D...K;H+ pump;PR,XR,ActR; bacteria,archaea|RYDTE;D...K;?;NR; Fungi | RYDTD;D...K;H+ pump;BR,AR; bacteria,archaea|RYDSY;D...K;Sensor;Sensory rhodopsin I,II ; bacteria,archaea|RYFSE;D...K;Inward H+ pump; Schizorhodopsin SzR ; bacteria,archaea|RYDTG;D...K;H+ pump;DTG rhodopsin; bacteria,archaea|RYDTS;D...K;H+ pump;DTS rhodopsin; bacteria,archae…	MTTPLTATAPSTDDKSETRVTMLRRYNLVMGVLHAAQAVAVLALATSFVLPVTAAFMTGPPGSAVAAPTTLFDVSIAWGCALFLLLSAAAHLVIVSPPVFPWYRTNLLRSRNYARWIEYSLSSSVMIVLIALITGISDIAALVALFGVNASMILFGLLQEKYERPGEGMLPFWLGCIAGVTPWVAIAIYLVSPGNAASPPGFVYGIFFSLFVFFNCFALNQWLQYRQVGKWRDYLYGESVYITLSLVAKSLLAWQVFAGTLVPPG
HRSG-E10-bin-41	2532428	88_1	yes	d__Bacteria;p__Bacteroidota;c__Bacteroidia;o__Flavobacteriales;f__Flavobacteriaceae;g__Flavobacterium;s__	HRSG-E10-C3736-cds1703|HRSG-E10-C3736	241	OUTSIDE-INSIDE	TM3=RYDTE	TM7=DAINK	residue93,L,green-light absorbing	Type-1 rhodopsin	CLASS=probable mixed matches to multiple classes: RYDTE;D...K;H+ pump;PR,XR,ActR; bacteria,archaea|RYDTE;D...K;?;NR; Fungi | RYDTD;D...K;H+ pump;BR,AR; bacteria,archaea|RYDSY;D...K;Sensor;Sensory rhodopsin I,II ; bacteria,archaea|RYFSE;D...K;Inward H+ pump; Schizorhodopsin SzR ; bacteria,archaea|RYDTG;D...K;H+ pump;DTG rhodopsin; bacteria,archaea|RYDTS;D...K;H+ pump;DTS rhodopsin; bacteria,archae…	MSTPLTATAPSTDDKSETRVTMLRRYNLVMGVLHAAQAVAVLALATSFVLPVTAAFMTGPPGSAVAAPTTLFDVSIAWGCALFLLLSAAAHLVIVSPPVFPWYRTNLLRSRNYARWIEYSLSSSVMIVLIALITGISDIAALVALFGVNASMILFGLLQEKYERPGEGMLPFWLGCIAGVTPWVAIAIYLVSPGNAASPPGFVYGIFFSLFVFFNCFALNQWLQYRQVGKWRDYLYGESVYITLSLVAKSLLAWQVFAGTLVPPG
HRS-ES1-bin-434	2524746	140_0	yes	d__Bacteria;p__Actinobacteriota;c__Acidimicrobiia;o__Microtrichales;f__Ilumatobacteraceae;g__;s__	HRS-ES1-C25583-cds1509|HRS-ES1-C25583	239	OUTSIDE-INSIDE	TM3=RYDTE	TM7=DITAK	residue93,L,green-light absorbing	Type-1 rhodopsin	CLASS=probable mixed matches to multiple classes: RYDTE;D...K;H+ pump;PR,XR,ActR; bacteria,archaea|RYDTE;D...K;?;NR; Fungi | RYDTD;D...K;H+ pump;BR,AR; bacteria,archaea|RYDSY;D...K;Sensor;Sensory rhodopsin I,II ; bacteria,archaea|RYFSE;D...K;Inward H+ pump; Schizorhodopsin SzR ; bacteria,archaea|RYDTG;D...K;H+ pump;DTG rhodopsin; bacteria,archaea|RYDTS;D...K;H+ pump;DTS rhodopsin; bacteria,archae…	MSTPLTATAPSTDDKSETRVTMLRRYNLVMGVLHAAQAVAVLALATSFVLPVTAAFMTGPPGSAVAAPTTLFDVSIAWGCALFLLLSAAAHLVIVSPPVFPWYRTNLLRSRNYARWIEYSLSSSVMIVLIALITGISDIAALVALFGVNASMILFGLLQEKYERPGEGMLPFWLGCIAGVTPWVAIAIYLVSPGNAASPPGFVYGIFFSLFVFFNCFALNQWLQYRQVGKWRDYLYGESVYITLSLVAKSLLAWQVFAGTLVPPG
HRS-ES4-bin-82	2523455	9_1	no	d__Bacteria;p__Bacteroidota;c__Bacteroidia;o__Flavobacteriales;f__Crocinitomicaceae;g__;s__	HRS-ES4-C25817-cds2044|HRS-ES4-C25817	238	OUTSIDE-INSIDE	TM3=RYDTE	TM7=DAINK	residue93,L,green-light absorbing	Type-1 rhodopsin	CLASS=probable mixed matches to multiple classes: RYDTE;D...K;H+ pump;PR,XR,ActR; bacteria,archaea|RYDTE;D...K;?;NR; Fungi | RYDTD;D...K;H+ pump;BR,AR; bacteria,archaea|RYDSY;D...K;Sensor;Sensory rhodopsin I,II ; bacteria,archaea|RYFSE;D...K;Inward H+ pump; Schizorhodopsin SzR ; bacteria,archaea|RYDTG;D...K;H+ pump;DTG rhodopsin; bacteria,archaea|RYDTS;D...K;H+ pump;DTS rhodopsin; bacteria,archae…	MSTPLTATAPSTDDKSETRVTMLRRYNLVMGVLHAAQAVAVLALATSFVLPVTAAFMTGPPGSAVAAPTTLFDVSIAWGCALFLLLSAAAHLVIVSPPVFPWYRTNLLRSRNYARWIEYSLSSSVMIVLIALITGISDIAALVALFGVNASMILFGLLQEKYERPGEGMLPFWLGCIAGVTPWVAIAIYLVSPGNAASPPGFVYGIFFSLFVFFNCFALNQWLQYRQVGKWRDYLYGESVYITLSLVAKSLLAWQVFAGTLVPPG
HRSG-H6-bin-97	2518065	300_1	no	d__Bacteria;p__Actinobacteriota;c__Acidimicrobiia;o__Microtrichales;f__;g__;s__	HRSG-H6-C6355-cds1349|HRSG-H6-C6355	268	INSIDE-OUTSIDE	TM3=RWESL	TM7=SLAAK	residue93,L,green-light absorbing	Heliorhodopsin	CLASS=perfect match to class; RWES.;S...K;PDE;HeR; monoderms	MSTPLTATAPSTDDKSETRVTMLRRYNLVMGVLHAAQAVAVLALATSFVLPVTAAFMTGPPGSAVAAPTTLFDVSIAWGCALFLLLSAAAHLVIVSPPVFPWYRTNLLRSRNYARWIEYSLSSSVMIVLIALITGISDIAALVALFGVNASMILFGLLQEKYERPGEGMLPFWLGCIAGVTPWVAIAIYLVSPGNAASPPGFVYGIFFSLFVFFNCFALNQWLQYRQVGKWRDYLYGESVYITLSLVAKSLLAWQVFAGTLVPPG
HRS-ES13-bin-64	2505888	125_5	yes	d__Bacteria;p__Bacteroidota;c__Bacteroidia;o__Cytophagales;f__Spirosomaceae;g__UBA6715;s__	HRS-ES13-C28307-cds1869|HRS-ES13-C28307	240	OUTSIDE-INSIDE	TM3=RYDTE	TM7=DAVNK	residue93,L,green-light absorbing	Type-1 rhodopsin	CLASS=probable mixed matches to multiple classes: RYDTE;D...K;H+ pump;PR,XR,ActR; bacteria,archaea|RYDTE;D...K;?;NR; Fungi | RYDTD;D...K;H+ pump;BR,AR; bacteria,archaea|RYDSY;D...K;Sensor;Sensory rhodopsin I,II ; bacteria,archaea|RYFSE;D...K;Inward H+ pump; Schizorhodopsin SzR ; bacteria,archaea|RYDTG;D...K;H+ pump;DTG rhodopsin; bacteria,archaea|RYDTS;D...K;H+ pump;DTS rhodopsin; bacteria,archae…	MSTPLTATAPSTDDKSETRVTMLRRYNLVMGVLHAAQAVAVLALATSFVLPVTAAFMTGPPGSAVAAPTTLFDVSIAWGCALFLLLSAAAHLVIVSPPVFPWYRTNLLRSRNYARWIEYSLSSSVMIVLIALITGISDIAALVALFGVNASMILFGLLQEKYERPGEGMLPFWLGCIAGVTPWVAIAIYLVSPGNAASPPGFVYGIFFSLFVFFNCFALNQWLQYRQVGKWRDYLYGESVYITLSLVAKSLLAWQVFAGTLVPPG
HRS-EL5-bin-15	2501560	9_1	no	d__Bacteria;p__Bacteroidota;c__Bacteroidia;o__Flavobacteriales;f__Crocinitomicaceae;g__;s__	HRS-EL5-C3895-cds1741|HRS-EL5-C3895	238	OUTSIDE-INSIDE	TM3=RYDTE	TM7=DAINK	residue93,L,green-light absorbing	Type-1 rhodopsin	CLASS=probable mixed matches to multiple classes: RYDTE;D...K;H+ pump;PR,XR,ActR; bacteria,archaea|RYDTE;D...K;?;NR; Fungi | RYDTD;D...K;H+ pump;BR,AR; bacteria,archaea|RYDSY;D...K;Sensor;Sensory rhodopsin I,II ; bacteria,archaea|RYFSE;D...K;Inward H+ pump; Schizorhodopsin SzR ; bacteria,archaea|RYDTG;D...K;H+ pump;DTG rhodopsin; bacteria,archaea|RYDTS;D...K;H+ pump;DTS rhodopsin; bacteria,archae…	MSTPLTATAPSTDDKSETRVTMLRRYNLVMGVLHAAQAVAVLALATSFVLPVTAAFMTGPPGSAVAAPTTLFDVSIAWGCALFLLLSAAAHLVIVSPPVFPWYRTNLLRSRNYARWIEYSLSSSVMIVLIALITGISDIAALVALFGVNASMILFGLLQEKYERPGEGMLPFWLGCIAGVTPWVAIAIYLVSPGNAASPPGFVYGIFFSLFVFFNCFALNQWLQYRQVGKWRDYLYGESVYITLSLVAKSLLAWQVFAGTLVPPG
HRS-ES1-bin-9	2493470	38_1	yes	d__Bacteria;p__Bacteroidota;c__Bacteroidia;o__Flavobacteriales;f__Crocinitomicaceae;g__;s__	HRS-ES1-C33491-cds1828|HRS-ES1-C33491	238	OUTSIDE-INSIDE	TM3=RYDTE	TM7=DAINK	residue93,L,green-light absorbing	Type-1 rhodopsin	CLASS=probable mixed matches to multiple classes: RYDTE;D...K;H+ pump;PR,XR,ActR; bacteria,archaea|RYDTE;D...K;?;NR; Fungi | RYDTD;D...K;H+ pump;BR,AR; bacteria,archaea|RYDSY;D...K;Sensor;Sensory rhodopsin I,II ; bacteria,archaea|RYFSE;D...K;Inward H+ pump; Schizorhodopsin SzR ; bacteria,archaea|RYDTG;D...K;H+ pump;DTG rhodopsin; bacteria,archaea|RYDTS;D...K;H+ pump;DTS rhodopsin; bacteria,archae…	MAKELSAPRLRRFNVIAGSFHLLQMIAVIALANDFSLPVQATYMSGPPGSTFAPPTTLFSVLVGPAVAIFLGISALAHFIVASPKFFPRYAAGLEAKRNNFRWVEYSVSSSVMIVLISQICGVADVTALLAIFGVNAAMILFGWLQEKYAQPGNGEWLPFIFGCIVGIVPWLAVAIYVFAPGSPSEVSAPGFVYGIVISLFAFFNSFAAVQLLQYRGRGKWGNYLRGERTYIVLSLVAKSALAWQIFAGTLAA
HRS-HS9-bin-134	2489874	135_1	yes	d__Bacteria;p__Actinobacteriota;c__Acidimicrobiia;o__Microtrichales;f__Ilumatobacteraceae;g__Casp-actino8;s__	HRS-HS9-C11207-cds1863|HRS-HS9-C11207	252	INSIDE-OUTSIDE	TM3=RWESV	TM7=SFVAK	residue93,L,green-light absorbing	Heliorhodopsin	CLASS=perfect match to class; RWES.;S...K;PDE;HeR; monoderms	MAKELSAPRLRRFNVIAGSFHLLQMIAVIALANDFSLPVQATYMSGPPGSTFAPPTTLFSVLVGPAVAIFLGISALAHFIVASPKFFPRYAAGLEAKRNNFRWVEYSVSSSVMIVLISQICGVADVTALLAIFGVNAAMILFGWLQEKYAQPGNGEWLPFIFGCIVGIVPWLAVAIYVFAPGSPSEVSAPGFVYGIVISLFAFFNSFAAVQLLQYRGRGKWGNYLRGERTYIVLSLVAKSALAWQIFAGTLAA
HRS-HS13-bin-69	2481218	135_1	no	d__Bacteria;p__Actinobacteriota;c__Acidimicrobiia;o__Microtrichales;f__Ilumatobacteraceae;g__Casp-actino8;s__	HRS-HS13-C3904-cds1076|HRS-HS13-C3904	252	INSIDE-OUTSIDE	TM3=RWESV	TM7=SFVAK	residue93,L,green-light absorbing	Heliorhodopsin	CLASS=perfect match to class; RWES.;S...K;PDE;HeR; monoderms	MSTPIFKPSATLILMSKEISIQSLRKVNIFAGVLHLAQMAAVLALSNDFALPVTATYMAGPPGSTFAEPVTLFSTPVGLTVAIFLGLSALAHFIVASPQFFPRYSAGLAAKRNYFRWVEYSISSSVMIVLIAQVTGVAEVSALISIFGVNASMILFGWLQEKYENPGNGGWLPFIFGCITGIVPWIAVLFYVFSIGGVGDTSAPAFVYGIVLTIFIFFNSFALVQWLQYKKVGKWSGYLRGERTYITLSLVAKSLLAWQIFANTLIS
HRSG-E4-bin-63	2468046	9_1	no	d__Bacteria;p__Bacteroidota;c__Bacteroidia;o__Flavobacteriales;f__Crocinitomicaceae;g__;s__	HRSG-E4-C307-cds152|HRSG-E4-C307	238	OUTSIDE-INSIDE	TM3=RYDTE	TM7=DAINK	residue93,L,green-light absorbing	Type-1 rhodopsin	CLASS=probable mixed matches to multiple classes: RYDTE;D...K;H+ pump;PR,XR,ActR; bacteria,archaea|RYDTE;D...K;?;NR; Fungi | RYDTD;D...K;H+ pump;BR,AR; bacteria,archaea|RYDSY;D...K;Sensor;Sensory rhodopsin I,II ; bacteria,archaea|RYFSE;D...K;Inward H+ pump; Schizorhodopsin SzR ; bacteria,archaea|RYDTG;D...K;H+ pump;DTG rhodopsin; bacteria,archaea|RYDTS;D...K;H+ pump;DTS rhodopsin; bacteria,archae…	MSTPIFKPSATLILMSKEISIQSLRKVNIFAGVLHLAQMAAVLALSNDFALPVTATYMAGPPGSTFAEPVTLFSTPVGLTVAIFLGLSALAHFIVASPQFFPRYSAGLAAKRNYFRWVEYSISSSVMIVLIAQVTGVAEVSALISIFGVNASMILFGWLQEKYENPGNGGWLPFIFGCITGIVPWIAVLFYVFSIGGVGDTSAPAFVYGIVLTIFIFFNSFALVQWLQYKKVGKWSGYLRGERTYITLSLVAKSLLAWQIFANTLIS
HRSG-E3-bin-48	2468041	60_1	no	d__Bacteria;p__Bacteroidota;c__Bacteroidia;o__NS11-12g;f__UKL13-3;g__;s__	HRSG-E3-C14705-cds1898|HRSG-E3-C14705	238	OUTSIDE-INSIDE	TM3=RYDTE	TM7=DAINK	residue93,L,green-light absorbing	Type-1 rhodopsin	CLASS=probable mixed matches to multiple classes: RYDTE;D...K;H+ pump;PR,XR,ActR; bacteria,archaea|RYDTE;D...K;?;NR; Fungi | RYDTD;D...K;H+ pump;BR,AR; bacteria,archaea|RYDSY;D...K;Sensor;Sensory rhodopsin I,II ; bacteria,archaea|RYFSE;D...K;Inward H+ pump; Schizorhodopsin SzR ; bacteria,archaea|RYDTG;D...K;H+ pump;DTG rhodopsin; bacteria,archaea|RYDTS;D...K;H+ pump;DTS rhodopsin; bacteria,archae…	MADQTERLANLRKWNIGIGGLHLVQGILILVLSTSFAIPIVATVMTGPPGGEGSLSVTKHFFDFNFPIAIALFLFLAAGDHLLTSVTPLRSWYERNLLHGINYARWIEYSVSASIMIVLIALLNGINNLYAIIAIFGVNAAMILFGLVMEQVNRNRESVNWLPFIFGCIAGIVPWIAIVIGLVTSSTDNTMINGVPANSEGVPTFVYFIVISLFLLFNCFALNQWLQYRGKGKFTDYLYGEKVYLVLSLVAKSALAWQIFGGTLASPS
HRS-ES13-bin-58	2465653	307_1	no	d__Bacteria;p__Proteobacteria;c__Gammaproteobacteria;o__Pseudomonadales;f__Pseudohongiellaceae;g__Pseudohongiella;s__	HRS-ES13-C2812-cds706|HRS-ES13-C2812	258	OUTSIDE-INSIDE	TM3=RYDTE	TM7=DVVNK	residue93,L,green-light absorbing	Type-1 rhodopsin	CLASS=probable mixed matches to multiple classes: RYDTE;D...K;H+ pump;PR,XR,ActR; bacteria,archaea|RYDTE;D...K;?;NR; Fungi | RYDTD;D...K;H+ pump;BR,AR; bacteria,archaea|RYDSY;D...K;Sensor;Sensory rhodopsin I,II ; bacteria,archaea|RYFSE;D...K;Inward H+ pump; Schizorhodopsin SzR ; bacteria,archaea|RYDTG;D...K;H+ pump;DTG rhodopsin; bacteria,archaea|RYDTS;D...K;H+ pump;DTS rhodopsin; bacteria,archae…	MADQTERLANLRKWNIGIGGLHLVQGILILVLSTSFAIPIVATVMTGPPGGEGSLSVTKHFFDFNFPIAIALFLFLAAGDHLLTSVTPLRSWYERNLLHGINYARWIEYSVSASIMIVLIALLNGINNLYAIIAIFGVNAAMILFGLVMEQVNRNRESVNWLPFIFGCIAGIVPWIAIVIGLVTSSTDNTMINGVPANSEGVPTFVYFIVISLFLLFNCFALNQWLQYRGKGKFTDYLYGEKVYLVLSLVAKSALAWQIFGGTLASPS
HRSG-E13-bin-98	2465392	109_1	yes	d__Bacteria;p__Bacteroidota;c__Bacteroidia;o__Flavobacteriales;f__UA16;g__;s__	HRSG-E13-C2182-cds1219|HRSG-E13-C2182	238	OUTSIDE-INSIDE	TM3=RYDTE	TM7=DAINK	residue93,L,green-light absorbing	Type-1 rhodopsin	CLASS=probable mixed matches to multiple classes: RYDTE;D...K;H+ pump;PR,XR,ActR; bacteria,archaea|RYDTE;D...K;?;NR; Fungi | RYDTD;D...K;H+ pump;BR,AR; bacteria,archaea|RYDSY;D...K;Sensor;Sensory rhodopsin I,II ; bacteria,archaea|RYFSE;D...K;Inward H+ pump; Schizorhodopsin SzR ; bacteria,archaea|RYDTG;D...K;H+ pump;DTG rhodopsin; bacteria,archaea|RYDTS;D...K;H+ pump;DTS rhodopsin; bacteria,archae…	MADQTERLANLRKWNIGIGGLHLVQGILILVLSTSFAIPIVATVMTGPPGGEGSLSVTKHFFDFNFPIAIALFLFLAAGDHLLTSVTPLRSWYERNLLHGINYARWIEYSVSASIMIVLIALLNGINNLYAIIAIFGVNAAMILFGLVMEQVNRNRESVNWLPFIFGCIAGIVPWIAIVIGLVTSSTDNTMINGVPANSEGVPTFVYFIVISLFLLFNCFALNQWLQYRGKGKFTDYLYGEKVYLVLSLVAKSALAWQIFGGTLASPS
HRS-ES3-bin-65	2465242	6_1	no	d__Bacteria;p__Bacteroidota;c__Bacteroidia;o__AKYH767;f__b-17BO;g__;s__	HRS-ES3-C8683-cds1555|HRS-ES3-C8683	238	OUTSIDE-INSIDE	TM3=RYDTE	TM7=DAINK	residue93,L,green-light absorbing	Type-1 rhodopsin	CLASS=probable mixed matches to multiple classes: RYDTE;D...K;H+ pump;PR,XR,ActR; bacteria,archaea|RYDTE;D...K;?;NR; Fungi | RYDTD;D...K;H+ pump;BR,AR; bacteria,archaea|RYDSY;D...K;Sensor;Sensory rhodopsin I,II ; bacteria,archaea|RYFSE;D...K;Inward H+ pump; Schizorhodopsin SzR ; bacteria,archaea|RYDTG;D...K;H+ pump;DTG rhodopsin; bacteria,archaea|RYDTS;D...K;H+ pump;DTS rhodopsin; bacteria,archae…	MQGILILVLSTSFAIPIVATVMTGPPGGEGSLSVTKHFFDFNFPIAIALFLFLAAGDHLLTSVTPLRSWYERNLLHGINYARWIEYSVSASIMIVLIALLNGINNLYAIIAIFGVNAAMILFGLVMEQVNRNRESVNWLPFIFGCIAGIVPWIAIVIGLVTSSTDNTMINGVPANSEGVPTFVYFIVISLFLLFNCFALNQWLQYRGKGKFTDYLYGEKVYLVLSLVAKSALAWQIFGGTLASPS
HRS-HS12-bin-38	2457844	135_1	no	d__Bacteria;p__Actinobacteriota;c__Acidimicrobiia;o__Microtrichales;f__Ilumatobacteraceae;g__Casp-actino8;s__	HRS-HS12-C12010-cds1742|HRS-HS12-C12010	252	INSIDE-OUTSIDE	TM3=RWESV	TM7=SFVAK	residue93,L,green-light absorbing	Heliorhodopsin	CLASS=perfect match to class; RWES.;S...K;PDE;HeR; monoderms	MSKEITSAGLRRTNIIAGIFHLLQMIAVLSLSSDFSLPITAKYMSGPPGSTYAEPVVLFNTPIGLTVAIFLGLSALAHFIVASPKFFPRYSAGLAQKRNYFRWVEYSISSSVMIVLIAQVTGVSEISAIISIFGVNASMILFGWLQEKYEQPGNGGWLPFIFGCITGIVPWIALLFHVFAIGGPSNAKAPAFVYVIVLTIFLFFNSFALVQWLQYKKVGKWSDYLRGERTYITLSLVAKSALAWQIFANTLIP
HRSG-H3-bin-3	2452600	226_1	no	d__Bacteria;p__Actinobacteriota;c__Actinobacteria;o__Nanopelagicales;f__;g__;s__	HRSG-H3-C10129-cds1770|HRSG-H3-C10129	265	INSIDE-OUTSIDE	TM3=RWESL	TM7=SLVAK	residue93,L,green-light absorbing	Heliorhodopsin	CLASS=perfect match to class; RWES.;S...K;PDE;HeR; monoderms	MSKEITSAGLRRTNIIAGIFHLLQMIAVLSLSSDFSLPITAKYMSGPPGSTYAEPVVLFNTPIGLTVAIFLGLSALAHFIVASPKFFPRYSAGLAQKRNYFRWVEYSISSSVMIVLIAQVTGVSEISAIISIFGVNASMILFGWLQEKYEQPGNGGWLPFIFGCITGIVPWIALLFHVFAIGGPSNAKAPAFVYVIVLTIFLFFNSFALVQWLQYKKVGKWSDYLRGERTYITLSLVAKSALAWQIFANTLIP
HRS-ES13-bin-179	2447527	109_1	no	d__Bacteria;p__Bacteroidota;c__Bacteroidia;o__Flavobacteriales;f__UA16;g__;s__	HRS-ES13-C1356-cds1205|HRS-ES13-C1356	238	OUTSIDE-INSIDE	TM3=RYDTE	TM7=DAINK	residue93,L,green-light absorbing	Type-1 rhodopsin	CLASS=probable mixed matches to multiple classes: RYDTE;D...K;H+ pump;PR,XR,ActR; bacteria,archaea|RYDTE;D...K;?;NR; Fungi | RYDTD;D...K;H+ pump;BR,AR; bacteria,archaea|RYDSY;D...K;Sensor;Sensory rhodopsin I,II ; bacteria,archaea|RYFSE;D...K;Inward H+ pump; Schizorhodopsin SzR ; bacteria,archaea|RYDTG;D...K;H+ pump;DTG rhodopsin; bacteria,archaea|RYDTS;D...K;H+ pump;DTS rhodopsin; bacteria,archae…	MSKEISIQSLRKVNIFAGVLHLAQMAAVLALSNDFALPVTATYMAGPPGSTFAEPVTLFSTPVGLTVAIFLGLSALAHFIVASPQFFPRYSAGLAAKRNYFRWVEYSISSSVMIVLIAQVTGVAEVSALISIFGVNASMILFGWLQEKYENPGNGGWLPFIFGCITGIVPWIAVLFYVFSIGGVGDTSAPAFVYGIVLTIFIFFNSFALVQWLQYKKVGKWSGYLRGERTYITLSLVAKSLLAWQIFANTLIS
HRS-ES2-bin-257	2446013	60_1	no	d__Bacteria;p__Bacteroidota;c__Bacteroidia;o__NS11-12g;f__UKL13-3;g__;s__	HRS-ES2-C54640-cds1793|HRS-ES2-C54640	238	OUTSIDE-INSIDE	TM3=RYDTE	TM7=DAINK	residue93,L,green-light absorbing	Type-1 rhodopsin	CLASS=probable mixed matches to multiple classes: RYDTE;D...K;H+ pump;PR,XR,ActR; bacteria,archaea|RYDTE;D...K;?;NR; Fungi | RYDTD;D...K;H+ pump;BR,AR; bacteria,archaea|RYDSY;D...K;Sensor;Sensory rhodopsin I,II ; bacteria,archaea|RYFSE;D...K;Inward H+ pump; Schizorhodopsin SzR ; bacteria,archaea|RYDTG;D...K;H+ pump;DTG rhodopsin; bacteria,archaea|RYDTS;D...K;H+ pump;DTS rhodopsin; bacteria,archae…	MAKELSALRLRRFNLIAGIFHLLQMIAVISLSNDFSLSVNATYMSGPPGSTFAAPVTIFSVLVGPAVALFLGISALAHFVVASPQFFPRYAAGLAAKRNNFRWIEYSVSSSVMIVLISQICGITDVTALLAIFGVNASMILFGWLQEKYAQPGNGEWLPFIFGCITGIVPWIAVAIYVIAPGSSSDVSAPGFVYGIVISLFAFFNSFAAVQLLQYRGRGKWSNYLRGERVYIVLSLVAKSALAWQIFAGTLIS
HRSG-E12-bin-116	2438697	72_1	no	d__Bacteria;p__Bacteroidota;c__Bacteroidia;o__Chitinophagales;f__Chitinophagaceae;g__;s__	HRSG-E12-C1536-cds517|HRSG-E12-C1536	242	OUTSIDE-INSIDE	TM3=RYDTE	TM7=DAVNK	residue93,L,green-light absorbing	Type-1 rhodopsin	CLASS=probable mixed matches to multiple classes: RYDTE;D...K;H+ pump;PR,XR,ActR; bacteria,archaea|RYDTE;D...K;?;NR; Fungi | RYDTD;D...K;H+ pump;BR,AR; bacteria,archaea|RYDSY;D...K;Sensor;Sensory rhodopsin I,II ; bacteria,archaea|RYFSE;D...K;Inward H+ pump; Schizorhodopsin SzR ; bacteria,archaea|RYDTG;D...K;H+ pump;DTG rhodopsin; bacteria,archaea|RYDTS;D...K;H+ pump;DTS rhodopsin; bacteria,archae…	MSKEISIQSLRKVNIFAGVLHLAQMAAVLALSNDFALPVTATYMAGPPGSTFAEPVTLFSTPVGLTVAIFLGLSALAHFIVASPQFFPRYSAGLAAKRNYFRWVEYSISSSVMIVLIAQVTGVAEVSALISIFGVNASMILFGWLQEKYENPGNGGWLPFIFGCITGIVPWIAVLFYVFSIGGVGDTSAPAFVYGIVLTIFIFFNSFALVQWLQYKKVGKWSGYLRGERTYITLSLVAKSLLAWQIFANTLIS
HRSG-E8-bin-12	2426245	58_1	no	d__Bacteria;p__Bacteroidota;c__Bacteroidia;o__Chitinophagales;f__Chitinophagaceae;g__Sediminibacterium;s__	HRSG-E8-C721-cds638|HRSG-E8-C721	238	OUTSIDE-INSIDE	TM3=RYDTE	TM7=DAINK	residue93,L,green-light absorbing	Type-1 rhodopsin	CLASS=probable mixed matches to multiple classes: RYDTE;D...K;H+ pump;PR,XR,ActR; bacteria,archaea|RYDTE;D...K;?;NR; Fungi | RYDTD;D...K;H+ pump;BR,AR; bacteria,archaea|RYDSY;D...K;Sensor;Sensory rhodopsin I,II ; bacteria,archaea|RYFSE;D...K;Inward H+ pump; Schizorhodopsin SzR ; bacteria,archaea|RYDTG;D...K;H+ pump;DTG rhodopsin; bacteria,archaea|RYDTS;D...K;H+ pump;DTS rhodopsin; bacteria,archae…	MAKELSALRLRRFNLIAGIFHLLQMIAVISLSNDFSLPVNATYMSGPPGSTFAAPVTIFSVLVGPAVALFLGISALAHFVVASPQFFPRYAAGLAAKRNNFRWIEYSVSSSVMIVLISQICGITDVTALLAIFGVNASMILFGWLQEKYAQPGNGEWLPFIFGCITGIVPWIAVAIYVIAPGSSSDVSAPGFVYGIVISLFAFFNSFAAVQLLQYRGRGKWSNYLRGERVYIVLSLVAKSALAWQIFAGTLIS
HRS-ES10-bin-52	2405871	352_1	no	d__Bacteria;p__Proteobacteria;c__Gammaproteobacteria;o__Steroidobacterales;f__Steroidobacteraceae;g__;s__	HRS-ES10-C22800-cds2092|HRS-ES10-C22800	261	OUTSIDE-INSIDE	TM3=RYDTE	TM7=DVLNK	residue93,L,green-light absorbing	Type-1 rhodopsin	CLASS=probable mixed matches to multiple classes: RYDTE;D...K;H+ pump;PR,XR,ActR; bacteria,archaea|RYDTE;D...K;?;NR; Fungi | RYDTD;D...K;H+ pump;BR,AR; bacteria,archaea|RYDSY;D...K;Sensor;Sensory rhodopsin I,II ; bacteria,archaea|RYFSE;D...K;Inward H+ pump; Schizorhodopsin SzR ; bacteria,archaea|RYDTG;D...K;H+ pump;DTG rhodopsin; bacteria,archaea|RYDTS;D...K;H+ pump;DTS rhodopsin; bacteria,archae…	MSKPVTAERLRKVNVLAGILHLVQMIAVLALSSDFSLPINATYMTGPPGSTFAAPVELFSTPVGLTVAIFLGLSALAHFIVASPQFFGRYSAGLAQQRNYFRWVEYSVSSSVMIVLIAQVTGVSDITALISIFGVNAAMILFGWLQEKYETPGNGGWLPFIFGCIAGIVPWLALIFYVFSIGGVSDASAPAFVYGIVLTIFLFFNSFALVQWLQYKKVGKWSDYLSGERTYITLSLVAKSALAWQIFANTLIP
HRSG-E3-bin-39	2403659	96_1	yes	d__Bacteria;p__Bacteroidota;c__Bacteroidia;o__Flavobacteriales;f__Flavobacteriaceae;g__Flavobacterium;s__	HRSG-E3-C126-cds133|HRSG-E3-C126	241	OUTSIDE-INSIDE	TM3=RYDTE	TM7=DAINK	residue93,L,green-light absorbing	Type-1 rhodopsin	CLASS=probable mixed matches to multiple classes: RYDTE;D...K;H+ pump;PR,XR,ActR; bacteria,archaea|RYDTE;D...K;?;NR; Fungi | RYDTD;D...K;H+ pump;BR,AR; bacteria,archaea|RYDSY;D...K;Sensor;Sensory rhodopsin I,II ; bacteria,archaea|RYFSE;D...K;Inward H+ pump; Schizorhodopsin SzR ; bacteria,archaea|RYDTG;D...K;H+ pump;DTG rhodopsin; bacteria,archaea|RYDTS;D...K;H+ pump;DTS rhodopsin; bacteria,archae…	MSKPLTVERLRKTNIYAGVLHLVQMAAVLALSNDFALPVTATYMSGPPGSTFAPPVTLFSTPVGLTVAIFLGLSSFFHFLVASGKFYPRYSAGLAAKRNYFRWVEYSISSSVMIVLIAQVTGVADITAIISIFGVNASMILFGWFQEKYETPGNGGYLPYIFGCITGIIPWLALMFYVFSIGGVSDTSAPAFVYGIVFTIFLFFNSFALVQLLQYKKVGKWSDYLRGERTYITLSLVAKSALAWQIFANTLIS
HRS-HS12-bin-84	2401781	125_1	yes	d__Bacteria;p__Bacteroidota;c__Bacteroidia;o__Cytophagales;f__Spirosomaceae;g__UBA6715;s__	HRS-HS12-C4852-cds463|HRS-HS12-C4852	240	OUTSIDE-INSIDE	TM3=RYDTE	TM7=DAVNK	residue93,L,green-light absorbing	Type-1 rhodopsin	CLASS=probable mixed matches to multiple classes: RYDTE;D...K;H+ pump;PR,XR,ActR; bacteria,archaea|RYDTE;D...K;?;NR; Fungi | RYDTD;D...K;H+ pump;BR,AR; bacteria,archaea|RYDSY;D...K;Sensor;Sensory rhodopsin I,II ; bacteria,archaea|RYFSE;D...K;Inward H+ pump; Schizorhodopsin SzR ; bacteria,archaea|RYDTG;D...K;H+ pump;DTG rhodopsin; bacteria,archaea|RYDTS;D...K;H+ pump;DTS rhodopsin; bacteria,archae…	MSKEISIQSLRKVNIFAGVLHLAQMAAVLALSNDFALPVTATYMAGPPGSTFAEPVTLFSTPVGLTVAIFLGLSALAHFIVASPQFFPRYSAGLAAKRNYFRWVEYSISSSVMIVLIAQVTGVAEVSALISIFGVNASMILFGWLQEKYENPGNGGWLPFIFGCITGIVPWIAVLFYVFSIGGVGDTSAPAFVYGIVLTIFIFFNSFALVQWLQYKKVGKWSDYLRGERTYITLSLVAKSLLAWQIFANTLIS
HRS-ES5-bin-130	2399395	60_1	no	d__Bacteria;p__Bacteroidota;c__Bacteroidia;o__NS11-12g;f__UKL13-3;g__;s__	HRS-ES5-C1921-cds561|HRS-ES5-C1921	238	OUTSIDE-INSIDE	TM3=RYDTE	TM7=DAINK	residue93,L,green-light absorbing	Type-1 rhodopsin	CLASS=probable mixed matches to multiple classes: RYDTE;D...K;H+ pump;PR,XR,ActR; bacteria,archaea|RYDTE;D...K;?;NR; Fungi | RYDTD;D...K;H+ pump;BR,AR; bacteria,archaea|RYDSY;D...K;Sensor;Sensory rhodopsin I,II ; bacteria,archaea|RYFSE;D...K;Inward H+ pump; Schizorhodopsin SzR ; bacteria,archaea|RYDTG;D...K;H+ pump;DTG rhodopsin; bacteria,archaea|RYDTS;D...K;H+ pump;DTS rhodopsin; bacteria,archae…	MVIDAQEAHSLRRWNVWLVVLHAAQGIAILALATAFTLPVIIPHMSGPPGSPLAGFEPVWELPLAIFVAIFLFLAALDHLICALPGTNERYVRNLERGANPFRWWEYSVSASLMMVLIAMITGIADLSALIAIFGANAAMILFGLVMEQRNPVGTERVDWRPFIYGCIIGAFPWIAITVVLVRSQMTVGVPGFVYGIYFSLLVLFFSFALNMWAHYARKGRFASVVSSERAYLVLSLVAKSLLAWQVFASALSG
HRS-ES2-bin-49	2399189	226_1	no	d__Bacteria;p__Actinobacteriota;c__Actinobacteria;o__Nanopelagicales;f__;g__;s__	HRS-ES2-C24569-cds1661|HRS-ES2-C24569	265	INSIDE-OUTSIDE	TM3=RWESL	TM7=SLVAK	residue93,L,green-light absorbing	Heliorhodopsin	CLASS=perfect match to class; RWES.;S...K;PDE;HeR; monoderms	MSKPLTVERLRKTNIYAGVLHLAQMAAVLALSSDFSLPINATYMSGPPGTTYAPPVTLFETPIGLTVAIFLGLSAFFHFLVASGKFYPRYAAGLALKRNYFRWVEYSISSSVMIVLIAQVTGVADITAIISIFGVNASMILFGWLQEKYENPGSGGYLPYIFGCITGIVPWIALCFYVFGIGGAGETKAPAFVYVIVFTIFLFFNSFALVQLLQYKQVGKWSNYLRGEATYITLSLVAKSALAWQIFANTLIPPA
HRS-ES2-bin-49	2399189	226_1	no	d__Bacteria;p__Actinobacteriota;c__Actinobacteria;o__Nanopelagicales;f__;g__;s__	HRS-ES2-C89284-cds2271|HRS-ES2-C89284	272	OUTSIDE-INSIDE	TM3=RYDTE	TM7=DVLAK	residue93,L,green-light absorbing	Type-1 rhodopsin	CLASS=probable mixed matches to multiple classes: RYDTE;D...K;H+ pump;PR,XR,ActR; bacteria,archaea|RYDTE;D...K;?;NR; Fungi | RYDTD;D...K;H+ pump;BR,AR; bacteria,archaea|RYDSY;D...K;Sensor;Sensory rhodopsin I,II ; bacteria,archaea|RYFSE;D...K;Inward H+ pump; Schizorhodopsin SzR ; bacteria,archaea|RYDTG;D...K;H+ pump;DTG rhodopsin; bacteria,archaea|RYDTS;D...K;H+ pump;DTS rhodopsin; bacteria,archae…	MAKEITDRGLRRINLIAGVLHLAQMVAVLALSSDFTLPVTARYMSGPPGSTYGDLIVLYNAPLAIGVAIFLGLSSLAHFIVISPKFFPRYIAGLKAHRNFFRWIEYSISSSVMIVLIAQVTGISDITALIAIFGVNASMILFGWLQEKYEEPGNGGWIPFIFGCIAGIVPWLALVFYVFAIGGAGENKAPTFVYFIVFTIFVLFNSFALVQFLQYKKIGKWADYLRGERTYITLSLVAKSLLAWQIFANTLIP
HRS-ES2-bin-157	2390012	38_1	no	d__Bacteria;p__Bacteroidota;c__Bacteroidia;o__Flavobacteriales;f__Crocinitomicaceae;g__;s__	HRS-ES2-C26698-cds1664|HRS-ES2-C26698	238	OUTSIDE-INSIDE	TM3=RYDTE	TM7=DAINK	residue93,L,green-light absorbing	Type-1 rhodopsin	CLASS=probable mixed matches to multiple classes: RYDTE;D...K;H+ pump;PR,XR,ActR; bacteria,archaea|RYDTE;D...K;?;NR; Fungi | RYDTD;D...K;H+ pump;BR,AR; bacteria,archaea|RYDSY;D...K;Sensor;Sensory rhodopsin I,II ; bacteria,archaea|RYFSE;D...K;Inward H+ pump; Schizorhodopsin SzR ; bacteria,archaea|RYDTG;D...K;H+ pump;DTG rhodopsin; bacteria,archaea|RYDTS;D...K;H+ pump;DTS rhodopsin; bacteria,archae…	MAKEITDKGLRRINLIAGVLHLVQMVAVLALSSDFTLPITARYMSGPPGSTYGDLIVLFDAPLAIGVAIFLGLSSLAHFIVISPKFFPRYIAGLAAHRNFFRWVEYSISSSVMIVLIAQVTGISDITALIAIFGVNASMILFGWLQEKYEEPGNGGWVPFIFGCIAGVVPWLALMFYVFAIGGAGENKAPTFVYFIVFTIFVLFNSFALVQYLQYKKVGKWADYLRGERTYITLSLVAKSLLAWQIFANTLIP
HRSG-H13-bin-118	2388719	129_0	yes	d__Bacteria;p__Bacteroidota;c__Bacteroidia;o__Chitinophagales;f__Saprospiraceae;g__;s__	HRSG-H13-C8970-cds193|HRSG-H13-C8970	262	OUTSIDE-INSIDE	TM3=RYDTE	TM7=DAVNK	residue93,L,green-light absorbing	Type-1 rhodopsin	CLASS=probable mixed matches to multiple classes: RYDTE;D...K;H+ pump;PR,XR,ActR; bacteria,archaea|RYDTE;D...K;?;NR; Fungi | RYDTD;D...K;H+ pump;BR,AR; bacteria,archaea|RYDSY;D...K;Sensor;Sensory rhodopsin I,II ; bacteria,archaea|RYFSE;D...K;Inward H+ pump; Schizorhodopsin SzR ; bacteria,archaea|RYDTG;D...K;H+ pump;DTG rhodopsin; bacteria,archaea|RYDTS;D...K;H+ pump;DTS rhodopsin; bacteria,archae…	MAKEITDHGLRRINLIAGVLHLAQMVAVLALSSDFTLPVTARYMSGPPGSTYGDLIVLYNAPLAIGVAIFLGLSSLAHFIVISPKFFPRYIAGLAAHRNFFRWVEYSISSSVMIVLIAQVTGISDITALISIFGVNASMILFGWLQEKYEEPGNGGWVPFIFGCIAGVVPWLALVFYVFAIGGAGENKAPTFVYFIVFTIFVLFNSFALVQFVQYKKIGKWADYLRGERTYITLSLVAKSLLAWQIFANTLIP
HRS-ES13-bin-196	2387118	63_1	yes	d__Bacteria;p__Bacteroidota;c__Bacteroidia;o__Chitinophagales;f__Chitinophagaceae;g__;s__	HRS-ES13-C1421-cds1571|HRS-ES13-C1421	238	OUTSIDE-INSIDE	TM3=RYDTE	TM7=DAINK	residue93,L,green-light absorbing	Type-1 rhodopsin	CLASS=probable mixed matches to multiple classes: RYDTE;D...K;H+ pump;PR,XR,ActR; bacteria,archaea|RYDTE;D...K;?;NR; Fungi | RYDTD;D...K;H+ pump;BR,AR; bacteria,archaea|RYDSY;D...K;Sensor;Sensory rhodopsin I,II ; bacteria,archaea|RYFSE;D...K;Inward H+ pump; Schizorhodopsin SzR ; bacteria,archaea|RYDTG;D...K;H+ pump;DTG rhodopsin; bacteria,archaea|RYDTS;D...K;H+ pump;DTS rhodopsin; bacteria,archae…	MRKTITAQNLRKTNILAGFLHLGQMIAVLAISNDFSLPITATYMSGPPGSSFASPVVLFKTPIGLTVAIFLGLSALAHFIVASPKFFPRYSAGLLEKRNYFRWVEYAISSSVMIVLIAQITGVTEIAAIISLFGVNASMILFGWLQEKYENPGSGGWVPFIFGCIAGIVPWIALFFYVFSIGGPGGTSAPGFVYGIVFSIFLLFNSFALVQWLQYKRVGRWNDYLRGERTYITLSLVAKSLLAWQIFANTLIP
HRS-HS1-bin-63	2385234	96_1	no	d__Bacteria;p__Bacteroidota;c__Bacteroidia;o__Flavobacteriales;f__Flavobacteriaceae;g__Flavobacterium;s__	HRS-HS1-C459-cds469|HRS-HS1-C459	241	OUTSIDE-INSIDE	TM3=RYDTE	TM7=DAINK	residue93,L,green-light absorbing	Type-1 rhodopsin	CLASS=probable mixed matches to multiple classes: RYDTE;D...K;H+ pump;PR,XR,ActR; bacteria,archaea|RYDTE;D...K;?;NR; Fungi | RYDTD;D...K;H+ pump;BR,AR; bacteria,archaea|RYDSY;D...K;Sensor;Sensory rhodopsin I,II ; bacteria,archaea|RYFSE;D...K;Inward H+ pump; Schizorhodopsin SzR ; bacteria,archaea|RYDTG;D...K;H+ pump;DTG rhodopsin; bacteria,archaea|RYDTS;D...K;H+ pump;DTS rhodopsin; bacteria,archae…	MRKTITAQNLRKTNILAGFLHLGQMIAVLAISNDFSLPITATYMSGPPGSSFASPVVLFKTPIGLTVAIFLGLSALAHFIVASPKFFPRYSAGLLEKRNYFRWVEYAISSSVMIVLIAQITGVTEIAAIISLFGVNASMILFGWLQEKYENPGSGGWVPFIFGCIAGIVPWIALFFYVFSIGGPGGTSAPGFVYGIVFSIFLLFNSFALVQWLQYKRVGRWNDYLRGERTYITLSLVAKSLLAWQIFANTLIP
HRS-HS6-bin-70	2385013	135_1	no	d__Bacteria;p__Actinobacteriota;c__Acidimicrobiia;o__Microtrichales;f__Ilumatobacteraceae;g__Casp-actino8;s__	HRS-HS6-C5049-cds1560|HRS-HS6-C5049	252	INSIDE-OUTSIDE	TM3=RWESV	TM7=SFVAK	residue93,L,green-light absorbing	Heliorhodopsin	CLASS=perfect match to class; RWES.;S...K;PDE;HeR; monoderms	MSKEITAQNLRKVNVLAGILHLAQMAAVLALSNDFALPITATYMSGPPGSTFAEPIVLFNTPVGLTVAIFLGLSALAHFIVASPKFFPRYSAGIAAKRNYFRWVEYAISSSVMIVLIAQVTGVAEISAIISIFGVNASMILFGWLQEKYENPGSGGWLPFIFGCITGIVPWIALLFYVFSIGGPGDTSAPAFVYGIVLTIFIFFNSFALVQWLQYKKVGKWSEYIRGERTYITLSLVAKSLLAWQIFANTLIS
HRS-HS9-bin-3	2384701	125_1	no	d__Bacteria;p__Bacteroidota;c__Bacteroidia;o__Cytophagales;f__Spirosomaceae;g__UBA6715;s__	HRS-HS9-C3298-cds432|HRS-HS9-C3298	240	OUTSIDE-INSIDE	TM3=RYDTE	TM7=DAVNK	residue93,L,green-light absorbing	Type-1 rhodopsin	CLASS=probable mixed matches to multiple classes: RYDTE;D...K;H+ pump;PR,XR,ActR; bacteria,archaea|RYDTE;D...K;?;NR; Fungi | RYDTD;D...K;H+ pump;BR,AR; bacteria,archaea|RYDSY;D...K;Sensor;Sensory rhodopsin I,II ; bacteria,archaea|RYFSE;D...K;Inward H+ pump; Schizorhodopsin SzR ; bacteria,archaea|RYDTG;D...K;H+ pump;DTG rhodopsin; bacteria,archaea|RYDTS;D...K;H+ pump;DTS rhodopsin; bacteria,archae…	MRKTITAQNLRKTNILAGFLHLGQMIAVLAISNDFSLPITATYMSGPPGSSFASPVVLFKTPIGLTVAIFLGLSALAHFIVASPKFFPRYSAGLLEKRNYFRWVEYAISSSVMIVLIAQITGVTEIAAIISLFGVNASMILFGWLQEKYENPGSGGWVPFIFGCIAGIVPWIALFFYVFSIGGPGGTSAPGFVYGIVFSIFLLFNSFALVQWLQYKRVGRWNDYLRGERTYITLSLVAKSLLAWQIFANTLIP
HRS-HS9-bin-205	2374356	301_1	no	d__Bacteria;p__Actinobacteriota;c__Acidimicrobiia;o__Microtrichales;f__Ilumatobacteraceae;g__UBA668;s__	HRS-HS9-C2517-cds206|HRS-HS9-C2517	268	INSIDE-OUTSIDE	TM3=RWESL	TM7=SLAAK	residue93,L,green-light absorbing	Heliorhodopsin	CLASS=perfect match to class; RWES.;S...K;PDE;HeR; monoderms	MRKTITAQNLRKTNILAGFLHLGQMIAVLAISNDFSLPITATYMSGPPGSSFASPVVLFKTPIGLTVAIFLGLSALAHFIVASPKFFPRYSAGLLEKRNYFRWVEYAISSSVMIVLIAQITGVTEIAAIISLFGVNASMILFGWLQEKYENPGSGGWVPFIFGCIAGIVPWIALFFYVFSIGGPGGTSAPGFVYGIVFSIFLLFNSFALVQWLQYKRVGRWNDYLRGERTYITLSLVAKSLLAWQIFANTLIP
HRS-EL4-bin-32	2367386	96_1	no	d__Bacteria;p__Bacteroidota;c__Bacteroidia;o__Flavobacteriales;f__Flavobacteriaceae;g__Flavobacterium;s__	HRS-EL4-C2250-cds1782|HRS-EL4-C2250	241	OUTSIDE-INSIDE	TM3=RYDTE	TM7=DAINK	residue93,L,green-light absorbing	Type-1 rhodopsin	CLASS=probable mixed matches to multiple classes: RYDTE;D...K;H+ pump;PR,XR,ActR; bacteria,archaea|RYDTE;D...K;?;NR; Fungi | RYDTD;D...K;H+ pump;BR,AR; bacteria,archaea|RYDSY;D...K;Sensor;Sensory rhodopsin I,II ; bacteria,archaea|RYFSE;D...K;Inward H+ pump; Schizorhodopsin SzR ; bacteria,archaea|RYDTG;D...K;H+ pump;DTG rhodopsin; bacteria,archaea|RYDTS;D...K;H+ pump;DTS rhodopsin; bacteria,archae…	MRKTITAQNLRKTNILAGFLHLGQMIAVLAISNDFSLPITATYMSGPPGSSFASPVVLFKTPIGLTVAIFLGLSALAHFIVASPKFFPRYSAGLLEKRNYFRWVEYAISSSVMIVLIAQITGVTEIAAIISLFGVNASMILFGWLQEKYENPGSGGWVPFIFGCIAGIVPWIALFFYVFSIGGPGGTSAPGFVYGIVFSIFLLFNSFALVQWLQYKRVGRWNDYLRGERTYITLSLVAKSLLAWQIFANTLIP
HRS-ES8-bin-72	2356494	85_1	yes	d__Bacteria;p__Bacteroidota;c__Bacteroidia;o__Flavobacteriales;f__Flavobacteriaceae;g__Flavobacterium;s__	HRS-ES8-C759-cds1506|HRS-ES8-C759	241	OUTSIDE-INSIDE	TM3=RYDTE	TM7=DAINK	residue93,L,green-light absorbing	Type-1 rhodopsin	CLASS=probable mixed matches to multiple classes: RYDTE;D...K;H+ pump;PR,XR,ActR; bacteria,archaea|RYDTE;D...K;?;NR; Fungi | RYDTD;D...K;H+ pump;BR,AR; bacteria,archaea|RYDSY;D...K;Sensor;Sensory rhodopsin I,II ; bacteria,archaea|RYFSE;D...K;Inward H+ pump; Schizorhodopsin SzR ; bacteria,archaea|RYDTG;D...K;H+ pump;DTG rhodopsin; bacteria,archaea|RYDTS;D...K;H+ pump;DTS rhodopsin; bacteria,archae…	MRKTITAQNLRKTNILAGFLHLGQMIAVLAISNDFSLPITATYMSGPPGSSFASPVVLFKTPIGLTVAIFLGLSALAHFIVASPKFFPRYSAGLLEKRNYFRWVEYAISSSVMIVLIAQITGVTEIAAIISLFGVNASMILFGWLQEKYENPGSGGWVPFIFGCIAGIVPWIALFFYVFSIGGPGGTSAPGFVYGIVFSIFLLFNSFALVQWLQYKRVGRWNDYLRGERTYITLSLVAKSLLAWQIFANTLIP
HRS-ES1-bin-269	2334001	77_1	no	d__Bacteria;p__Bacteroidota;c__Bacteroidia;o__Flavobacteriales;f__Flavobacteriaceae;g__Flavobacterium;s__	HRS-ES1-C6794-cds1326|HRS-ES1-C6794	244	OUTSIDE-INSIDE	TM3=RYDTE	TM7=DAINK	residue93,L,green-light absorbing	Type-1 rhodopsin	CLASS=probable mixed matches to multiple classes: RYDTE;D...K;H+ pump;PR,XR,ActR; bacteria,archaea|RYDTE;D...K;?;NR; Fungi | RYDTD;D...K;H+ pump;BR,AR; bacteria,archaea|RYDSY;D...K;Sensor;Sensory rhodopsin I,II ; bacteria,archaea|RYFSE;D...K;Inward H+ pump; Schizorhodopsin SzR ; bacteria,archaea|RYDTG;D...K;H+ pump;DTG rhodopsin; bacteria,archaea|RYDTS;D...K;H+ pump;DTS rhodopsin; bacteria,archae…	MRKTITAQNLRKTNILAGFLHLGQMIAVLAISNDFSLPITATYMSGPPGSSFASPVVLFKTPIGLTVAIFLGLSALAHFIVASPKFFPRYSAGLLEKRNYFRWVEYAISSSVMIVLIAQITGVTEIAAIISLFGVNASMILFGWLQEKYENPGSGGWVPFIFGCIAGIVPWIALFFYVFSIGGPGGTSAPGFVYGIVFSIFLLFNSFALVQWLQYKRVGRWNDYLRGERTYITLSLVAKSLLAWQIFANTLIP
HRSG-E5-bin-53	2332896	96_1	no	d__Bacteria;p__Bacteroidota;c__Bacteroidia;o__Flavobacteriales;f__Flavobacteriaceae;g__Flavobacterium;s__	HRSG-E5-C31-cds140|HRSG-E5-C31	241	OUTSIDE-INSIDE	TM3=RYDTE	TM7=DAINK	residue93,L,green-light absorbing	Type-1 rhodopsin	CLASS=probable mixed matches to multiple classes: RYDTE;D...K;H+ pump;PR,XR,ActR; bacteria,archaea|RYDTE;D...K;?;NR; Fungi | RYDTD;D...K;H+ pump;BR,AR; bacteria,archaea|RYDSY;D...K;Sensor;Sensory rhodopsin I,II ; bacteria,archaea|RYFSE;D...K;Inward H+ pump; Schizorhodopsin SzR ; bacteria,archaea|RYDTG;D...K;H+ pump;DTG rhodopsin; bacteria,archaea|RYDTS;D...K;H+ pump;DTS rhodopsin; bacteria,archae…	MAKEITSSSLRRINIIAGVLHFAQMAAVLALSSDFTLPITARYMSGPPGSTYGDLIVLWDAPLAIGVAIFLALSSLAHFIVVSPKFFPRYIAGLAAHRNFFRWVEYSISSSVMIVLIAQVTGISEVTALISIFGVNASMILFGWLQEKYEEPGNGGWVPFIFGCITGIVPWLALVFYVFAIGGAGENKAPTFVYFIVLTIFVFFNSFALVQWLQYKKVGKWSNYLVGERTYITLSLVAKSALAWQIFANTLIPV
HRS-ES9-bin-87	2330913	352_1	no	d__Bacteria;p__Proteobacteria;c__Gammaproteobacteria;o__Steroidobacterales;f__Steroidobacteraceae;g__;s__	HRS-ES9-C4970-cds1069|HRS-ES9-C4970	261	OUTSIDE-INSIDE	TM3=RYDTE	TM7=DVLNK	residue93,L,green-light absorbing	Type-1 rhodopsin	CLASS=probable mixed matches to multiple classes: RYDTE;D...K;H+ pump;PR,XR,ActR; bacteria,archaea|RYDTE;D...K;?;NR; Fungi | RYDTD;D...K;H+ pump;BR,AR; bacteria,archaea|RYDSY;D...K;Sensor;Sensory rhodopsin I,II ; bacteria,archaea|RYFSE;D...K;Inward H+ pump; Schizorhodopsin SzR ; bacteria,archaea|RYDTG;D...K;H+ pump;DTG rhodopsin; bacteria,archaea|RYDTS;D...K;H+ pump;DTS rhodopsin; bacteria,archae…	MAKEITSSSLRRINIIAGVLHFAQMAAVLALSSDFTLPITARYMSGPPGSTYGDLIVLWDAPLAIGVAIFLALSSLAHFIVVSPKFFPRYIAGLAAHRNFFRWVEYSISSSVMIVLIAQVTGISEVTALISIFGVNASMILFGWLQEKYEEPGNGGWVPFIFGCITGIVPWLALVFYVFAIGGAGENKAPTFVYFIVLTIFVFFNSFALVQWLQYKKVGKWSNYLVGERTYITLSLVAKSALAWQIFANTLIPV
HRS-ES2-bin-176	2327124	77_1	no	d__Bacteria;p__Bacteroidota;c__Bacteroidia;o__Flavobacteriales;f__Flavobacteriaceae;g__Flavobacterium;s__	HRS-ES2-C5938-cds964|HRS-ES2-C5938	244	OUTSIDE-INSIDE	TM3=RYDTE	TM7=DAINK	residue93,L,green-light absorbing	Type-1 rhodopsin	CLASS=probable mixed matches to multiple classes: RYDTE;D...K;H+ pump;PR,XR,ActR; bacteria,archaea|RYDTE;D...K;?;NR; Fungi | RYDTD;D...K;H+ pump;BR,AR; bacteria,archaea|RYDSY;D...K;Sensor;Sensory rhodopsin I,II ; bacteria,archaea|RYFSE;D...K;Inward H+ pump; Schizorhodopsin SzR ; bacteria,archaea|RYDTG;D...K;H+ pump;DTG rhodopsin; bacteria,archaea|RYDTS;D...K;H+ pump;DTS rhodopsin; bacteria,archae…	MAETANHSRMRNLRNWNVGVGSLHLVQGIVILLISSSFAIPVVATVQTGPPGAEGSLSLSKQCFEFSFPIAIAIFLFLAAGDHLLMSITPLRRWYEANLLRGVNYARWIEYSVSASIMILLIGLLNGINNLYAMMAIFGVNAAMILFGLVMEQVNRDRETVNWWPFIFGCIVGIIPWIAITFALVTASTDNTVINGVAANPDGVPPFVFGIVISLFVLFNCFALNQWLQYRGRGRFADYLYGEKVYLVLSLVAKSALAWQIFAGTLAS
HRSG-E10-bin-22	2313493	111_1	yes	d__Bacteria;p__Bacteroidota;c__Bacteroidia;o__Flavobacteriales;f__UA16;g__;s__	HRSG-E10-C471-cds578|HRSG-E10-C471	239	OUTSIDE-INSIDE	TM3=RYDTE	TM7=DAINK	residue93,L,green-light absorbing	Type-1 rhodopsin	CLASS=probable mixed matches to multiple classes: RYDTE;D...K;H+ pump;PR,XR,ActR; bacteria,archaea|RYDTE;D...K;?;NR; Fungi | RYDTD;D...K;H+ pump;BR,AR; bacteria,archaea|RYDSY;D...K;Sensor;Sensory rhodopsin I,II ; bacteria,archaea|RYFSE;D...K;Inward H+ pump; Schizorhodopsin SzR ; bacteria,archaea|RYDTG;D...K;H+ pump;DTG rhodopsin; bacteria,archaea|RYDTS;D...K;H+ pump;DTS rhodopsin; bacteria,archae…	MAETANHSRMRNLRNWNVGVGSLHLVQGIVILLISSSFAIPVVATVQTGPPGAEGSLSLSKQFFEFSFPIAIAIFLFLAAGDHLLMSITPLRRWYEANLLRGVNYARWIEYSVSASIMILLIGLLNGINNLYAMMAIFGVNAAMILFGLVMEQVNRDRETVNWWPFIFGCIVGIIPWIAITFALVTASTDNTVINGVAANPDGVPPFVFGIVISLFVLFNCFALNQWLQYRGRGRFADYLYGEKVYLVLSLVAKSALAWQIFAGTLAS
HRS-ES8-bin-125	2307927	61_1	yes	d__Bacteria;p__Bacteroidota;c__Bacteroidia;o__NS11-12g;f__UKL13-3;g__UBA6183;s__	HRS-ES8-C218-cds53|HRS-ES8-C218	238	OUTSIDE-INSIDE	TM3=RYDTE	TM7=DAINK	residue93,L,green-light absorbing	Type-1 rhodopsin	CLASS=probable mixed matches to multiple classes: RYDTE;D...K;H+ pump;PR,XR,ActR; bacteria,archaea|RYDTE;D...K;?;NR; Fungi | RYDTD;D...K;H+ pump;BR,AR; bacteria,archaea|RYDSY;D...K;Sensor;Sensory rhodopsin I,II ; bacteria,archaea|RYFSE;D...K;Inward H+ pump; Schizorhodopsin SzR ; bacteria,archaea|RYDTG;D...K;H+ pump;DTG rhodopsin; bacteria,archaea|RYDTS;D...K;H+ pump;DTS rhodopsin; bacteria,archae…	MAETANHSRMRNLRNWNVGVGSLHLVQGIVILLISSSFAIPVVATVQTGPPGAEGSLSLSKQFFEFSFPIAIAIFLFLAAGDHLLMSITPLRRWYEANLLRGVNYARWIEYSVSASIMILLIGLLNGINNLYAMMAIFGVNAAMILFGLVMEQVNRDRETVNWWPFIFGCIVGIIPWIAITFALVTASTDNTVINGVAANPDGVPPFVFGIVISLFVLFNCFALNQWLQYRGRGRFADYLYGEKVYLVLSLVAKSALAWQIFAGTLAS
HRS-ES2-bin-248	2307809	294_1	yes	d__Bacteria;p__Actinobacteriota;c__Acidimicrobiia;o__Microtrichales;f__UBA8139;g__;s__	HRS-ES2-C302-cds357|HRS-ES2-C302	268	INSIDE-OUTSIDE	TM3=RWESL	TM7=SLVAK	residue93,L,green-light absorbing	Heliorhodopsin	CLASS=perfect match to class; RWES.;S...K;PDE;HeR; monoderms	MVVVLVLANDFTLPIVARYMAGPPGSTFAEPITLLETPIGLAVAIFLGLSALFHFLVVSPTFFTRYSAGLASNRNYFRWVEYSISSSVMIVLIAQICGISDVAAIVSIFGVNASMILFGWLQEKYEEPGNGGWLPFIFGCIAGIVPWLALVFYIFAIGGPGDTKAPAFVYGIVISLFVLFNTFAIVQYLQYKKVGKWAQYLRGEKTYITLSLVAKSALAWQIFASTLIQ
HRS-HS6-bin-151	2305823	125_1	no	d__Bacteria;p__Bacteroidota;c__Bacteroidia;o__Cytophagales;f__Spirosomaceae;g__UBA6715;s__	HRS-HS6-C16515-cds1594|HRS-HS6-C16515	240	OUTSIDE-INSIDE	TM3=RYDTE	TM7=DAVNK	residue93,L,green-light absorbing	Type-1 rhodopsin	CLASS=probable mixed matches to multiple classes: RYDTE;D...K;H+ pump;PR,XR,ActR; bacteria,archaea|RYDTE;D...K;?;NR; Fungi | RYDTD;D...K;H+ pump;BR,AR; bacteria,archaea|RYDSY;D...K;Sensor;Sensory rhodopsin I,II ; bacteria,archaea|RYFSE;D...K;Inward H+ pump; Schizorhodopsin SzR ; bacteria,archaea|RYDTG;D...K;H+ pump;DTG rhodopsin; bacteria,archaea|RYDTS;D...K;H+ pump;DTS rhodopsin; bacteria,archae…	MQMGKTITAMNLRKTNIYAGILHLVQMAAVLALSNDFALPVTATYMSGPPGSSFAPPIVLFSTPVGLTVAIFLGLSALAHFIVASPQFFPRYSAGLAAQRNYFRWVEYSISSSVMIVLIAQVTGVAEISAIISIFGVNASMILFGWLQEKYENPGNGGWLPFIFGCITGIVPWVVLMFYVFSIGGVSDTSAPAFVYGIVFTIFVFFNSFALVQWLQYKKVGKWSDYMRGERTYITLSLVAKSALAWQIFANTLIP
HRSG-E4-bin-18	2305327	96_1	no	d__Bacteria;p__Bacteroidota;c__Bacteroidia;o__Flavobacteriales;f__Flavobacteriaceae;g__Flavobacterium;s__	HRSG-E4-C198-cds140|HRSG-E4-C198	241	OUTSIDE-INSIDE	TM3=RYDTE	TM7=DAINK	residue93,L,green-light absorbing	Type-1 rhodopsin	CLASS=probable mixed matches to multiple classes: RYDTE;D...K;H+ pump;PR,XR,ActR; bacteria,archaea|RYDTE;D...K;?;NR; Fungi | RYDTD;D...K;H+ pump;BR,AR; bacteria,archaea|RYDSY;D...K;Sensor;Sensory rhodopsin I,II ; bacteria,archaea|RYFSE;D...K;Inward H+ pump; Schizorhodopsin SzR ; bacteria,archaea|RYDTG;D...K;H+ pump;DTG rhodopsin; bacteria,archaea|RYDTS;D...K;H+ pump;DTS rhodopsin; bacteria,archae…	MQMGKTITAMNLRKTNIYAGILHLLQMAAVLALSNDFALPVTATYMSGPPGSSFAPPIVLFSTPVGLTVAIFLGLSALAHFIVASPQFFPRYSAGLAAQRNYFRWVEYSISSSVMIVLIAQVTGVAEISAIISIFGVNASMILFGWLQEKYENPGNGGWLPFIFGCITGIVPWVVLMFYVFSIGGASETTAPAFVYGIVFTIFVFFNSFALVQWLQYKKVGKWSDYMRGERTYITLSLVAKSALAWQIFANTLIP
HRSG-E2-bin-133	2281191	125_1	no	d__Bacteria;p__Bacteroidota;c__Bacteroidia;o__Cytophagales;f__Spirosomaceae;g__UBA6715;s__	HRSG-E2-C1379-cds22|HRSG-E2-C1379	240	OUTSIDE-INSIDE	TM3=RYDTE	TM7=DAVNK	residue93,L,green-light absorbing	Type-1 rhodopsin	CLASS=probable mixed matches to multiple classes: RYDTE;D...K;H+ pump;PR,XR,ActR; bacteria,archaea|RYDTE;D...K;?;NR; Fungi | RYDTD;D...K;H+ pump;BR,AR; bacteria,archaea|RYDSY;D...K;Sensor;Sensory rhodopsin I,II ; bacteria,archaea|RYFSE;D...K;Inward H+ pump; Schizorhodopsin SzR ; bacteria,archaea|RYDTG;D...K;H+ pump;DTG rhodopsin; bacteria,archaea|RYDTS;D...K;H+ pump;DTS rhodopsin; bacteria,archae…	MQMGKTITAMNLRKTNIYAGILHLLQMAAVLALSNDFALPVTATYMSGPPGSSFAPPIVLFSTPVGLTVAIFLGLSALAHFIVASPQFFPRYSAGLAAQRNYFRWVEYSISSSVMIVLIAQVTGVAEISAIISIFGVNASMILFGWLQEKYENPGNGGWLPFIFGCITGIVPWVVLMFYVFSIGGASETTAPAFVYGIVFTIFVFFNSFALVQWLQYKKVGKWSDYMRGERTYITLSLVAKSALAWQIFANTLIP
HRS-ES12-bin-111	2278933	121_1	no	d__Bacteria;p__Bacteroidota;c__Bacteroidia;o__Cytophagales;f__Spirosomaceae;g__UBA6715;s__	HRS-ES12-C863-cds948|HRS-ES12-C863	241	OUTSIDE-INSIDE	TM3=RYDTE	TM7=DAVNK	residue93,L,green-light absorbing	Type-1 rhodopsin	CLASS=probable mixed matches to multiple classes: RYDTE;D...K;H+ pump;PR,XR,ActR; bacteria,archaea|RYDTE;D...K;?;NR; Fungi | RYDTD;D...K;H+ pump;BR,AR; bacteria,archaea|RYDSY;D...K;Sensor;Sensory rhodopsin I,II ; bacteria,archaea|RYFSE;D...K;Inward H+ pump; Schizorhodopsin SzR ; bacteria,archaea|RYDTG;D...K;H+ pump;DTG rhodopsin; bacteria,archaea|RYDTS;D...K;H+ pump;DTS rhodopsin; bacteria,archae…	MTAVLLLANDFWLPVVSRYMTDAPGQLKFAEPIILLEAPVGYLVALFLGLSAFFHFLVASPQFFGRYSTGLKEQRNYFRWVEYSISSSVMILLIAMITGVSDVAALIGLFGVNASMILFGWLQEKYETPGNGGWLPFIFGCIAGIVPWLAIIFYVLSIGGPADTSAPVFVYAIVISLFLLFNVFAIVQWLQYKKVGKWSDYLRGEKTYITLSLVAKSALAWQIFGSTLAG
HRSG-H3-bin-4	2273890	47_1	yes	d__Bacteria;p__Bacteroidota;c__Bacteroidia;o__Chitinophagales;f__Chitinophagaceae;g__UBA8137;s__	HRSG-H3-C3066-cds1104|HRSG-H3-C3066	240	OUTSIDE-INSIDE	TM3=RYDTE	TM7=DAVNK	residue93,L,green-light absorbing	Type-1 rhodopsin	CLASS=probable mixed matches to multiple classes: RYDTE;D...K;H+ pump;PR,XR,ActR; bacteria,archaea|RYDTE;D...K;?;NR; Fungi | RYDTD;D...K;H+ pump;BR,AR; bacteria,archaea|RYDSY;D...K;Sensor;Sensory rhodopsin I,II ; bacteria,archaea|RYFSE;D...K;Inward H+ pump; Schizorhodopsin SzR ; bacteria,archaea|RYDTG;D...K;H+ pump;DTG rhodopsin; bacteria,archaea|RYDTS;D...K;H+ pump;DTS rhodopsin; bacteria,archae…	MIAVLAISNDFSLPITATYMSGPPGSSFASPVVLFKTPIGLTVAIFLGLSALAHFIVASPKFFPRYSAGLLEKRNYFRWVEYAISSSVMIVLIAQITGVTEIAAIISLFGVNASMILFGWLQEKYENPGSGGWVPFIFGCIAGIVPWIALFFYVFSIGGPGGTSAPGFVYGIVFSIFLLFNSFALVQWLQYKRVGRWNDYLRGERTYITLSLVAKSLLAWQIFANTLIP
HRSG-E3-bin-42	2271186	47_1	no	d__Bacteria;p__Bacteroidota;c__Bacteroidia;o__Chitinophagales;f__Chitinophagaceae;g__UBA8137;s__	HRSG-E3-C2270-cds1295|HRSG-E3-C2270	240	OUTSIDE-INSIDE	TM3=RYDTE	TM7=DAVNK	residue93,L,green-light absorbing	Type-1 rhodopsin	CLASS=probable mixed matches to multiple classes: RYDTE;D...K;H+ pump;PR,XR,ActR; bacteria,archaea|RYDTE;D...K;?;NR; Fungi | RYDTD;D...K;H+ pump;BR,AR; bacteria,archaea|RYDSY;D...K;Sensor;Sensory rhodopsin I,II ; bacteria,archaea|RYFSE;D...K;Inward H+ pump; Schizorhodopsin SzR ; bacteria,archaea|RYDTG;D...K;H+ pump;DTG rhodopsin; bacteria,archaea|RYDTS;D...K;H+ pump;DTS rhodopsin; bacteria,archae…	MTTATPTPTPTGPAGLPIGAPAAIPAARAASLARWNRTLVFLHGIQFAAMMAISTTAATFAPYVPTIKPIIENGAFKGIEQTQVQLFSMPLAWLIASFLAMSAIAHYAAGWPLQARYESWLARGMNPLRWVEYSLSSTVMIVAIAYISSIRDFPALVAIAGCNVAMNLFGWSMEAANEGRRDHPDWKHYIFGCVAGIMPWLGIFSILLAYGFQEGLPANAQIPAFVYVIIGTLFLTFNVFAITMVLQFKQVGRWKDYLAGEKTYMVMSLLAKSLLAWQVFSGTLRPGG
HRS-ES4-bin-80	2268743	105_1	no	d__Bacteria;p__Bacteroidota;c__Bacteroidia;o__NS11-12g;f__UBA955;g__;s__	HRS-ES4-C7718-cds1246|HRS-ES4-C7718	238	OUTSIDE-INSIDE	TM3=RYDTE	TM7=DAINK	residue93,L,green-light absorbing	Type-1 rhodopsin	CLASS=probable mixed matches to multiple classes: RYDTE;D...K;H+ pump;PR,XR,ActR; bacteria,archaea|RYDTE;D...K;?;NR; Fungi | RYDTD;D...K;H+ pump;BR,AR; bacteria,archaea|RYDSY;D...K;Sensor;Sensory rhodopsin I,II ; bacteria,archaea|RYFSE;D...K;Inward H+ pump; Schizorhodopsin SzR ; bacteria,archaea|RYDTG;D...K;H+ pump;DTG rhodopsin; bacteria,archaea|RYDTS;D...K;H+ pump;DTS rhodopsin; bacteria,archae…	MTKEINASSIRRYNVIAGIFHLAQMLVVLSLANDFSLPIVARYMAGPPGSTFAQPITLLNTPVGLAVAIFLGLSAFFHFLVASPQYFGRYQAGIAAQRNYFRWVEYSISSSVMIVLISQICGITDVAAIVAIFGVNASMILFGWLQEKYETPGNGGWLPFIFGCIAGIVPWLGLVFYIFAIGGPGDTKAPAFVYGIVISLFVLFNTFAVVQYLQYKKVGKWSDYIRGEKTYITLSLLAKSALAWQIFASTLIQ
HRSG-E13-bin-6	2266379	63_1	no	d__Bacteria;p__Bacteroidota;c__Bacteroidia;o__Chitinophagales;f__Chitinophagaceae;g__;s__	HRSG-E13-C33-cds69|HRSG-E13-C33	238	OUTSIDE-INSIDE	TM3=RYDTE	TM7=DAINK	residue93,L,green-light absorbing	Type-1 rhodopsin	CLASS=probable mixed matches to multiple classes: RYDTE;D...K;H+ pump;PR,XR,ActR; bacteria,archaea|RYDTE;D...K;?;NR; Fungi | RYDTD;D...K;H+ pump;BR,AR; bacteria,archaea|RYDSY;D...K;Sensor;Sensory rhodopsin I,II ; bacteria,archaea|RYFSE;D...K;Inward H+ pump; Schizorhodopsin SzR ; bacteria,archaea|RYDTG;D...K;H+ pump;DTG rhodopsin; bacteria,archaea|RYDTS;D...K;H+ pump;DTS rhodopsin; bacteria,archae…	MTKEINASSIRRYNVIAGIFHLAQMLVVLSLANDFSLPIVARYMAGPPGSTFAQPITLLNTPVGLAVAIFLGLSAFFHFLVASPQYFGRYQAGIAAQRNYFRWVEYSISSSVMIVLISQICGITDVAAIVAIFGVNASMILFGWLQEKYETPGNGGWLPFIFGCIAGIVPWLGLVFYIFAIGGPGDTKAPAFVYGIVISLFVLFNTFAVVQYLQYKKVGKWSDYIRGEKTYITLSLLAKSALAWQIFASTLIQ
HRS-EL5-bin-8	2263670	96_1	no	d__Bacteria;p__Bacteroidota;c__Bacteroidia;o__Flavobacteriales;f__Flavobacteriaceae;g__Flavobacterium;s__	HRS-EL5-C2406-cds1532|HRS-EL5-C2406	241	OUTSIDE-INSIDE	TM3=RYDTE	TM7=DAINK	residue93,L,green-light absorbing	Type-1 rhodopsin	CLASS=probable mixed matches to multiple classes: RYDTE;D...K;H+ pump;PR,XR,ActR; bacteria,archaea|RYDTE;D...K;?;NR; Fungi | RYDTD;D...K;H+ pump;BR,AR; bacteria,archaea|RYDSY;D...K;Sensor;Sensory rhodopsin I,II ; bacteria,archaea|RYFSE;D...K;Inward H+ pump; Schizorhodopsin SzR ; bacteria,archaea|RYDTG;D...K;H+ pump;DTG rhodopsin; bacteria,archaea|RYDTS;D...K;H+ pump;DTS rhodopsin; bacteria,archae…	MTKEINASSIRRYNVIAGIFHLAQMLVVLSLANDFSLPIVARYMAGPPGSTFAQPITLLNTPVGLAVAIFLGLSAFFHFLVASPQYFGRYQAGIAAQRNYFRWVEYSISSSVMIVLISQICGITDVAAIVAIFGVNASMILFGWLQEKYETPGNGGWLPFIFGCIAGIVPWLGLVFYIFAIGGPGDTKAPAFVYGIVISLFVLFNTFAVVQYLQYKKVGKWSDYIRGEKTYITLSLLAKSALAWQIFASTLIQ
HRSG-E11-bin-99	2256289	103_1	yes	d__Bacteria;p__Bacteroidota;c__Bacteroidia;o__Flavobacteriales;f__Flavobacteriaceae;g__Flavobacterium;s__	HRSG-E11-C9506-cds1728|HRSG-E11-C9506	241	OUTSIDE-INSIDE	TM3=RYDTE	TM7=DAINK	residue93,L,green-light absorbing	Type-1 rhodopsin	CLASS=probable mixed matches to multiple classes: RYDTE;D...K;H+ pump;PR,XR,ActR; bacteria,archaea|RYDTE;D...K;?;NR; Fungi | RYDTD;D...K;H+ pump;BR,AR; bacteria,archaea|RYDSY;D...K;Sensor;Sensory rhodopsin I,II ; bacteria,archaea|RYFSE;D...K;Inward H+ pump; Schizorhodopsin SzR ; bacteria,archaea|RYDTG;D...K;H+ pump;DTG rhodopsin; bacteria,archaea|RYDTS;D...K;H+ pump;DTS rhodopsin; bacteria,archae…	MTKEINASSIRRYNVIAGIFHLAQMLVVLSLANDFSLPIVARYMAGPPGSTFAQPITLLNTPVGLAVAIFLGLSAFFHFLVASPQYFGRYQAGIAAQRNYFRWVEYSISSSVMIVLISQICGITDVAAIVAIFGVNASMILFGWLQEKYETPGNGGWLPFIFGCIAGIVPWLGLVFYIFAIGGPGDTKAPAFVYGIVISLFVLFNTFAVVQYLQYKKVGKWSDYIRGEKTYITLSLLAKSALAWQIFASTLIQ
HRSG-H1-bin-61	2252439	105_1	no	d__Bacteria;p__Bacteroidota;c__Bacteroidia;o__NS11-12g;f__UBA955;g__;s__	HRSG-H1-C15705-cds1389|HRSG-H1-C15705	238	OUTSIDE-INSIDE	TM3=RYDTE	TM7=DAINK	residue93,L,green-light absorbing	Type-1 rhodopsin	CLASS=probable mixed matches to multiple classes: RYDTE;D...K;H+ pump;PR,XR,ActR; bacteria,archaea|RYDTE;D...K;?;NR; Fungi | RYDTD;D...K;H+ pump;BR,AR; bacteria,archaea|RYDSY;D...K;Sensor;Sensory rhodopsin I,II ; bacteria,archaea|RYFSE;D...K;Inward H+ pump; Schizorhodopsin SzR ; bacteria,archaea|RYDTG;D...K;H+ pump;DTG rhodopsin; bacteria,archaea|RYDTS;D...K;H+ pump;DTS rhodopsin; bacteria,archae…	MTKEINASSIRRYNVIAGIFHLAQMLVVLSLANDFSLPIVARYMAGPPGSTFAQPITLLNTPVGLAVAIFLGLSAFFHFLVASPQYFGRYQAGIAAQRNYFRWVEYSISSSVMIVLISQICGITDVAAIVAIFGVNASMILFGWLQEKYETPGNGGWLPFIFGCIAGIVPWLGLVFYIFAIGGPGDTKAPAFVYGIVISLFVLFNTFAVVQYLQYKKVGKWSDYIRGEKTYITLSLLAKSALAWQIFASTLIQ
HRSG-E11-bin-46	2248219	111_1	no	d__Bacteria;p__Bacteroidota;c__Bacteroidia;o__Flavobacteriales;f__UA16;g__;s__	HRSG-E11-C114-cds279|HRSG-E11-C114	239	OUTSIDE-INSIDE	TM3=RYDTE	TM7=DAINK	residue93,L,green-light absorbing	Type-1 rhodopsin	CLASS=probable mixed matches to multiple classes: RYDTE;D...K;H+ pump;PR,XR,ActR; bacteria,archaea|RYDTE;D...K;?;NR; Fungi | RYDTD;D...K;H+ pump;BR,AR; bacteria,archaea|RYDSY;D...K;Sensor;Sensory rhodopsin I,II ; bacteria,archaea|RYFSE;D...K;Inward H+ pump; Schizorhodopsin SzR ; bacteria,archaea|RYDTG;D...K;H+ pump;DTG rhodopsin; bacteria,archaea|RYDTS;D...K;H+ pump;DTS rhodopsin; bacteria,archae…	MTKEINASSIRRYNVIAGIFHLAQMLVVLSLANDFSLPIVARYMAGPPGSTFAQPITLLNTPVGLAVAIFLGLSAFFHFLVASPQYFGRYQAGIAAQRNYFRWVEYSISSSVMIVLISQICGITDVAAIVAIFGVNASMILFGWLQEKYETPGNGGWLPFIFGCIAGIVPWLGLVFYIFAIGGPGDTKAPAFVYGIVISLFVLFNTFAVVQYLQYKKVGKWSDYIRGEKTYITLSLLAKSALAWQIFASTLIQ
HRSG-H1-bin-71	2244682	125_1	no	d__Bacteria;p__Bacteroidota;c__Bacteroidia;o__Cytophagales;f__Spirosomaceae;g__UBA6715;s__	HRSG-H1-C9520-cds974|HRSG-H1-C9520	240	OUTSIDE-INSIDE	TM3=RYDTE	TM7=DAVNK	residue93,L,green-light absorbing	Type-1 rhodopsin	CLASS=probable mixed matches to multiple classes: RYDTE;D...K;H+ pump;PR,XR,ActR; bacteria,archaea|RYDTE;D...K;?;NR; Fungi | RYDTD;D...K;H+ pump;BR,AR; bacteria,archaea|RYDSY;D...K;Sensor;Sensory rhodopsin I,II ; bacteria,archaea|RYFSE;D...K;Inward H+ pump; Schizorhodopsin SzR ; bacteria,archaea|RYDTG;D...K;H+ pump;DTG rhodopsin; bacteria,archaea|RYDTS;D...K;H+ pump;DTS rhodopsin; bacteria,archae…	MTKEINASSIRRYNVIAGIFHLAQMLVVLSLANDFSLPIVARYMAGPPGSTFAQPITLLNTPVGLAVAIFLGLSAFFHFLVASPQYFGRYQAGIAAQRNYFRWVEYSISSSVMIVLISQICGITDVAAIVAIFGVNASMILFGWLQEKYETPGNGGWLPFIFGCIAGIVPWLGLVFYIFAIGGPGDTKAPAFVYGIVISLFVLFNTFAVVQYLQYKKVGKWSDYIRGEKTYITLSLLAKSALAWQIFASTLIQ
HRS-ES5-bin-12	2242910	105_1	no	d__Bacteria;p__Bacteroidota;c__Bacteroidia;o__NS11-12g;f__UBA955;g__;s__	HRS-ES5-C19221-cds1669|HRS-ES5-C19221	238	OUTSIDE-INSIDE	TM3=RYDTE	TM7=DAINK	residue93,L,green-light absorbing	Type-1 rhodopsin	CLASS=probable mixed matches to multiple classes: RYDTE;D...K;H+ pump;PR,XR,ActR; bacteria,archaea|RYDTE;D...K;?;NR; Fungi | RYDTD;D...K;H+ pump;BR,AR; bacteria,archaea|RYDSY;D...K;Sensor;Sensory rhodopsin I,II ; bacteria,archaea|RYFSE;D...K;Inward H+ pump; Schizorhodopsin SzR ; bacteria,archaea|RYDTG;D...K;H+ pump;DTG rhodopsin; bacteria,archaea|RYDTS;D...K;H+ pump;DTS rhodopsin; bacteria,archae…	MTKEINASSIRRYNVIAGIFHLAQMLVVLSLANDFSLPIVARYMAGPPGSTFAQPITLLNTPVGLAVAIFLGLSAFFHFLVASPQYFGRYQAGIAAQRNYFRWVEYSISSSVMIVLISQICGITDVAAIVAIFGVNASMILFGWLQEKYETPGNGGWLPFIFGCIAGIVPWLGLVFYIFAIGGPGDTKAPAFVYGIVISLFVLFNTFAVVQYLQYKKVGKWSDYIRGEKTYITLSLLAKSALAWQIFASTLIQ
HRS-ES2-bin-170	2235772	224_2	yes	d__Bacteria;p__Actinobacteriota;c__Actinobacteria;o__Nanopelagicales;f__Nanopelagicaceae;g__GCA-2737595;s__	HRS-ES2-C65553-cds1993|HRS-ES2-C65553	253	INSIDE-OUTSIDE	TM3=RWESL	TM7=SLVAK	residue93,L,green-light absorbing	Heliorhodopsin	CLASS=perfect match to class; RWES.;S...K;PDE;HeR; monoderms	MNSQASTTAATGAAATKSDPGGNEVSVRKLRIGNTVVGLIFLVQVIAILLLSNDFSIPVVATYQNGPPGTPGTGETFTMFQVRFGWAIAFFLALAAADHLLMATPKINGWYERQLAQGRNTARWVEYSISSSVMIVLICLLTGINDIYALVAIFGVNAAMILFGLLMERINPDRTSVDWWPFIFGCIAGIVPWIAITLAIVGAQQKYSGVPGFVFAIFISLFILFNCFAINQLLQYRNRGRFMNYRFGEYAFIILSLIAKSLLAWQVFSGALFS
HRS-ES2-bin-170	2235772	224_2	yes	d__Bacteria;p__Actinobacteriota;c__Actinobacteria;o__Nanopelagicales;f__Nanopelagicaceae;g__GCA-2737595;s__	HRS-ES2-C30888-cds1528|HRS-ES2-C30888	253	INSIDE-OUTSIDE	TM3=RWESL	TM7=SLVAK	residue93,L,green-light absorbing	Heliorhodopsin	CLASS=perfect match to class; RWES.;S...K;PDE;HeR; monoderms	MNSQASTTAATGAAATKSDPGGNEVSVRKLRIGNTVVGLIFLVQVIAILLLSNDFSIPVVATYQNGPPGTPGTGETFTMFQVRFGWAIAFFLALAAADHLLMATPKINGWYERQLAQGRNTARWVEYSISSSVMIVLICLLTGINDIYALVAIFGVNAAMILFGLLMERINPDRTSVDWWPFIFGCIAGIVPWIAITLAIVGAQQKYSGVPGFVFAIFISLFILFNCFAINQLLQYRNRGRFMNYRFGEYAFIILSLIAKSLLAWQVFSGALFS
HRS-ES2-bin-170	2235772	224_2	yes	d__Bacteria;p__Actinobacteriota;c__Actinobacteria;o__Nanopelagicales;f__Nanopelagicaceae;g__GCA-2737595;s__	HRS-ES2-C8103-cds803|HRS-ES2-C8103	305	OUTSIDE-INSIDE	TM3=RYDTE	TM7=DVLAK	residue93,L,green-light absorbing	Type-1 rhodopsin	CLASS=probable mixed matches to multiple classes: RYDTE;D...K;H+ pump;PR,XR,ActR; bacteria,archaea|RYDTE;D...K;?;NR; Fungi | RYDTD;D...K;H+ pump;BR,AR; bacteria,archaea|RYDSY;D...K;Sensor;Sensory rhodopsin I,II ; bacteria,archaea|RYFSE;D...K;Inward H+ pump; Schizorhodopsin SzR ; bacteria,archaea|RYDTG;D...K;H+ pump;DTG rhodopsin; bacteria,archaea|RYDTS;D...K;H+ pump;DTS rhodopsin; bacteria,archae…	MNSQASTTAATGAAATESDPGGNEVSVRKLRIGNTVVGLIFLVQVIAILLLSNDFSIPVVATYQNGPPGTPGTGETFTMFQVRFGWAIAFFLALAAADHLLMATPKINGWYERQLAQGRNTARWVEYSISSSVMIVLICLLTGINDIYALVAIFGVNAAMILFGLLMERINPDRTSVDWWPFIFGCIAGIVPWIAITLAIVGAQQKYSGVPGFVFAIFISLFILFNCFAINQLLQYRNRGRFMNYRFGEYAFIILSLIAKSLLAWQVFSGALFS
HRS-ES11-bin-106	2232303	111_1	no	d__Bacteria;p__Bacteroidota;c__Bacteroidia;o__Flavobacteriales;f__UA16;g__;s__	HRS-ES11-C3385-cds1105|HRS-ES11-C3385	239	OUTSIDE-INSIDE	TM3=RYDTE	TM7=DAINK	residue93,L,green-light absorbing	Type-1 rhodopsin	CLASS=probable mixed matches to multiple classes: RYDTE;D...K;H+ pump;PR,XR,ActR; bacteria,archaea|RYDTE;D...K;?;NR; Fungi | RYDTD;D...K;H+ pump;BR,AR; bacteria,archaea|RYDSY;D...K;Sensor;Sensory rhodopsin I,II ; bacteria,archaea|RYFSE;D...K;Inward H+ pump; Schizorhodopsin SzR ; bacteria,archaea|RYDTG;D...K;H+ pump;DTG rhodopsin; bacteria,archaea|RYDTS;D...K;H+ pump;DTS rhodopsin; bacteria,archae…	MNSQASTTAATGAAATKSDPGGNEVSVRKLRIGNTVVGLIFLVQVIAILLLSNDFSIPVVATYQNGPPGTPGTGETFTMFQVRFGWAIAFFLALAAADHLLMATPKINGWYERQLAQGRNTARWVEYSISSSVMIVLICLLTGINDIYALVAIFGVNAAMILFGLLMERINPDRTSVDWWPFIFGCIAGIVPWIAITLAIVGAQQKYSGVPGFVFAIFISLFILFNCFAINQLLQYRNRGRFMNYRFGEYAFIILSLIAKSLLAWQVFSGALFS
HRSG-H1-bin-101	2230593	297_3	yes	d__Bacteria;p__Actinobacteriota;c__Actinobacteria;o__Nanopelagicales;f__S36-B12;g__;s__	HRSG-H1-C17227-cds1291|HRSG-H1-C17227	247	INSIDE-OUTSIDE	TM3=RWESL	TM7=SLVAK	residue93,L,green-light absorbing	Heliorhodopsin	CLASS=perfect match to class; RWES.;S...K;PDE;HeR; monoderms	MVATVRAMERADAAPLDDRTTGKLRRLNVIVGLAAAAQAVVLLVIAKPASLSVNMTYMLGPPGEGKFSPPTELFGLRIDIAVALFLLLAAADHLIVASPWANRWYNANVARGINPARWWEYSISASLMIVLIAMLTGISEATALIAIFGVNAAMILFGLVMEYVNEGRDTVDWRPFIYGCVVGAVPWIAIALQLFPINLSSGGQAPTFVYFIFFSLFVLFNGFAINMWLQYRRRGRWASPVHSERVYLWLSLIAKSVLAWQVYGGALAGS
HRSG-E13-bin-36	2226312	14_1	no	d__Bacteria;p__Bacteroidota;c__Bacteroidia;o__Flavobacteriales;f__UA16;g__;s__	HRSG-E13-C10078-cds853|HRSG-E13-C10078	239	OUTSIDE-INSIDE	TM3=RYDTE	TM7=DAINK	residue93,L,green-light absorbing	Type-1 rhodopsin	CLASS=probable mixed matches to multiple classes: RYDTE;D...K;H+ pump;PR,XR,ActR; bacteria,archaea|RYDTE;D...K;?;NR; Fungi | RYDTD;D...K;H+ pump;BR,AR; bacteria,archaea|RYDSY;D...K;Sensor;Sensory rhodopsin I,II ; bacteria,archaea|RYFSE;D...K;Inward H+ pump; Schizorhodopsin SzR ; bacteria,archaea|RYDTG;D...K;H+ pump;DTG rhodopsin; bacteria,archaea|RYDTS;D...K;H+ pump;DTS rhodopsin; bacteria,archae…	MTKEINAQTIRRYNLIAGIFHLAQMVLVLFLANDFSLPIVARYMAGPPGSTFADPITLFDTPVGLAVAIFLGLSAFFHFLVISPKYFSRYAAGLAAHRNYFRWVEYSISSSVMIVLIAQICGISDVAAIVSIFGVNASMILFGWLQEKYEEPGNGGWLPFIFGCIAGIVPWLALVFYILAIGGPGNTKAPAFVYGIVISLFVLFNTFAVVQYLQYKKVGKWSDYLRGEKTYITLSLIAKSALAWQIFASTLIQ
HRSG-E12-bin-142	2225154	95_1	yes	d__Bacteria;p__Bacteroidota;c__Bacteroidia;o__Flavobacteriales;f__Flavobacteriaceae;g__Flavobacterium;s__Flavobacterium	HRSG-E12-C2998-cds1860|HRSG-E12-C2998	243	OUTSIDE-INSIDE	TM3=RYDTE	TM7=DAINK	residue93,L,green-light absorbing	Type-1 rhodopsin	CLASS=probable mixed matches to multiple classes: RYDTE;D...K;H+ pump;PR,XR,ActR; bacteria,archaea|RYDTE;D...K;?;NR; Fungi | RYDTD;D...K;H+ pump;BR,AR; bacteria,archaea|RYDSY;D...K;Sensor;Sensory rhodopsin I,II ; bacteria,archaea|RYFSE;D...K;Inward H+ pump; Schizorhodopsin SzR ; bacteria,archaea|RYDTG;D...K;H+ pump;DTG rhodopsin; bacteria,archaea|RYDTS;D...K;H+ pump;DTS rhodopsin; bacteria,archae…	MTSITHFDIKPLRRFNVIAGILHLLSMVAVLQLANSFSLPITATYMTGAPGTTFAAPVVILDTPVARTVALFLALSAFFHFLVASPRYFNRYNNSLIRNINIFRWVEYSISSSIMIILIVQLCGVTDVAAIIAIFGVNASMILFGWLQERFTRPGDGQWLPFIFGCIAGAIPWLIVVLLLIGPKAPTESNAPVFVYGIVISLFIFFNCFAWVQYKQYKAQGDWANYLKGERAYIILSLIAKSALAWQIFGGTLAE
HRSG-E2-bin-97	2224184	47_1	no	d__Bacteria;p__Bacteroidota;c__Bacteroidia;o__Chitinophagales;f__Chitinophagaceae;g__UBA8137;s__	HRSG-E2-C38718-cds1780|HRSG-E2-C38718	240	OUTSIDE-INSIDE	TM3=RYDTE	TM7=DAVNK	residue93,L,green-light absorbing	Type-1 rhodopsin	CLASS=probable mixed matches to multiple classes: RYDTE;D...K;H+ pump;PR,XR,ActR; bacteria,archaea|RYDTE;D...K;?;NR; Fungi | RYDTD;D...K;H+ pump;BR,AR; bacteria,archaea|RYDSY;D...K;Sensor;Sensory rhodopsin I,II ; bacteria,archaea|RYFSE;D...K;Inward H+ pump; Schizorhodopsin SzR ; bacteria,archaea|RYDTG;D...K;H+ pump;DTG rhodopsin; bacteria,archaea|RYDTS;D...K;H+ pump;DTS rhodopsin; bacteria,archae…	MTSITHFDIKPLRRFNVIAGILHLLSMVAVLQLANSFSLPITATYMTGAPGTTFAAPVVILDTPVARTVALFLALSAFFHFLVASPRYFNRYNNSLIRNINIFRWVEYSISSSIMIILIVQLCGVTDVAAIIAIFGVNASMILFGWLQERFTRPGDGQWLPFIFGCIAGAIPWLIVVLLLIGPKAPTESNAPVFVYGIVISLFIFFNCFAWVQYKQYKAQGDWANYLKGERAYIILSLIAKSALAWQIFGGTLAE
HRS-ES1-bin-323	2222133	294_1	no	d__Bacteria;p__Actinobacteriota;c__Acidimicrobiia;o__Microtrichales;f__;g__;s__	HRS-ES1-C27643-cds1907|HRS-ES1-C27643	268	INSIDE-OUTSIDE	TM3=RWESL	TM7=SLVAK	residue93,L,green-light absorbing	Heliorhodopsin	CLASS=perfect match to class; RWES.;S...K;PDE;HeR; monoderms	MIKEINASSIRRYNIIAGIFHLAQMLVVLSLANDFTLPIVARYMAGPPGSTFAQPITLLNTPVGLAVAIFLGLSAFFHFLVASPQYFGRYQAGIAAQRNYFRWVEYSISSSVMIVLISQICGITDVAAIVAIFGVNASMILFGWLQEKYETPGNGGWLPFIFGCIAGIVPWLGLVFYIFAIGGPGDTKAPAFVYGIVISLFVLFNTFAVVQYLQYKKVGKWSDYIRGEKTYITLSLIAKSALAWQIFASTLIQ
HRS-EL10-bin-8	2219816	103_1	no	d__Bacteria;p__Bacteroidota;c__Bacteroidia;o__Flavobacteriales;f__Flavobacteriaceae;g__Flavobacterium;s__	HRS-EL10-C19544-cds1922|HRS-EL10-C19544	228	OUTSIDE-INSIDE	TM3=RYDTE	TM7=DAINK	residue93,L,green-light absorbing	Type-1 rhodopsin	CLASS=probable mixed matches to multiple classes: RYDTE;D...K;H+ pump;PR,XR,ActR; bacteria,archaea|RYDTE;D...K;?;NR; Fungi | RYDTD;D...K;H+ pump;BR,AR; bacteria,archaea|RYDSY;D...K;Sensor;Sensory rhodopsin I,II ; bacteria,archaea|RYFSE;D...K;Inward H+ pump; Schizorhodopsin SzR ; bacteria,archaea|RYDTG;D...K;H+ pump;DTG rhodopsin; bacteria,archaea|RYDTS;D...K;H+ pump;DTS rhodopsin; bacteria,archae…	MTKEMNTSKLRRYNIIAGVFHLVQMIAVLALANDFTLPIVARYMSGPPGSTFAEPITLFDTPVGLGVALFLGLSAFFHFLVVSPKFFPRYSAGLAQNRNYFRWVEYSISSSVMIVLIAQICGVTDVVAIISIFGVNASMILFGWLQEKYETPGNGGWIPFIFGCIAGIVPWLGLIFYVLAIGGPSEAKAPAFVYGIVVSLFVLFNTFAVVQYLQYKKVGKWSDYLRGEKTYITLSLIAKSALAWQVFVGTLFE
HRS-ES2-bin-261	2218930	135_1	no	d__Bacteria;p__Actinobacteriota;c__Acidimicrobiia;o__Microtrichales;f__Ilumatobacteraceae;g__Casp-actino8;s__	HRS-ES2-C47733-cds1787|HRS-ES2-C47733	252	INSIDE-OUTSIDE	TM3=RWESV	TM7=SFVAK	residue93,L,green-light absorbing	Heliorhodopsin	CLASS=perfect match to class; RWES.;S...K;PDE;HeR; monoderms	MIKEINASSIRRYNIIAGIFHLAQMLVVLSLANDFTLPIVARYMAGPPGSTFAQPITLLNTPVGLAVAIFLGLSAFFHFLVASPQYFGRYQAGIAAQRNYFRWVEYSISSSVMIVLISQICGITDVAAIVAIFGVNASMILFGWLQEKYETPGNGGWLPFIFGCIAGIVPWLGLVFYIFAIGGPGDTKAPAFVYGIVISLFVLFNTFAVVQYLQYKKVGKWSDYIRGEKTYITLSLIAKSALAWQIFASTLIQ
HRS-HS3-bin-155	2207741	96_1	no	d__Bacteria;p__Bacteroidota;c__Bacteroidia;o__Flavobacteriales;f__Flavobacteriaceae;g__Flavobacterium;s__	HRS-HS3-C8577-cds1443|HRS-HS3-C8577	241	OUTSIDE-INSIDE	TM3=RYDTE	TM7=DAINK	residue93,L,green-light absorbing	Type-1 rhodopsin	CLASS=probable mixed matches to multiple classes: RYDTE;D...K;H+ pump;PR,XR,ActR; bacteria,archaea|RYDTE;D...K;?;NR; Fungi | RYDTD;D...K;H+ pump;BR,AR; bacteria,archaea|RYDSY;D...K;Sensor;Sensory rhodopsin I,II ; bacteria,archaea|RYFSE;D...K;Inward H+ pump; Schizorhodopsin SzR ; bacteria,archaea|RYDTG;D...K;H+ pump;DTG rhodopsin; bacteria,archaea|RYDTS;D...K;H+ pump;DTS rhodopsin; bacteria,archae…	MTKEMNTSKLRRYNIIAGVFHLVQMIAVLALANDFTLPIVARYMSGPPGSTFADPITLFDTPVGLGVALFLGLSAFFHFLVVSPKFFPRYSAGLAQNRNYFRWVEYSISSSVMIVLIAQICGVTDVVAIISIFGVNASMILFGWLQEKYETPGNGGWIPFIFGCIAGIVPWLGLIFYVLAIGGPSEAKAPAFVYGIVVSLFVLFNTFAVVQYLQYKKVGKWSDYLRGEKTYITLSLIAKSALAWQVFVGTLFE
HRSG-H1-bin-52	2205958	47_1	no	d__Bacteria;p__Bacteroidota;c__Bacteroidia;o__Chitinophagales;f__Chitinophagaceae;g__UBA8137;s__	HRSG-H1-C31152-cds1750|HRSG-H1-C31152	240	OUTSIDE-INSIDE	TM3=RYDTE	TM7=DAVNK	residue93,L,green-light absorbing	Type-1 rhodopsin	CLASS=probable mixed matches to multiple classes: RYDTE;D...K;H+ pump;PR,XR,ActR; bacteria,archaea|RYDTE;D...K;?;NR; Fungi | RYDTD;D...K;H+ pump;BR,AR; bacteria,archaea|RYDSY;D...K;Sensor;Sensory rhodopsin I,II ; bacteria,archaea|RYFSE;D...K;Inward H+ pump; Schizorhodopsin SzR ; bacteria,archaea|RYDTG;D...K;H+ pump;DTG rhodopsin; bacteria,archaea|RYDTS;D...K;H+ pump;DTS rhodopsin; bacteria,archae…	MIKEINASSIRRYNIIAGIFHLAQMLVVLSLANDFTLPIVARYMAGPPGSTFAQPITLLNTPVGLAVAIFLGLSAFFHFLVASPQYFGRYQAGIAAQRNYFRWVEYSISSSVMIVLISQICGITDVAAIVAIFGVNASMILFGWLQEKYETPGNGGWLPFIFGCIAGIVPWLGLVFYIFAIGGPGDTKAPAFVYGIVISLFVLFNTFAVVQYLQYKKVGKWSDYIRGEKTYITLSLIAKSALAWQIFASTLIQ
HRSG-H13-bin-68	2204021	96_1	no	d__Bacteria;p__Bacteroidota;c__Bacteroidia;o__Flavobacteriales;f__Flavobacteriaceae;g__Flavobacterium;s__	HRSG-H13-C37336-cds1761|HRSG-H13-C37336	241	OUTSIDE-INSIDE	TM3=RYDTE	TM7=DAINK	residue93,L,green-light absorbing	Type-1 rhodopsin	CLASS=probable mixed matches to multiple classes: RYDTE;D...K;H+ pump;PR,XR,ActR; bacteria,archaea|RYDTE;D...K;?;NR; Fungi | RYDTD;D...K;H+ pump;BR,AR; bacteria,archaea|RYDSY;D...K;Sensor;Sensory rhodopsin I,II ; bacteria,archaea|RYFSE;D...K;Inward H+ pump; Schizorhodopsin SzR ; bacteria,archaea|RYDTG;D...K;H+ pump;DTG rhodopsin; bacteria,archaea|RYDTS;D...K;H+ pump;DTS rhodopsin; bacteria,archae…	MIFKNNQAKKLRRFNIIMGSVHLLQATIMLIILNYSLKIPIITRFFDVAPDGDFTFATKILVDIPIAVVGPLFLLVAAFFHLFVASPMYYRRYEANIKNGINPMRWLEYSISSSLMITVLLMMGGLNELPSVVFVFTLNFLMNIWGLEMERYNQLTKKTSWFPFNIGIIAGIVPWIIGGIYFWASTSNIADSIPWYAKLGFLLTFLLFNTFAVNMWLQYKKIGKWKDYAYGERAYVWLSLIAKSLLAWIIVLGTLSSKN
HRS-HS13-bin-32	2201969	47_1	no	d__Bacteria;p__Bacteroidota;c__Bacteroidia;o__Chitinophagales;f__Chitinophagaceae;g__UBA8137;s__	HRS-HS13-C19203-cds1602|HRS-HS13-C19203	240	OUTSIDE-INSIDE	TM3=RYDTE	TM7=DAVNK	residue93,L,green-light absorbing	Type-1 rhodopsin	CLASS=probable mixed matches to multiple classes: RYDTE;D...K;H+ pump;PR,XR,ActR; bacteria,archaea|RYDTE;D...K;?;NR; Fungi | RYDTD;D...K;H+ pump;BR,AR; bacteria,archaea|RYDSY;D...K;Sensor;Sensory rhodopsin I,II ; bacteria,archaea|RYFSE;D...K;Inward H+ pump; Schizorhodopsin SzR ; bacteria,archaea|RYDTG;D...K;H+ pump;DTG rhodopsin; bacteria,archaea|RYDTS;D...K;H+ pump;DTS rhodopsin; bacteria,archae…	MIFKNNQAKKLRRFNIIMGSVHLLQATIMLIILNYSLKIPIITRFFDVAPDGDFTFATKILVDIPIAVVGPLFLLVAAFFHLFVASPMYYRRYEANIKKGINPMRWLEYSISSSLMITVLLMMGGLNELPSVVFVFTLNFLMNIWGLEMERYNQLTKKTSWFPFNIGIIAGIVPWIIGGIYFWASTSNIADSIPWYAKLGFLLTFLLFNTFAVNMWLQYKKIGKWKDYAYGERAYVWLSLIAKSLLAWIIVLGTLSSKN
HRS-ES9-bin-67	2198994	103_1	no	d__Bacteria;p__Bacteroidota;c__Bacteroidia;o__Flavobacteriales;f__Flavobacteriaceae;g__Flavobacterium;s__	HRS-ES9-C3677-cds1558|HRS-ES9-C3677	241	OUTSIDE-INSIDE	TM3=RYDTE	TM7=DAINK	residue93,L,green-light absorbing	Type-1 rhodopsin	CLASS=probable mixed matches to multiple classes: RYDTE;D...K;H+ pump;PR,XR,ActR; bacteria,archaea|RYDTE;D...K;?;NR; Fungi | RYDTD;D...K;H+ pump;BR,AR; bacteria,archaea|RYDSY;D...K;Sensor;Sensory rhodopsin I,II ; bacteria,archaea|RYFSE;D...K;Inward H+ pump; Schizorhodopsin SzR ; bacteria,archaea|RYDTG;D...K;H+ pump;DTG rhodopsin; bacteria,archaea|RYDTS;D...K;H+ pump;DTS rhodopsin; bacteria,archae…	MSKEITSAGLRRTNIIAGIFHLLQMVAVLALSSDFSLPITAKYMSGPPGTTYAEPIVLFNTPIGLTVGIFLGLSALAHFIVASPKFFPRYSAGLAQKRNYFRWVEYSISSSVMIVLIAQVTGVSEISAIISIFGVNASMILFGWLQEKYEQPGSGGWLPFIFGCITGIVPWIALLFHVFAIGGPSNAKAPAFVYVIVLTIFLFFNSFALVQWLQYKKVGKWSDYMRGERTYITLSLIAKSALAWQIFANTLIP
HRS-HS12-bin-212	2197097	47_1	no	d__Bacteria;p__Bacteroidota;c__Bacteroidia;o__Chitinophagales;f__Chitinophagaceae;g__UBA8137;s__	HRS-HS12-C8510-cds1338|HRS-HS12-C8510	240	OUTSIDE-INSIDE	TM3=RYDTE	TM7=DAVNK	residue93,L,green-light absorbing	Type-1 rhodopsin	CLASS=probable mixed matches to multiple classes: RYDTE;D...K;H+ pump;PR,XR,ActR; bacteria,archaea|RYDTE;D...K;?;NR; Fungi | RYDTD;D...K;H+ pump;BR,AR; bacteria,archaea|RYDSY;D...K;Sensor;Sensory rhodopsin I,II ; bacteria,archaea|RYFSE;D...K;Inward H+ pump; Schizorhodopsin SzR ; bacteria,archaea|RYDTG;D...K;H+ pump;DTG rhodopsin; bacteria,archaea|RYDTS;D...K;H+ pump;DTS rhodopsin; bacteria,archae…	MSKEITSQSLRKVNIFAGILHLAQMVAVLALSSDFTLPINATYMTGPPGTSFAEPITLFETPIGLTVAIFLGLSALAHFIVASPQFFPRYSAGIAAKRNYFRWVEYSISSSVMIVLIAQVTGVAEISAIISIFGVNASMILFGWLQEKYENPGSGGWLPFIFGCITGIVPWIALLFYVFSIGGPSDASAPAFVYGIVLTIFIFFNSFALVQWLQYKKVGKWSDYIRGERTYITLSLIAKSALAWQIFANTLIPV
HRS-HS13-bin-109	2195381	223_2	yes	d__Bacteria;p__Actinobacteriota;c__Actinobacteria;o__Mycobacteriales;f__Mycobacteriaceae;g__Mycolicibacterium;s__	HRS-HS13-C37404-cds1858|HRS-HS13-C37404	258	OUTSIDE-INSIDE	TM3=RYDTG	TM7=DLTAK	residue93,L,green-light absorbing	Type-1 rhodopsin	CLASS=probable mixed matches to multiple classes: RYDTG;D...K;H+ pump;DTG rhodopsin; bacteria,archaea | RYDTD;D...K;H+ pump;BR,AR; bacteria,archaea|RYDSY;D...K;Sensor;Sensory rhodopsin I,II ; bacteria,archaea|RYFSE;D...K;Inward H+ pump; Schizorhodopsin SzR ; bacteria,archaea|RYDTG;D...K;H+ pump;DTG rhodopsin; bacteria,archaea|RYDTS;D...K;H+ pump;DTS rhodopsin; bacteria,archaea|RYTSD;D...K;Cl- pum…	MSKPITATSLRKVNIYAGVLHLAQMIAVLALSSDFSLPINATYMSGPPGTTYAAPVTLFETPIGLTVAIFLGLSSLAHFIVASPKFFPRYSAGLAAKRNYFRWVEYSISSSVMIVLIAQVTGVADITAIISIFGVNASMILFGWLQEKYENPGSGGWLPYIFGCITGLVPWLALCFYVFGIGGAGETKAPTFVYVIVLTIFLFFNSFALVQFLQYKMVGKWSDYLRGERTYITLSLIAKSALAWQIFANTLIPA
HRS-HS13-bin-109	2195381	223_2	yes	d__Bacteria;p__Actinobacteriota;c__Actinobacteria;o__Mycobacteriales;f__Mycobacteriaceae;g__Mycolicibacterium;s__	HRS-HS13-C9225-cds319|HRS-HS13-C9225	272	OUTSIDE-INSIDE	TM3=RYDTE	TM7=DILAK	residue93,L,green-light absorbing	Type-1 rhodopsin	CLASS=probable mixed matches to multiple classes: RYDTE;D...K;H+ pump;PR,XR,ActR; bacteria,archaea|RYDTE;D...K;?;NR; Fungi | RYDTD;D...K;H+ pump;BR,AR; bacteria,archaea|RYDSY;D...K;Sensor;Sensory rhodopsin I,II ; bacteria,archaea|RYFSE;D...K;Inward H+ pump; Schizorhodopsin SzR ; bacteria,archaea|RYDTG;D...K;H+ pump;DTG rhodopsin; bacteria,archaea|RYDTS;D...K;H+ pump;DTS rhodopsin; bacteria,archae…	MSKEITSAGLRRTNIIAGIFHLLQMIAVLSLSSDFSLPITAKYMSGPPGSTYAEPVVLFNTPIGLTVAIFLGLSALAHFIVASPKFFPRYSAGLAQKRNYFRWVEYSISSSVMIVLIAQVTGVSEISAIISIFGVNASMILFGWLQEKYEQPGNGGWLPFIFGCITGIVPWIALLFHVFAIGGPSNAKAPAFVYVIVLTIFLFFNSFALVQWLQYKKVGKWSDYMRGERTYITLSLIAKSALAWQIFANTLIPV
HRSG-E4-bin-80	2195198	47_1	no	d__Bacteria;p__Bacteroidota;c__Bacteroidia;o__Chitinophagales;f__Chitinophagaceae;g__UBA8137;s__	HRSG-E4-C26565-cds1808|HRSG-E4-C26565	240	OUTSIDE-INSIDE	TM3=RYDTE	TM7=DAVNK	residue93,L,green-light absorbing	Type-1 rhodopsin	CLASS=probable mixed matches to multiple classes: RYDTE;D...K;H+ pump;PR,XR,ActR; bacteria,archaea|RYDTE;D...K;?;NR; Fungi | RYDTD;D...K;H+ pump;BR,AR; bacteria,archaea|RYDSY;D...K;Sensor;Sensory rhodopsin I,II ; bacteria,archaea|RYFSE;D...K;Inward H+ pump; Schizorhodopsin SzR ; bacteria,archaea|RYDTG;D...K;H+ pump;DTG rhodopsin; bacteria,archaea|RYDTS;D...K;H+ pump;DTS rhodopsin; bacteria,archae…	MSKPITATSLRKVNIYAGVLHLAQMIAVLALSSDFTLPINATYMSGPPGTTYAAPVTLFETPIGLTVAIFLGLSSLAHFIVASPKFFPRYSAGLAAKRNYFRWVEYSISSSVMIVLIAQVTGVADITAIISIFGVNASMILFGWLQEKYENPGSGGWLPYIFGCITGIIPWLALCFYVFGIGGAGETKAPTFVYVIVLTIFLFFNSFALVQFLQYKMVGKWSDYLRGERTYITLSLIAKSALAWQIFANTLIPA
HRSG-E13-bin-22	2191634	69_0	yes	d__Bacteria;p__Bacteroidota;c__Bacteroidia;o__Chitinophagales;f__Chitinophagaceae;g__Ferruginibacter;s__	HRSG-E13-C2771-cds1412|HRSG-E13-C2771	238	OUTSIDE-INSIDE	TM3=RYDTE	TM7=DAINK	residue93,L,green-light absorbing	Type-1 rhodopsin	CLASS=probable mixed matches to multiple classes: RYDTE;D...K;H+ pump;PR,XR,ActR; bacteria,archaea|RYDTE;D...K;?;NR; Fungi | RYDTD;D...K;H+ pump;BR,AR; bacteria,archaea|RYDSY;D...K;Sensor;Sensory rhodopsin I,II ; bacteria,archaea|RYFSE;D...K;Inward H+ pump; Schizorhodopsin SzR ; bacteria,archaea|RYDTG;D...K;H+ pump;DTG rhodopsin; bacteria,archaea|RYDTS;D...K;H+ pump;DTS rhodopsin; bacteria,archae…	MKKPITAQSLRKTNLLAGILHLGQMIAVLALSNDFSLPITATYMSGPPGSTFAAPVVLFNTPIGLTVAIFLGLSALAHFVVASPQFFGRYSQGIAEQRNYFRWVEYAISSSVMIVLIAQVTGVAEISAIIAIFGVNSSMILFGWLQEKYETPGSGGWLPFIFGCIAGIVPWVVLLFYVLSIGGVGETSAPTFVYGIVFTIFVFFNSFALVQWLQYKKVGKWSDYIRGERTYITLSLIAKSALAWQIFANTLIS
HRS-ES4-bin-126	2187972	50_1	yes	d__Bacteria;p__Bacteroidota;c__Bacteroidia;o__Chitinophagales;f__Chitinophagaceae;g__UBA8137;s__	HRS-ES4-C288-cds341|HRS-ES4-C288	241	OUTSIDE-INSIDE	TM3=RYDTE	TM7=DAVNK	residue93,L,green-light absorbing	Type-1 rhodopsin	CLASS=probable mixed matches to multiple classes: RYDTE;D...K;H+ pump;PR,XR,ActR; bacteria,archaea|RYDTE;D...K;?;NR; Fungi | RYDTD;D...K;H+ pump;BR,AR; bacteria,archaea|RYDSY;D...K;Sensor;Sensory rhodopsin I,II ; bacteria,archaea|RYFSE;D...K;Inward H+ pump; Schizorhodopsin SzR ; bacteria,archaea|RYDTG;D...K;H+ pump;DTG rhodopsin; bacteria,archaea|RYDTS;D...K;H+ pump;DTS rhodopsin; bacteria,archae…	MKKPITAQSLRKTNLLAGILHLGQMIAVLALSNDFSLPITATYMSGPPGSTFAAPVVLFNTPIGLTVAIFLGLSALAHFVVASPQFFGRYSQGIAEQRNYFRWVEYAISSSVMIVLIAQVTGVAEISAIIAIFGVNSSMILFGWLQEKYETPGSGGWLPFIFGCIAGIVPWVVLLFYVLSIGGVGETSAPTFVYGIVFTIFVFFNSFALVQWLQYKKVGKWSDYIRGERTYITLSLIAKSALAWQIFANTLIS
HRSG-E1-bin-73	2186390	15_3	yes	d__Bacteria;p__Bacteroidota;c__Bacteroidia;o__AKYH767;f__;g__;s__	HRSG-E1-C13750-cds1238|HRSG-E1-C13750	239	OUTSIDE-INSIDE	TM3=RYDTE	TM7=DAINK	residue93,L,green-light absorbing	Type-1 rhodopsin	CLASS=probable mixed matches to multiple classes: RYDTE;D...K;H+ pump;PR,XR,ActR; bacteria,archaea|RYDTE;D...K;?;NR; Fungi | RYDTD;D...K;H+ pump;BR,AR; bacteria,archaea|RYDSY;D...K;Sensor;Sensory rhodopsin I,II ; bacteria,archaea|RYFSE;D...K;Inward H+ pump; Schizorhodopsin SzR ; bacteria,archaea|RYDTG;D...K;H+ pump;DTG rhodopsin; bacteria,archaea|RYDTS;D...K;H+ pump;DTS rhodopsin; bacteria,archae…	MSKEITSAGLRRTNIIAGIFHLLQMAAVLALSSDFSLPITATYMSGPPGTTYADPVVLFNTPIGLTVGIFLGLSALAHFIVASPQFFPRYSAGLAQKRNYFRWVEYSISSSVMIVLIAQVTGVAEITAIISIFGVNASMILFGWLQEKYEQPGNGGWLPFIFGCITGIVPWIALIFYVFGIGGAGETKAPTFVYIIVLTIFLFFNSFALVQWLQYKKVGKWSDYMRGERTYITLSLIAKSALAWQIFANTLIPT
HRSG-E2-bin-99	2184067	96_1	no	d__Bacteria;p__Bacteroidota;c__Bacteroidia;o__Flavobacteriales;f__Flavobacteriaceae;g__Flavobacterium;s__	HRSG-E2-C17372-cds1561|HRSG-E2-C17372	241	OUTSIDE-INSIDE	TM3=RYDTE	TM7=DAINK	residue93,L,green-light absorbing	Type-1 rhodopsin	CLASS=probable mixed matches to multiple classes: RYDTE;D...K;H+ pump;PR,XR,ActR; bacteria,archaea|RYDTE;D...K;?;NR; Fungi | RYDTD;D...K;H+ pump;BR,AR; bacteria,archaea|RYDSY;D...K;Sensor;Sensory rhodopsin I,II ; bacteria,archaea|RYFSE;D...K;Inward H+ pump; Schizorhodopsin SzR ; bacteria,archaea|RYDTG;D...K;H+ pump;DTG rhodopsin; bacteria,archaea|RYDTS;D...K;H+ pump;DTS rhodopsin; bacteria,archae…	MSKEITSAGLRRTNIIAGIFHLLQMAAVLALSSDFSLPITATYMSGPPGTTYADPVVLFNTPIGLTVGIFLGLSALAHFIVASPQFFPRYSAGLAQKRNYFRWVEYSISSSVMIVLIAQVTGVAEITAIISIFGVNASMILFGWLQEKYEQPGNGGWLPFIFGCITGIVPWIALIFYVFGIGGAGETKAPTFVYIIVLTIFLFFNSFALVQWLQYKKVGKWSDYMRGERTYITLSLIAKSALAWQIFANTLIPT
HRS-ES12-bin-91	2177855	62_1	no	d__Bacteria;p__Bacteroidota;c__Bacteroidia;o__Chitinophagales;f__Chitinophagaceae;g__UBA1930;s__	HRS-ES12-C12999-cds1532|HRS-ES12-C12999	240	OUTSIDE-INSIDE	TM3=RYDTE	TM7=DAVNK	residue93,L,green-light absorbing	Type-1 rhodopsin	CLASS=probable mixed matches to multiple classes: RYDTE;D...K;H+ pump;PR,XR,ActR; bacteria,archaea|RYDTE;D...K;?;NR; Fungi | RYDTD;D...K;H+ pump;BR,AR; bacteria,archaea|RYDSY;D...K;Sensor;Sensory rhodopsin I,II ; bacteria,archaea|RYFSE;D...K;Inward H+ pump; Schizorhodopsin SzR ; bacteria,archaea|RYDTG;D...K;H+ pump;DTG rhodopsin; bacteria,archaea|RYDTS;D...K;H+ pump;DTS rhodopsin; bacteria,archae…	MSKEITSAGLRRTNIIAGIFHLLQMAAVLALSSDFSLPITATYMSGPPGTTYADPVVLFNTPIGLTVGIFLGLSALAHFIVASPQFFPRYSAGLAQKRNYFRWVEYSISSSVMIVLIAQVTGVAEITAIISIFGVNASMILFGWLQEKYEQPGNGGWLPFIFGCITGIVPWIALIFYVFGIGGAGETKAPTFVYIIVLTIFLFFNSFALVQWLQYKKVGKWSDYMRGERTYITLSLIAKSALAWQIFANTLIPT
HRS-HS9-bin-114	2175698	47_1	no	d__Bacteria;p__Bacteroidota;c__Bacteroidia;o__Chitinophagales;f__Chitinophagaceae;g__UBA8137;s__	HRS-HS9-C21140-cds1545|HRS-HS9-C21140	240	OUTSIDE-INSIDE	TM3=RYDTE	TM7=DAVNK	residue93,L,green-light absorbing	Type-1 rhodopsin	CLASS=probable mixed matches to multiple classes: RYDTE;D...K;H+ pump;PR,XR,ActR; bacteria,archaea|RYDTE;D...K;?;NR; Fungi | RYDTD;D...K;H+ pump;BR,AR; bacteria,archaea|RYDSY;D...K;Sensor;Sensory rhodopsin I,II ; bacteria,archaea|RYFSE;D...K;Inward H+ pump; Schizorhodopsin SzR ; bacteria,archaea|RYDTG;D...K;H+ pump;DTG rhodopsin; bacteria,archaea|RYDTS;D...K;H+ pump;DTS rhodopsin; bacteria,archae…	MAKEITSSSLRRINIIAGVLHFAQMAAVLALSSDFTLPITARYMSGPPGSTYGDLIVLWDAPLAIGVAIFLALSSLAHFIVVSPKFFPRYIAGLAAHRNFFRWVEYSISSSVMIVLIAQVTGISDITALISIFGVNASMILFGWLQEKYEEPGNGGWIPFIFGCIAGIVPWLALAFYVFAIGGAGENKAPTFVYFIVLTIFIFFNSFALVQWLQYKKVGKWSDYLRGERTYITLSLIAKSALAWQIFANTLIP
HRSG-H1-bin-92	2175352	226_1	no	d__Bacteria;p__Actinobacteriota;c__Actinobacteria;o__Nanopelagicales;f__;g__;s__	HRSG-H1-C6050-cds1052|HRSG-H1-C6050	265	INSIDE-OUTSIDE	TM3=RWESL	TM7=SLVAK	residue93,L,green-light absorbing	Heliorhodopsin	CLASS=perfect match to class; RWES.;S...K;PDE;HeR; monoderms	MRKEITAGSLRRTNILAGILHLVQMVVVLALSNDFALPITATYMSGPPGSTFAPPVVLFSTPVGLTVAIFLGLSALAHFIVASPQFFPRYSAGIAAKRNYFRWVEYAVSSSVMIVLIAQVTGVSEISAIISIFGVNASMILFGWLQEKYETPGNGGWVPFIFGCITGLVPWVALVFYVFSIGGVGETSAPAFVYGIVFTIFVFFNSFALVQWLQYKKVGKWSDYIRGERTYITLSLIAKSALAWQIFANTLIPS
HRS-ES5-bin-124	2173969	96_1	no	d__Bacteria;p__Bacteroidota;c__Bacteroidia;o__Flavobacteriales;f__Flavobacteriaceae;g__Flavobacterium;s__	HRS-ES5-C838-cds347|HRS-ES5-C838	241	OUTSIDE-INSIDE	TM3=RYDTE	TM7=DAINK	residue93,L,green-light absorbing	Type-1 rhodopsin	CLASS=probable mixed matches to multiple classes: RYDTE;D...K;H+ pump;PR,XR,ActR; bacteria,archaea|RYDTE;D...K;?;NR; Fungi | RYDTD;D...K;H+ pump;BR,AR; bacteria,archaea|RYDSY;D...K;Sensor;Sensory rhodopsin I,II ; bacteria,archaea|RYFSE;D...K;Inward H+ pump; Schizorhodopsin SzR ; bacteria,archaea|RYDTG;D...K;H+ pump;DTG rhodopsin; bacteria,archaea|RYDTS;D...K;H+ pump;DTS rhodopsin; bacteria,archae…	MRKEITAGSLRRTNILAGILHLVQMVVVLALSNDFALPITATYMSGPPGSTFAPPVVLFSTPVGLTVAIFLGLSALAHFIVASPQFFPRYSAGIAAKRNYFRWVEYAVSSSVMIVLIAQVTGVSEISAIISIFGVNASMILFGWLQEKYETPGNGGWVPFIFGCITGLVPWVALVFYVFSIGGVGETSAPAFVYGIVFTIFVFFNSFALVQWLQYKKVGKWSDYIRGERTYITLSLIAKSALAWQIFANTLIPS
HRS-HS13-bin-77	2172996	291_1	yes	d__Bacteria;p__Actinobacteriota;c__Acidimicrobiia;o__IMCC26256;f__IMCC26256;g__IMCC26256;s__	HRS-HS13-C4749-cds1094|HRS-HS13-C4749	253	INSIDE-OUTSIDE	TM3=RWESV	TM7=SLVAK	residue93,L,green-light absorbing	Heliorhodopsin	CLASS=perfect match to class; RWES.;S...K;PDE;HeR; monoderms	MRKEITAGSLRRTNILAGILHLVQMVVVLALSNDFALPITATYMSGPPGSTFAPPVVLFSTPVGLTVAIFLGLSALAHFIVASPQFFPRYSAGIAAKRNYFRWVEYAVSSSVMIVLIAQVTGVSEISAIISIFGVNASMILFGWLQEKYETPGNGGWVPFIFGCITGLVPWVALVFYVFSIGGVGETSAPAFVYGIVFTIFVFFNSFALVQWLQYKKVGKWSDYIRGERTYITLSLIAKSALAWQIFANTLIPS
HRS-ES1-bin-167	2167280	226_1	no	d__Bacteria;p__Actinobacteriota;c__Actinobacteria;o__Nanopelagicales;f__;g__;s__	HRS-ES1-C40314-cds1643|HRS-ES1-C40314	265	INSIDE-OUTSIDE	TM3=RWESL	TM7=SLVAK	residue93,L,green-light absorbing	Heliorhodopsin	CLASS=perfect match to class; RWES.;S...K;PDE;HeR; monoderms	MRKPITTQSLRRTNVLAGTLHLAQMIAVLALSNDFALPITATYMSGPPGSSFAAPVVLFSTPVGLTVAIFLGLSALAHFIVASPQFFGRYSAGIAAQRNYFRWVEYAISSSVMIVLIAQVTGVAEISSIISIFGVNASMILFGWLQEKYETPGNGGWLPFIFGCIAGVVPWLVLLFYVFSIGGVSDTSAPAFVYGIVFTIFVFFNSFALVQWLQYKKVGKWSDYIRGERTYITLSLIAKSALAWQIFANTLIPS
HRS-ES10-bin-55	2166815	85_2	yes	d__Bacteria;p__Bacteroidota;c__Bacteroidia;o__Flavobacteriales;f__Flavobacteriaceae;g__Flavobacterium;s__	HRS-ES10-C11318-cds1622|HRS-ES10-C11318	235	OUTSIDE-INSIDE	TM3=RYDTE	TM7=DAVNK	residue93,L,green-light absorbing	Type-1 rhodopsin	CLASS=probable mixed matches to multiple classes: RYDTE;D...K;H+ pump;PR,XR,ActR; bacteria,archaea|RYDTE;D...K;?;NR; Fungi | RYDTD;D...K;H+ pump;BR,AR; bacteria,archaea|RYDSY;D...K;Sensor;Sensory rhodopsin I,II ; bacteria,archaea|RYFSE;D...K;Inward H+ pump; Schizorhodopsin SzR ; bacteria,archaea|RYDTG;D...K;H+ pump;DTG rhodopsin; bacteria,archaea|RYDTS;D...K;H+ pump;DTS rhodopsin; bacteria,archae…	MTKTITAQSLRKTNVLAGILHLGQMIAVLALSNDFALPITATYMSGPPGSSFAPPVVLFSTPVGLTVAIFLGLSALAHFIVASPQFFGRYSAGIAAQRNYFRWVEYEISSSVMIVLIAQVTGVADISAIISIFGVNASMILFGWLQEKYETPGNGGWLPFIFGCIAGLVPWLVLLFYVFSIGGVSDTSAPAFVYGIVFTIFVFFNSFALVQWLQYKKVGKWSDYIRGERTYITLSLIAKSALAWQIFANTLIPT
HRS-ES10-bin-55	2166815	85_2	yes	d__Bacteria;p__Bacteroidota;c__Bacteroidia;o__Flavobacteriales;f__Flavobacteriaceae;g__Flavobacterium;s__	HRS-ES10-C4891-cds1208|HRS-ES10-C4891	241	OUTSIDE-INSIDE	TM3=RYDTE	TM7=DAINK	residue93,L,green-light absorbing	Type-1 rhodopsin	CLASS=probable mixed matches to multiple classes: RYDTE;D...K;H+ pump;PR,XR,ActR; bacteria,archaea|RYDTE;D...K;?;NR; Fungi | RYDTD;D...K;H+ pump;BR,AR; bacteria,archaea|RYDSY;D...K;Sensor;Sensory rhodopsin I,II ; bacteria,archaea|RYFSE;D...K;Inward H+ pump; Schizorhodopsin SzR ; bacteria,archaea|RYDTG;D...K;H+ pump;DTG rhodopsin; bacteria,archaea|RYDTS;D...K;H+ pump;DTS rhodopsin; bacteria,archae…	MTKTITAQSLRKTNVLAGILHLGQMIAVLALSNDFALPITATYMSGPPGSSFAPPVVLFSTPVGLTVAIFLGLSALAHFIVASPQFFGRYSAGIAAQRNYFRWVEYEISSSVMIVLIAQVTGVADISAIISIFGVNASMILFGWLQEKYETPGNGGWLPFIFGCIAGLVPWLVLLFYVFSIGGVSDTSAPAFVYGIVFTIFVFFNSFALVQWLQYKKVGKWSDYIRGERTYITLSLIAKSALAWQIFANTLIPT
HRS-ES11-bin-39	2161701	121_1	no	d__Bacteria;p__Bacteroidota;c__Bacteroidia;o__Cytophagales;f__Spirosomaceae;g__UBA6715;s__	HRS-ES11-C1228-cds617|HRS-ES11-C1228	241	OUTSIDE-INSIDE	TM3=RYDTE	TM7=DAVNK	residue93,L,green-light absorbing	Type-1 rhodopsin	CLASS=probable mixed matches to multiple classes: RYDTE;D...K;H+ pump;PR,XR,ActR; bacteria,archaea|RYDTE;D...K;?;NR; Fungi | RYDTD;D...K;H+ pump;BR,AR; bacteria,archaea|RYDSY;D...K;Sensor;Sensory rhodopsin I,II ; bacteria,archaea|RYFSE;D...K;Inward H+ pump; Schizorhodopsin SzR ; bacteria,archaea|RYDTG;D...K;H+ pump;DTG rhodopsin; bacteria,archaea|RYDTS;D...K;H+ pump;DTS rhodopsin; bacteria,archae…	MTKTITAQSLRKTNVLAGILHLGQMIAVLALSNDFALPITATYMSGPPGSSFAPPVVLFSTPVGLTVAIFLGLSALAHFIVASPQFFGRYSAGIAAQRNYFRWVEYEISSSVMIVLIAQVTGVADISAIISIFGVNASMILFGWLQEKYETPGNGGWLPFIFGCIAGLVPWLVLLFYVFSIGGVSDTSAPAFVYGIVFTIFVFFNSFALVQWLQYKKVGKWSDYIRGERTYITLSLIAKSALAWQIFANTLIPT
HRS-ES8-bin-109	2161660	404_1	no	d__Bacteria;p__Proteobacteria;c__Alphaproteobacteria;o__Sphingomonadales;f__Sphingomonadaceae;g__Ga0077559;s__	HRS-ES8-C3612-cds957|HRS-ES8-C3612	251	OUTSIDE-INSIDE	TM3=RYDTE	TM7=DLIAK	residue93,L,green-light absorbing	Type-1 rhodopsin	CLASS=probable mixed matches to multiple classes: RYDTE;D...K;H+ pump;PR,XR,ActR; bacteria,archaea|RYDTE;D...K;?;NR; Fungi | RYDTD;D...K;H+ pump;BR,AR; bacteria,archaea|RYDSY;D...K;Sensor;Sensory rhodopsin I,II ; bacteria,archaea|RYFSE;D...K;Inward H+ pump; Schizorhodopsin SzR ; bacteria,archaea|RYDTG;D...K;H+ pump;DTG rhodopsin; bacteria,archaea|RYDTS;D...K;H+ pump;DTS rhodopsin; bacteria,archae…	MMSTNNVVANGVTSEKLINVRKWNIALTILHLGQAIAVLLLTNDFAIKVLSSFPAGPPGTEGLVTSTLFEVRIGWVIAAFLALAGLDHLITSTFARKTYENDLKNGINRFRWAEYSISATLMVVVISMYWGILTLAALVAVVGANFAMILFGWLQEKMNPPGRTSTTMMPFWFGTLAGIAPWLAMLVNISQIPLDDAPAGLVVIQIVQAIFFFCFGLNQWLQYRGIGKWSSYMFGEKTYLILSLGAKSLLAWQIFAVSLIPITN
HRS-ES6-bin-127	2153778	125_1	no	d__Bacteria;p__Bacteroidota;c__Bacteroidia;o__Cytophagales;f__Spirosomaceae;g__UBA6715;s__	HRS-ES6-C2365-cds471|HRS-ES6-C2365	240	OUTSIDE-INSIDE	TM3=RYDTE	TM7=DAVNK	residue93,L,green-light absorbing	Type-1 rhodopsin	CLASS=probable mixed matches to multiple classes: RYDTE;D...K;H+ pump;PR,XR,ActR; bacteria,archaea|RYDTE;D...K;?;NR; Fungi | RYDTD;D...K;H+ pump;BR,AR; bacteria,archaea|RYDSY;D...K;Sensor;Sensory rhodopsin I,II ; bacteria,archaea|RYFSE;D...K;Inward H+ pump; Schizorhodopsin SzR ; bacteria,archaea|RYDTG;D...K;H+ pump;DTG rhodopsin; bacteria,archaea|RYDTS;D...K;H+ pump;DTS rhodopsin; bacteria,archae…	MSKKIDLNKQIQDIYKVSIVVYAILALAVVTMVSKVTYQLTWGFLAKDELASKTSAVLVPGSQPAFDLQIRSAILIVLVLSIIVPYLYIMRLQKQHQQAMKNRVLTLRWIDLGITTAIMVMIIAVLSGVTDIFTLKLIAGLMATTCFLGWMAERQAKEAKKLVMPTFIASLVTGSLPWMLIFGYAVATPFLAAVRAPWYIYALYVSSLGSFTLLALNQLLQNTGYKQWKDYSFIERNYALISLFSKTAFAVILIIGLKK
HRS-ES1-bin-420	2151142	223_1	no	d__Bacteria;p__Actinobacteriota;c__Actinobacteria;o__Mycobacteriales;f__Mycobacteriaceae;g__Mycolicibacterium;s__	HRS-ES1-C27464-cds774|HRS-ES1-C27464	258	OUTSIDE-INSIDE	TM3=RYDTG	TM7=DLTAK	residue93,L,green-light absorbing	Type-1 rhodopsin	CLASS=probable mixed matches to multiple classes: RYDTG;D...K;H+ pump;DTG rhodopsin; bacteria,archaea | RYDTD;D...K;H+ pump;BR,AR; bacteria,archaea|RYDSY;D...K;Sensor;Sensory rhodopsin I,II ; bacteria,archaea|RYFSE;D...K;Inward H+ pump; Schizorhodopsin SzR ; bacteria,archaea|RYDTG;D...K;H+ pump;DTG rhodopsin; bacteria,archaea|RYDTS;D...K;H+ pump;DTS rhodopsin; bacteria,archaea|RYTSD;D...K;Cl- pum…	MTEPSVQDQNTQSGSTLASGVTPERLAGLRVWNLGLSVLHAAQAVLILVMAGNFAITVTSTFPQGPPGTRLTTPEGLFDVAIGPAIAVFLFLAAFDHFATATFARRTYERDLGRGINRFRWVEYSLSATLMVVLIAFYSGITDITTVLAIAGANVAMILFGWLQERMNPPGRTSTTMMPFWFGTVAGVAPWVAIWVNVIGAPQVPGFVYGIVIAELVFFFSFGLNQWLQYRGIGRWRDYAYGEKTYLVLSLAAKSLLAWQIYGGSLAK
HRS-ES1-bin-420	2151142	223_1	no	d__Bacteria;p__Actinobacteriota;c__Actinobacteria;o__Mycobacteriales;f__Mycobacteriaceae;g__Mycolicibacterium;s__	HRS-ES1-C47338-cds1301|HRS-ES1-C47338	272	OUTSIDE-INSIDE	TM3=RYDTE	TM7=DILAK	residue93,L,green-light absorbing	Type-1 rhodopsin	CLASS=probable mixed matches to multiple classes: RYDTE;D...K;H+ pump;PR,XR,ActR; bacteria,archaea|RYDTE;D...K;?;NR; Fungi | RYDTD;D...K;H+ pump;BR,AR; bacteria,archaea|RYDSY;D...K;Sensor;Sensory rhodopsin I,II ; bacteria,archaea|RYFSE;D...K;Inward H+ pump; Schizorhodopsin SzR ; bacteria,archaea|RYDTG;D...K;H+ pump;DTG rhodopsin; bacteria,archaea|RYDTS;D...K;H+ pump;DTS rhodopsin; bacteria,archae…	MTQSATPQRNFGSTESIASGVTPERLADLRRWNLGLTVLHAAQAVLILVMASDFAIAVTSTYPQGPPGTRLTTPEAIFDVRIGPAIAVFLLLAAFYHFATATFARRTSEVDLGQRINRFRWLEYSLSATLMLLLIASYSGITDITTVVAIAGANIAMVLFGWLQERMNPPGRTSTTMLPFWFGTIVGIAPWVAIWVNVIGADTVPGFVYGIVIAELVFFFSFGLNQWLQYRGIGRWRDYAFGEKTYIVLSLAAKSVLAWQIYGGSLAN
HRS-HS9-bin-66	2150641	299_1	no	d__Bacteria;p__Actinobacteriota;c__Acidimicrobiia;o__Microtrichales;f__Ilumatobacteraceae;g__;s__	HRS-HS9-C20045-cds1562|HRS-HS9-C20045	263	INSIDE-OUTSIDE	TM3=RWESL	TM7=SLVAK	residue93,L,green-light absorbing	Heliorhodopsin	CLASS=perfect match to class; RWES.;S...K;PDE;HeR; monoderms	MTEPSVQDQNTQSGSTLASGVTPERLAGLRVWNLGLSVLHAAQAVLILVMAGNFAITVTSTFPQGPPGTRLTTPEGLFDVAIGPAIAVFLFLAAFDHFATATFARRTYERDLGRGINRFRWVEYSLSATLMVVLIAFYSGITDITTVLAIAGANVAMILFGWLQERMNPPGRTSTTMMPFWFGTVAGVAPWVAIWVNVIGAPQVPGFVYGIVIAELVFFFSFGLNQWLQYRGIGRWRDYAYGEKTYLVLSLAAKSLLAWQIYGGSLAK
HRS-ES3-bin-29	2148294	125_1	no	d__Bacteria;p__Bacteroidota;c__Bacteroidia;o__Cytophagales;f__Spirosomaceae;g__UBA6715;s__	HRS-ES3-C1521-cds313|HRS-ES3-C1521	240	OUTSIDE-INSIDE	TM3=RYDTE	TM7=DAVNK	residue93,L,green-light absorbing	Type-1 rhodopsin	CLASS=probable mixed matches to multiple classes: RYDTE;D...K;H+ pump;PR,XR,ActR; bacteria,archaea|RYDTE;D...K;?;NR; Fungi | RYDTD;D...K;H+ pump;BR,AR; bacteria,archaea|RYDSY;D...K;Sensor;Sensory rhodopsin I,II ; bacteria,archaea|RYFSE;D...K;Inward H+ pump; Schizorhodopsin SzR ; bacteria,archaea|RYDTG;D...K;H+ pump;DTG rhodopsin; bacteria,archaea|RYDTS;D...K;H+ pump;DTS rhodopsin; bacteria,archae…	MTEPSVQDQNTQSGSTLASGVTPERLAGLRVWNLGLSVLHAAQAVLILVMAGNFAITVTSTFPQGPPGTRLTTPEGLFDVAIGPAIAVFLFLAAFDHFATATFARRTYERDLGRGINRFRWVEYSLSATLMVVLIAFYSGITDITTVLAIAGANVAMILFGWLQERMNPPGRTSTTMMPFWFGTVAGVAPWVAIWVNVIGAPQVPGFVYGIVIAELVFFFSFGLNQWLQYRGIGRWRDYAYGEKTYLVLSLAAKSLLAWQIYGGSLAK
HRSG-E1-bin-112	2146158	47_1	no	d__Bacteria;p__Bacteroidota;c__Bacteroidia;o__Chitinophagales;f__Chitinophagaceae;g__UBA8137;s__	HRSG-E1-C4585-cds1382|HRSG-E1-C4585	240	OUTSIDE-INSIDE	TM3=RYDTE	TM7=DAVNK	residue93,L,green-light absorbing	Type-1 rhodopsin	CLASS=probable mixed matches to multiple classes: RYDTE;D...K;H+ pump;PR,XR,ActR; bacteria,archaea|RYDTE;D...K;?;NR; Fungi | RYDTD;D...K;H+ pump;BR,AR; bacteria,archaea|RYDSY;D...K;Sensor;Sensory rhodopsin I,II ; bacteria,archaea|RYFSE;D...K;Inward H+ pump; Schizorhodopsin SzR ; bacteria,archaea|RYDTG;D...K;H+ pump;DTG rhodopsin; bacteria,archaea|RYDTS;D...K;H+ pump;DTS rhodopsin; bacteria,archae…	MTQSATPQRNFGSTESIASGVTPERLADLRRWNLGLTVLHAAQAVLILVMASDFAIAVTSTYPQGPPGTRLTTPEAIFDVRIGPAIAVFLLLAAFYHFATATFARRTYEVDLGQGINRFRWLEYSLSATLMLLLIASYSGITDITTVVAIAGANIAMVLFGWLQERMNPPGRTSTTMLPFWFGTIVGIAPWVAIWVNVIGADTVPGFVYGIVIAELVFFFSFGLNQWLQYRGIGRWRDYAFGEKTYIVLSLAAKSVLAWQIYGGSLAN
HRSG-H12-bin-11	2144868	297_5	yes	d__Bacteria;p__Actinobacteriota;c__Actinobacteria;o__Nanopelagicales;f__S36-B12;g__;s__	HRSG-H12-C14164-cds783|HRSG-H12-C14164	277	OUTSIDE-INSIDE	TM3=RYDTE	TM7=DVLAK	residue93,L,green-light absorbing	Type-1 rhodopsin	CLASS=probable mixed matches to multiple classes: RYDTE;D...K;H+ pump;PR,XR,ActR; bacteria,archaea|RYDTE;D...K;?;NR; Fungi | RYDTD;D...K;H+ pump;BR,AR; bacteria,archaea|RYDSY;D...K;Sensor;Sensory rhodopsin I,II ; bacteria,archaea|RYFSE;D...K;Inward H+ pump; Schizorhodopsin SzR ; bacteria,archaea|RYDTG;D...K;H+ pump;DTG rhodopsin; bacteria,archaea|RYDTS;D...K;H+ pump;DTS rhodopsin; bacteria,archae…	MTQSATPQRNFGSTESIASGVTPERLADLRRWNLGLTVLHAAQAVLILVMASDFAIAVTSTYPQGPPGTRLTTPEAIFDVRIGPAIAVFLLLAAFYHFATATFARRTYEVDLGQGINRFRWLEYSLSATLMLLLIASYSGITDITTVVAIAGANIAMVLFGWLQERMNPPGRTSTTMLPFWFGTIVGIAPWVAIWVNVIGADTVPGFVYGIVIAELVFFFSFGLNQWLQYRGIGRWRDYAFGEKTYIVLSLAAKSVLAWQIYGGSLAN
HRS-HS6-bin-57	2143982	47_1	no	d__Bacteria;p__Bacteroidota;c__Bacteroidia;o__Chitinophagales;f__Chitinophagaceae;g__UBA8137;s__	HRS-HS6-C5579-cds1253|HRS-HS6-C5579	240	OUTSIDE-INSIDE	TM3=RYDTE	TM7=DAVNK	residue93,L,green-light absorbing	Type-1 rhodopsin	CLASS=probable mixed matches to multiple classes: RYDTE;D...K;H+ pump;PR,XR,ActR; bacteria,archaea|RYDTE;D...K;?;NR; Fungi | RYDTD;D...K;H+ pump;BR,AR; bacteria,archaea|RYDSY;D...K;Sensor;Sensory rhodopsin I,II ; bacteria,archaea|RYFSE;D...K;Inward H+ pump; Schizorhodopsin SzR ; bacteria,archaea|RYDTG;D...K;H+ pump;DTG rhodopsin; bacteria,archaea|RYDTS;D...K;H+ pump;DTS rhodopsin; bacteria,archae…	MTEPSVQDQNTQSGSTLASGVTPERLAGLRVWNLGLSVLHAAQAVLILVMAGNFAITVTSTFPQGPPGTRLTTPEGLFDVAIGPAIAVFLFLAAFDHFATATFARRTYERDLGRGINRFRWVEYSLSATLMVVLIAFYSGITDITTVLAIAGANVAMILFGWLQERMNPPGRTSTTMMPFWFGTVAGVAPWVAIWVNVIGAPQVPGFVYGIVIAELVFFFSFGLNQWLQYRGIGRWRDYAYGEKTYLVLSLAAKSLLAWQIYGGSLAK
HRS-ES13-bin-127	2143422	72_2	yes	d__Bacteria;p__Bacteroidota;c__Bacteroidia;o__Chitinophagales;f__Chitinophagaceae;g__;s__	HRS-ES13-C13248-cds1138|HRS-ES13-C13248	242	OUTSIDE-INSIDE	TM3=RYDTE	TM7=DAVNK	residue93,L,green-light absorbing	Type-1 rhodopsin	CLASS=probable mixed matches to multiple classes: RYDTE;D...K;H+ pump;PR,XR,ActR; bacteria,archaea|RYDTE;D...K;?;NR; Fungi | RYDTD;D...K;H+ pump;BR,AR; bacteria,archaea|RYDSY;D...K;Sensor;Sensory rhodopsin I,II ; bacteria,archaea|RYFSE;D...K;Inward H+ pump; Schizorhodopsin SzR ; bacteria,archaea|RYDTG;D...K;H+ pump;DTG rhodopsin; bacteria,archaea|RYDTS;D...K;H+ pump;DTS rhodopsin; bacteria,archae…	MTEPSVQDQNTQSGSTLASGVTPERLAGLRVWNLGLSVLHAAQAVLILVMAGNFAITVTSTFPQGPPGTRLTTPEGLFDVAIGPAIAVFLFLAAFDHFATATFARRTYERDLGRGINRFRWVEYSLSATLMVVLIAFYSGITDITTVLAIAGANVAMILFGWLQERMNPPGRTSTTMMPFWFGTVAGVAPWVAIWVNVIGAPQVPGFVYGIVIAELVFFFSFGLNQWLQYRGIGRWRDYAYGEKTYLVLSLAAKSLLAWQIYGGSLAN
HRSG-E6-bin-39	2134933	47_1	no	d__Bacteria;p__Bacteroidota;c__Bacteroidia;o__Chitinophagales;f__Chitinophagaceae;g__UBA8137;s__	HRSG-E6-C16802-cds1778|HRSG-E6-C16802	240	OUTSIDE-INSIDE	TM3=RYDTE	TM7=DAVNK	residue93,L,green-light absorbing	Type-1 rhodopsin	CLASS=probable mixed matches to multiple classes: RYDTE;D...K;H+ pump;PR,XR,ActR; bacteria,archaea|RYDTE;D...K;?;NR; Fungi | RYDTD;D...K;H+ pump;BR,AR; bacteria,archaea|RYDSY;D...K;Sensor;Sensory rhodopsin I,II ; bacteria,archaea|RYFSE;D...K;Inward H+ pump; Schizorhodopsin SzR ; bacteria,archaea|RYDTG;D...K;H+ pump;DTG rhodopsin; bacteria,archaea|RYDTS;D...K;H+ pump;DTS rhodopsin; bacteria,archae…	MTEPSVQDQNTQSGSTLASGVTPERLAGLRVWNLGLSVLHAAQAVLILVMAGNFAITVTSTFPQGPPGTRLTTPEGLFDVAIGPAIAVFLFLAAFDHFATATFARRTYERDLGRGINRFRWVEYSLSATLMVVLIAFYSGITDITTVLAIAGANVAMILFGWLQERMNPPGRTSTTMMPFWFGTVAGVAPWVAIWVNVIGAPQVPGFVYGIVIAELVFFFSFGLNQWLQYRGIGRWRDYAYGEKTYLVLSLAAKSLLAWQIYGGSLAK
HRSG-E10-bin-75	2134378	103_1	no	d__Bacteria;p__Bacteroidota;c__Bacteroidia;o__Flavobacteriales;f__Flavobacteriaceae;g__Flavobacterium;s__	HRSG-E10-C233-cds354|HRSG-E10-C233	241	OUTSIDE-INSIDE	TM3=RYDTE	TM7=DAINK	residue93,L,green-light absorbing	Type-1 rhodopsin	CLASS=probable mixed matches to multiple classes: RYDTE;D...K;H+ pump;PR,XR,ActR; bacteria,archaea|RYDTE;D...K;?;NR; Fungi | RYDTD;D...K;H+ pump;BR,AR; bacteria,archaea|RYDSY;D...K;Sensor;Sensory rhodopsin I,II ; bacteria,archaea|RYFSE;D...K;Inward H+ pump; Schizorhodopsin SzR ; bacteria,archaea|RYDTG;D...K;H+ pump;DTG rhodopsin; bacteria,archaea|RYDTS;D...K;H+ pump;DTS rhodopsin; bacteria,archae…	MTEPSVQDQNTQSGSTLASGVTPERLAGLRVWNLGLSVLHAAQAVLILVMAGNFAITVTSTFPQGPPGTRLTTPEGLFDVAIGPAIAVFLFLAAFDHFATATFARRTYERDLGRGINRFRWVEYSLSATLMVVLIAFYSGITDITTVLAIAGANVAMILFGWLQERMNPPGRTSTTMMPFWFGTVAGVAPWVAIWVNVIGAPQVPGFVYGIVIAELVFFFSFGLNQWLQYRGIGRWRDYAYGEKTYLVLSLAAKSLLAWQIYGGSLAK
HRS-EL13-bin-25	2129696	28_1	yes	d__Bacteria;p__Bacteroidota;c__Bacteroidia;o__Flavobacteriales;f__Crocinitomicaceae;g__UBA952;s__	HRS-EL13-C5368-cds1549|HRS-EL13-C5368	249	OUTSIDE-INSIDE	TM3=RYDTE	TM7=DAVNK	residue93,L,green-light absorbing	Type-1 rhodopsin	CLASS=probable mixed matches to multiple classes: RYDTE;D...K;H+ pump;PR,XR,ActR; bacteria,archaea|RYDTE;D...K;?;NR; Fungi | RYDTD;D...K;H+ pump;BR,AR; bacteria,archaea|RYDSY;D...K;Sensor;Sensory rhodopsin I,II ; bacteria,archaea|RYFSE;D...K;Inward H+ pump; Schizorhodopsin SzR ; bacteria,archaea|RYDTG;D...K;H+ pump;DTG rhodopsin; bacteria,archaea|RYDTS;D...K;H+ pump;DTS rhodopsin; bacteria,archae…	MTEPSVQDQNTQSGSTLASGVTPERLAGLRVWNLGLSVLHAAQAVLILVMAGNFAITVTSTFPQGPPGTRLTTPEGLFDVAIGPAIAVFLFLAAFDHFATATFARRTYERDLGRGINRFRWVEYSLSATLMVVLIAFYSGITDITTVLAIAGANVAMILFGWLQERMNPPGRTSTTMMPFWFGTVAGVAPWVAIWVNVIGAPQVPGFVYGIVIAELVFFFSFGLNQWLQYRGIGRWRDYAYGEKTYLVLSLAAKSLLAWQIYGGSLAK
HRS-ES3-bin-40	2126665	96_1	no	d__Bacteria;p__Bacteroidota;c__Bacteroidia;o__Flavobacteriales;f__Flavobacteriaceae;g__Flavobacterium;s__	HRS-ES3-C2840-cds939|HRS-ES3-C2840	241	OUTSIDE-INSIDE	TM3=RYDTE	TM7=DAINK	residue93,L,green-light absorbing	Type-1 rhodopsin	CLASS=probable mixed matches to multiple classes: RYDTE;D...K;H+ pump;PR,XR,ActR; bacteria,archaea|RYDTE;D...K;?;NR; Fungi | RYDTD;D...K;H+ pump;BR,AR; bacteria,archaea|RYDSY;D...K;Sensor;Sensory rhodopsin I,II ; bacteria,archaea|RYFSE;D...K;Inward H+ pump; Schizorhodopsin SzR ; bacteria,archaea|RYDTG;D...K;H+ pump;DTG rhodopsin; bacteria,archaea|RYDTS;D...K;H+ pump;DTS rhodopsin; bacteria,archae…	MTEPSVQDQNTQSGSTLASGVTPERLAGLRVWNLGLSVLHAAQAVLILVMAGNFAITVTSTFPQGPPGTRLTTPEGLFDVAIGPAIAVFLFLAAFDHFATATFARRTYERDLGRGINRFRWVEYSLSATLMVVLIAFYSGITDITTVLAIAGANVAMILFGWLQERMNPPGRTSTTMMPFWFGTVAGVAPWVAIWVNVIGAPQVPGFVYGIVIAELVFFFSFGLNQWLQYRGIGRWRDYAYGEKTYLVLSLAAKSLLAWQIYGGSLAK
HRSG-E13-bin-7	2124261	107_0	yes	d__Bacteria;p__Bacteroidota;c__Bacteroidia;o__Chitinophagales;f__Saprospiraceae;g__;s__	HRSG-E13-C3593-cds254|HRSG-E13-C3593	238	OUTSIDE-INSIDE	TM3=RYDTE	TM7=DAINK	residue93,L,green-light absorbing	Type-1 rhodopsin	CLASS=probable mixed matches to multiple classes: RYDTE;D...K;H+ pump;PR,XR,ActR; bacteria,archaea|RYDTE;D...K;?;NR; Fungi | RYDTD;D...K;H+ pump;BR,AR; bacteria,archaea|RYDSY;D...K;Sensor;Sensory rhodopsin I,II ; bacteria,archaea|RYFSE;D...K;Inward H+ pump; Schizorhodopsin SzR ; bacteria,archaea|RYDTG;D...K;H+ pump;DTG rhodopsin; bacteria,archaea|RYDTS;D...K;H+ pump;DTS rhodopsin; bacteria,archae…	MTQSATPQRNFGSTESIASGVTPERLADLRRWNLGLTVLHAAQAVLILVMASDFAIAVTSTYPQGPPGTRLTTPEAIFDVRIGPAIAVFLLLAAFYHFATATFARRTYEVDLGQGINRFRWLEYSLSATLMLLLIASYSGITDITTVVAIAGANIAMVLFGWLQERMNPPGRTSTTMLPFWFGTIVGIAPWVAIWVNVIGADTVPGFVYGIVIAELVFFFSFGLNQWLQYRGIGRWRDYAFGEKTYIVLSLAAKSVLAWQIYGGSLAN
HRS-HS12-bin-171	2119824	225_1	yes	d__Bacteria;p__Actinobacteriota;c__Actinobacteria;o__Nanopelagicales;f__;g__;s__	HRS-HS12-C38555-cds1602|HRS-HS12-C38555	262	INSIDE-OUTSIDE	TM3=RWESL	TM7=SLVAK	residue93,L,green-light absorbing	Heliorhodopsin	CLASS=perfect match to class; RWES.;S...K;PDE;HeR; monoderms	MTEPSVQDQNTQSGSTLASGVTPERLAGLRVWNLGLSVLHAAQAVLILVMAGNFAITVTSTFPQGPPGTRLTTPEGLFDVAIGPAIAVFLFLAAFDHFATATFARRTYERDLGRGINRFRWVEYSLSATLMVVLIAFYSGITDITTVLAIAGANVAMILFGWLQERMNPPGRTSTTMMPFWFGTVAGVAPWVAIWVNVIGAPQVPGFVYGIVIAELVFFFSFGLNQWLQYRGIGRWRDYAYGEKTYLVLSLAAKSLLAWQIYGGSLAK
HRS-HS12-bin-171	2119824	225_1	yes	d__Bacteria;p__Actinobacteriota;c__Actinobacteria;o__Nanopelagicales;f__;g__;s__	HRS-HS12-C28524-cds1231|HRS-HS12-C28524	273	OUTSIDE-INSIDE	TM3=RYDTE	TM7=DVLAK	residue93,L,green-light absorbing	Type-1 rhodopsin	CLASS=probable mixed matches to multiple classes: RYDTE;D...K;H+ pump;PR,XR,ActR; bacteria,archaea|RYDTE;D...K;?;NR; Fungi | RYDTD;D...K;H+ pump;BR,AR; bacteria,archaea|RYDSY;D...K;Sensor;Sensory rhodopsin I,II ; bacteria,archaea|RYFSE;D...K;Inward H+ pump; Schizorhodopsin SzR ; bacteria,archaea|RYDTG;D...K;H+ pump;DTG rhodopsin; bacteria,archaea|RYDTS;D...K;H+ pump;DTS rhodopsin; bacteria,archae…	MTQSATPQRNFGSTESIASGVTPERLADLRRWNLGLTVLHAAQAVLILVMASDFAIAVTSTYPQGPPGTRLTTPEAIFDVRIGPAIAVFLLLAAFYHFATATFARRTYEVDLGQGINRFRWLEYSLSATLMLLLIASYSGITDITTVVAIAGANIAMVLFGWLQERMNPPGRTSTTMLPFWFGTIVGIAPWVAIWVNVIGADTVPGFVYGIVIAELVFFFSFGLNQWLQYRGIGRWRDYAFGEKTYIVLSLAAKSVLAWQIYGGSLAN
HRSG-E7-bin-23	2115850	404_1	no	d__Bacteria;p__Proteobacteria;c__Alphaproteobacteria;o__Sphingomonadales;f__Sphingomonadaceae;g__Ga0077559;s__	HRSG-E7-C3583-cds1195|HRSG-E7-C3583	251	OUTSIDE-INSIDE	TM3=RYDTE	TM7=DLIAK	residue93,L,green-light absorbing	Type-1 rhodopsin	CLASS=probable mixed matches to multiple classes: RYDTE;D...K;H+ pump;PR,XR,ActR; bacteria,archaea|RYDTE;D...K;?;NR; Fungi | RYDTD;D...K;H+ pump;BR,AR; bacteria,archaea|RYDSY;D...K;Sensor;Sensory rhodopsin I,II ; bacteria,archaea|RYFSE;D...K;Inward H+ pump; Schizorhodopsin SzR ; bacteria,archaea|RYDTG;D...K;H+ pump;DTG rhodopsin; bacteria,archaea|RYDTS;D...K;H+ pump;DTS rhodopsin; bacteria,archae…	MTEPSVQDQNTQSGSTLASGVTPERLAGLRVWNLGLSVLHAAQAVLILVMAGNFAITVTSTFPQGPPGTRLTTPEGLFDVAIGPAIAVFLFLAAFDHFATATFARRTYERDLGRGINRFRWVEYSLSATLMVVLIAFYSGITDITTVLAIAGANVAMILFGWLQERMNPPGRTSTTMMPFWFGTVAGVAPWVAIWVNVIGAPQVPGFVYGIVIAELVFFFSFGLNQWLQYRGIGRWRDYAYGEKTYLVLSLAAKSLLAWQIYGGSLAK
HRS-EL13-bin-20	2112848	95_1	no	d__Bacteria;p__Bacteroidota;c__Bacteroidia;o__Flavobacteriales;f__Flavobacteriaceae;g__Flavobacterium;s__Flavobacterium	HRS-EL13-C233-cds569|HRS-EL13-C233	243	OUTSIDE-INSIDE	TM3=RYDTE	TM7=DAINK	residue93,L,green-light absorbing	Type-1 rhodopsin	CLASS=probable mixed matches to multiple classes: RYDTE;D...K;H+ pump;PR,XR,ActR; bacteria,archaea|RYDTE;D...K;?;NR; Fungi | RYDTD;D...K;H+ pump;BR,AR; bacteria,archaea|RYDSY;D...K;Sensor;Sensory rhodopsin I,II ; bacteria,archaea|RYFSE;D...K;Inward H+ pump; Schizorhodopsin SzR ; bacteria,archaea|RYDTG;D...K;H+ pump;DTG rhodopsin; bacteria,archaea|RYDTS;D...K;H+ pump;DTS rhodopsin; bacteria,archae…	MTEPSVQDQNTQSGSTLASGVTPERLAGLRVWNLGLSVLHAAQAVLILVMAGNFAITVTSTFPQGPPGTRLTTPEGLFDVAIGPAIAVFLFLAAFDHFATATFARRTYERDLGRGINRFRWVEYSLSATLMVVLIAFYSGITDITTVLAIAGANVAMILFGWLQERMNPPGRTSTTMMPFWFGTVAGVAPWVAIWVNVIGAPQVPGFVYGIVIAELVFFFSFGLNQWLQYRGIGRWRDYAYGEKTYLVLSLAAKSLLAWQIYGGSLAK
HRS-ES2-bin-255	2110619	105_1	no	d__Bacteria;p__Bacteroidota;c__Bacteroidia;o__NS11-12g;f__UBA955;g__;s__	HRS-ES2-C57124-cds1466|HRS-ES2-C57124	238	OUTSIDE-INSIDE	TM3=RYDTE	TM7=DAINK	residue93,L,green-light absorbing	Type-1 rhodopsin	CLASS=probable mixed matches to multiple classes: RYDTE;D...K;H+ pump;PR,XR,ActR; bacteria,archaea|RYDTE;D...K;?;NR; Fungi | RYDTD;D...K;H+ pump;BR,AR; bacteria,archaea|RYDSY;D...K;Sensor;Sensory rhodopsin I,II ; bacteria,archaea|RYFSE;D...K;Inward H+ pump; Schizorhodopsin SzR ; bacteria,archaea|RYDTG;D...K;H+ pump;DTG rhodopsin; bacteria,archaea|RYDTS;D...K;H+ pump;DTS rhodopsin; bacteria,archae…	MTEPSVQDQNTQSGSTLASGVTPERLAGLRVWNLGLSVLHAAQAVLILVMAGNFAITVTSTFPQGPPGTRLTTPEGLFDVAIGPAIAVFLFLAAFDHFATATFARRTYERDLGRGINRFRWVEYSLSATLMVVLIAFYSGITDITTVLAIAGANVAMILFGWLQERMNPPGRTSTTMMPFWFGTVAGVAPWVAIWVNVIGAPQVPGFVYGIVIAELVFFFSFGLNQWLQYRGIGRWRDYAYGEKTYLVLSLAAKSLLAWQIYGGSLAK
HRSG-E5-bin-12	2103210	47_1	no	d__Bacteria;p__Bacteroidota;c__Bacteroidia;o__Chitinophagales;f__Chitinophagaceae;g__UBA8137;s__	HRSG-E5-C1053-cds782|HRSG-E5-C1053	240	OUTSIDE-INSIDE	TM3=RYDTE	TM7=DAVNK	residue93,L,green-light absorbing	Type-1 rhodopsin	CLASS=probable mixed matches to multiple classes: RYDTE;D...K;H+ pump;PR,XR,ActR; bacteria,archaea|RYDTE;D...K;?;NR; Fungi | RYDTD;D...K;H+ pump;BR,AR; bacteria,archaea|RYDSY;D...K;Sensor;Sensory rhodopsin I,II ; bacteria,archaea|RYFSE;D...K;Inward H+ pump; Schizorhodopsin SzR ; bacteria,archaea|RYDTG;D...K;H+ pump;DTG rhodopsin; bacteria,archaea|RYDTS;D...K;H+ pump;DTS rhodopsin; bacteria,archae…	MTQSATPQRNFGSTESIASGVTPERLADLRRWNLGLTVLHAAQAVLILVMASDFAIAVTSTYPQGPPGTRLTTPEAIFDVRIGPAIAVFLLLAAFYHFATATFARRTYEVDLGQGINRFRWLEYSLSATLMLLLIASYSGITDITTVVAIAGANIAMVLFGWLQERMNPPGRTSTTMLPFWFGTIVGIAPWVAIWVNVIGADTVPGFVYGIVIAELVFFFSFGLNQWLQYRGIGRWRDYAFGEKTYIVLSLAAKSVLAWQIYGGSLAN
HRS-ES2-bin-302	2101554	255_1	yes	d__Bacteria;p__Verrucomicrobiota;c__Verrucomicrobiae;o__Methylacidiphilales;f__UBA3015;g__UBA3015;s__	HRS-ES2-C684-cds513|HRS-ES2-C684	248	OUTSIDE-INSIDE	TM3=RYDTE	TM7=DAVNK	residue93,L,green-light absorbing	Type-1 rhodopsin	CLASS=probable mixed matches to multiple classes: RYDTE;D...K;H+ pump;PR,XR,ActR; bacteria,archaea|RYDTE;D...K;?;NR; Fungi | RYDTD;D...K;H+ pump;BR,AR; bacteria,archaea|RYDSY;D...K;Sensor;Sensory rhodopsin I,II ; bacteria,archaea|RYFSE;D...K;Inward H+ pump; Schizorhodopsin SzR ; bacteria,archaea|RYDTG;D...K;H+ pump;DTG rhodopsin; bacteria,archaea|RYDTS;D...K;H+ pump;DTS rhodopsin; bacteria,archae…	MTQSATPQRNFGSTESIASGVTPERLADLRRWNLGLTVLHAAQAVLILVMASDFAIAVTSTYPQGPPGTRLTTPEAIFDVRIGPAIAVFLLLAAFYHFATATFARRTYEVDLGQGINRFRWLEYSLSATLMLLLIASYSGITDITTVVAIAGANIAMVLFGWLQERMNPPGRTSTTMLPFWFGTIVGIAPWVAIWVNVIGADTVPGFVYGIVIAELVFFFSFGLNQWLQYRGIGRWRDYAFGEKTYIVLSLAAKSVLAWQIYGGSLAN
HRS-ES7-bin-74	2098641	85_1	no	d__Bacteria;p__Bacteroidota;c__Bacteroidia;o__Flavobacteriales;f__Flavobacteriaceae;g__Flavobacterium;s__	HRS-ES7-C184-cds126|HRS-ES7-C184	241	OUTSIDE-INSIDE	TM3=RYDTE	TM7=DAINK	residue93,L,green-light absorbing	Type-1 rhodopsin	CLASS=probable mixed matches to multiple classes: RYDTE;D...K;H+ pump;PR,XR,ActR; bacteria,archaea|RYDTE;D...K;?;NR; Fungi | RYDTD;D...K;H+ pump;BR,AR; bacteria,archaea|RYDSY;D...K;Sensor;Sensory rhodopsin I,II ; bacteria,archaea|RYFSE;D...K;Inward H+ pump; Schizorhodopsin SzR ; bacteria,archaea|RYDTG;D...K;H+ pump;DTG rhodopsin; bacteria,archaea|RYDTS;D...K;H+ pump;DTS rhodopsin; bacteria,archae…	MTEPSVQDQNTQSGSTLASGVTPERLAGLRVWNLGLSVLHAAQAVLILVMAGNFAITVTSTFPQGPPGTRLTTPEGLFDVAIGPAIAVFLFLAAFDHFATATFARRTYERDLGRGINRFRWVEYSLSATLMVVLIAFYSGITDITTVLAIAGANVAMILFGWLQERMNPPGRTSTTMMPFWFGTVAGVAPWVAIWVNVIGAPQVPGFVYGIVIAELVFFFSFGLNQWLQYRGIGRWRDYAYGEKTYLVLSLAAKSLLAWQIYGGSLAK
HRSG-E1-bin-106	2096398	96_1	no	d__Bacteria;p__Bacteroidota;c__Bacteroidia;o__Flavobacteriales;f__Flavobacteriaceae;g__Flavobacterium;s__	HRSG-E1-C1277-cds125|HRSG-E1-C1277	241	OUTSIDE-INSIDE	TM3=RYDTE	TM7=DAINK	residue93,L,green-light absorbing	Type-1 rhodopsin	CLASS=probable mixed matches to multiple classes: RYDTE;D...K;H+ pump;PR,XR,ActR; bacteria,archaea|RYDTE;D...K;?;NR; Fungi | RYDTD;D...K;H+ pump;BR,AR; bacteria,archaea|RYDSY;D...K;Sensor;Sensory rhodopsin I,II ; bacteria,archaea|RYFSE;D...K;Inward H+ pump; Schizorhodopsin SzR ; bacteria,archaea|RYDTG;D...K;H+ pump;DTG rhodopsin; bacteria,archaea|RYDTS;D...K;H+ pump;DTS rhodopsin; bacteria,archae…	MAKKIRTTTEQITRLRKYNVVAGFLHLIQASVFGFFLTQLDYQVLFGTTVDYMTGPPGSPLPPERVVLFEINLGIGVVAFLFLSALFHFLISSPTFYPRYAAGLQKNHNYFRWVEYSLSSSLMIWLIAQLTGISDFAALVSIFAVNASMIFFGALQEKYEVPGNGKGLPFIMGSMTGIVPWLLIGLYTLQPGSTNAAEVPGFVIGIIVSLFVFFNTFAINQALQYKQIGSWANYLKGERTYITLSLAAKSILAWQVFSGAIIPALTA
HRS-ES3-bin-45	2084936	50_1	no	d__Bacteria;p__Bacteroidota;c__Bacteroidia;o__Chitinophagales;f__Chitinophagaceae;g__UBA8137;s__	HRS-ES3-C436-cds263|HRS-ES3-C436	241	OUTSIDE-INSIDE	TM3=RYDTE	TM7=DAVNK	residue93,L,green-light absorbing	Type-1 rhodopsin	CLASS=probable mixed matches to multiple classes: RYDTE;D...K;H+ pump;PR,XR,ActR; bacteria,archaea|RYDTE;D...K;?;NR; Fungi | RYDTD;D...K;H+ pump;BR,AR; bacteria,archaea|RYDSY;D...K;Sensor;Sensory rhodopsin I,II ; bacteria,archaea|RYFSE;D...K;Inward H+ pump; Schizorhodopsin SzR ; bacteria,archaea|RYDTG;D...K;H+ pump;DTG rhodopsin; bacteria,archaea|RYDTS;D...K;H+ pump;DTS rhodopsin; bacteria,archae…	MAKKVRTTAEQITRLRKYNVVAGFLHLIQASVFGFFLTQLDYQVLFGTTVDYMTGPPGSPLPPERVVLFEINLGIGVVAFLFLSALFHFLISSPTFYPRYAAGLQKNHNYFRWVEYSLSSSLMIWLIAQLTGISDFAALVSIFAVNASMIFFGALQEKYEVPGNGKGLPFIMGSMTGIVPWLLIGLYTLQPGSTNAAEVPGFVIGIIVSLFVFFNTFAINQALQYKQIGSWANYLKGERTYITLSLAAKSILAWQVFSGAIIPALTA
HRS-EL10-bin-35	2078743	352_1	no	d__Bacteria;p__Proteobacteria;c__Gammaproteobacteria;o__Steroidobacterales;f__Steroidobacteraceae;g__;s__	HRS-EL10-C2615-cds946|HRS-EL10-C2615	261	OUTSIDE-INSIDE	TM3=RYDTE	TM7=DVLNK	residue93,L,green-light absorbing	Type-1 rhodopsin	CLASS=probable mixed matches to multiple classes: RYDTE;D...K;H+ pump;PR,XR,ActR; bacteria,archaea|RYDTE;D...K;?;NR; Fungi | RYDTD;D...K;H+ pump;BR,AR; bacteria,archaea|RYDSY;D...K;Sensor;Sensory rhodopsin I,II ; bacteria,archaea|RYFSE;D...K;Inward H+ pump; Schizorhodopsin SzR ; bacteria,archaea|RYDTG;D...K;H+ pump;DTG rhodopsin; bacteria,archaea|RYDTS;D...K;H+ pump;DTS rhodopsin; bacteria,archae…	MAKKVRTTAEQITRLRKYNVVAGFLHLIQASVFGFFLTQLDYQVLFGTTVDYMTGPPGSPLPPERVVLFEINLGIGVVAFLFLSALFHFLISSPTFYPRYAAGLQKNHNYFRWVEYSLSSSLMIWLIAQLTGISDFAALVSIFAVNASMIFFGALQEKYEVPGNGKGLPFIMGSMTGIVPWLLIGLYTLQPGSTNAAEVPGFVIGIIVSLFVFFNTFAINQALQYKQIGSWANYLKGERTYITLSLAAKSILAWQVFSGAIIPALTA
HRS-ES2-bin-68	2078454	51_1	yes	d__Bacteria;p__Bacteroidota;c__Bacteroidia;o__Chitinophagales;f__Chitinophagaceae;g__UBA8137;s__	HRS-ES2-C3009-cds236|HRS-ES2-C3009	241	OUTSIDE-INSIDE	TM3=RYDTE	TM7=DAVNK	residue93,L,green-light absorbing	Type-1 rhodopsin	CLASS=probable mixed matches to multiple classes: RYDTE;D...K;H+ pump;PR,XR,ActR; bacteria,archaea|RYDTE;D...K;?;NR; Fungi | RYDTD;D...K;H+ pump;BR,AR; bacteria,archaea|RYDSY;D...K;Sensor;Sensory rhodopsin I,II ; bacteria,archaea|RYFSE;D...K;Inward H+ pump; Schizorhodopsin SzR ; bacteria,archaea|RYDTG;D...K;H+ pump;DTG rhodopsin; bacteria,archaea|RYDTS;D...K;H+ pump;DTS rhodopsin; bacteria,archae…	MNTTTSEMPQRLVNLRRWNLALGFLHAVQALAILLMAGNFAITITSNFPVGPPGTRLEMPQGLFDLAIGPAVAVFLALAAIDHLLTATIKRATYENDLARGINRFRWVEYAFSATLMLILIGSYSGVTDITAIFAVIGANVGMILFGWLQEALNPIGRSKTTMLPFWCGALVGITPWIAIWFNVIGADTVPGFVYGIVVAEQIFFFSFGLNQWLQYRGRGKWSSYLYGEKVYLVLSLAAKSVLAWQIYGGSLSN
HRS-HS13-bin-89	2075308	125_1	no	d__Bacteria;p__Bacteroidota;c__Bacteroidia;o__Cytophagales;f__Spirosomaceae;g__UBA6715;s__	HRS-HS13-C8592-cds434|HRS-HS13-C8592	240	OUTSIDE-INSIDE	TM3=RYDTE	TM7=DAVNK	residue93,L,green-light absorbing	Type-1 rhodopsin	CLASS=probable mixed matches to multiple classes: RYDTE;D...K;H+ pump;PR,XR,ActR; bacteria,archaea|RYDTE;D...K;?;NR; Fungi | RYDTD;D...K;H+ pump;BR,AR; bacteria,archaea|RYDSY;D...K;Sensor;Sensory rhodopsin I,II ; bacteria,archaea|RYFSE;D...K;Inward H+ pump; Schizorhodopsin SzR ; bacteria,archaea|RYDTG;D...K;H+ pump;DTG rhodopsin; bacteria,archaea|RYDTS;D...K;H+ pump;DTS rhodopsin; bacteria,archae…	MTEATLTPTTEPDNSARYRRLRLFNIFVGLAFVAQIAVILKLSKPLSIPLVLGYLNRDPLLKPELIAKPVEVISIGIASSVAIFLACAALDHLLVAFPLRSWYERQLGRRANYARWIEYTFSSSLMVALIVVVVGVRDLGAIIAIISTNSAMILFGLLMERKETPGKADWSAFWFSSAVSLAPWIIISLFLAHATPPAFVYVIVIVQFVLFFSFAANMGLQYKQVGKWKDYIYGEYAYIILSIVAKSLLAWLIFANILRPAGS
HRSG-H3-bin-8	2056122	96_1	no	d__Bacteria;p__Bacteroidota;c__Bacteroidia;o__Flavobacteriales;f__Flavobacteriaceae;g__Flavobacterium;s__	HRSG-H3-C11444-cds1159|HRSG-H3-C11444	241	OUTSIDE-INSIDE	TM3=RYDTE	TM7=DAINK	residue93,L,green-light absorbing	Type-1 rhodopsin	CLASS=probable mixed matches to multiple classes: RYDTE;D...K;H+ pump;PR,XR,ActR; bacteria,archaea|RYDTE;D...K;?;NR; Fungi | RYDTD;D...K;H+ pump;BR,AR; bacteria,archaea|RYDSY;D...K;Sensor;Sensory rhodopsin I,II ; bacteria,archaea|RYFSE;D...K;Inward H+ pump; Schizorhodopsin SzR ; bacteria,archaea|RYDTG;D...K;H+ pump;DTG rhodopsin; bacteria,archaea|RYDTS;D...K;H+ pump;DTS rhodopsin; bacteria,archae…	MTEATLTPTTEPDNSARYRRLRLFNIFVGLAFVAQIAVILKLSKPLSIPLVLGYLNRDPLLKPELIAKPVEVISIGIASSVAIFLACAALDHLLVAFPLRSWYERQLGRRANYARWIEYTFSSSLMVALIVVVVGVRDLGAIIAIISTNSAMILFGLLMERKETPGKADWSAFWFSSAVSLAPWIIISLFLAHATPPAFVYVIVIVQFVLFFSFAANMGLQYKQVGKWKDYIYGEYAYIILSIVAKSLLAWLIFANVLRPAGS
HRS-ES5-bin-118	2054180	38_1	no	d__Bacteria;p__Bacteroidota;c__Bacteroidia;o__Flavobacteriales;f__Crocinitomicaceae;g__;s__	HRS-ES5-C5410-cds820|HRS-ES5-C5410	238	OUTSIDE-INSIDE	TM3=RYDTE	TM7=DAINK	residue93,L,green-light absorbing	Type-1 rhodopsin	CLASS=probable mixed matches to multiple classes: RYDTE;D...K;H+ pump;PR,XR,ActR; bacteria,archaea|RYDTE;D...K;?;NR; Fungi | RYDTD;D...K;H+ pump;BR,AR; bacteria,archaea|RYDSY;D...K;Sensor;Sensory rhodopsin I,II ; bacteria,archaea|RYFSE;D...K;Inward H+ pump; Schizorhodopsin SzR ; bacteria,archaea|RYDTG;D...K;H+ pump;DTG rhodopsin; bacteria,archaea|RYDTS;D...K;H+ pump;DTS rhodopsin; bacteria,archae…	MTEATLTPTTEPDNSARYRRLRLFNICVGLAFVAQIAVILKLSKPLSIPLVLGYLNRDPLLKPELIAKPVEVISIGIASSVAIFLACAALDHLLVAFPLRSWYERQLGRRANYARWIEYTFSSSLMVALIVVVVGVRDLGAIIAIISTNSAMILFGLLMERKETPGKADWSAFWFSSAVSLAPWIIISLFLAHATPPAFVYVIVIVQFVLFFSFAANMGLQYKQVGKWKDYIYGEYAYIILSIVAKSLLAWLIFANILRPAGS
HRS-HS1-bin-106	2044381	125_1	no	d__Bacteria;p__Bacteroidota;c__Bacteroidia;o__Cytophagales;f__Spirosomaceae;g__UBA6715;s__	HRS-HS1-C2303-cds239|HRS-HS1-C2303	240	OUTSIDE-INSIDE	TM3=RYDTE	TM7=DAVNK	residue93,L,green-light absorbing	Type-1 rhodopsin	CLASS=probable mixed matches to multiple classes: RYDTE;D...K;H+ pump;PR,XR,ActR; bacteria,archaea|RYDTE;D...K;?;NR; Fungi | RYDTD;D...K;H+ pump;BR,AR; bacteria,archaea|RYDSY;D...K;Sensor;Sensory rhodopsin I,II ; bacteria,archaea|RYFSE;D...K;Inward H+ pump; Schizorhodopsin SzR ; bacteria,archaea|RYDTG;D...K;H+ pump;DTG rhodopsin; bacteria,archaea|RYDTS;D...K;H+ pump;DTS rhodopsin; bacteria,archae…	MTEATLTPTTEPDNSARYRRLRLFNICVGLAFVAQIAVILKLSKPLSIPLVLGYLNRDPLLKPELIAKPVEVISIGIASSVAIFLACAALDHLLVAFPLRSWYERQLGRRANYARWIEYTFSSSLMVALIVVVVGVRDLGAIIAIISTNSAMILFGLLMERKETPGKADWSAFWFSSAVSLAPWIIISLFLAHATPPAFVYVIVIVQFVLFFSFAANMGLQYKQVGKWKDYIYGEYAYIILSIVAKSLLAWLIFSNILRPAGS
HRSG-E11-bin-55	2038708	77_2	yes	d__Bacteria;p__Bacteroidota;c__Bacteroidia;o__Flavobacteriales;f__Flavobacteriaceae;g__Flavobacterium;s__	HRSG-E11-C207-cds782|HRSG-E11-C207	240	OUTSIDE-INSIDE	TM3=RYDTE	TM7=DAINK	residue93,L,green-light absorbing	Type-1 rhodopsin	CLASS=probable mixed matches to multiple classes: RYDTE;D...K;H+ pump;PR,XR,ActR; bacteria,archaea|RYDTE;D...K;?;NR; Fungi | RYDTD;D...K;H+ pump;BR,AR; bacteria,archaea|RYDSY;D...K;Sensor;Sensory rhodopsin I,II ; bacteria,archaea|RYFSE;D...K;Inward H+ pump; Schizorhodopsin SzR ; bacteria,archaea|RYDTG;D...K;H+ pump;DTG rhodopsin; bacteria,archaea|RYDTS;D...K;H+ pump;DTS rhodopsin; bacteria,archae…	MVAGLLHLFSAISLTEILVQVEVQGYFPVTATWMDGPPGFKPGQTFTQGGQTFTFPEPKTVELFTINLGGAIIAFLLLSAIFHFLIISPWFKKRYFDGLANTHNYFRWTEYSLSSSIMITSIMLLNGFTDFAGLIAVFAVNASMILFGALQEKYEKPGNGKGLPFIMGCMTGVVPWIIIFISVFRPGYEGANEIPGFVYGIIVTIFIAFNTFAINQALQYKQVGKWKDYLFGERVYITLSFVAKSLLAWQVFSGAIIPALTAQ
HRSG-E2-bin-86	2036147	226_1	no	d__Bacteria;p__Actinobacteriota;c__Actinobacteria;o__Nanopelagicales;f__;g__;s__	HRSG-E2-C26875-cds1675|HRSG-E2-C26875	272	OUTSIDE-INSIDE	TM3=RYDTE	TM7=DVLAK	residue93,L,green-light absorbing	Type-1 rhodopsin	CLASS=probable mixed matches to multiple classes: RYDTE;D...K;H+ pump;PR,XR,ActR; bacteria,archaea|RYDTE;D...K;?;NR; Fungi | RYDTD;D...K;H+ pump;BR,AR; bacteria,archaea|RYDSY;D...K;Sensor;Sensory rhodopsin I,II ; bacteria,archaea|RYFSE;D...K;Inward H+ pump; Schizorhodopsin SzR ; bacteria,archaea|RYDTG;D...K;H+ pump;DTG rhodopsin; bacteria,archaea|RYDTS;D...K;H+ pump;DTS rhodopsin; bacteria,archae…	MDSRFAALKKMNVLAGCLHLASLIAILLLANNASLPVRATYLTEAPGTGNFSDPIELFSLNIGYMVAAFMALSAFFHFFVSSPRVFPKYVDGLARHINVYRWVEYALSSSIMIVVILQLNGVSDYIALLAVFGVNASMILFGWLQERYTTPGNGDRRPFWFGCIAGSVPWIAIAINMFSPQGPSDTTVPGFVYGIVVSLFVLFNCFAIVQWRQYRAKGKWADYLHGERVYIILSFVAKSLLAWQVFAGALAS
HRS-ES12-bin-92	2035492	95_1	no	d__Bacteria;p__Bacteroidota;c__Bacteroidia;o__Flavobacteriales;f__Flavobacteriaceae;g__Flavobacterium;s__Flavobacterium	HRS-ES12-C2944-cds1214|HRS-ES12-C2944	243	OUTSIDE-INSIDE	TM3=RYDTE	TM7=DAINK	residue93,L,green-light absorbing	Type-1 rhodopsin	CLASS=probable mixed matches to multiple classes: RYDTE;D...K;H+ pump;PR,XR,ActR; bacteria,archaea|RYDTE;D...K;?;NR; Fungi | RYDTD;D...K;H+ pump;BR,AR; bacteria,archaea|RYDSY;D...K;Sensor;Sensory rhodopsin I,II ; bacteria,archaea|RYFSE;D...K;Inward H+ pump; Schizorhodopsin SzR ; bacteria,archaea|RYDTG;D...K;H+ pump;DTG rhodopsin; bacteria,archaea|RYDTS;D...K;H+ pump;DTS rhodopsin; bacteria,archae…	MESRFLALKKMNVLAGCLHLVSFVAILLLANDFSLPVRAIYLTEAPGTGNFSDPINLFNLNIGYAVAAFMALSAFFHFFVSSPKVFPKYVDGLTRHINVYRWVEYSLSSSIMIIVILQLNGVADYIALLAIFGVNASMILFGWLQERYTTPGDGDLRPFWFGCIAGAVPWIAIAINMFSIKGPNDTVVPGFVYGIVVSLFILFNCFAIVQWLQYRGKGKWADYLHGERRYIILSFVAKSLLAWQVFAGALAG
HRS-HS1-bin-49	2025077	47_1	no	d__Bacteria;p__Bacteroidota;c__Bacteroidia;o__Chitinophagales;f__Chitinophagaceae;g__UBA8137;s__	HRS-HS1-C4466-cds947|HRS-HS1-C4466	240	OUTSIDE-INSIDE	TM3=RYDTE	TM7=DAVNK	residue93,L,green-light absorbing	Type-1 rhodopsin	CLASS=probable mixed matches to multiple classes: RYDTE;D...K;H+ pump;PR,XR,ActR; bacteria,archaea|RYDTE;D...K;?;NR; Fungi | RYDTD;D...K;H+ pump;BR,AR; bacteria,archaea|RYDSY;D...K;Sensor;Sensory rhodopsin I,II ; bacteria,archaea|RYFSE;D...K;Inward H+ pump; Schizorhodopsin SzR ; bacteria,archaea|RYDTG;D...K;H+ pump;DTG rhodopsin; bacteria,archaea|RYDTS;D...K;H+ pump;DTS rhodopsin; bacteria,archae…	MDTTFQRLRKLNVIAGCLHLVSFLAILALSNDASLPVRAIYLTEAPGTGNFSAPVNLLNLNIGYMVAAFMALSAFFHFFVASPMMFSKYTDGLAHHINKYRWIEYSLSSSIMIIVILQLNGTADYIALLAIFGVNVCMILFGWLQERYTTPGDGDMLPFWFGCIAGSIPWIATAINITSPKGPPESSLPGFVYGIIISLFILFNCFAIVQWKQYKAKGKWANYLYGERIYIVLSFVAKSLLAWQVFTGALAS
HRS-ES10-bin-61	2023571	139_1	yes	d__Bacteria;p__Actinobacteriota;c__Acidimicrobiia;o__Microtrichales;f__Ilumatobacteraceae;g__;s__	HRS-ES10-C14898-cds1386|HRS-ES10-C14898	252	INSIDE-OUTSIDE	TM3=RWESV	TM7=SLVAK	residue93,L,green-light absorbing	Heliorhodopsin	CLASS=perfect match to class; RWES.;S...K;PDE;HeR; monoderms	MDISLQRLRKLNVIAGCLHLVSFLAILALSNDASLPVNAIYLTEAPGTGNFSAPVNLLNLNIGYMVAAFMALSAFFHFFVASPQMFSKYTDGLAHHINKYRWIEYSLSSSLMIIVILQLNGTADYIALLAIFGVNVCMILFGWLQERYTTPGDGDMLPFWFGCIAGSIPWIATAINVASPKGPAESTTPGFVYGIVISLFILFNCFAIVQWKQYKAKGKWADYLYGEKRYIILSFVAKSLLAWQVFAGALAS
HRS-ES10-bin-61	2023571	139_1	yes	d__Bacteria;p__Actinobacteriota;c__Acidimicrobiia;o__Microtrichales;f__Ilumatobacteraceae;g__;s__	HRS-ES10-C18012-cds1544|HRS-ES10-C18012	239	OUTSIDE-INSIDE	TM3=RYDTE	TM7=DITAK	residue93,L,green-light absorbing	Type-1 rhodopsin	CLASS=probable mixed matches to multiple classes: RYDTE;D...K;H+ pump;PR,XR,ActR; bacteria,archaea|RYDTE;D...K;?;NR; Fungi | RYDTD;D...K;H+ pump;BR,AR; bacteria,archaea|RYDSY;D...K;Sensor;Sensory rhodopsin I,II ; bacteria,archaea|RYFSE;D...K;Inward H+ pump; Schizorhodopsin SzR ; bacteria,archaea|RYDTG;D...K;H+ pump;DTG rhodopsin; bacteria,archaea|RYDTS;D...K;H+ pump;DTS rhodopsin; bacteria,archae…	MDTTFQRLRKLNVIAGCLHLVSFLAILALSNDASLPVRAIYLTEAPGTGNFSAPVNLLNLNIGYMVAAFMALSAFFHFFVASPMMFSKYTDGLAHHINKYRWIEYSLSSSIMIIVILQLNGTADYIALLAIFGVNVCMILFGWLQERYTTPGDGDMLPFWFGCIAGSIPWIATAINITSPKGPPESSLPGFVYGIIISLFILFNCFAIVQWKQYKAKGKWANYLYGERIYIVLSFVAKSLLAWQVFTGALAS
HRS-ES11-bin-111	2020130	77_2	no	d__Bacteria;p__Bacteroidota;c__Bacteroidia;o__Flavobacteriales;f__Flavobacteriaceae;g__Flavobacterium;s__	HRS-ES11-C38-cds141|HRS-ES11-C38	244	OUTSIDE-INSIDE	TM3=RYDTE	TM7=DAINK	residue93,L,green-light absorbing	Type-1 rhodopsin	CLASS=probable mixed matches to multiple classes: RYDTE;D...K;H+ pump;PR,XR,ActR; bacteria,archaea|RYDTE;D...K;?;NR; Fungi | RYDTD;D...K;H+ pump;BR,AR; bacteria,archaea|RYDSY;D...K;Sensor;Sensory rhodopsin I,II ; bacteria,archaea|RYFSE;D...K;Inward H+ pump; Schizorhodopsin SzR ; bacteria,archaea|RYDTG;D...K;H+ pump;DTG rhodopsin; bacteria,archaea|RYDTS;D...K;H+ pump;DTS rhodopsin; bacteria,archae…	MDNTLQRLRKLNVIAGCLHLLSFLAILALSNDASLPVNAIYLTEAPGTGNFSAPINLLNLNIGYMVAAFMALSAFFHFFVASPQMFSKYTDGLAHHINKYRWIEYSLSSSLMIIVILQLNGTADYIALLAIFGVNVCMILFGWLQERYTTPGDGDMLPFWFGCIAGSIPWIATAINVASPKGPAESTTPGFVYGIVISLFVLFNCFAIVQWKQYKAKGKWADYLYGENRYIILSFVAKSLLAWQVFAGALAS
HRSG-E2-bin-77	2019299	297_7	yes	d__Bacteria;p__Actinobacteriota;c__Actinobacteria;o__Nanopelagicales;f__S36-B12;g__;s__	HRSG-E2-C8969-cds511|HRSG-E2-C8969	277	OUTSIDE-INSIDE	TM3=RYDTE	TM7=DVLAK	residue93,L,green-light absorbing	Type-1 rhodopsin	CLASS=probable mixed matches to multiple classes: RYDTE;D...K;H+ pump;PR,XR,ActR; bacteria,archaea|RYDTE;D...K;?;NR; Fungi | RYDTD;D...K;H+ pump;BR,AR; bacteria,archaea|RYDSY;D...K;Sensor;Sensory rhodopsin I,II ; bacteria,archaea|RYFSE;D...K;Inward H+ pump; Schizorhodopsin SzR ; bacteria,archaea|RYDTG;D...K;H+ pump;DTG rhodopsin; bacteria,archaea|RYDTS;D...K;H+ pump;DTS rhodopsin; bacteria,archae…	MDKGIAQLRRLNIAAGVLHLVSFVAILLLSNNFSLPVQATYLTDAPGRGKFTGSINLFNINTGYMVAAFMALSAFFHFFVASPRVVSHYADGLKSHINKYRWIEYSLSSSIMIIVIMQLNGTADYIALLGIFAVNVCMILFGWLQERYTTPGDGDMLPFWFGCIAGIIPWVATAINVWTPKGPTESTTPGFVYGIIISLFVLFNCFAIVQWKQYKARGKWANYLYGERTYIVLSFVAKSLLAWQVFAGALAS
HRSG-H13-bin-180	2017593	291_1	no	d__Bacteria;p__Actinobacteriota;c__Acidimicrobiia;o__IMCC26256;f__IMCC26256;g__IMCC26256;s__IMCC26256	HRSG-H13-C6172-cds943|HRSG-H13-C6172	254	INSIDE-OUTSIDE	TM3=RWESV	TM7=SLVAK	residue93,L,green-light absorbing	Heliorhodopsin	CLASS=perfect match to class; RWES.;S...K;PDE;HeR; monoderms	MEQEISRLRRLNIGAGILHTVSFLAILLLSNNFSLPVQATYLTDAPGSGMFTESINLFNINTGYMVAAFMALSAFFHFFVASPRVFQQYADGLKVHINKYRWIEYSLSSSIMLIVIMQLNGTADYIALLSIFAVNVCMVLFGWLQERYTTPGDGDMLPFWFGCFAGIIPWIATAVNVWTPKGPSESTTPGFVYGIIFSIFILFNCFAIVQWKQYKARGKWANYLHGERTYIILSFVAKSLLAWQVFAGALAG
HRSG-H12-bin-34	2016520	4_1	no	d__Bacteria;p__Chloroflexota;c__Chloroflexia;o__Chloroflexales;f__Roseiflexaceae;g__UBA965;s__	HRSG-H12-C18231-cds923|HRSG-H12-C18231	256	OUTSIDE-INSIDE	TM3=RYDTE	TM7=DVAAK	residue93,L,green-light absorbing	Type-1 rhodopsin	CLASS=probable mixed matches to multiple classes: RYDTE;D...K;H+ pump;PR,XR,ActR; bacteria,archaea|RYDTE;D...K;?;NR; Fungi | RYDTD;D...K;H+ pump;BR,AR; bacteria,archaea|RYDSY;D...K;Sensor;Sensory rhodopsin I,II ; bacteria,archaea|RYFSE;D...K;Inward H+ pump; Schizorhodopsin SzR ; bacteria,archaea|RYDTG;D...K;H+ pump;DTG rhodopsin; bacteria,archaea|RYDTS;D...K;H+ pump;DTS rhodopsin; bacteria,archae…	MDKGIAQLRRLNIAAGVLHLVSFVAILLLSNNFSLPVQATYLTDAPGRGKFTGSINLFNINTGYMVAAFMALSAFFHFFVASPRVVSHYADGLKSHINKYRWIEYSLSSSIMIIVIMQLNGTADYIALLGIFAVNVCMILFGWLQERYTTPGDGDMLPFWFGCIAGIIPWVATAINVWTPKGPTESTTPGFVYGIIISLFVLFNCFAIVQWKQYKARGKWANYLYGERTYIVLSFVAKSLLAWQVFAGALAS
HRS-ES8-bin-92	2015365	75_1	yes	d__Bacteria;p__Bacteroidota;c__Bacteroidia;o__Flavobacteriales;f__Flavobacteriaceae;g__Flavobacterium;s__	HRS-ES8-C3170-cds1715|HRS-ES8-C3170	237	OUTSIDE-INSIDE	TM3=RYDTE	TM7=DAINK	residue93,L,green-light absorbing	Type-1 rhodopsin	CLASS=probable mixed matches to multiple classes: RYDTE;D...K;H+ pump;PR,XR,ActR; bacteria,archaea|RYDTE;D...K;?;NR; Fungi | RYDTD;D...K;H+ pump;BR,AR; bacteria,archaea|RYDSY;D...K;Sensor;Sensory rhodopsin I,II ; bacteria,archaea|RYFSE;D...K;Inward H+ pump; Schizorhodopsin SzR ; bacteria,archaea|RYDTG;D...K;H+ pump;DTG rhodopsin; bacteria,archaea|RYDTS;D...K;H+ pump;DTS rhodopsin; bacteria,archae…	MDKGIAQLRRLNIAAGVLHLVSFVAILLLSNNFSLPVQATYLTDAPGRGKFTGSINLFNINTGYMVAAFMALSAFFHFFVASPRVVSHYADGLKSHINKYRWIEYSLSSSIMIIVIMQLNGTADYIALLGIFAVNVCMILFGWLQERYTTPGDGDMLPFWFGCIAGIIPWVATAINVWTPKGPTESTTPGFVYGIIISLFVLFNCFAIVQWKQYKARGKWANYLYGERTYIVLSFVAKSLLAWQVFAGALAS
HRS-ES1-bin-461	2015304	190_1	yes	d__Bacteria;p__Actinobacteriota;c__Actinobacteria;o__Nanopelagicales;f__Nanopelagicaceae;g__;s__	HRS-ES1-C51884-cds1151|HRS-ES1-C51884	231	OUTSIDE-INSIDE	TM3=RYDTE	TM7=DVLAK	residue93,L,green-light absorbing	Type-1 rhodopsin	CLASS=probable mixed matches to multiple classes: RYDTE;D...K;H+ pump;PR,XR,ActR; bacteria,archaea|RYDTE;D...K;?;NR; Fungi | RYDTD;D...K;H+ pump;BR,AR; bacteria,archaea|RYDSY;D...K;Sensor;Sensory rhodopsin I,II ; bacteria,archaea|RYFSE;D...K;Inward H+ pump; Schizorhodopsin SzR ; bacteria,archaea|RYDTG;D...K;H+ pump;DTG rhodopsin; bacteria,archaea|RYDTS;D...K;H+ pump;DTS rhodopsin; bacteria,archae…	MDKGIAQLRRLNIAAGVLHLVSFVAILLLSNNFSLPVQATYLTDAPGRGKFTGSINLFNINTGYMVAAFMALSAFFHFFVASPRVVSHYADGLKSHINKYRWIEYSLSSSIMIIVIMQLNGTADYIALLGIFAVNVCMILFGWLQERYTTPGDGDMLPFWFGCIAGIIPWVATAINVWTPKGPTESTTPGFVYGIIISLFVLFNCFAIVQWKQYKARGKWANYLYGERTYIVLSFVAKSLLAWQVFAGALAS
HRSG-E7-bin-19	2005299	89_1	yes	d__Bacteria;p__Bacteroidota;c__Bacteroidia;o__Flavobacteriales;f__Flavobacteriaceae;g__Flavobacterium;s__	HRSG-E7-C345-cds208|HRSG-E7-C345	241	OUTSIDE-INSIDE	TM3=RYDTE	TM7=DAINK	residue93,L,green-light absorbing	Type-1 rhodopsin	CLASS=probable mixed matches to multiple classes: RYDTE;D...K;H+ pump;PR,XR,ActR; bacteria,archaea|RYDTE;D...K;?;NR; Fungi | RYDTD;D...K;H+ pump;BR,AR; bacteria,archaea|RYDSY;D...K;Sensor;Sensory rhodopsin I,II ; bacteria,archaea|RYFSE;D...K;Inward H+ pump; Schizorhodopsin SzR ; bacteria,archaea|RYDTG;D...K;H+ pump;DTG rhodopsin; bacteria,archaea|RYDTS;D...K;H+ pump;DTS rhodopsin; bacteria,archae…	MDKGIAQLRRLNIAAGVLHLVSFVAILLLSNNFSLPVQATYLTDAPGRGKFTGSINLFNINTGYMVAAFMALSAFFHFFVASPRVVSHYADGLKSHINKYRWIEYSLSSSIMIIVIMQLNGTADYIALLGIFAVNVCMILFGWLQERYTTPGDGDMLPFWFGCIAGIIPWVATAINVWTPKGPTESTTPGFVYGIIISLFVLFNCFAIVQWKQYKARGKWANYLYGERTYIVLSFVAKSLLAWQVFAGALAS
HRS-ES4-bin-129	2003411	125_1	no	d__Bacteria;p__Bacteroidota;c__Bacteroidia;o__Cytophagales;f__Spirosomaceae;g__UBA6715;s__	HRS-ES4-C1800-cds268|HRS-ES4-C1800	240	OUTSIDE-INSIDE	TM3=RYDTE	TM7=DAVNK	residue93,L,green-light absorbing	Type-1 rhodopsin	CLASS=probable mixed matches to multiple classes: RYDTE;D...K;H+ pump;PR,XR,ActR; bacteria,archaea|RYDTE;D...K;?;NR; Fungi | RYDTD;D...K;H+ pump;BR,AR; bacteria,archaea|RYDSY;D...K;Sensor;Sensory rhodopsin I,II ; bacteria,archaea|RYFSE;D...K;Inward H+ pump; Schizorhodopsin SzR ; bacteria,archaea|RYDTG;D...K;H+ pump;DTG rhodopsin; bacteria,archaea|RYDTS;D...K;H+ pump;DTS rhodopsin; bacteria,archae…	MIITETETAQLRKRNLIAGTLHSLSFIAILLLSNSASLPVTATYLTDAPGLGKFSDPANLFNLNISFMVAAFMALSAFFHFYVASSKVFPRYIDGLVHHINKYRWIEYSLSSSIMIIIIMQLNGVSDYIALLALFGVNVSMILFGWLQERYVTPGNNDMLPFWFGCIAGIIPWIAVVVNIISPKGPSEATTPGFVYGIVISLFLLFNCFAIVQYKQYKAQGKWANYLHGERVYITLSFVAKSLLAWQVFTGALIS
HRSG-H3-bin-172	1996485	291_1	no	d__Bacteria;p__Actinobacteriota;c__Acidimicrobiia;o__IMCC26256;f__IMCC26256;g__IMCC26256;s__IMCC26256	HRSG-H3-C2744-cds882|HRSG-H3-C2744	253	INSIDE-OUTSIDE	TM3=RWESV	TM7=SLVAK	residue93,L,green-light absorbing	Heliorhodopsin	CLASS=perfect match to class; RWES.;S...K;PDE;HeR; monoderms	MFKATLKTWQKAAIVAVFSLGSSSVFAAEMLQSGDFVGYSFWLISMALAASTIFFLMEALRIGGKWATSLTVSALVTFIAAFHYMYMREVWVSTGTSPTDFRYIDWLLTVPLLMIEFYLILAAITKVSGGIFWRLLIGTLVMLVPGYMGEAGYINTTIGFVIGMLGWFYILYEIFAGEASKVAATQATPAVQKSYNLMKWTVTVGWSIYPIGYFFGYMAGGTDAATLNIVYNLADVVNKIAFGLFIWYAANEETSAKA
HRS-ES13-bin-80	1994970	64_0	yes	d__Bacteria;p__Bacteroidota;c__Bacteroidia;o__Chitinophagales;f__Chitinophagaceae;g__;s__	HRS-ES13-C1823-cds707|HRS-ES13-C1823	240	OUTSIDE-INSIDE	TM3=RYDTE	TM7=DAINK	residue93,L,green-light absorbing	Type-1 rhodopsin	CLASS=probable mixed matches to multiple classes: RYDTE;D...K;H+ pump;PR,XR,ActR; bacteria,archaea|RYDTE;D...K;?;NR; Fungi | RYDTD;D...K;H+ pump;BR,AR; bacteria,archaea|RYDSY;D...K;Sensor;Sensory rhodopsin I,II ; bacteria,archaea|RYFSE;D...K;Inward H+ pump; Schizorhodopsin SzR ; bacteria,archaea|RYDTG;D...K;H+ pump;DTG rhodopsin; bacteria,archaea|RYDTS;D...K;H+ pump;DTS rhodopsin; bacteria,archae…	MFKATLKTWQKAAIVAVFSLGSSSVFAAEMLQSGDFVGYSFWLISMALAASTIFFLMEALRIGGKWATSLTVSALVTFIAAFHYMYMREVWVSTGTSPTDFRYIDWLLTVPLLMIEFYLILAAITKVSGGIFWRLLIGTLVMLVPGYMGEAGYINTTIGFVIGMLGWFYILYEIFAGEASKVAATQATPAVQKSYNLMKWTVTVGWSIYPIGYFFGYMAGGTDAATLNIVYNLADVVNKIAFGLFIWYAANEETSAKA
HRSG-E13-bin-44	1987181	21_1	no	d__Bacteria;p__Bacteroidota;c__Bacteroidia;o__Cytophagales;f__Cyclobacteriaceae;g__Algoriphagus;s__	HRSG-E13-C39788-cds1673|HRSG-E13-C39788	244	OUTSIDE-INSIDE	TM3=RYDTE	TM7=DAINK	residue93,L,green-light absorbing	Type-1 rhodopsin	CLASS=probable mixed matches to multiple classes: RYDTE;D...K;H+ pump;PR,XR,ActR; bacteria,archaea|RYDTE;D...K;?;NR; Fungi | RYDTD;D...K;H+ pump;BR,AR; bacteria,archaea|RYDSY;D...K;Sensor;Sensory rhodopsin I,II ; bacteria,archaea|RYFSE;D...K;Inward H+ pump; Schizorhodopsin SzR ; bacteria,archaea|RYDTG;D...K;H+ pump;DTG rhodopsin; bacteria,archaea|RYDTS;D...K;H+ pump;DTS rhodopsin; bacteria,archae…	MFKATLKTWQKAAIVAVFSLGSSSVFAAEMLQSGDFVGYSFWLISMALAASTIFFLMEALRIGGKWATSLTVSALVTFIAAFHYMYMREVWVSTGTSPTDFRYIDWLLTVPLLMIEFYLILAAITKVSGGIFWRLLIGTLVMLVPGYMGEAGYINTTIGFVIGMLGWFYILYEIFAGEASKVAATQATPAVQKSYNLMKWTVTVGWSIYPIGYFFGYMAGGTDAATLNIVYNLADVVNKIAFGLFIWYAANEETSAKA
HRS-ES3-bin-53	1986802	47_1	no	d__Bacteria;p__Bacteroidota;c__Bacteroidia;o__Chitinophagales;f__Chitinophagaceae;g__UBA8137;s__	HRS-ES3-C10546-cds1404|HRS-ES3-C10546	240	OUTSIDE-INSIDE	TM3=RYDTE	TM7=DAVNK	residue93,L,green-light absorbing	Type-1 rhodopsin	CLASS=probable mixed matches to multiple classes: RYDTE;D...K;H+ pump;PR,XR,ActR; bacteria,archaea|RYDTE;D...K;?;NR; Fungi | RYDTD;D...K;H+ pump;BR,AR; bacteria,archaea|RYDSY;D...K;Sensor;Sensory rhodopsin I,II ; bacteria,archaea|RYFSE;D...K;Inward H+ pump; Schizorhodopsin SzR ; bacteria,archaea|RYDTG;D...K;H+ pump;DTG rhodopsin; bacteria,archaea|RYDTS;D...K;H+ pump;DTS rhodopsin; bacteria,archae…	MAATALPALGAALAVMPDYSHAASTDILKQNDFVGISFWIISMALIAATAFFFLERDRVSPKWKTSLTVSGLVTLVAAVHYFYMRDVWVATGSTPTVFRYIDWLITVPLLMIEFYLILAAITKVQSGIFWRLIIGTLVMLIGGYMGEAGYWSVWPAFIIGMAGWAFILYEIFLGEAGEISAENAPPAVRSAFNTMRLIVTFGWAIYPIGYFFGYLTGSNAADSANALNIIYNAADVLNKIAFGLIIWSVAVSESEHAAKH
HRS-ES9-bin-54	1981973	85_1	no	d__Bacteria;p__Bacteroidota;c__Bacteroidia;o__Flavobacteriales;f__Flavobacteriaceae;g__Flavobacterium;s__	HRS-ES9-C7505-cds1153|HRS-ES9-C7505	213	OUTSIDE-INSIDE	TM3=RYDTE	TM7=DAINK	residue93,L,green-light absorbing	Type-1 rhodopsin	CLASS=probable mixed matches to multiple classes: RYDTE;D...K;H+ pump;PR,XR,ActR; bacteria,archaea|RYDTE;D...K;?;NR; Fungi | RYDTD;D...K;H+ pump;BR,AR; bacteria,archaea|RYDSY;D...K;Sensor;Sensory rhodopsin I,II ; bacteria,archaea|RYFSE;D...K;Inward H+ pump; Schizorhodopsin SzR ; bacteria,archaea|RYDTG;D...K;H+ pump;DTG rhodopsin; bacteria,archaea|RYDTS;D...K;H+ pump;DTS rhodopsin; bacteria,archae…	MSKFSLKALALGAGLSLLPALASAATQNLNPDDYVGISFWLISMALVASTAFFFLETQRVSGKWKTSLTVSGLVTLVAAVHYFYMRDIWVATGETPTVYRYIDWLITVPLLMVEFYLILAAITKVPAGVFWRLMIGTFVMLIGGYLGEAGYVAAWPAFIVGMIGWAYILYEVFAGEASKINASQAPESVQAAFKLMRLIVTFGWAIYPIGYFVGYLMGQDPSNSSAALNLIYNLADVLNKITFGVIIWAVATSETDRASAK
HRS-EL9-bin-10	1981899	103_1	no	d__Bacteria;p__Bacteroidota;c__Bacteroidia;o__Flavobacteriales;f__Flavobacteriaceae;g__Flavobacterium;s__	HRS-EL9-C854-cds1083|HRS-EL9-C854	241	OUTSIDE-INSIDE	TM3=RYDTE	TM7=DAINK	residue93,L,green-light absorbing	Type-1 rhodopsin	CLASS=probable mixed matches to multiple classes: RYDTE;D...K;H+ pump;PR,XR,ActR; bacteria,archaea|RYDTE;D...K;?;NR; Fungi | RYDTD;D...K;H+ pump;BR,AR; bacteria,archaea|RYDSY;D...K;Sensor;Sensory rhodopsin I,II ; bacteria,archaea|RYFSE;D...K;Inward H+ pump; Schizorhodopsin SzR ; bacteria,archaea|RYDTG;D...K;H+ pump;DTG rhodopsin; bacteria,archaea|RYDTS;D...K;H+ pump;DTS rhodopsin; bacteria,archae…	MSKFSLKALALGAGLSLLPALASAATQNLNPDDYVGISFWLISMALVASTAFFFLETQRVSGKWKTSLTVSGLVTLVAAVHYFYMRDIWVSTGATPTVYRYIDWLITVPLLMVEFYLILAAITKVPAGVFWRLMIGTFVMLIGGYLGEAGYVAAWPAFIVGMIGWAYILYEVFAGEASKINASQAPESVQAAFKLMRLIVTFGWAIYPIGYFVGYLMGQDPSNSSAALNLIYNLADVLNKITFGVIIWAVATSETDRASAK
HRS-HS3-bin-24	1979961	125_1	no	d__Bacteria;p__Bacteroidota;c__Bacteroidia;o__Cytophagales;f__Spirosomaceae;g__UBA6715;s__	HRS-HS3-C15292-cds1107|HRS-HS3-C15292	240	OUTSIDE-INSIDE	TM3=RYDTE	TM7=DAVNK	residue93,L,green-light absorbing	Type-1 rhodopsin	CLASS=probable mixed matches to multiple classes: RYDTE;D...K;H+ pump;PR,XR,ActR; bacteria,archaea|RYDTE;D...K;?;NR; Fungi | RYDTD;D...K;H+ pump;BR,AR; bacteria,archaea|RYDSY;D...K;Sensor;Sensory rhodopsin I,II ; bacteria,archaea|RYFSE;D...K;Inward H+ pump; Schizorhodopsin SzR ; bacteria,archaea|RYDTG;D...K;H+ pump;DTG rhodopsin; bacteria,archaea|RYDTS;D...K;H+ pump;DTS rhodopsin; bacteria,archae…	MSKFSLKALALGAGLSLLPALASAATQNLNPDDYVGISFWLISMALVASTAFFFLETQRVSGKWKTSLTVSGLVTLVAAVHYFYMRDIWVSTGATPTVYRYIDWLITVPLLMVEFYLILAAITKVPAGVFWRLMIGTFVMLIGGYLGEAGYVAAWPAFIVGMIGWAYILYEVFAGEASKINASQAPESVQAAFKLMRLIVTFGWAIYPIGYFVGYLMGQDPSNSSAALNLIYNLADVLNKITFGVIIWAVATSETDRASAK
HRS-ES1-bin-33	1979766	291_1	no	d__Bacteria;p__Actinobacteriota;c__Acidimicrobiia;o__IMCC26256;f__IMCC26256;g__IMCC26256;s__IMCC26256	HRS-ES1-C4517-cds521|HRS-ES1-C4517	253	INSIDE-OUTSIDE	TM3=RWESV	TM7=SLVAK	residue93,L,green-light absorbing	Heliorhodopsin	CLASS=perfect match to class; RWES.;S...K;PDE;HeR; monoderms	MSKFRLKWLSLGAGIALLPALAHAATQNLRPDDYVGISFWLISMALVASTAFFFLETQRVAGKWKTSLTVSGLVTLVAAVHYFYMRDVWVATGSTPTVYRYIDWLITVPLLMVEFYLILAAVTKVPAGVFWRLIIGTFVMLIGGYAGEAGYAGAWPGFIVGMLGWAYILYEVFMGQASKINASESPESVQSAFKLMRLIVTFGWAIYPIGYFVGYLMGQDPANSSAALNVIYNLADVLNKIAFGVIIWTVATSESDRLSAK
HRS-ES10-bin-152	1978635	404_1	no	d__Bacteria;p__Proteobacteria;c__Alphaproteobacteria;o__Sphingomonadales;f__Sphingomonadaceae;g__Ga0077559;s__	HRS-ES10-C782-cds37|HRS-ES10-C782	251	OUTSIDE-INSIDE	TM3=RYDTE	TM7=DLIAK	residue93,L,green-light absorbing	Type-1 rhodopsin	CLASS=probable mixed matches to multiple classes: RYDTE;D...K;H+ pump;PR,XR,ActR; bacteria,archaea|RYDTE;D...K;?;NR; Fungi | RYDTD;D...K;H+ pump;BR,AR; bacteria,archaea|RYDSY;D...K;Sensor;Sensory rhodopsin I,II ; bacteria,archaea|RYFSE;D...K;Inward H+ pump; Schizorhodopsin SzR ; bacteria,archaea|RYDTG;D...K;H+ pump;DTG rhodopsin; bacteria,archaea|RYDTS;D...K;H+ pump;DTS rhodopsin; bacteria,archae…	MSKFSLKALALGAGLSLLPALASAATQNLNPDDYVGISFWLISMALVASTAFFFLETQRVSGKWKTSLTVSGLVTLVAAVHYFYMRDIWVSTGATPTVYRYIDWLITVPLLMVEFYLILAAITKVPAGVFWRLMIGTFVMLIGGYLGEAGYVAAWPAFIVGMIGWAYILYEVFAGEASKINASQAPESVQAAFKLMRLIVTFGWAIYPIGYFVGYLMGQDPSNSSAALNLIYNLADVLNKITFGVIIWAVATSETDRASAK
HRS-ES1-bin-455	1976418	255_1	no	d__Bacteria;p__Verrucomicrobiota;c__Verrucomicrobiae;o__Methylacidiphilales;f__UBA3015;g__UBA3015;s__	HRS-ES1-C45138-cds1867|HRS-ES1-C45138	248	OUTSIDE-INSIDE	TM3=RYDTE	TM7=DAVNK	residue93,L,green-light absorbing	Type-1 rhodopsin	CLASS=probable mixed matches to multiple classes: RYDTE;D...K;H+ pump;PR,XR,ActR; bacteria,archaea|RYDTE;D...K;?;NR; Fungi | RYDTD;D...K;H+ pump;BR,AR; bacteria,archaea|RYDSY;D...K;Sensor;Sensory rhodopsin I,II ; bacteria,archaea|RYFSE;D...K;Inward H+ pump; Schizorhodopsin SzR ; bacteria,archaea|RYDTG;D...K;H+ pump;DTG rhodopsin; bacteria,archaea|RYDTS;D...K;H+ pump;DTS rhodopsin; bacteria,archae…	MSKFRLKWLSLGAGIALLPALAHAATQNLRPDDYVGISFWLISMALVASTAFFFLETQRVAGKWKTSLTVSGLVTLVAAVHYFYMRDVWVATGSTPTVYRYIDWLITVPLLMVEFYLILAAVTKVPAGVFWRLIIGTFVMLIGGYAGEAGYAGAWPGFIVGMLGWAYILYEVFMGQASKINASESPESVQSAFKLMRLIVTFGWAIYPIGYFVGYLMGQDPANSSAALNVIYNLADVLNKIAFGVIIWTVATSESDRLSAK
HRS-ES5-bin-95	1974310	103_1	no	d__Bacteria;p__Bacteroidota;c__Bacteroidia;o__Flavobacteriales;f__Flavobacteriaceae;g__Flavobacterium;s__	HRS-ES5-C5980-cds1169|HRS-ES5-C5980	241	OUTSIDE-INSIDE	TM3=RYDTE	TM7=DAINK	residue93,L,green-light absorbing	Type-1 rhodopsin	CLASS=probable mixed matches to multiple classes: RYDTE;D...K;H+ pump;PR,XR,ActR; bacteria,archaea|RYDTE;D...K;?;NR; Fungi | RYDTD;D...K;H+ pump;BR,AR; bacteria,archaea|RYDSY;D...K;Sensor;Sensory rhodopsin I,II ; bacteria,archaea|RYFSE;D...K;Inward H+ pump; Schizorhodopsin SzR ; bacteria,archaea|RYDTG;D...K;H+ pump;DTG rhodopsin; bacteria,archaea|RYDTS;D...K;H+ pump;DTS rhodopsin; bacteria,archae…	MSKFNLKALALGAGLSLLPMLAGASTQNLRSDDYVGISFWMISMALVASTAFFFLETQRVAGKWKTSVTVSGLVTLVAAVHYFYMRDVWVATGATPTVYRYIDWLITVPLLMVEFYLILAAITKVPGGVFWRLMIGTLVMLVGGYVGEAGYVAAWPAFIVGMLGWAYILYEVFAGEASKINASQAPESVQAAFKLMRLIVTFGWAIYPIGYYVGYLMGQDPSNSSAALNLIYNLADVLNKITFGVIIWSVASSETDRAAAK
HRSG-H1-bin-107	1973493	291_1	no	d__Bacteria;p__Actinobacteriota;c__Acidimicrobiia;o__IMCC26256;f__IMCC26256;g__IMCC26256;s__	HRSG-H1-C1918-cds413|HRSG-H1-C1918	253	INSIDE-OUTSIDE	TM3=RWESV	TM7=SLVAK	residue93,L,green-light absorbing	Heliorhodopsin	CLASS=perfect match to class; RWES.;S...K;PDE;HeR; monoderms	MIKDLKRLSKASWVAGAGLLGLSLPAFAEGAAILQSSDFVGISFWLISMALIASTAFFFLERDRVAGKWKTSLTVSGLVTLVAAVHYFYMRDVWVATGSTPTVYRYIDWLITVPLLMIEFYLILAAIAKVPVGVFWRLMIGTLVMLVGGYAGEAGYLAVMPAFIIGMLGWFYILWEIFAGEASKINAGQAPKNVQSAFSLMRWIVTIGWAIYPLGYYFGYLTGADPADSMKSLNIVYNLADVLNKIAFGVIIWSVAVSESEKK
HRS-ES10-bin-24	1969479	77_2	no	d__Bacteria;p__Bacteroidota;c__Bacteroidia;o__Flavobacteriales;f__Flavobacteriaceae;g__Flavobacterium;s__	HRS-ES10-C168-cds105|HRS-ES10-C168	244	OUTSIDE-INSIDE	TM3=RYDTE	TM7=DAINK	residue93,L,green-light absorbing	Type-1 rhodopsin	CLASS=probable mixed matches to multiple classes: RYDTE;D...K;H+ pump;PR,XR,ActR; bacteria,archaea|RYDTE;D...K;?;NR; Fungi | RYDTD;D...K;H+ pump;BR,AR; bacteria,archaea|RYDSY;D...K;Sensor;Sensory rhodopsin I,II ; bacteria,archaea|RYFSE;D...K;Inward H+ pump; Schizorhodopsin SzR ; bacteria,archaea|RYDTG;D...K;H+ pump;DTG rhodopsin; bacteria,archaea|RYDTS;D...K;H+ pump;DTS rhodopsin; bacteria,archae…	MIKDLKRLSKASWVAGAGLLGLSLPAFAEGAAILQSSDFVGISFWLISMALIASTAFFFLERDRVAGKWKTSLTVSGLVTLVAAVHYFYMRDVWVATGSTPTVYRYIDWLITVPLLMIEFYLILAAIAKVPVGVFWRLMIGTLVMLVGGYAGEAGYLAVMPAFIIGMLGWFYILWEIFAGEASKINAGQAPKNVQSAFSLMRWIVTIGWAIYPLGYYFGYLTGADPADSMKSLNIVYNLADVLNKIAFGVIIWSVAVSESEKK
HRS-HS13-bin-28	1969428	65_4	yes	d__Bacteria;p__Bacteroidota;c__Bacteroidia;o__Chitinophagales;f__Chitinophagaceae;g__Ferruginibacter;s__	HRS-HS13-C30676-cds1265|HRS-HS13-C30676	238	OUTSIDE-INSIDE	TM3=RYDTE	TM7=DAINK	residue93,L,green-light absorbing	Type-1 rhodopsin	CLASS=probable mixed matches to multiple classes: RYDTE;D...K;H+ pump;PR,XR,ActR; bacteria,archaea|RYDTE;D...K;?;NR; Fungi | RYDTD;D...K;H+ pump;BR,AR; bacteria,archaea|RYDSY;D...K;Sensor;Sensory rhodopsin I,II ; bacteria,archaea|RYFSE;D...K;Inward H+ pump; Schizorhodopsin SzR ; bacteria,archaea|RYDTG;D...K;H+ pump;DTG rhodopsin; bacteria,archaea|RYDTS;D...K;H+ pump;DTS rhodopsin; bacteria,archae…	MIKDLKRLSKASWVAGAGLLGLSLPAFAEGAAILQSSDFVGISFWLISMALIASTAFFFLERDRVAGKWKTSLTVSGLVTLVAAVHYFYMRDVWVATGSTPTVYRYIDWLITVPLLMIEFYLILAAIAKVPVGVFWRLMIGTLVMLVGGYAGEAGYLAVMPAFIIGMLGWFYILWEIFAGEASKINAGQAPKNVQSAFSLMRWIVTIGWAIYPLGYYFGYLTGADPADSMKSLNIVYNLADVLNKIAFGVIIWSVAVSESEKK
HRSG-E6-bin-25	1967456	404_1	no	d__Bacteria;p__Proteobacteria;c__Alphaproteobacteria;o__Sphingomonadales;f__Sphingomonadaceae;g__Ga0077559;s__	HRSG-E6-C5802-cds1459|HRSG-E6-C5802	251	OUTSIDE-INSIDE	TM3=RYDTE	TM7=DLIAK	residue93,L,green-light absorbing	Type-1 rhodopsin	CLASS=probable mixed matches to multiple classes: RYDTE;D...K;H+ pump;PR,XR,ActR; bacteria,archaea|RYDTE;D...K;?;NR; Fungi | RYDTD;D...K;H+ pump;BR,AR; bacteria,archaea|RYDSY;D...K;Sensor;Sensory rhodopsin I,II ; bacteria,archaea|RYFSE;D...K;Inward H+ pump; Schizorhodopsin SzR ; bacteria,archaea|RYDTG;D...K;H+ pump;DTG rhodopsin; bacteria,archaea|RYDTS;D...K;H+ pump;DTS rhodopsin; bacteria,archae…	MIKDLKRLSKASWVAGAGLLGLSLPAFAEGAAILQSSDFVGISFWLISMALIASTAFFFLERDRVAGKWKTSLTVSGLVTLVAAVHYFYMRDVWVATGSTPTVYRYIDWLITVPLLMIEFYLILAAIAKVPVGVFWRLMIGTLVMLVGGYAGEAGYLAVMPAFIIGMLGWFYILWEIFAGEASKINAGQAPKNVQSAFSLMRWIVTIGWAIYPLGYYFGYLTGADPADSMKSLNIVYNLADVLNKIAFGVIIWSVAVSESEKK
HRS-ES11-bin-94	1955292	158_2	yes	d__Bacteria;p__Actinobacteriota;c__Actinobacteria;o__Nanopelagicales;f__Nanopelagicaceae;g__Planktophila;s__	HRS-ES11-C13372-cds1119|HRS-ES11-C13372	253	INSIDE-OUTSIDE	TM3=RWESL	TM7=SLVAK	residue93,L,green-light absorbing	Heliorhodopsin	CLASS=perfect match to class; RWES.;S...K;PDE;HeR; monoderms	MISLNSRGALLAAPILFALTTQTSVAADVVLKSNDFVGISFWLISMALIASTAFFFLETQRVSGKWKTSLVVSGLVTLVAAWHYFYMREVWVQTGSTPTVYRYIDWLITVPLLMIEFYLILSAITKVPKGIFWRLLIGTLVMLVGGYLGEAGYMSVWPAFIIGMAGWAYILYEIFAGEAGKLNASAAPPAVQSAFNTMRWIVTIGWAIYPLGYFFGYLTGADPKSSAAALNIIYNLADVLNKIAFGLIIWSVAVSETEKQGKA
HRSG-H6-bin-111	1945923	113_4	yes	d__Bacteria;p__Bacteroidota;c__Bacteroidia;o__NS11-12g;f__UBA955;g__UBA955;s__	HRSG-H6-C7679-cds791|HRSG-H6-C7679	250	OUTSIDE-INSIDE	TM3=RYDTE	TM7=DAVNK	residue93,L,green-light absorbing	Type-1 rhodopsin	CLASS=probable mixed matches to multiple classes: RYDTE;D...K;H+ pump;PR,XR,ActR; bacteria,archaea|RYDTE;D...K;?;NR; Fungi | RYDTD;D...K;H+ pump;BR,AR; bacteria,archaea|RYDSY;D...K;Sensor;Sensory rhodopsin I,II ; bacteria,archaea|RYFSE;D...K;Inward H+ pump; Schizorhodopsin SzR ; bacteria,archaea|RYDTG;D...K;H+ pump;DTG rhodopsin; bacteria,archaea|RYDTS;D...K;H+ pump;DTS rhodopsin; bacteria,archae…	MFQGFFKSLKNKSLLGLSLLGLSTLAFAEGHSAQVLQSSDFVGITFWLISMALVASTAFFFLERDRVVGKWKTSLTVSGLVTLVAAVHYFYMRDVWIATGSTPTVYRYIDWLITVPLLMIEFYLILSAITKVSTGVFWRLVIGTLVMLVGGYVGEAGYADVMTSFIVGMLGWFYILYEIFAGEASKIAANKAPATVQKAFNTMRLIVTFGWAIYPLGYYFGYLTGSDPASSMASLNIIYNLADVLNKIAFGVIIWSVAVSESK
HRS-HS3-bin-41	1942701	163_4	yes	d__Bacteria;p__Actinobacteriota;c__Actinobacteria;o__Nanopelagicales;f__Nanopelagicaceae;g__AAA044-D11;s__	HRS-HS3-C693-cds133|HRS-HS3-C693	255	OUTSIDE-INSIDE	TM3=RYDTE	TM7=DVLAK	residue93,L,green-light absorbing	Type-1 rhodopsin	CLASS=probable mixed matches to multiple classes: RYDTE;D...K;H+ pump;PR,XR,ActR; bacteria,archaea|RYDTE;D...K;?;NR; Fungi | RYDTD;D...K;H+ pump;BR,AR; bacteria,archaea|RYDSY;D...K;Sensor;Sensory rhodopsin I,II ; bacteria,archaea|RYFSE;D...K;Inward H+ pump; Schizorhodopsin SzR ; bacteria,archaea|RYDTG;D...K;H+ pump;DTG rhodopsin; bacteria,archaea|RYDTS;D...K;H+ pump;DTS rhodopsin; bacteria,archae…	MFQGFFKSVKNKSLLGLSLLGLSTLAFAEGHSAQVLQSSDFVGITFWLISMALVASTAFFFLERDRVVGKWKTSLTVSGLVTLVAAVHYFYMRDVWIATGSTPTVYRYIDWLITVPLLMIEFYLILSAITKVSTGVFWRLVIGTLVMLVGGYVGEAGYADVMTSFIVGMLGWFYILYEIFAGEASKIAANKAPATVQKAFNTMRLIVTFGWAIYPLGYYFGYLTGSDPASSMASLNIIYNLADVLNKIAFGVIIWSVAVSESK
HRS-ES7-bin-157	1936437	75_1	no	d__Bacteria;p__Bacteroidota;c__Bacteroidia;o__Flavobacteriales;f__Flavobacteriaceae;g__Flavobacterium;s__	HRS-ES7-C67-cds855|HRS-ES7-C67	237	OUTSIDE-INSIDE	TM3=RYDTE	TM7=DAINK	residue93,L,green-light absorbing	Type-1 rhodopsin	CLASS=probable mixed matches to multiple classes: RYDTE;D...K;H+ pump;PR,XR,ActR; bacteria,archaea|RYDTE;D...K;?;NR; Fungi | RYDTD;D...K;H+ pump;BR,AR; bacteria,archaea|RYDSY;D...K;Sensor;Sensory rhodopsin I,II ; bacteria,archaea|RYFSE;D...K;Inward H+ pump; Schizorhodopsin SzR ; bacteria,archaea|RYDTG;D...K;H+ pump;DTG rhodopsin; bacteria,archaea|RYDTS;D...K;H+ pump;DTS rhodopsin; bacteria,archae…	MFQGFFKSLKNKSLLGLSLLGLSTLAFAEGHSAQVLQSSDFVGITFWLISMALVASTAFFFLERDRVVGKWKTSLTVSGLVTLVAAVHYFYMRDVWIATGSTPTVYRYIDWLITVPLLMIEFYLILSAITKVSTGVFWRLVIGTLVMLVGGYVGEAGYADVMTSFIVGMLGWFYILYEIFAGEASKIAANKAPATVQKAFNTMRLIVTFGWAIYPLGYYFGYLTGSDPASSMASLNIIYNLADVLNKIAFGVIIWSVAVSESK
HRSG-E1-bin-71	1925496	71_2	no	d__Bacteria;p__Bacteroidota;c__Bacteroidia;o__Chitinophagales;f__Chitinophagaceae;g__Ferruginibacter;s__	HRSG-E1-C25390-cds1513|HRSG-E1-C25390	238	OUTSIDE-INSIDE	TM3=RYDTE	TM7=DAINK	residue93,L,green-light absorbing	Type-1 rhodopsin	CLASS=probable mixed matches to multiple classes: RYDTE;D...K;H+ pump;PR,XR,ActR; bacteria,archaea|RYDTE;D...K;?;NR; Fungi | RYDTD;D...K;H+ pump;BR,AR; bacteria,archaea|RYDSY;D...K;Sensor;Sensory rhodopsin I,II ; bacteria,archaea|RYFSE;D...K;Inward H+ pump; Schizorhodopsin SzR ; bacteria,archaea|RYDTG;D...K;H+ pump;DTG rhodopsin; bacteria,archaea|RYDTS;D...K;H+ pump;DTS rhodopsin; bacteria,archae…	MFQGFFKSLKNKSLLGLSLLGLSTLAFAEGHSAQVLQSSDFVGITFWLISMALVASTAFFFLERDRVVGKWKTSLTVSGLVTLVAAVHYFYMRDVWIATGSTPTVYRYIDWLITVPLLMIEFYLILSAITKVSTGVFWRLVIGTLVMLVGGYVGEAGYADVMTSFIVGMLGWFYILYEIFAGEASKIAANKAPATVQKAFNTMRLIVTFGWAIYPLGYYFGYLTGSDPASSMASLNIIYNLADVLNKIAFGVIIWSVAVSESK
HRS-HS1-bin-46	1916880	51_1	no	d__Bacteria;p__Bacteroidota;c__Bacteroidia;o__Chitinophagales;f__Chitinophagaceae;g__UBA8137;s__	HRS-HS1-C5628-cds744|HRS-HS1-C5628	241	OUTSIDE-INSIDE	TM3=RYDTE	TM7=DAVNK	residue93,L,green-light absorbing	Type-1 rhodopsin	CLASS=probable mixed matches to multiple classes: RYDTE;D...K;H+ pump;PR,XR,ActR; bacteria,archaea|RYDTE;D...K;?;NR; Fungi | RYDTD;D...K;H+ pump;BR,AR; bacteria,archaea|RYDSY;D...K;Sensor;Sensory rhodopsin I,II ; bacteria,archaea|RYFSE;D...K;Inward H+ pump; Schizorhodopsin SzR ; bacteria,archaea|RYDTG;D...K;H+ pump;DTG rhodopsin; bacteria,archaea|RYDTS;D...K;H+ pump;DTS rhodopsin; bacteria,archae…	MFQGFFKSLKNKSLLGLSLLGLSTLAFAEGHSAQVLQSSDFVGITFWLISMALVASTAFFFLERDRVVGKWKTSLTVSGLVTLVAAVHYFYMRDVWIATGSTPTVYRYIDWLITVPLLMIEFYLILSAITKVSTGVFWRLVIGTLVMLVGGYVGEAGYADVMTSFIVGMLGWFYILYEIFAGEASKIAANKAPATVQKAFNTMRLIVTFGWAIYPLGYYFGYLTGSDPASSMASLNIIYNLADVLNKIAFGVIIWSVAVSESK
HRSG-E10-bin-92	1902557	77_2	no	d__Bacteria;p__Bacteroidota;c__Bacteroidia;o__Flavobacteriales;f__Flavobacteriaceae;g__Flavobacterium;s__	HRSG-E10-C5917-cds1455|HRSG-E10-C5917	240	OUTSIDE-INSIDE	TM3=RYDTE	TM7=DAINK	residue93,L,green-light absorbing	Type-1 rhodopsin	CLASS=probable mixed matches to multiple classes: RYDTE;D...K;H+ pump;PR,XR,ActR; bacteria,archaea|RYDTE;D...K;?;NR; Fungi | RYDTD;D...K;H+ pump;BR,AR; bacteria,archaea|RYDSY;D...K;Sensor;Sensory rhodopsin I,II ; bacteria,archaea|RYFSE;D...K;Inward H+ pump; Schizorhodopsin SzR ; bacteria,archaea|RYDTG;D...K;H+ pump;DTG rhodopsin; bacteria,archaea|RYDTS;D...K;H+ pump;DTS rhodopsin; bacteria,archae…	MFQGFFKSLKNKSLLGLSLLGLSTLAFAEGHSAQVLQSSDFVGITFWLISMALVASTAFFFLERDRVVGKWKTSLTVSGLVTLVAAVHYFYMRDVWIATGSTPTVYRYIDWLITVPLLMIEFYLILSAITKVSTGVFWRLVIGTLVMLVGGYVGEAGYADVMTSFIVGMLGWFYILYEIFAGEASKIAANKAPATVQKAFNTMRLIVTFGWAIYPLGYYFGYLTGSDPASSMASLNIIYNLADVLNKIAFGVIIWSVAVSESK
HRS-HS13-bin-95	1902326	163_6	yes	d__Bacteria;p__Actinobacteriota;c__Actinobacteria;o__Nanopelagicales;f__Nanopelagicaceae;g__AAA044-D11;s__	HRS-HS13-C5089-cds200|HRS-HS13-C5089	255	OUTSIDE-INSIDE	TM3=RYDTE	TM7=DVLAK	residue93,L,green-light absorbing	Type-1 rhodopsin	CLASS=probable mixed matches to multiple classes: RYDTE;D...K;H+ pump;PR,XR,ActR; bacteria,archaea|RYDTE;D...K;?;NR; Fungi | RYDTD;D...K;H+ pump;BR,AR; bacteria,archaea|RYDSY;D...K;Sensor;Sensory rhodopsin I,II ; bacteria,archaea|RYFSE;D...K;Inward H+ pump; Schizorhodopsin SzR ; bacteria,archaea|RYDTG;D...K;H+ pump;DTG rhodopsin; bacteria,archaea|RYDTS;D...K;H+ pump;DTS rhodopsin; bacteria,archae…	MFQGFFKSLKNKSLLGLSLLGLSTLAFAEGHSAQVLQSSDFVGITFWLISMALVASTAFFFLERDRVVGKWKTSLTVSGLVTLVAAVHYFYMRDVWIATGSTPTVYRYIDWLITVPLLMIEFYLILSAITKVSTGVFWRLVIGTLVMLVGGYVGEAGYADVMTSFIVGMLGWFYILYEIFAGEASKIAANKAPATVQKAFNTMRLIVTFGWAIYPLGYYFGYLTGSDPASSMASLNIIYNLADVLNKIAFGVIIWSVAVSESK
HRS-ES13-bin-122	1895245	267_0	yes	d__Bacteria;p__Verrucomicrobiota;c__Verrucomicrobiae;o__Verrucomicrobiales;f__Akkermansiaceae;g__UBA1315;s__	HRS-ES13-C176-cds45|HRS-ES13-C176	301	OUTSIDE-INSIDE	TM3=RYDTE	TM7=DVINK	residue93,L,green-light absorbing	Type-1 rhodopsin	CLASS=probable mixed matches to multiple classes: RYDTE;D...K;H+ pump;PR,XR,ActR; bacteria,archaea|RYDTE;D...K;?;NR; Fungi | RYDTD;D...K;H+ pump;BR,AR; bacteria,archaea|RYDSY;D...K;Sensor;Sensory rhodopsin I,II ; bacteria,archaea|RYFSE;D...K;Inward H+ pump; Schizorhodopsin SzR ; bacteria,archaea|RYDTG;D...K;H+ pump;DTG rhodopsin; bacteria,archaea|RYDTS;D...K;H+ pump;DTS rhodopsin; bacteria,archae…	MFQGFFKSLKNKSLLGLSLLGLSTLAFAEGHSAQVLQSSDFVGITFWLISMALVASTAFFFLERDRVVGKWKTSLTVSGLVTLVAAVHYFYMRDVWIATGSTPTVYRYIDWLITVPLLMIEFYLILSAITKVSTGVFWRLVIGTLVMLVGGYVGEAGYADVMTSFIVGMLGWFYILYEIFAGEASKIAANKAPATVQKAFNTMRLIVTFGWAIYPLGYYFGYLTGSDPASSMASLNIIYNLADVLNKIAFGVIIWSVAVSESK
HRS-ES2-bin-230	1889656	50_1	no	d__Bacteria;p__Bacteroidota;c__Bacteroidia;o__Chitinophagales;f__Chitinophagaceae;g__UBA8137;s__	HRS-ES2-C9890-cds673|HRS-ES2-C9890	241	OUTSIDE-INSIDE	TM3=RYDTE	TM7=DAVNK	residue93,L,green-light absorbing	Type-1 rhodopsin	CLASS=probable mixed matches to multiple classes: RYDTE;D...K;H+ pump;PR,XR,ActR; bacteria,archaea|RYDTE;D...K;?;NR; Fungi | RYDTD;D...K;H+ pump;BR,AR; bacteria,archaea|RYDSY;D...K;Sensor;Sensory rhodopsin I,II ; bacteria,archaea|RYFSE;D...K;Inward H+ pump; Schizorhodopsin SzR ; bacteria,archaea|RYDTG;D...K;H+ pump;DTG rhodopsin; bacteria,archaea|RYDTS;D...K;H+ pump;DTS rhodopsin; bacteria,archae…	MIKDLKRLSKASWVAGAGLLGLSLPAFAEGAAILQSSDFVGISFWLISMALIASTAFFFLERDRVAGKWKTSLTVSGLVTLVAAVHYFYMRDVWVATGSTPTVYRYIDWLITVPLLMIEFYLILAAIAKVPVGVFWRLMIGTLVMLVGGYAGEAGYLGVMPAFIIGMLGWFYILWEIFAGEASKINAGQAPKNVQSAFSLMRWIVTIGWAIYPLGYYFGYLTGADPADSMKSLNIVYNLADVLNKIAFGVIIWSVAVSESEKK
HRS-HS9-bin-141	1887852	223_3	yes	d__Bacteria;p__Actinobacteriota;c__Actinobacteria;o__Mycobacteriales;f__Mycobacteriaceae;g__Mycolicibacterium;s__	HRS-HS9-C27904-cds1215|HRS-HS9-C27904	258	OUTSIDE-INSIDE	TM3=RYDTG	TM7=DLTAK	residue93,L,green-light absorbing	Type-1 rhodopsin	CLASS=probable mixed matches to multiple classes: RYDTG;D...K;H+ pump;DTG rhodopsin; bacteria,archaea | RYDTD;D...K;H+ pump;BR,AR; bacteria,archaea|RYDSY;D...K;Sensor;Sensory rhodopsin I,II ; bacteria,archaea|RYFSE;D...K;Inward H+ pump; Schizorhodopsin SzR ; bacteria,archaea|RYDTG;D...K;H+ pump;DTG rhodopsin; bacteria,archaea|RYDTS;D...K;H+ pump;DTS rhodopsin; bacteria,archaea|RYTSD;D...K;Cl- pum…	MFQGFFKSLKNKSLLGLSLLGLSTLAFAEGHSAQVLQSSDFVGITFWLISMALVASTAFFFLERDRVVGKWKTSLTVSGLVTLVAAVHYFYMRDVWIATGSTPTVYRYIDWLITVPLLMIEFYLILSAITKVSTGVFWRLVIGTLVMLVGGYVGEAGYADVMTSFIVGMLGWFYILYEIFAGEASKIAANKAPATVQKAFNTMRLIVTFGWAIYPLGYYFGYLTGSDPASSMASLNIIYNLADVLNKIAFGVIIWSVAVSESK
HRS-HS9-bin-141	1887852	223_3	yes	d__Bacteria;p__Actinobacteriota;c__Actinobacteria;o__Mycobacteriales;f__Mycobacteriaceae;g__Mycolicibacterium;s__	HRS-HS9-C17029-cds721|HRS-HS9-C17029	272	OUTSIDE-INSIDE	TM3=RYDTE	TM7=DILAK	residue93,L,green-light absorbing	Type-1 rhodopsin	CLASS=probable mixed matches to multiple classes: RYDTE;D...K;H+ pump;PR,XR,ActR; bacteria,archaea|RYDTE;D...K;?;NR; Fungi | RYDTD;D...K;H+ pump;BR,AR; bacteria,archaea|RYDSY;D...K;Sensor;Sensory rhodopsin I,II ; bacteria,archaea|RYFSE;D...K;Inward H+ pump; Schizorhodopsin SzR ; bacteria,archaea|RYDTG;D...K;H+ pump;DTG rhodopsin; bacteria,archaea|RYDTS;D...K;H+ pump;DTS rhodopsin; bacteria,archae…	MFQGFFKSVKNKSLLGLSLLGLSTLAFAEGHSAQVLQSSDFVGITFWLISMALVASTAFFFLERDRVVGKWKTSLTVSGLVTLVAAVHYFYMRDVWIATGSTPTVYRYIDWLITVPLLMIEFYLILSAITKVSTGVFWRLVIGTLVMLVGGYVGEAGYADVMTSFIVGMLGWFYILYEIFAGEASKIAANKAPATVQKAFNTMRLIVTFGWAIYPLGYYFGYLTGSDPASSMASLNIIYNLADVLNKIAFGVIIWSVAVSESK
HRS-ES1-bin-128	1887762	96_1	no	d__Bacteria;p__Bacteroidota;c__Bacteroidia;o__Flavobacteriales;f__Flavobacteriaceae;g__Flavobacterium;s__	HRS-ES1-C59013-cds1370|HRS-ES1-C59013	241	OUTSIDE-INSIDE	TM3=RYDTE	TM7=DAINK	residue93,L,green-light absorbing	Type-1 rhodopsin	CLASS=probable mixed matches to multiple classes: RYDTE;D...K;H+ pump;PR,XR,ActR; bacteria,archaea|RYDTE;D...K;?;NR; Fungi | RYDTD;D...K;H+ pump;BR,AR; bacteria,archaea|RYDSY;D...K;Sensor;Sensory rhodopsin I,II ; bacteria,archaea|RYFSE;D...K;Inward H+ pump; Schizorhodopsin SzR ; bacteria,archaea|RYDTG;D...K;H+ pump;DTG rhodopsin; bacteria,archaea|RYDTS;D...K;H+ pump;DTS rhodopsin; bacteria,archae…	MFQGFFKSLKNKSLLGLSLLGLSTLAFAEGHSAQVLQSSDFVGITFWLISMALVASTAFFFLERDRVVGKWKTSLTVSGLVTLVAAVHYFYMRDVWIATGSTPTVYRYIDWLITVPLLMIEFYLILSAITKVSTGVFWRLVIGTLVMLVGGYVGEAGYADVMTSFIVGMLGWFYILYEIFAGEASKIAANKAPATVQKAFNTMRLIVTFGWAIYPLGYYFGYLTGSDPASSMASLNIIYNLADVLNKIAFGVIIWSVAVSESK
HRS-HS12-bin-134	1887745	226_1	no	d__Bacteria;p__Actinobacteriota;c__Actinobacteria;o__Nanopelagicales;f__;g__;s__	HRS-HS12-C16419-cds1064|HRS-HS12-C16419	265	INSIDE-OUTSIDE	TM3=RWESL	TM7=SLVAK	residue93,L,green-light absorbing	Heliorhodopsin	CLASS=perfect match to class; RWES.;S...K;PDE;HeR; monoderms	MFQGFFKSLKNKSLLGLSLLGLSTLAFAEGHSAQVLQSSDFVGITFWLISMALVASTAFFFLERDRVVGKWKTSLTVSGLVTLVAAVHYFYMRDVWIATGSTPTVYRYIDWLITVPLLMIEFYLILSAITKVSTGVFWRLVIGTLVMLVGGYVGEAGYADVMTSFIVGMLGWFYILYEIFAGEASKIAANKAPATVQKAFNTMRLIVTFGWAIYPLGYYFGYLTGSDPASSMASLNIIYNLADVLNKIAFGVIIWSVAVSESK
HRS-HS12-bin-134	1887745	226_1	no	d__Bacteria;p__Actinobacteriota;c__Actinobacteria;o__Nanopelagicales;f__;g__;s__	HRS-HS12-C23603-cds1324|HRS-HS12-C23603	272	OUTSIDE-INSIDE	TM3=RYDTE	TM7=DVLAK	residue93,L,green-light absorbing	Type-1 rhodopsin	CLASS=probable mixed matches to multiple classes: RYDTE;D...K;H+ pump;PR,XR,ActR; bacteria,archaea|RYDTE;D...K;?;NR; Fungi | RYDTD;D...K;H+ pump;BR,AR; bacteria,archaea|RYDSY;D...K;Sensor;Sensory rhodopsin I,II ; bacteria,archaea|RYFSE;D...K;Inward H+ pump; Schizorhodopsin SzR ; bacteria,archaea|RYDTG;D...K;H+ pump;DTG rhodopsin; bacteria,archaea|RYDTS;D...K;H+ pump;DTS rhodopsin; bacteria,archae…	MFQGFFKSVKNKSLLGLSLLGLSTLAFAEGHSAQVLQSSDFVGITFWLISMALVASTAFFFLERDRVVGKWKTSLTVSGLVTLVAAVHYFYMRDVWIATGSTPTVYRYIDWLITVPLLMIEFYLILSAITKVSTGVFWRLVIGTLVMLVGGYVGEAGYADVMTSFIVGMLGWFYILYEIFAGEASKIAANKAPATVQKAFNTMRLIVTFGWAIYPLGYYFGYLTGSDPASSMASLNIIYNLADVLNKIAFGVIIWSVAVSESK
HRS-ES7-bin-38	1885986	47_1	no	d__Bacteria;p__Bacteroidota;c__Bacteroidia;o__Chitinophagales;f__Chitinophagaceae;g__UBA8137;s__	HRS-ES7-C12800-cds1206|HRS-ES7-C12800	240	OUTSIDE-INSIDE	TM3=RYDTE	TM7=DAVNK	residue93,L,green-light absorbing	Type-1 rhodopsin	CLASS=probable mixed matches to multiple classes: RYDTE;D...K;H+ pump;PR,XR,ActR; bacteria,archaea|RYDTE;D...K;?;NR; Fungi | RYDTD;D...K;H+ pump;BR,AR; bacteria,archaea|RYDSY;D...K;Sensor;Sensory rhodopsin I,II ; bacteria,archaea|RYFSE;D...K;Inward H+ pump; Schizorhodopsin SzR ; bacteria,archaea|RYDTG;D...K;H+ pump;DTG rhodopsin; bacteria,archaea|RYDTS;D...K;H+ pump;DTS rhodopsin; bacteria,archae…	MFQGFFKSVKNKSLLGLSLLGLSTLAFAEGHSAQVLQSSDFVGITFWLISMALVASTAFFFLERDRVVGKWKTSLTVSGLVTLVAAVHYFYMRDVWIATGSTPTVYRYIDWLITVPLLMIEFYLILSAITKVSTGVFWRLVIGTLVMLVGGYVGEAGYADVMTSFIVGMLGWFYILYEIFAGEASKIAANKAPATVQKAFNTMRLIVTFGWAIYPLGYYFGYLTGSDPASSMASLNIIYNLADVLNKIAFGVIIWSVAVSESK
HRS-ES7-bin-99	1880466	125_3	yes	d__Bacteria;p__Bacteroidota;c__Bacteroidia;o__Cytophagales;f__Spirosomaceae;g__UBA6715;s__	HRS-ES7-C7576-cds594|HRS-ES7-C7576	240	OUTSIDE-INSIDE	TM3=RYDTE	TM7=DAVNK	residue93,L,green-light absorbing	Type-1 rhodopsin	CLASS=probable mixed matches to multiple classes: RYDTE;D...K;H+ pump;PR,XR,ActR; bacteria,archaea|RYDTE;D...K;?;NR; Fungi | RYDTD;D...K;H+ pump;BR,AR; bacteria,archaea|RYDSY;D...K;Sensor;Sensory rhodopsin I,II ; bacteria,archaea|RYFSE;D...K;Inward H+ pump; Schizorhodopsin SzR ; bacteria,archaea|RYDTG;D...K;H+ pump;DTG rhodopsin; bacteria,archaea|RYDTS;D...K;H+ pump;DTS rhodopsin; bacteria,archae…	MIKDLKRLSKASWVAGAGLLGLSLPAFAEGAAILQSSDFVGISFWLISMALIASTAFFFLERDRVAGKWKTSLTVSGLVTLIAAVHYFYMRDVWVATGSTPTVYRYIDWLITVPLLMIEFYLILAAIAKVPVGVFWRLMIGTLVMLVGGYAGEAGYLAVMPAFIIGMLGWFYILWEIFAGEASKINAGQAPKNVQSAFSLMRWIVTIGWAIYPLGYYFGYLTGADPADSMKSLNIVYNLADVLNKIAFGVIIWSVAVSESEKK
HRS-ES4-bin-62	1879791	47_1	no	d__Bacteria;p__Bacteroidota;c__Bacteroidia;o__Chitinophagales;f__Chitinophagaceae;g__UBA8137;s__	HRS-ES4-C27619-cds1478|HRS-ES4-C27619	240	OUTSIDE-INSIDE	TM3=RYDTE	TM7=DAVNK	residue93,L,green-light absorbing	Type-1 rhodopsin	CLASS=probable mixed matches to multiple classes: RYDTE;D...K;H+ pump;PR,XR,ActR; bacteria,archaea|RYDTE;D...K;?;NR; Fungi | RYDTD;D...K;H+ pump;BR,AR; bacteria,archaea|RYDSY;D...K;Sensor;Sensory rhodopsin I,II ; bacteria,archaea|RYFSE;D...K;Inward H+ pump; Schizorhodopsin SzR ; bacteria,archaea|RYDTG;D...K;H+ pump;DTG rhodopsin; bacteria,archaea|RYDTS;D...K;H+ pump;DTS rhodopsin; bacteria,archae…	MFQGFFKSLKNKSLLGLSLLGLSTLAFAEGHSAQVLQSSDFVGITFWLISMALVASTAFFFLERDRVVGKWKTSLTVSGLVTLVAAVHYFYMRDVWIATGSTPTVYRYIDWLITVPLLMIEFYLILSAITKVSTGVFWRLVIGTLVMLVGGYVGEAGYADVMTSFIVGMLGWFYILYEIFAGEASKIAANKAPATVQKAFNTMRLIVTFGWAIYPLGYYFGYLTGSDPASSMASLNIIYNLADVLNKIAFGVIIWSVAVSESK
HRS-ES6-bin-101	1879755	47_1	no	d__Bacteria;p__Bacteroidota;c__Bacteroidia;o__Chitinophagales;f__Chitinophagaceae;g__UBA8137;s__	HRS-ES6-C25242-cds1475|HRS-ES6-C25242	240	OUTSIDE-INSIDE	TM3=RYDTE	TM7=DAVNK	residue93,L,green-light absorbing	Type-1 rhodopsin	CLASS=probable mixed matches to multiple classes: RYDTE;D...K;H+ pump;PR,XR,ActR; bacteria,archaea|RYDTE;D...K;?;NR; Fungi | RYDTD;D...K;H+ pump;BR,AR; bacteria,archaea|RYDSY;D...K;Sensor;Sensory rhodopsin I,II ; bacteria,archaea|RYFSE;D...K;Inward H+ pump; Schizorhodopsin SzR ; bacteria,archaea|RYDTG;D...K;H+ pump;DTG rhodopsin; bacteria,archaea|RYDTS;D...K;H+ pump;DTS rhodopsin; bacteria,archae…	MFQGFFKSLKNKSLLGLSLLGLSTLAFAEGHSAQVLQSSDFVGITFWLISMALVASTAFFFLERDRVVGKWKTSLTVSGLVTLVAAVHYFYMRDVWIATGSTPTVYRYIDWLITVPLLMIEFYLILSAITKVSTGVFWRLVIGTLVMLVGGYVGEAGYADVMTSFIVGMLGWFYILYEIFAGEASKIAANKAPATVQKAFNTMRLIVTFGWAIYPLGYYFGYLTGSDPASSMASLNIIYNLADVLNKIAFGVIIWSVAVSESK
HRSG-E10-bin-15	1879033	352_1	no	d__Bacteria;p__Proteobacteria;c__Gammaproteobacteria;o__Steroidobacterales;f__Steroidobacteraceae;g__;s__	HRSG-E10-C1796-cds113|HRSG-E10-C1796	261	OUTSIDE-INSIDE	TM3=RYDTE	TM7=DVLNK	residue93,L,green-light absorbing	Type-1 rhodopsin	CLASS=probable mixed matches to multiple classes: RYDTE;D...K;H+ pump;PR,XR,ActR; bacteria,archaea|RYDTE;D...K;?;NR; Fungi | RYDTD;D...K;H+ pump;BR,AR; bacteria,archaea|RYDSY;D...K;Sensor;Sensory rhodopsin I,II ; bacteria,archaea|RYFSE;D...K;Inward H+ pump; Schizorhodopsin SzR ; bacteria,archaea|RYDTG;D...K;H+ pump;DTG rhodopsin; bacteria,archaea|RYDTS;D...K;H+ pump;DTS rhodopsin; bacteria,archae…	MFQGFFKSVKNKSLLGLSLLGLSTLAFAEGHSAQVLQSSDFVGITFWLISMALVASTAFFFLERDRVVGKWKTSLTVSGLVTLVAAVHYFYMRDVWIATGSTPTVYRYIDWLITVPLLMIEFYLILSAITKVSTGVFWRLVIGTLVMLVGGYVGEAGYADVMTSFIVGMLGWFYILYEIFAGEASKIAANKAPATVQKAFNTMRLIVTFGWAIYPLGYYFGYLTGSDPASSMASLNIIYNLADVLNKIAFGVIIWSVAVSESK
HRSG-E4-bin-36	1877627	82_1	no	d__Bacteria;p__Bacteroidota;c__Bacteroidia;o__Flavobacteriales;f__Flavobacteriaceae;g__Flavobacterium;s__	HRSG-E4-C2498-cds741|HRSG-E4-C2498	241	OUTSIDE-INSIDE	TM3=RYDTE	TM7=DAINK	residue93,L,green-light absorbing	Type-1 rhodopsin	CLASS=probable mixed matches to multiple classes: RYDTE;D...K;H+ pump;PR,XR,ActR; bacteria,archaea|RYDTE;D...K;?;NR; Fungi | RYDTD;D...K;H+ pump;BR,AR; bacteria,archaea|RYDSY;D...K;Sensor;Sensory rhodopsin I,II ; bacteria,archaea|RYFSE;D...K;Inward H+ pump; Schizorhodopsin SzR ; bacteria,archaea|RYDTG;D...K;H+ pump;DTG rhodopsin; bacteria,archaea|RYDTS;D...K;H+ pump;DTS rhodopsin; bacteria,archae…	MIKDLKRLSKASWVAGAGLLGLSLPAFAEGAAILQSSDFVGISFWLISMALIASTAFFFLERDRVAGKWKTSLTVSGLVTLVAAVHYFYMRDVWVATGSTPTVYRYIDWLITVPLLMIEFYLILAAIAKVPVGVFWRLMIGTLVMLVGGYAGEAGYLAVMPAFIIGMLGWFYILWEIFAGEASKINAGQAPKNVQSAFSLMRWIVTIGWAIYPLGYYFGYLTGADPADSMKSLNIVYNLADVLNKIAFGVIIWSVAVSESEKK
HRS-ES2-bin-145	1867087	300_1	no	d__Bacteria;p__Actinobacteriota;c__Acidimicrobiia;o__Microtrichales;f__;g__;s__	HRS-ES2-C16169-cds469|HRS-ES2-C16169	268	INSIDE-OUTSIDE	TM3=RWESL	TM7=SLAAK	residue93,L,green-light absorbing	Heliorhodopsin	CLASS=perfect match to class; RWES.;S...K;PDE;HeR; monoderms	MIKDLKRLSKASWVAGAGLLGLSLPAFAEGAAILQSSDFVGISFWLISMALIASTAFFFLERDRVAGKWKTSLTVSGLVTLVAAVHYFYMRDVWVATGSTPTVYRYIDWLITVPLLMIEFYLILAAIAKVPVGVFWRLMIGTLVMLVGGYAGEAGYLAVMPAFIIGMLGWFYILWEIFAGEASKINAGQAPKNVQSAFSLMRWIVTIGWAIYPLGYYFGYLTGADPADSMKSLNIVYNLADVLNKIAFGVIIWSVAVSESEKK
HRSG-E10-bin-77	1863772	100_0	yes	d__Bacteria;p__Bacteroidota;c__Bacteroidia;o__Flavobacteriales;f__Flavobacteriaceae;g__Flavobacterium;s__	HRSG-E10-C14525-cds1139|HRSG-E10-C14525	241	OUTSIDE-INSIDE	TM3=RYDTE	TM7=DAINK	residue93,L,green-light absorbing	Type-1 rhodopsin	CLASS=probable mixed matches to multiple classes: RYDTE;D...K;H+ pump;PR,XR,ActR; bacteria,archaea|RYDTE;D...K;?;NR; Fungi | RYDTD;D...K;H+ pump;BR,AR; bacteria,archaea|RYDSY;D...K;Sensor;Sensory rhodopsin I,II ; bacteria,archaea|RYFSE;D...K;Inward H+ pump; Schizorhodopsin SzR ; bacteria,archaea|RYDTG;D...K;H+ pump;DTG rhodopsin; bacteria,archaea|RYDTS;D...K;H+ pump;DTS rhodopsin; bacteria,archae…	MIKDLKRLSKASWVAGAGLLGLSLPAFAEGAAILQSSDFVGISFWLISMALIASTAFFFLERDRVAGKWKTSLTVSGLVTLIAAVHYFYMRDVWVATGSTPTVYRYIDWLITVPLLMIEFYLILAAIAKVPVGVFWRLMIGTLVMLVGGYAGEAGYLGVMPAFIIGMLGWFYILWEIFAGEASKINAGQAPKNVQSAFSLMRWIVTIGWAIYPLGYYFGYLTGSDPADSMKALNIVYNLADVLNKIAFGVIIWSVAVSESEKK
HRS-ES12-bin-196	1861635	75_2	yes	d__Bacteria;p__Bacteroidota;c__Bacteroidia;o__Flavobacteriales;f__Flavobacteriaceae;g__Flavobacterium;s__	HRS-ES12-C3052-cds829|HRS-ES12-C3052	237	OUTSIDE-INSIDE	TM3=RYDTE	TM7=DAINK	residue93,L,green-light absorbing	Type-1 rhodopsin	CLASS=probable mixed matches to multiple classes: RYDTE;D...K;H+ pump;PR,XR,ActR; bacteria,archaea|RYDTE;D...K;?;NR; Fungi | RYDTD;D...K;H+ pump;BR,AR; bacteria,archaea|RYDSY;D...K;Sensor;Sensory rhodopsin I,II ; bacteria,archaea|RYFSE;D...K;Inward H+ pump; Schizorhodopsin SzR ; bacteria,archaea|RYDTG;D...K;H+ pump;DTG rhodopsin; bacteria,archaea|RYDTS;D...K;H+ pump;DTS rhodopsin; bacteria,archae…	MIKDLKRLSKASWVAGAGLLGLSLPAFAEGAAILQSSDFVGISFWLISMALIASTAFFFLERDRVAGKWKTSLTVSGLVTLIAAVHYFYMRDVWVATGSTPTVYRYIDWLITVPLLMIEFYLILAAIAKVPVGVFWRLMIGTLVMLVGGYAGEAGYLAVMPAFIIGMLGWFYILWEIFAGEASKINAGQAPKNVQSAFSLMRWIVTIGWAIYPLGYYFGYLTGSDPADSMKALNIVYNLADVLNKIAFGVIIWSVAVSESEKK
HRS-HS12-bin-3	1859532	206_2	yes	d__Bacteria;p__Actinobacteriota;c__Actinobacteria;o__Nanopelagicales;f__Nanopelagicaceae;g__Planktophila;s__	HRS-HS12-C61421-cds1837|HRS-HS12-C61421	253	INSIDE-OUTSIDE	TM3=RWESL	TM7=SLVAK	residue93,L,green-light absorbing	Heliorhodopsin	CLASS=perfect match to class; RWES.;S...K;PDE;HeR; monoderms	MIKDLKRLSKASWVAGAGLLGLSLPAFAEGAAILQSSDFVGISFWLISMALIASTAFFFLERDRVAGKWKTSLTVSGLVTLIAAVHYFYMRDVWVATGSTPTVYRYIDWLITVPLLMIEFYLILAAIAKVPVGVFWRLMIGTLVMLVGGYAGEAGYLGVMPAFIIGMLGWFYILWEIFAGEASKINAGQAPKNVQSAFSLMRWIVTIGWAIYPLGYYFGYLTGSDPADSMKALNIVYNLADVLNKIAFGVIIWSVAVSESEKK
HRS-HS12-bin-3	1859532	206_2	yes	d__Bacteria;p__Actinobacteriota;c__Actinobacteria;o__Nanopelagicales;f__Nanopelagicaceae;g__Planktophila;s__	HRS-HS12-C4503-cds413|HRS-HS12-C4503	252	OUTSIDE-INSIDE	TM3=RYDTE	TM7=DVLAK	residue93,L,green-light absorbing	Type-1 rhodopsin	CLASS=probable mixed matches to multiple classes: RYDTE;D...K;H+ pump;PR,XR,ActR; bacteria,archaea|RYDTE;D...K;?;NR; Fungi | RYDTD;D...K;H+ pump;BR,AR; bacteria,archaea|RYDSY;D...K;Sensor;Sensory rhodopsin I,II ; bacteria,archaea|RYFSE;D...K;Inward H+ pump; Schizorhodopsin SzR ; bacteria,archaea|RYDTG;D...K;H+ pump;DTG rhodopsin; bacteria,archaea|RYDTS;D...K;H+ pump;DTS rhodopsin; bacteria,archae…	MIKDLKRLSKASWVAGAGLLGLSLPAFAEGAAILQSSDFVGISFWLISMALIASTAFFFLERDRVAGKWKTSLTVSGLVTLIAAVHYFYMRDVWVATGSTPTVYRYIDWLITVPLLMIEFYLILAAIAKVPVGVFWRLMIGTLVMLVGGYAGEAGYLGVMPAFIIGMLGWFYILWEIFAGEASKINAGQAPKNVQSAFSLMRWIVTIGWAIYPLGYYFGYLTGADPADSMKSLNIVYNLADVLNKIAFGVIIWSVAVSESEKK
HRS-ES8-bin-3	1857886	47_1	no	d__Bacteria;p__Bacteroidota;c__Bacteroidia;o__Chitinophagales;f__Chitinophagaceae;g__UBA8137;s__	HRS-ES8-C18808-cds1342|HRS-ES8-C18808	240	OUTSIDE-INSIDE	TM3=RYDTE	TM7=DAVNK	residue93,L,green-light absorbing	Type-1 rhodopsin	CLASS=probable mixed matches to multiple classes: RYDTE;D...K;H+ pump;PR,XR,ActR; bacteria,archaea|RYDTE;D...K;?;NR; Fungi | RYDTD;D...K;H+ pump;BR,AR; bacteria,archaea|RYDSY;D...K;Sensor;Sensory rhodopsin I,II ; bacteria,archaea|RYFSE;D...K;Inward H+ pump; Schizorhodopsin SzR ; bacteria,archaea|RYDTG;D...K;H+ pump;DTG rhodopsin; bacteria,archaea|RYDTS;D...K;H+ pump;DTS rhodopsin; bacteria,archae…	MIKDLKRLSKASWVAGAGLLGLSLPAFAEGAAILQSSDFVGISFWLISMALIASTAFFFLERDRVAGKWKTSLTVSGLVTLIAAVHYFYMRDVWVATGSTPTVYRYIDWLITVPLLMIEFYLILAAIAKVPVGVFWRLMIGTLVMLVGGYAGEAGYLAVMPAFIIGMLGWFYILWEIFAGEASKINAGQAPKNVQSAFSLMRWIVTIGWAIYPLGYYFGYLTGADPADSMKSLNIVYNLADVLNKIAFGVIIWSVAVSESEKK
HRSG-E1-bin-65	1856816	113_4	no	d__Bacteria;p__Bacteroidota;c__Bacteroidia;o__NS11-12g;f__UBA955;g__UBA955;s__	HRSG-E1-C4648-cds681|HRSG-E1-C4648	250	OUTSIDE-INSIDE	TM3=RYDTE	TM7=DAVNK	residue93,L,green-light absorbing	Type-1 rhodopsin	CLASS=probable mixed matches to multiple classes: RYDTE;D...K;H+ pump;PR,XR,ActR; bacteria,archaea|RYDTE;D...K;?;NR; Fungi | RYDTD;D...K;H+ pump;BR,AR; bacteria,archaea|RYDSY;D...K;Sensor;Sensory rhodopsin I,II ; bacteria,archaea|RYFSE;D...K;Inward H+ pump; Schizorhodopsin SzR ; bacteria,archaea|RYDTG;D...K;H+ pump;DTG rhodopsin; bacteria,archaea|RYDTS;D...K;H+ pump;DTS rhodopsin; bacteria,archae…	MSEVSGDPDFQVAAVTYPREDLPAPKPALRPPYDGSAPTAPSLEREKLMLQLSDGQWSSLFNVFSFGLISMLACTVFTLVSQSRVLPKYRAALVMSSMVTFIAGYHYWRIFNSFEGSSKGNAVTIGTAQGAFNEAYRYVDWILTVPLLLVEVIAVLALARQASKSLMTRLVPASAAMIILGYPGEISTVTSEKVIWGVLSTLPFLYILWVLFIELTKSLGNQPEGVAATVSRLRLLLIGTWGVYPISYLIPMIITNPTATEAAGLFTARQVGYTVADVLAKCVFGLTIYKIARMKSAAEGMAESH
HRS-ES8-bin-106	1853633	139_4	yes	d__Bacteria;p__Actinobacteriota;c__Acidimicrobiia;o__Microtrichales;f__Ilumatobacteraceae;g__;s__	HRS-ES8-C24804-cds1692|HRS-ES8-C24804	239	OUTSIDE-INSIDE	TM3=RYDTE	TM7=DITAK	residue93,L,green-light absorbing	Type-1 rhodopsin	CLASS=probable mixed matches to multiple classes: RYDTE;D...K;H+ pump;PR,XR,ActR; bacteria,archaea|RYDTE;D...K;?;NR; Fungi | RYDTD;D...K;H+ pump;BR,AR; bacteria,archaea|RYDSY;D...K;Sensor;Sensory rhodopsin I,II ; bacteria,archaea|RYFSE;D...K;Inward H+ pump; Schizorhodopsin SzR ; bacteria,archaea|RYDTG;D...K;H+ pump;DTG rhodopsin; bacteria,archaea|RYDTS;D...K;H+ pump;DTS rhodopsin; bacteria,archae…	MSEVSGDPDFQVAAVTYPREDLPAPKPALRPPYDGSAPTAPSLEREKLMLQLSDGQWSSLFNVFSFGLISMLACTVFTLVSQSRVLPKYRAALVMSSMVTFIAGYHYWRIFNSFEGSSKGNAVTIGTAQGAFNEAYRYVDWILTVPLLLVEVIAVLALARQASKSLMTRLVPASAAMIILGYPGEISTVTSEKVIWGVLSTLPFLYILWVLFIELTKSLGNQPEGVAATVSRLRLLLIGTWGVYPISYLIPMIITNPTATEAAGLFTARQVGYTVADVLAKCVFGLTIYKIARMKSAAEGMAESH
HRS-ES5-bin-62	1847759	91_1	yes	d__Bacteria;p__Bacteroidota;c__Bacteroidia;o__Flavobacteriales;f__Flavobacteriaceae;g__Flavobacterium;s__	HRS-ES5-C28647-cds1633|HRS-ES5-C28647	241	OUTSIDE-INSIDE	TM3=RYDTE	TM7=DAINK	residue93,L,green-light absorbing	Type-1 rhodopsin	CLASS=probable mixed matches to multiple classes: RYDTE;D...K;H+ pump;PR,XR,ActR; bacteria,archaea|RYDTE;D...K;?;NR; Fungi | RYDTD;D...K;H+ pump;BR,AR; bacteria,archaea|RYDSY;D...K;Sensor;Sensory rhodopsin I,II ; bacteria,archaea|RYFSE;D...K;Inward H+ pump; Schizorhodopsin SzR ; bacteria,archaea|RYDTG;D...K;H+ pump;DTG rhodopsin; bacteria,archaea|RYDTS;D...K;H+ pump;DTS rhodopsin; bacteria,archae…	MDTLELTYSQFQTVYNVLSLALAAMLATFIFLLAVQGRVLPRYRQALVVSAMVCLIAAYHYYRIFNSFTEAYVAVGEGTPATGATAMTYVMVNGDGFNEGYRYVDWLLTVPLLLFETIAVLALAKAVRRGLLMKLIPASALMIILGYPGEISADNMTRGIWGLLSTIPFLYILYVLFVELSKSMKTQPEQVGKDLNGLRWLLLATWGVYPISYLLPQLGISGSDSFVYRQVGYSIADVLAKCLFGLIIYKIAREKSADDDSAFAAAELEAAPSSK
HRS-ES1-bin-517	1846015	50_1	no	d__Bacteria;p__Bacteroidota;c__Bacteroidia;o__Chitinophagales;f__Chitinophagaceae;g__UBA8137;s__	HRS-ES1-C4694-cds334|HRS-ES1-C4694	241	OUTSIDE-INSIDE	TM3=RYDTE	TM7=DAVNK	residue93,L,green-light absorbing	Type-1 rhodopsin	CLASS=probable mixed matches to multiple classes: RYDTE;D...K;H+ pump;PR,XR,ActR; bacteria,archaea|RYDTE;D...K;?;NR; Fungi | RYDTD;D...K;H+ pump;BR,AR; bacteria,archaea|RYDSY;D...K;Sensor;Sensory rhodopsin I,II ; bacteria,archaea|RYFSE;D...K;Inward H+ pump; Schizorhodopsin SzR ; bacteria,archaea|RYDTG;D...K;H+ pump;DTG rhodopsin; bacteria,archaea|RYDTS;D...K;H+ pump;DTS rhodopsin; bacteria,archae…	MESVLELNYTQFQTVYNVLSFALASMIAATVFFLVVQGRVLPRYRQALVVSAMVTLIAGYHYFRIFNSFTEAYVAQGDGTPASAMNAMSYVLVNGDGFNEGYRYVDWLLTVPLLLFEAVAVLALAPTIRKSLLLKLIPASALMIILGYPGELAADTASKAIWGALSTIPFLYILYVLFVELSRASKNQPKQVGKDLNGLRWLLLATWGVYPISYMFPMLGIAGADSFVWRQVGYSIADVLAKCLFGLLIYKIAREKSFADDPAFAEQEIKAAPSSGA
HRS-HS9-bin-25	1844178	19_3	yes	d__Bacteria;p__Bacteroidota;c__Bacteroidia;o__Chitinophagales;f__Chitinophagaceae;g__Ferruginibacter;s__	HRS-HS9-C37272-cds1237|HRS-HS9-C37272	238	OUTSIDE-INSIDE	TM3=RYDTE	TM7=DAINK	residue93,L,green-light absorbing	Type-1 rhodopsin	CLASS=probable mixed matches to multiple classes: RYDTE;D...K;H+ pump;PR,XR,ActR; bacteria,archaea|RYDTE;D...K;?;NR; Fungi | RYDTD;D...K;H+ pump;BR,AR; bacteria,archaea|RYDSY;D...K;Sensor;Sensory rhodopsin I,II ; bacteria,archaea|RYFSE;D...K;Inward H+ pump; Schizorhodopsin SzR ; bacteria,archaea|RYDTG;D...K;H+ pump;DTG rhodopsin; bacteria,archaea|RYDTS;D...K;H+ pump;DTS rhodopsin; bacteria,archae…	MESVLELNYTQFQTVYNVLSFALASMIAATVFFLVVQGRVLPRYRQALVVSAMVTLIAGYHYFRIFNSFTEAYVAQGDGTPASAMNAMSYVLVNGDGFNEGYRYVDWLLTVPLLLFEAVAVLALAPTIRKSLLLKLIPASALMIILGYPGELAADTASKAIWGALSTIPFLYILYVLFVELSRASKNQPKQVGKDLNGLRWLLLATWGVYPISYMFPMLGIAGADSFVWRQVGYSIADVLAKCLFGLLIYKIAREKSFADDPAFAEQEIKAAPSSGA
HRSG-H3-bin-151	1840546	113_4	no	d__Bacteria;p__Bacteroidota;c__Bacteroidia;o__NS11-12g;f__UBA955;g__UBA955;s__	HRSG-H3-C12214-cds780|HRSG-H3-C12214	250	OUTSIDE-INSIDE	TM3=RYDTE	TM7=DAVNK	residue93,L,green-light absorbing	Type-1 rhodopsin	CLASS=probable mixed matches to multiple classes: RYDTE;D...K;H+ pump;PR,XR,ActR; bacteria,archaea|RYDTE;D...K;?;NR; Fungi | RYDTD;D...K;H+ pump;BR,AR; bacteria,archaea|RYDSY;D...K;Sensor;Sensory rhodopsin I,II ; bacteria,archaea|RYFSE;D...K;Inward H+ pump; Schizorhodopsin SzR ; bacteria,archaea|RYDTG;D...K;H+ pump;DTG rhodopsin; bacteria,archaea|RYDTS;D...K;H+ pump;DTS rhodopsin; bacteria,archae…	MESVLELNYTQFQTVYNVLSFALASMIAATVFFLVVQGRVLPRYRQALVVSAMVTLIAGYHYFRIFNSFTEAYVAQGDGTPASAMNAMSYVLVNGDGFNEGYRYVDWLLTVPLLLFEAVAVLALAPTIRKSLLLKLIPASALMIILGYPGELAADTASKAIWGALSTIPFLYILYVLFVELSRASKNQPKQVGKDLNGLRWLLLATWGVYPISYMFPMLGIAGADSFVWRQVGYSIADVLAKCLFGLLIYKIAREKSFADDPAFAEQEIKAAPSSGA
HRSG-E13-bin-20	1836584	78_1	no	d__Bacteria;p__Bacteroidota;c__Bacteroidia;o__Flavobacteriales;f__Flavobacteriaceae;g__Flavobacterium;s__	HRSG-E13-C12498-cds1109|HRSG-E13-C12498	241	OUTSIDE-INSIDE	TM3=RYDTE	TM7=DAINK	residue93,L,green-light absorbing	Type-1 rhodopsin	CLASS=probable mixed matches to multiple classes: RYDTE;D...K;H+ pump;PR,XR,ActR; bacteria,archaea|RYDTE;D...K;?;NR; Fungi | RYDTD;D...K;H+ pump;BR,AR; bacteria,archaea|RYDSY;D...K;Sensor;Sensory rhodopsin I,II ; bacteria,archaea|RYFSE;D...K;Inward H+ pump; Schizorhodopsin SzR ; bacteria,archaea|RYDTG;D...K;H+ pump;DTG rhodopsin; bacteria,archaea|RYDTS;D...K;H+ pump;DTS rhodopsin; bacteria,archae…	MLFTSIFLLVSQGRVLPRYRQALVISAMVCGIAAYHYIRIFNSFNEAYLPTTLGGDYALSPMGFNEAYRYVDWLLTVPLLLLETVAVLALPKVTRASLLNKLIPASALMIVLGYPGEIAADTAPKMIWGALSTIPFLFILYVLFVQLTKSLDRQSPEVSATVGRLRLLLIATWGVYPISFLFPVFGLDGSDAFVARQVGYSVADVLAKCLYGLVIYKIARMKSADDNPAFAADEFEDEPASARTAA
HRSG-E1-bin-81	1824602	297_9	yes	d__Bacteria;p__Actinobacteriota;c__Actinobacteria;o__Nanopelagicales;f__S36-B12;g__;s__	HRSG-E1-C11988-cds874|HRSG-E1-C11988	277	OUTSIDE-INSIDE	TM3=RYDTE	TM7=DVLAK	residue93,L,green-light absorbing	Type-1 rhodopsin	CLASS=probable mixed matches to multiple classes: RYDTE;D...K;H+ pump;PR,XR,ActR; bacteria,archaea|RYDTE;D...K;?;NR; Fungi | RYDTD;D...K;H+ pump;BR,AR; bacteria,archaea|RYDSY;D...K;Sensor;Sensory rhodopsin I,II ; bacteria,archaea|RYFSE;D...K;Inward H+ pump; Schizorhodopsin SzR ; bacteria,archaea|RYDTG;D...K;H+ pump;DTG rhodopsin; bacteria,archaea|RYDTS;D...K;H+ pump;DTS rhodopsin; bacteria,archae…	MSSAITSLTHGQYQTVYNVFSFALASMLFTSIFLLVSQGRVLPRYRQALVISAMVCGIAAYHYIRIFNSFNEAYLPTTLGGDYALSPMGFNEAYRYVDWLLTVPLLLLETVAVLALPKVTRASLLNKLIPASALMIVLGYPGEIAADTAPKMIWGALSTIPFLFILYVLFVQLTKSLDRQSPEVSATVGRLRLLLIATWGVYPISFLFPVFGLDGSDAFVARQVGYSVADVLAKCLYGLVIYKIARMKSADDNPAFAADEFEDEPASARTAA
HRS-HS1-bin-167	1817947	163_3	yes	d__Bacteria;p__Actinobacteriota;c__Actinobacteria;o__Nanopelagicales;f__Nanopelagicaceae;g__AAA044-D11;s__	HRS-HS1-C714-cds74|HRS-HS1-C714	255	OUTSIDE-INSIDE	TM3=RYDTE	TM7=DVLAK	residue93,L,green-light absorbing	Type-1 rhodopsin	CLASS=probable mixed matches to multiple classes: RYDTE;D...K;H+ pump;PR,XR,ActR; bacteria,archaea|RYDTE;D...K;?;NR; Fungi | RYDTD;D...K;H+ pump;BR,AR; bacteria,archaea|RYDSY;D...K;Sensor;Sensory rhodopsin I,II ; bacteria,archaea|RYFSE;D...K;Inward H+ pump; Schizorhodopsin SzR ; bacteria,archaea|RYDTG;D...K;H+ pump;DTG rhodopsin; bacteria,archaea|RYDTS;D...K;H+ pump;DTS rhodopsin; bacteria,archae…	MSSAITSLTHGQYQTVYNVFSFALASMLFTSIFLLVSQGRVLPRYRQALVISAMVCGIAAYHYIRIFNSFNEAYLPTTLGGDYALSPMGFNEAYRYVDWLLTVPLLLLETVAVLALPKVTRASLLNKLIPASALMIVLGYPGEIAADTAPKMIWGALSTIPFLFILYVLFVQLTKSLDRQSPEVSATVGRLRLLLIATWGVYPISFLFPVFGLDGSDAFVARQVGYSVADVLAKCLYGLVIYKIARMKSADDNPAFAADEFEDEPASARTAA
HRSG-E5-bin-16	1817741	91_2	yes	d__Bacteria;p__Bacteroidota;c__Bacteroidia;o__Flavobacteriales;f__Flavobacteriaceae;g__Flavobacterium;s__	HRSG-E5-C17131-cds1189|HRSG-E5-C17131	241	OUTSIDE-INSIDE	TM3=RYDTE	TM7=DAINK	residue93,L,green-light absorbing	Type-1 rhodopsin	CLASS=probable mixed matches to multiple classes: RYDTE;D...K;H+ pump;PR,XR,ActR; bacteria,archaea|RYDTE;D...K;?;NR; Fungi | RYDTD;D...K;H+ pump;BR,AR; bacteria,archaea|RYDSY;D...K;Sensor;Sensory rhodopsin I,II ; bacteria,archaea|RYFSE;D...K;Inward H+ pump; Schizorhodopsin SzR ; bacteria,archaea|RYDTG;D...K;H+ pump;DTG rhodopsin; bacteria,archaea|RYDTS;D...K;H+ pump;DTS rhodopsin; bacteria,archae…	MSSAITSLTHGQYQTVYNVFSFALASMLFTSIFLLVSQGRVLPRYRQALVISAMVCGIAAYHYIRIFNSFNEAYLPTTLGGDYALSPMGFNEAYRYVDWLLTVPLLLLETVAVLALPKVTRASLLNKLIPASALMIVLGYPGEIAADTAPKMIWGALSTIPFLFILYVLFVQLTKSLDRQSPEVSATVGRLRLLLIATWGVYPISFLFPVFGLDGSDAFVARQVGYSVADVLAKCLYGLVIYKIARMKSADDNPAFAADEFEDEPASARTAA
HRS-ES5-bin-125	1817110	47_1	no	d__Bacteria;p__Bacteroidota;c__Bacteroidia;o__Chitinophagales;f__Chitinophagaceae;g__UBA8137;s__	HRS-ES5-C15040-cds1212|HRS-ES5-C15040	240	OUTSIDE-INSIDE	TM3=RYDTE	TM7=DAVNK	residue93,L,green-light absorbing	Type-1 rhodopsin	CLASS=probable mixed matches to multiple classes: RYDTE;D...K;H+ pump;PR,XR,ActR; bacteria,archaea|RYDTE;D...K;?;NR; Fungi | RYDTD;D...K;H+ pump;BR,AR; bacteria,archaea|RYDSY;D...K;Sensor;Sensory rhodopsin I,II ; bacteria,archaea|RYFSE;D...K;Inward H+ pump; Schizorhodopsin SzR ; bacteria,archaea|RYDTG;D...K;H+ pump;DTG rhodopsin; bacteria,archaea|RYDTS;D...K;H+ pump;DTS rhodopsin; bacteria,archae…	MSSAITSLTHGQYQTVYNVFSFALASMLFTSIFLLVSQGRVLPRYRQALVISAMVCGIAAYHYIRIFNSFNEAYLPTTLGGDYALSPMGFNEAYRYVDWLLTVPLLLLETVAVLALPKVTRASLLNKLIPASALMIVLGYPGEIAADTAPKMIWGALSTIPFLFILYVLFVQLTKSLDRQSPEVSATVGRLRLLLIATWGVYPISFLFPVFGLDGSDAFVARQVGYSVADVLAKCLYGLVIYKIARMKSADDNPAFAADEFEDEPASARTAA
HRS-ES7-bin-2	1796316	139_3	yes	d__Bacteria;p__Actinobacteriota;c__Acidimicrobiia;o__Microtrichales;f__Ilumatobacteraceae;g__;s__	HRS-ES7-C7257-cds674|HRS-ES7-C7257	239	OUTSIDE-INSIDE	TM3=RYDTE	TM7=DITAK	residue93,L,green-light absorbing	Type-1 rhodopsin	CLASS=probable mixed matches to multiple classes: RYDTE;D...K;H+ pump;PR,XR,ActR; bacteria,archaea|RYDTE;D...K;?;NR; Fungi | RYDTD;D...K;H+ pump;BR,AR; bacteria,archaea|RYDSY;D...K;Sensor;Sensory rhodopsin I,II ; bacteria,archaea|RYFSE;D...K;Inward H+ pump; Schizorhodopsin SzR ; bacteria,archaea|RYDTG;D...K;H+ pump;DTG rhodopsin; bacteria,archaea|RYDTS;D...K;H+ pump;DTS rhodopsin; bacteria,archae…	MSSAITSLTHGQYQTVYNVFSFALASMLFTSIFLLVSQGRVLPRYRQALVISAMVCGIAAYHYIRIFNSFNEAYLPTTLGGDYALSPMGFNEAYRYVDWLLTVPLLLLETVAVLALPKVTRASLLNKLIPASALMIVLGYPGEIAADTAPKMIWGALSTIPFLFILYVLFVQLTKSLDRQSPEVSATVGRLRLLLIATWGVYPISFLFPVFGLDGSDAFVARQVGYSVADVLAKCLYGLVIYKIARMKSADDNPAFAADEFEDEPASARTAA
HRS-ES13-bin-145	1786320	76_1	yes	d__Bacteria;p__Bacteroidota;c__Bacteroidia;o__Flavobacteriales;f__Flavobacteriaceae;g__Flavobacterium;s__	HRS-ES13-C312-cds168|HRS-ES13-C312	229	OUTSIDE-INSIDE	TM3=RYDTE	TM7=DAINK	residue93,L,green-light absorbing	Type-1 rhodopsin	CLASS=probable mixed matches to multiple classes: RYDTE;D...K;H+ pump;PR,XR,ActR; bacteria,archaea|RYDTE;D...K;?;NR; Fungi | RYDTD;D...K;H+ pump;BR,AR; bacteria,archaea|RYDSY;D...K;Sensor;Sensory rhodopsin I,II ; bacteria,archaea|RYFSE;D...K;Inward H+ pump; Schizorhodopsin SzR ; bacteria,archaea|RYDTG;D...K;H+ pump;DTG rhodopsin; bacteria,archaea|RYDTS;D...K;H+ pump;DTS rhodopsin; bacteria,archae…	MSSAITSLTHGQYQTVYNVFSFALASMLFTSIFLLVSQGRVLPRYRQALVISAMVCGIAAYHYIRIFNSFNEAYLPTTLGGDYALSPMGFNEAYRYVDWLLTVPLLLLETVAVLALPKVTRASLLNKLIPASALMIVLGYPGEIAADTAPKMIWGALSTIPFLFILYVLFVQLTKSLDRQSPEVSATVGRLRLLLIATWGVYPISFLFPVFGLDGSDAFVARQVGYSVADVLAKCLYGLVIYKIARMKSADDNPAFAADEFEDEPASARTAA
HRS-ES1-bin-196	1783344	75_1	no	d__Bacteria;p__Bacteroidota;c__Bacteroidia;o__Flavobacteriales;f__Flavobacteriaceae;g__Flavobacterium;s__	HRS-ES1-C62130-cds1486|HRS-ES1-C62130	237	OUTSIDE-INSIDE	TM3=RYDTE	TM7=DAINK	residue93,L,green-light absorbing	Type-1 rhodopsin	CLASS=probable mixed matches to multiple classes: RYDTE;D...K;H+ pump;PR,XR,ActR; bacteria,archaea|RYDTE;D...K;?;NR; Fungi | RYDTD;D...K;H+ pump;BR,AR; bacteria,archaea|RYDSY;D...K;Sensor;Sensory rhodopsin I,II ; bacteria,archaea|RYFSE;D...K;Inward H+ pump; Schizorhodopsin SzR ; bacteria,archaea|RYDTG;D...K;H+ pump;DTG rhodopsin; bacteria,archaea|RYDTS;D...K;H+ pump;DTS rhodopsin; bacteria,archae…	MNVVTELSDAQFQTVYNVFSFALASMLFTSLFLLIAQPRVLPRYRMALVVSATVCGIAAYHYFRIFNSFNDAFGRDGTSGPFMLLGGEGFNEAYRYVDWLLTVPLLLLETIAVLALPMAERKGLLTKLIPASALMIILGYPGEIAMETAPKMIWGALSTIPFLYILYVLFVQLTKSLGRQPAEVSASVGRLRLLLIATWGVYPISYLFPVLGLTGSDAFVARQVGYSVADVLAKCLYGLVIFKIARLKSQLDDPEFAAQEFEEAPSSEARAAA
HRSG-E1-bin-10	1781069	226_1	no	d__Bacteria;p__Actinobacteriota;c__Actinobacteria;o__Nanopelagicales;f__;g__;s__	HRSG-E1-C11569-cds1034|HRSG-E1-C11569	272	OUTSIDE-INSIDE	TM3=RYDTE	TM7=DVLAK	residue93,L,green-light absorbing	Type-1 rhodopsin	CLASS=probable mixed matches to multiple classes: RYDTE;D...K;H+ pump;PR,XR,ActR; bacteria,archaea|RYDTE;D...K;?;NR; Fungi | RYDTD;D...K;H+ pump;BR,AR; bacteria,archaea|RYDSY;D...K;Sensor;Sensory rhodopsin I,II ; bacteria,archaea|RYFSE;D...K;Inward H+ pump; Schizorhodopsin SzR ; bacteria,archaea|RYDTG;D...K;H+ pump;DTG rhodopsin; bacteria,archaea|RYDTS;D...K;H+ pump;DTS rhodopsin; bacteria,archae…	MNVVTELSDAQFQTVYNVFSFALASMLFTSLFLLIAQPRVLPRYRMALVVSATVCGIAAYHYFRIFNSFGDAFGRDGTTGNFMLLGGEGFNEAYRYVDWLLTVPLLLLETIAVLALPMAERKGLLTKLIPASALMIILGYPGEIAMETAPKMIWGALSTIPFLYILYVLFVQLTKSLGRQPAEVSASVGRLRLLLIATWGVYPISYLFPVLGLTGSDAFVARQVGYSVADVLAKCLYGLVIFKIARLKSQLDDPEFAAQEFEEAPSSEARAAA
HRS-ES7-bin-79	1779643	89_1	no	d__Bacteria;p__Bacteroidota;c__Bacteroidia;o__Flavobacteriales;f__Flavobacteriaceae;g__Flavobacterium;s__	HRS-ES7-C9904-cds1002|HRS-ES7-C9904	241	OUTSIDE-INSIDE	TM3=RYDTE	TM7=DAINK	residue93,L,green-light absorbing	Type-1 rhodopsin	CLASS=probable mixed matches to multiple classes: RYDTE;D...K;H+ pump;PR,XR,ActR; bacteria,archaea|RYDTE;D...K;?;NR; Fungi | RYDTD;D...K;H+ pump;BR,AR; bacteria,archaea|RYDSY;D...K;Sensor;Sensory rhodopsin I,II ; bacteria,archaea|RYFSE;D...K;Inward H+ pump; Schizorhodopsin SzR ; bacteria,archaea|RYDTG;D...K;H+ pump;DTG rhodopsin; bacteria,archaea|RYDTS;D...K;H+ pump;DTS rhodopsin; bacteria,archae…	MLACTVYTLVSQSRVLPKYRNALVLSSMVTFIAGYHYWRIFNSFEDSFNHETGALSVGTGHGAFNEAYRYVDWILTVPLLLVEVVAVLALAKAAASSLITRLVPASAAMIALGYPGEISTDNNTKVLWGVLSTIPFLYILYVLFVELSKSLDRQPAGVAATVGRLRLLLIATWGVYPISYLLPILGQSATDPGAFVNRQIGYTIADVLAKCVFGLTILKIAKMKSVAEGMKDDH
HRS-ES4-bin-109	1778966	53_1	yes	d__Bacteria;p__Bacteroidota;c__Bacteroidia;o__Chitinophagales;f__Chitinophagaceae;g__UBA8137;s__	HRS-ES4-C202-cds89|HRS-ES4-C202	240	OUTSIDE-INSIDE	TM3=RYDTE	TM7=DAVNK	residue93,L,green-light absorbing	Type-1 rhodopsin	CLASS=probable mixed matches to multiple classes: RYDTE;D...K;H+ pump;PR,XR,ActR; bacteria,archaea|RYDTE;D...K;?;NR; Fungi | RYDTD;D...K;H+ pump;BR,AR; bacteria,archaea|RYDSY;D...K;Sensor;Sensory rhodopsin I,II ; bacteria,archaea|RYFSE;D...K;Inward H+ pump; Schizorhodopsin SzR ; bacteria,archaea|RYDTG;D...K;H+ pump;DTG rhodopsin; bacteria,archaea|RYDTS;D...K;H+ pump;DTS rhodopsin; bacteria,archae…	MNSIMLSADQFGIVYNILSFGLVSMLACTIYTLVSQSRVLPKYRTALVMSSMVTFIAAYHYFRIFNSFEDSFNHETGALSVGTGHGAFNEAYRYVDWILTVPLLLVEVVAVLALAKAAASSLITRLVPASAAMIALGYPGEISTDNNTKVLWGVLSTIPFLYILYVLFVELSKSLDRQPAGVAATIGRLRLLLIATWGVYPISYLLPILGQSATDPGAFVNRQIGYTIADVLAKCVFGLTILKIAKMKSVAEGMKDDH
HRS-EL13-bin-41	1768946	76_1	no	d__Bacteria;p__Bacteroidota;c__Bacteroidia;o__Flavobacteriales;f__Flavobacteriaceae;g__Flavobacterium;s__	HRS-EL13-C106-cds129|HRS-EL13-C106	242	OUTSIDE-INSIDE	TM3=RYDTE	TM7=DAINK	residue93,L,green-light absorbing	Type-1 rhodopsin	CLASS=probable mixed matches to multiple classes: RYDTE;D...K;H+ pump;PR,XR,ActR; bacteria,archaea|RYDTE;D...K;?;NR; Fungi | RYDTD;D...K;H+ pump;BR,AR; bacteria,archaea|RYDSY;D...K;Sensor;Sensory rhodopsin I,II ; bacteria,archaea|RYFSE;D...K;Inward H+ pump; Schizorhodopsin SzR ; bacteria,archaea|RYDTG;D...K;H+ pump;DTG rhodopsin; bacteria,archaea|RYDTS;D...K;H+ pump;DTS rhodopsin; bacteria,archae…	MNSIMLSADQFGIVYNILSFGLVSMLACTIYTLVSQSRVLPKYRTALVMSSMVTFIAAYHYMRIFNSFEDSFNHETGALSVGTGHGAFNEAYRYVDWILTVPLLLVEVVAVLALAKAAASSLITRLVPASAAMIALGYPGEISTDNNTKVLWGVLSTIPFLYILYVLFVELSKSLDRQPAGVAATVGRLRLLLIATWGVYPISYLLPILGQSATDPGAFVNRQIGYTIADVLAKCVFGLTILKIAKMKSVAEGMKDDH
HRS-ES12-bin-84	1752701	139_2	yes	d__Bacteria;p__Actinobacteriota;c__Acidimicrobiia;o__Microtrichales;f__Ilumatobacteraceae;g__;s__	HRS-ES12-C23291-cds1342|HRS-ES12-C23291	252	INSIDE-OUTSIDE	TM3=RWESV	TM7=SFVAK	residue93,L,green-light absorbing	Heliorhodopsin	CLASS=perfect match to class; RWES.;S...K;PDE;HeR; monoderms	MNSIALSADQFGIVYNVLSFGLVSMLACTIYTLVSQSRVLPKYRTALVMSSMVTFIAAYHYMRIFNSFEDSFNHETGALSVGTGHGAFNEAYRYVDWILTVPLLLVEVVAVLALAKAAASSLITRLVPASAAMIALGYPGEISTDNNTKVLWGVLSTIPFLYILYVLFVELSKSLDRQPAGVAATVGRLRLLLIATWGVYPIAYLLPILGQDALDPAAFVNRQIGYTIADVLAKCVFGLTILKIAKMKSVAEGMKDDH
HRS-ES12-bin-84	1752701	139_2	yes	d__Bacteria;p__Actinobacteriota;c__Acidimicrobiia;o__Microtrichales;f__Ilumatobacteraceae;g__;s__	HRS-ES12-C4991-cds412|HRS-ES12-C4991	239	OUTSIDE-INSIDE	TM3=RYDTE	TM7=DITAK	residue93,L,green-light absorbing	Type-1 rhodopsin	CLASS=probable mixed matches to multiple classes: RYDTE;D...K;H+ pump;PR,XR,ActR; bacteria,archaea|RYDTE;D...K;?;NR; Fungi | RYDTD;D...K;H+ pump;BR,AR; bacteria,archaea|RYDSY;D...K;Sensor;Sensory rhodopsin I,II ; bacteria,archaea|RYFSE;D...K;Inward H+ pump; Schizorhodopsin SzR ; bacteria,archaea|RYDTG;D...K;H+ pump;DTG rhodopsin; bacteria,archaea|RYDTS;D...K;H+ pump;DTS rhodopsin; bacteria,archae…	MSSTIALSADQFGIVYNILSFGLVSMLACTIYTLVSQSRVLPKYRTALVMSSMVTFIAAYHYMRIFNSFEDSFNHETGALSVGTGHGAFNEAYRYVDWILTVPLLLVEVVAVLALAKAAASSLITRLVPASAAMIALGYPGEISTDNNTKVLWGVLSTIPFLYILYVLFVELSKSLDRQPAGVAATVGRLRLLLIATWGVYPISYLLPILGQSATDPGAFVNRQIGYTIADVLAKCVFGLTILKIAKMKSVAEGMKDDH
HRS-EL11-bin-38	1752410	21_2	yes	d__Bacteria;p__Bacteroidota;c__Bacteroidia;o__Cytophagales;f__Cyclobacteriaceae;g__Algoriphagus;s__	HRS-EL11-C13337-cds1567|HRS-EL11-C13337	248	OUTSIDE-INSIDE	TM3=RYDTE	TM7=DAINK	residue93,L,green-light absorbing	Type-1 rhodopsin	CLASS=probable mixed matches to multiple classes: RYDTE;D...K;H+ pump;PR,XR,ActR; bacteria,archaea|RYDTE;D...K;?;NR; Fungi | RYDTD;D...K;H+ pump;BR,AR; bacteria,archaea|RYDSY;D...K;Sensor;Sensory rhodopsin I,II ; bacteria,archaea|RYFSE;D...K;Inward H+ pump; Schizorhodopsin SzR ; bacteria,archaea|RYDTG;D...K;H+ pump;DTG rhodopsin; bacteria,archaea|RYDTS;D...K;H+ pump;DTS rhodopsin; bacteria,archae…	MSSTIALSADQFGIVYNILSFGLVSMLACTIYTLVSQSRVLPKYRTALVMSSMVTFIAAYHYMRIFNSFEDSFNHETGALSVGTGHGAFNEAYRYVDWILTVPLLLVEVVAVLALAKAAASSLITRLVPASAAMIALGYPGEISTDNNTKVLWGVLSTIPFLYILYVLFVELSKSLDRQPAGVAATVGRLRLLLIATWGVYPISYLLPILGQSAPDPGAFVNRQIGYTIADVLAKCVFGLTILKIAKMKSVAEGMKDDH
HRS-EL4-bin-35	1745068	9_1	no	d__Bacteria;p__Bacteroidota;c__Bacteroidia;o__Flavobacteriales;f__Crocinitomicaceae;g__;s__	HRS-EL4-C5605-cds1166|HRS-EL4-C5605	238	OUTSIDE-INSIDE	TM3=RYDTE	TM7=DAINK	residue93,L,green-light absorbing	Type-1 rhodopsin	CLASS=probable mixed matches to multiple classes: RYDTE;D...K;H+ pump;PR,XR,ActR; bacteria,archaea|RYDTE;D...K;?;NR; Fungi | RYDTD;D...K;H+ pump;BR,AR; bacteria,archaea|RYDSY;D...K;Sensor;Sensory rhodopsin I,II ; bacteria,archaea|RYFSE;D...K;Inward H+ pump; Schizorhodopsin SzR ; bacteria,archaea|RYDTG;D...K;H+ pump;DTG rhodopsin; bacteria,archaea|RYDTS;D...K;H+ pump;DTS rhodopsin; bacteria,archae…	MSSTIALSADQFGIVYNILSFGLVSMLACTIYTLVSQSRVLPKYRTALVMSSMVTFIAAYHYMRIFNSFEDSFNHETGALSVGTGHGAFNEAYRYVDWILTVPLLLVEVVAVLALAKAAASSLITRLVPASAAMIALGYPGEISTDNNTKVLWGVLSTIPFLYILYVLFVELSKSLDRQPAGVAATVGRLRLLLIATWGVYPISYLLPILGQSATDPGAFVNRQIGYTIADVLAKCVFGLTILKIAKMKSVAEGMKDDH
HRS-ES13-bin-86	1744064	75_2	no	d__Bacteria;p__Bacteroidota;c__Bacteroidia;o__Flavobacteriales;f__Flavobacteriaceae;g__Flavobacterium;s__	HRS-ES13-C17444-cds1253|HRS-ES13-C17444	237	OUTSIDE-INSIDE	TM3=RYDTE	TM7=DAINK	residue93,L,green-light absorbing	Type-1 rhodopsin	CLASS=probable mixed matches to multiple classes: RYDTE;D...K;H+ pump;PR,XR,ActR; bacteria,archaea|RYDTE;D...K;?;NR; Fungi | RYDTD;D...K;H+ pump;BR,AR; bacteria,archaea|RYDSY;D...K;Sensor;Sensory rhodopsin I,II ; bacteria,archaea|RYFSE;D...K;Inward H+ pump; Schizorhodopsin SzR ; bacteria,archaea|RYDTG;D...K;H+ pump;DTG rhodopsin; bacteria,archaea|RYDTS;D...K;H+ pump;DTS rhodopsin; bacteria,archae…	MSSTIALSADQFGIVYNILSFGLVSMLACTIYTLVSQSRVLPKYRTALVMSSMVTFIAAYHYMRIFNSFEDSFNHETGALSVGTGHGAFNEAYRYVDWILTVPLLLVEVVAVLALAKAAASSLITRLVPASAAMIALGYPGEISTDNNTKVLWGVLSTIPFLYILYVLFVELSKSLDRQPAGVAATVGRLRLLLIATWGVYPISYLLPILGQSATDPGAFVNRQIGYTIADVLAKCVFGLTILKIAKMKSVAEGMKDDH
HRSG-E11-bin-64	1741469	75_2	no	d__Bacteria;p__Bacteroidota;c__Bacteroidia;o__Flavobacteriales;f__Flavobacteriaceae;g__Flavobacterium;s__	HRSG-E11-C1413-cds437|HRSG-E11-C1413	237	OUTSIDE-INSIDE	TM3=RYDTE	TM7=DAINK	residue93,L,green-light absorbing	Type-1 rhodopsin	CLASS=probable mixed matches to multiple classes: RYDTE;D...K;H+ pump;PR,XR,ActR; bacteria,archaea|RYDTE;D...K;?;NR; Fungi | RYDTD;D...K;H+ pump;BR,AR; bacteria,archaea|RYDSY;D...K;Sensor;Sensory rhodopsin I,II ; bacteria,archaea|RYFSE;D...K;Inward H+ pump; Schizorhodopsin SzR ; bacteria,archaea|RYDTG;D...K;H+ pump;DTG rhodopsin; bacteria,archaea|RYDTS;D...K;H+ pump;DTS rhodopsin; bacteria,archae…	MSSTIALSADQFGIVYNILSFGLVSMLACTIYTLVSQSRVLPKYRTALVMSSMVTFIAAYHYMRIFNSFEDSFNHETGALSVGTGHGAFNEAYRYVDWILTVPLLLVEVVAVLALAKAAASSLITRLVPASAAMIALGYPGEISTDNNTKVLWGVLSTIPFLYILYVLFVELSKSLDRQPAGVAATVGRLRLLLIATWGVYPISYLLPILGQSATDPGAFVNRQIGYTIADVLAKCVFGLTILKIAKMKSVAEGMKDDH
HRSG-E3-bin-83	1736421	113_4	no	d__Bacteria;p__Bacteroidota;c__Bacteroidia;o__NS11-12g;f__UBA955;g__UBA955;s__	HRSG-E3-C2615-cds390|HRSG-E3-C2615	250	OUTSIDE-INSIDE	TM3=RYDTE	TM7=DAVNK	residue93,L,green-light absorbing	Type-1 rhodopsin	CLASS=probable mixed matches to multiple classes: RYDTE;D...K;H+ pump;PR,XR,ActR; bacteria,archaea|RYDTE;D...K;?;NR; Fungi | RYDTD;D...K;H+ pump;BR,AR; bacteria,archaea|RYDSY;D...K;Sensor;Sensory rhodopsin I,II ; bacteria,archaea|RYFSE;D...K;Inward H+ pump; Schizorhodopsin SzR ; bacteria,archaea|RYDTG;D...K;H+ pump;DTG rhodopsin; bacteria,archaea|RYDTS;D...K;H+ pump;DTS rhodopsin; bacteria,archae…	MSSTIALSADQFGIVYNILSFGLVSMLACTIYTLVSQSRVLPKYRTALVMSSMVTFIAAYHYMRIFNSFEDSFNHETGALSVGTGHGAFNEAYRYVDWILTVPLLLVEVVAVLALAKAAASSLITRLVPASAAMIALGYPGEISTDNNTKVLWGVLSTIPFLYILYVLFVELSKSLDRQPAGVAATVGRLRLLLIATWGVYPISYLLPILGQSATDPGAFVNRQIGYTIADVLAKCVFGLTILKIAKMKSVAEGMKDDH
HRS-HS9-bin-150	1735840	206_1	yes	d__Bacteria;p__Actinobacteriota;c__Actinobacteria;o__Nanopelagicales;f__Nanopelagicaceae;g__Planktophila;s__	HRS-HS9-C13787-cds1117|HRS-HS9-C13787	253	INSIDE-OUTSIDE	TM3=RWESL	TM7=SLVAK	residue93,L,green-light absorbing	Heliorhodopsin	CLASS=perfect match to class; RWES.;S...K;PDE;HeR; monoderms	MSSTIALSADQFGIVYNILSFGLVSMLACTIYTLVSQSRVLPKYRTALVMSSMVTFIAAYHYMRIFNSFEDSFNHETGALSVGTGHGAFNEAYRYVDWILTVPLLLVEVVAVLALAKAAASSLITRLVPASAAMIALGYPGEISTDNNTKVLWGVLSTIPFLYILYVLFVELSKSLDRQPAGVAATVGRLRLLLIATWGVYPISYLLPILGQSATDPGAFVNRQIGYTIADVLAKCVFGLTILKIAKMKSVAEGMKDDH
HRS-HS9-bin-150	1735840	206_1	yes	d__Bacteria;p__Actinobacteriota;c__Actinobacteria;o__Nanopelagicales;f__Nanopelagicaceae;g__Planktophila;s__	HRS-HS9-C3088-cds498|HRS-HS9-C3088	253	INSIDE-OUTSIDE	TM3=RWESL	TM7=SLIAK	residue93,L,green-light absorbing	Heliorhodopsin	CLASS=perfect match to class; RWES.;S...K;PDE;HeR; monoderms	MLACTVYTLVSQARVLPKYRNALVMSSMVTFIAGYHYWRIFNSFDHASTGMAVKVSGDQGAFNEAYRYVDWLLTVPLLLVEVIAVLALAKEVSKSLITRLVPASAAMIALGYPGEISNDQNTQILYGVLSTLPFLYILYVLFVELGKSLDRQPEGVAATVGRLRLLLIATWGVYPVSYILGMGEGMASAEQFVGVQVGYTIADVLAKCVFGLTILKIARMKSAAEGMKEDH
HRSG-E5-bin-33	1728952	316_3	yes	d__Bacteria;p__Proteobacteria;c__Alphaproteobacteria;o__Caulobacterales;f__Caulobacteraceae;g__;s__	HRSG-E5-C15469-cds1215|HRSG-E5-C15469	261	OUTSIDE-INSIDE	TM3=RYDTE	TM7=DVLNK	residue93,L,green-light absorbing	Type-1 rhodopsin	CLASS=probable mixed matches to multiple classes: RYDTE;D...K;H+ pump;PR,XR,ActR; bacteria,archaea|RYDTE;D...K;?;NR; Fungi | RYDTD;D...K;H+ pump;BR,AR; bacteria,archaea|RYDSY;D...K;Sensor;Sensory rhodopsin I,II ; bacteria,archaea|RYFSE;D...K;Inward H+ pump; Schizorhodopsin SzR ; bacteria,archaea|RYDTG;D...K;H+ pump;DTG rhodopsin; bacteria,archaea|RYDTS;D...K;H+ pump;DTS rhodopsin; bacteria,archae…	MNSIALSADQFGIVYNVLSFGLVSMLACTIYTLVAQSRVLPKYRTALVMSSMVTFIAAYHYWRIFNSFDDSYANGAVQVGTGKGAFNEGYRYVDWILTVPLLLVEVIAVLALAKAAASSLITRLVPASAAMIALGYPGEISTDNNTKVLWGVLSTIPFLYILYVLFVELSKSLDRQPAGVAATVGRLRLLLIATWGVYPIAYLLPILGQDALDPAAFVNRQIGYTIADVLAKCVFGLTILKIARMKSVAEGMKDDH
HRS-ES6-bin-58	1723899	53_1	no	d__Bacteria;p__Bacteroidota;c__Bacteroidia;o__Chitinophagales;f__Chitinophagaceae;g__UBA8137;s__	HRS-ES6-C210-cds150|HRS-ES6-C210	240	OUTSIDE-INSIDE	TM3=RYDTE	TM7=DAVNK	residue93,L,green-light absorbing	Type-1 rhodopsin	CLASS=probable mixed matches to multiple classes: RYDTE;D...K;H+ pump;PR,XR,ActR; bacteria,archaea|RYDTE;D...K;?;NR; Fungi | RYDTD;D...K;H+ pump;BR,AR; bacteria,archaea|RYDSY;D...K;Sensor;Sensory rhodopsin I,II ; bacteria,archaea|RYFSE;D...K;Inward H+ pump; Schizorhodopsin SzR ; bacteria,archaea|RYDTG;D...K;H+ pump;DTG rhodopsin; bacteria,archaea|RYDTS;D...K;H+ pump;DTS rhodopsin; bacteria,archae…	MQLTSSQWSTLYNMFSFGLIAMLACTVYTLVSQSRVLPKYRNALVLSSMVTFIAGYHYFRIFNSFIDSSDAGMVKVGNAQGSFNEAYRYVDWVLTVPLLLVEVVAVLALAKAAASSLIGRLVPAATAMIALGYPGEIATDNGSKILWGVLSTIPFLYILYVLFVELGKSLERQPEGVAATVGRLRLLLIATWGVYPISYLFPLLGIEGTDAFMYRQIGYTVADVLAKCVFGLTTYKIARMKSAAEGMKDDH
HRS-ES1-bin-146	1714037	105_1	no	d__Bacteria;p__Bacteroidota;c__Bacteroidia;o__NS11-12g;f__UBA955;g__;s__	HRS-ES1-C44836-cds913|HRS-ES1-C44836	238	OUTSIDE-INSIDE	TM3=RYDTE	TM7=DAINK	residue93,L,green-light absorbing	Type-1 rhodopsin	CLASS=probable mixed matches to multiple classes: RYDTE;D...K;H+ pump;PR,XR,ActR; bacteria,archaea|RYDTE;D...K;?;NR; Fungi | RYDTD;D...K;H+ pump;BR,AR; bacteria,archaea|RYDSY;D...K;Sensor;Sensory rhodopsin I,II ; bacteria,archaea|RYFSE;D...K;Inward H+ pump; Schizorhodopsin SzR ; bacteria,archaea|RYDTG;D...K;H+ pump;DTG rhodopsin; bacteria,archaea|RYDTS;D...K;H+ pump;DTS rhodopsin; bacteria,archae…	MQLTSSQWSTLYNMFSFGLIAMLACTVYTLVSQSRVLPKYRNALVLSSMVTFIAGYHYFRIFNSFIDSSDAGMVKVGNAQGSFNEAYRYVDWVLTVPLLLVEVVAVLALAKAAASSLIGRLVPAATAMIALGYPGEIATDNGSKILWGVLSTIPFLYILYVLFVELGKSLERQPEGVAATVGRLRLLLIATWGVYPISYLFPLLGIEGTDAFMYRQIGYTVADVLAKCVFGLTIYKIARMKSAAEGMKDDH
HRS-HS6-bin-97	1709390	173_1	no	d__Bacteria;p__Actinobacteriota;c__Actinobacteria;o__Nanopelagicales;f__Nanopelagicaceae;g__;s__	HRS-HS6-C917-cds511|HRS-HS6-C917	253	INSIDE-OUTSIDE	TM3=RWESL	TM7=SLVAK	residue93,L,green-light absorbing	Heliorhodopsin	CLASS=perfect match to class; RWES.;S...K;PDE;HeR; monoderms	MQLTSSQWSTLYNMFSFGLIAMLACTVYTLVSQSRVLPKYRNALVLSSMVTFIAGYHYFRIFNSFIDSSDAGMVKVGNAQGSFNEAYRYVDWVLTVPLLLVEVVAVLALAKAAASSLIGRLVPAATAMIALGYPGEIATDNGSKILWGVLSTIPFLYILYVLFVELGKSLERQPEGVAATVGRLRLLLIATWGVYPISYLFPLLGIEGTDAFMYRQIGYTVADVLAKCVFGLTIYKIARMKSAAEGMKDDH
HRS-ES13-bin-94	1709152	44_2	yes	d__Bacteria;p__Bacteroidota;c__Bacteroidia;o__Chitinophagales;f__Chitinophagaceae;g__UBA8137;s__	HRS-ES13-C8439-cds616|HRS-ES13-C8439	241	OUTSIDE-INSIDE	TM3=RYDTE	TM7=DAVNK	residue93,L,green-light absorbing	Type-1 rhodopsin	CLASS=probable mixed matches to multiple classes: RYDTE;D...K;H+ pump;PR,XR,ActR; bacteria,archaea|RYDTE;D...K;?;NR; Fungi | RYDTD;D...K;H+ pump;BR,AR; bacteria,archaea|RYDSY;D...K;Sensor;Sensory rhodopsin I,II ; bacteria,archaea|RYFSE;D...K;Inward H+ pump; Schizorhodopsin SzR ; bacteria,archaea|RYDTG;D...K;H+ pump;DTG rhodopsin; bacteria,archaea|RYDTS;D...K;H+ pump;DTS rhodopsin; bacteria,archae…	MQLTSSQWSTLYNMFSFGLIAMLACTVYTLVSQSRVLPKYRNALVLSSMVTFIAGYHYFRIFNSFIDSSDAGMVKVGNAQGSFNEAYRYVDWVLTVPLLLVEVVAVLALAKAAASSLIGRLVPAATAMIALGYPGEIATDNGSKILWGVLSTIPFLYILYVLFVELGKSLERQPEGVAATVGRLRLLLIATWGVYPISYLFPLLGIEGTDAFMYRQIGYTVADVLAKCVFGLTIYKIARMKSAAEGMKDDH
HRS-ES3-bin-42	1694743	105_1	no	d__Bacteria;p__Bacteroidota;c__Bacteroidia;o__NS11-12g;f__UBA955;g__;s__	HRS-ES3-C28751-cds1449|HRS-ES3-C28751	238	OUTSIDE-INSIDE	TM3=RYDTE	TM7=DAINK	residue93,L,green-light absorbing	Type-1 rhodopsin	CLASS=probable mixed matches to multiple classes: RYDTE;D...K;H+ pump;PR,XR,ActR; bacteria,archaea|RYDTE;D...K;?;NR; Fungi | RYDTD;D...K;H+ pump;BR,AR; bacteria,archaea|RYDSY;D...K;Sensor;Sensory rhodopsin I,II ; bacteria,archaea|RYFSE;D...K;Inward H+ pump; Schizorhodopsin SzR ; bacteria,archaea|RYDTG;D...K;H+ pump;DTG rhodopsin; bacteria,archaea|RYDTS;D...K;H+ pump;DTS rhodopsin; bacteria,archae…	MQLTSSQWSTLYNMFSFGLIAMLACTVYTLVSQSRVLPKYRNALVLSSMVTFIAGYHYFRIFNSFIDSSDAGMVKVGNAQGSFNEAYRYVDWVLTVPLLLVEVVAVLALAKAAASSLIGRLVPAATAMIALGYPGEIATDNGSKILWGVLSTIPFLYILYVLFVELGKSLERQPEGVAATVGRLRLLLIATWGVYPISYLFPLLGIEGTDAFMYRQIGYTVADVLAKCVFGLTIYKIARMKSAAEGMKDDH
HRS-ES3-bin-124	1690436	173_1	no	d__Bacteria;p__Actinobacteriota;c__Actinobacteria;o__Nanopelagicales;f__Nanopelagicaceae;g__;s__	HRS-ES3-C260-cds553|HRS-ES3-C260	253	INSIDE-OUTSIDE	TM3=RWESL	TM7=SLVAK	residue93,L,green-light absorbing	Heliorhodopsin	CLASS=perfect match to class; RWES.;S...K;PDE;HeR; monoderms	MLKLDSNQWNLVYNVFSFGLVSMLACTIYTLVSQQRVLAKYRNALVMSSMVTFIAGYHYMRIFNSFNESSADMTVNVSGAQGSFNEAYRYVDWLLTVPLLLVEVIAVLALAKEISRSLIMRLVPASAAMIALGYPGEISNDQNTQVLYGVLSTLPFLYILYVLFVELGKSLDRQPAGVAETVGRLRLLLIATWGVYPISYILGMGGDPTSQQFVGVQVGYTIADVLAKCVFGLTILKIARMKSLAEGMKEDH
HRS-ES11-bin-132	1690318	75_2	no	d__Bacteria;p__Bacteroidota;c__Bacteroidia;o__Flavobacteriales;f__Flavobacteriaceae;g__Flavobacterium;s__	HRS-ES11-C32912-cds1473|HRS-ES11-C32912	237	OUTSIDE-INSIDE	TM3=RYDTE	TM7=DAINK	residue93,L,green-light absorbing	Type-1 rhodopsin	CLASS=probable mixed matches to multiple classes: RYDTE;D...K;H+ pump;PR,XR,ActR; bacteria,archaea|RYDTE;D...K;?;NR; Fungi | RYDTD;D...K;H+ pump;BR,AR; bacteria,archaea|RYDSY;D...K;Sensor;Sensory rhodopsin I,II ; bacteria,archaea|RYFSE;D...K;Inward H+ pump; Schizorhodopsin SzR ; bacteria,archaea|RYDTG;D...K;H+ pump;DTG rhodopsin; bacteria,archaea|RYDTS;D...K;H+ pump;DTS rhodopsin; bacteria,archae…	MSVTLDSNQWNLVYNVFSFGLISMLACTVYTLVSQSRVLPKYRNALVMSSMVTFIAGYHYFRIFNSFGEASEGMAVNVSGEQGAFNEAYRYVDWLLTVPLLLVEVIAVLALAKEVSKSLIMRLVPASAAMIALGYPGEISSDKNTAILYGVLSTIPFLYILYVLFVELGKSLERQPAGVGETVGRLRLLLIATWGVYPISYILGMNGDPTASSFVGVQVGYTVADVLAKCVFGLTILKIARMKSHAEGMPADH
HRS-ES1-bin-457	1686407	188_1	yes	d__Bacteria;p__Actinobacteriota;c__Actinobacteria;o__Nanopelagicales;f__Nanopelagicaceae;g__Planktophila;s__	HRS-ES1-C7396-cds1314|HRS-ES1-C7396	255	INSIDE-OUTSIDE	TM3=RWESL	TM7=SLVAK	residue93,L,green-light absorbing	Heliorhodopsin	CLASS=perfect match to class; RWES.;S...K;PDE;HeR; monoderms	MSVTLDSNQWNLVYAVFSFALISMLACTVYTLVSQSRVLPKYRNALVMSSMVTFIAAYHYWRIFNSFTEASEGMVVNVSGEQGAFNEAYRYVDWLLTVPLLLVEVIAVLALAAAVAKSLIMRLVPAAAAMIALGYPGEISTDQNTQVLYGVLSTIPFIYILYVLFVELGKSLDRQPAGVAETVGRLRLLLIATWGVYPIAYIFNIVGDESASSFVAIQVGYSIADVLAKCVFGLTILKIARMKSHAEGMAADH
HRS-ES1-bin-457	1686407	188_1	yes	d__Bacteria;p__Actinobacteriota;c__Actinobacteria;o__Nanopelagicales;f__Nanopelagicaceae;g__Planktophila;s__	HRS-ES1-C309-cds271|HRS-ES1-C309	251	OUTSIDE-INSIDE	TM3=RYDTE	TM7=DVLAK	residue93,L,green-light absorbing	Type-1 rhodopsin	CLASS=probable mixed matches to multiple classes: RYDTE;D...K;H+ pump;PR,XR,ActR; bacteria,archaea|RYDTE;D...K;?;NR; Fungi | RYDTD;D...K;H+ pump;BR,AR; bacteria,archaea|RYDSY;D...K;Sensor;Sensory rhodopsin I,II ; bacteria,archaea|RYFSE;D...K;Inward H+ pump; Schizorhodopsin SzR ; bacteria,archaea|RYDTG;D...K;H+ pump;DTG rhodopsin; bacteria,archaea|RYDTS;D...K;H+ pump;DTS rhodopsin; bacteria,archae…	MSVTLDSNQWNLVYNIFSFGLISMLACTVYTLVSQSRVLPKYRNALVMSSMVTFIAGYHYFRIFNSFGEASEGMVVNVSGEQGAFNEAYRYVDWLLTVPLLLVEVIAVLALAKEVSKSLIMRLVPASAAMIALGYPGEISSDKNTAILYGVLSTIPFLYILYVLFVELGKSLERQPAGVAETIGRLRLLLIATWGVYPVSYILGMNGDPTASSFVGVQVGYTIADVLAKCVFGLTILKIARMKSHAEGMAADH
HRSG-E12-bin-104	1678282	75_2	no	d__Bacteria;p__Bacteroidota;c__Bacteroidia;o__Flavobacteriales;f__Flavobacteriaceae;g__Flavobacterium;s__	HRSG-E12-C1573-cds344|HRSG-E12-C1573	237	OUTSIDE-INSIDE	TM3=RYDTE	TM7=DAINK	residue93,L,green-light absorbing	Type-1 rhodopsin	CLASS=probable mixed matches to multiple classes: RYDTE;D...K;H+ pump;PR,XR,ActR; bacteria,archaea|RYDTE;D...K;?;NR; Fungi | RYDTD;D...K;H+ pump;BR,AR; bacteria,archaea|RYDSY;D...K;Sensor;Sensory rhodopsin I,II ; bacteria,archaea|RYFSE;D...K;Inward H+ pump; Schizorhodopsin SzR ; bacteria,archaea|RYDTG;D...K;H+ pump;DTG rhodopsin; bacteria,archaea|RYDTS;D...K;H+ pump;DTS rhodopsin; bacteria,archae…	MSVTLDSNQWNLVYNIFSFGLISMLACTVYTLVSQSRVLPKYRNALVMSSMVTFIAGYHYFRIFNSFGEASEGMVVNVSGEQGAFNEAYRYVDWLLTVPLLLVEVIAVLALAKEVSKSLIMRLVPASAAMIALGYPGEISSDKNTAILYGVLSTIPFLYILYVLFVELGKSLERQPAGVAETIGRLRLLLIATWGVYPVSYILGMNGDPTASSFVGVQVGYTIADVLAKCVFGLTILKIARMKSHAEGMAADH
HRS-ES8-bin-26	1675514	134_1	yes	d__Bacteria;p__Actinobacteriota;c__Acidimicrobiia;o__Microtrichales;f__Ilumatobacteraceae;g__Casp-actino8;s__	HRS-ES8-C10550-cds1068|HRS-ES8-C10550	252	INSIDE-OUTSIDE	TM3=RWESV	TM7=SFVAK	residue93,L,green-light absorbing	Heliorhodopsin	CLASS=perfect match to class; RWES.;S...K;PDE;HeR; monoderms	MVNLTSNQWNLVYNVFSFGLVSMLACTIYTLVSQGRVLAKYRNALVMSSMVTFIAGYHYWRIFNSFSESSEAMAVKVSGDQGAFNEAYRYVDWLLTVPLLLVEVIAVLALAKEVSKSLITRLVPASAAMIALGYPGEISNDQNTQILYGVLSTLPFLYILYVLFVELGKSLDRQPEGVAATVGRLRLLLIATWGVYPVSYILGMGEGMASAEQFVGVQVGYTIADVLAKCVFGLTILKIARMKSMAEGMKDDH
HRS-ES12-bin-36	1665893	76_1	no	d__Bacteria;p__Bacteroidota;c__Bacteroidia;o__Flavobacteriales;f__Flavobacteriaceae;g__Flavobacterium;s__	HRS-ES12-C4579-cds993|HRS-ES12-C4579	242	OUTSIDE-INSIDE	TM3=RYDTE	TM7=DAINK	residue93,L,green-light absorbing	Type-1 rhodopsin	CLASS=probable mixed matches to multiple classes: RYDTE;D...K;H+ pump;PR,XR,ActR; bacteria,archaea|RYDTE;D...K;?;NR; Fungi | RYDTD;D...K;H+ pump;BR,AR; bacteria,archaea|RYDSY;D...K;Sensor;Sensory rhodopsin I,II ; bacteria,archaea|RYFSE;D...K;Inward H+ pump; Schizorhodopsin SzR ; bacteria,archaea|RYDTG;D...K;H+ pump;DTG rhodopsin; bacteria,archaea|RYDTS;D...K;H+ pump;DTS rhodopsin; bacteria,archae…	MLKLDSNQWNLVYNVFSFGLVSMLACTVYTLVSQQRVLAKYRNALVMSSMVTFIAGYHYMRIFNSFNESSADMSVNISGAQGSFNEAYRYVDWLLTVPLLLVEVVAVLALAKATSRSLIMRLVPASAAMIALGYPGEISSDQNTQVLYGVLSTIPFLYILYVLFVELGKSLANQPAGVAETVGRLRLLLIATWGVYPISYILGMGEGMASAEQFVGVQVGYTIADVLAKCVFGLTILKIARLKSAAEGMKDDH
HRS-ES2-bin-182	1665887	185_2	yes	d__Bacteria;p__Actinobacteriota;c__Actinobacteria;o__Nanopelagicales;f__Nanopelagicaceae;g__Planktophila;s__	HRS-ES2-C9248-cds675|HRS-ES2-C9248	253	INSIDE-OUTSIDE	TM3=RWESL	TM7=SLIAK	residue93,L,green-light absorbing	Heliorhodopsin	CLASS=perfect match to class; RWES.;S...K;PDE;HeR; monoderms	MSVTLDSNQWNLVYAVFSFALISMLACTVYTLVSQSRVLPKYRNALVMSSMVTFIAAYHYWRIFNSFTEASEGMVVNVSGEQGAFNEAYRYVDWLLTVPLLLVEVIAVLALAAAVAKSLIMRLVPAAAAMIALGYPGEISTDQNTQVLYGVLSTIPFIYILYVLFVELGKSLDRQPAGVAETVGRLRLLLIATWGVYPIAYIFNIVGDESASSFVAIQVGYSIADVLAKCVFGLTILKIARMKSHAEGMAADH
HRS-ES6-bin-18	1665261	58_1	no	d__Bacteria;p__Bacteroidota;c__Bacteroidia;o__Chitinophagales;f__Chitinophagaceae;g__Sediminibacterium;s__	HRS-ES6-C3184-cds382|HRS-ES6-C3184	238	OUTSIDE-INSIDE	TM3=RYDTE	TM7=DAINK	residue93,L,green-light absorbing	Type-1 rhodopsin	CLASS=probable mixed matches to multiple classes: RYDTE;D...K;H+ pump;PR,XR,ActR; bacteria,archaea|RYDTE;D...K;?;NR; Fungi | RYDTD;D...K;H+ pump;BR,AR; bacteria,archaea|RYDSY;D...K;Sensor;Sensory rhodopsin I,II ; bacteria,archaea|RYFSE;D...K;Inward H+ pump; Schizorhodopsin SzR ; bacteria,archaea|RYDTG;D...K;H+ pump;DTG rhodopsin; bacteria,archaea|RYDTS;D...K;H+ pump;DTS rhodopsin; bacteria,archae…	MSVTLDSNQWNLVYAVFSFALISMLACTVYTLVSQSRVLPKYRNALVMSSMVTFIAAYHYWRIFNSFTEASEGMVVNVSGEQGAFNEAYRYVDWLLTVPLLLVEVIAVLALAAAVAKSLIMRLVPAAAAMIALGYPGEISTDQNTQVLYGVLSTIPFIYILYVLFVELGKSLDRQPAGVAETVGRLRLLLIATWGVYPIAYIFNIVGDESASSFVAIQVGYSIADVLAKCVFGLTILKIARMKSHAEGMAADH
HRSG-H9-bin-61	1663750	173_1	no	d__Bacteria;p__Actinobacteriota;c__Actinobacteria;o__Nanopelagicales;f__Nanopelagicaceae;g__;s__	HRSG-H9-C974-cds590|HRSG-H9-C974	253	INSIDE-OUTSIDE	TM3=RWESL	TM7=SLVAK	residue93,L,green-light absorbing	Heliorhodopsin	CLASS=perfect match to class; RWES.;S...K;PDE;HeR; monoderms	MSVTLDSNQWNLVYAVFSFALISMLACTVYTLVSQSRVLPKYRNALVMSSMVTFIAAYHYWRIFNSFTEASEGMVVNVSGEQGAFNEAYRYVDWLLTVPLLLVEVIAVLALAAAVAKSLIMRLVPAAAAMIALGYPGEISTDQNTQVLYGVLSTIPFIYILYVLFVELGKSLDRQPAGVAETVGRLRLLLIATWGVYPIAYIFNIVGDESASSFVAIQVGYSIADVLAKCVFGLTILKIARMKSHAEGMAADH
HRSG-H12-bin-36	1663496	173_1	no	d__Bacteria;p__Actinobacteriota;c__Actinobacteria;o__Nanopelagicales;f__Nanopelagicaceae;g__;s__	HRSG-H12-C6322-cds1058|HRSG-H12-C6322	253	INSIDE-OUTSIDE	TM3=RWESL	TM7=SLVAK	residue93,L,green-light absorbing	Heliorhodopsin	CLASS=perfect match to class; RWES.;S...K;PDE;HeR; monoderms	MVNLTSNQWNLVYNVFSFGLVSMLACTIYTLVSQGRVLAKYRNALVMSSMVTFIAGYHYWRIFNSFSESSEAMAVKVSGDQGAFNEAYRYVDWLLTVPLLLVEVIAVLALAKEVSKSLITRLVPASAAMIALGYPGEISNDQNTQILYGVLSTLPFLYILYVLFVELGKSLDRQPEGVAATVGRLRLLLIATWGVYPVSYILGMGEGMASAEQFVGVQVGYTIADVLAKCVFGLTILKIARMKSMAEGMKDDH
HRSG-E12-bin-83	1654373	28_1	no	d__Bacteria;p__Bacteroidota;c__Bacteroidia;o__Flavobacteriales;f__Crocinitomicaceae;g__UBA952;s__	HRSG-E12-C28166-cds1355|HRSG-E12-C28166	249	OUTSIDE-INSIDE	TM3=RYDTE	TM7=DAVNK	residue93,L,green-light absorbing	Type-1 rhodopsin	CLASS=probable mixed matches to multiple classes: RYDTE;D...K;H+ pump;PR,XR,ActR; bacteria,archaea|RYDTE;D...K;?;NR; Fungi | RYDTD;D...K;H+ pump;BR,AR; bacteria,archaea|RYDSY;D...K;Sensor;Sensory rhodopsin I,II ; bacteria,archaea|RYFSE;D...K;Inward H+ pump; Schizorhodopsin SzR ; bacteria,archaea|RYDTG;D...K;H+ pump;DTG rhodopsin; bacteria,archaea|RYDTS;D...K;H+ pump;DTS rhodopsin; bacteria,archae…	MSVTLDSNQWNLVYAVFSFALISMLACTVYTLVSQSRVLPKYRNALVMSSMVTFIAAYHYWRIFNSFTEASEGMVVNVSGEQGAFNEAYRYVDWLLTVPLLLVEVIAVLALAAAVAKSLIMRLVPAAAAMIALGYPGEISTDQNTQVLYGVLSTIPFIYILYVLFVELGKSLDRQPAGVAETVGRLRLLLIATWGVYPIAYIFNIVGDESASSFVAIQVGYSIADVLAKCVFGLTILKIARMKSHAEGMAADH
HRS-HS1-bin-82	1654051	113_6	yes	d__Bacteria;p__Bacteroidota;c__Bacteroidia;o__NS11-12g;f__UBA955;g__UBA955;s__	HRS-HS1-C7941-cds591|HRS-HS1-C7941	250	OUTSIDE-INSIDE	TM3=RYDTE	TM7=DAVNK	residue93,L,green-light absorbing	Type-1 rhodopsin	CLASS=probable mixed matches to multiple classes: RYDTE;D...K;H+ pump;PR,XR,ActR; bacteria,archaea|RYDTE;D...K;?;NR; Fungi | RYDTD;D...K;H+ pump;BR,AR; bacteria,archaea|RYDSY;D...K;Sensor;Sensory rhodopsin I,II ; bacteria,archaea|RYFSE;D...K;Inward H+ pump; Schizorhodopsin SzR ; bacteria,archaea|RYDTG;D...K;H+ pump;DTG rhodopsin; bacteria,archaea|RYDTS;D...K;H+ pump;DTS rhodopsin; bacteria,archae…	MSVTLDSNQWNLVYNVFSFGLISMLACTVYTLVSQARVLPKYRNALVMSSMVTFIAGYHYWRIFNSFGEASEGMTVNVSGEQGAFNEAYRYVDWLLTVPLLLVEVIAVLALAKEVSKSLIMRLVPASAAMIALGYPGEISSDKNTAILYGVLSTIPFLYILYVLFVELGKSLERQPAGVAETIGRLRLLLIATWGVYPVSYILGMNGDPTASSFVGVQVGYTIADVLAKCVFGLTILKIARMKSHAEGMAADH
HRS-HS3-bin-91	1646790	139_7	yes	d__Bacteria;p__Actinobacteriota;c__Acidimicrobiia;o__Microtrichales;f__Ilumatobacteraceae;g__;s__	HRS-HS3-C7509-cds493|HRS-HS3-C7509	239	OUTSIDE-INSIDE	TM3=RYDTE	TM7=DITAK	residue93,L,green-light absorbing	Type-1 rhodopsin	CLASS=probable mixed matches to multiple classes: RYDTE;D...K;H+ pump;PR,XR,ActR; bacteria,archaea|RYDTE;D...K;?;NR; Fungi | RYDTD;D...K;H+ pump;BR,AR; bacteria,archaea|RYDSY;D...K;Sensor;Sensory rhodopsin I,II ; bacteria,archaea|RYFSE;D...K;Inward H+ pump; Schizorhodopsin SzR ; bacteria,archaea|RYDTG;D...K;H+ pump;DTG rhodopsin; bacteria,archaea|RYDTS;D...K;H+ pump;DTS rhodopsin; bacteria,archae…	MVNLTNGQWSTLYNMFSFGLISMLACTVYTLVSQARVLPKYRNALVLSSMVTFIAAYHYFRIFNSFEESSGEGGVTVGTAKGAFNEAYRYVDWILTVPLLLVEVIAVLALAKAAASSLIGRLVPASAAMIALGYPGEISADTGTKVIWGVLSTIPFLYILYVLFVELGKSLDRQPEGVAATVGRLRLLLIATWGVYPISYLLPILSDTAATDPGAFVNRQIGYTIADVLAKCVFGLTIMKIARLKSAAEGMKEDH
HRS-HS13-bin-136	1644663	179_1	yes	d__Bacteria;p__Actinobacteriota;c__Actinobacteria;o__Nanopelagicales;f__Nanopelagicaceae;g__UBA3012;s__	HRS-HS13-C2140-cds320|HRS-HS13-C2140	252	OUTSIDE-INSIDE	TM3=RYDTE	TM7=DILAK	residue93,L,green-light absorbing	Type-1 rhodopsin	CLASS=probable mixed matches to multiple classes: RYDTE;D...K;H+ pump;PR,XR,ActR; bacteria,archaea|RYDTE;D...K;?;NR; Fungi | RYDTD;D...K;H+ pump;BR,AR; bacteria,archaea|RYDSY;D...K;Sensor;Sensory rhodopsin I,II ; bacteria,archaea|RYFSE;D...K;Inward H+ pump; Schizorhodopsin SzR ; bacteria,archaea|RYDTG;D...K;H+ pump;DTG rhodopsin; bacteria,archaea|RYDTS;D...K;H+ pump;DTS rhodopsin; bacteria,archae…	MVNLTNGQWSTLYNMFSFGLISMLACTVYTLVSQARVLPKYRNALVLSSMVTFIAAYHYWRIFNSFNESSGEGGVTVGTAKGAFNEAYRYVDWILTVPLLLVEVIAVLALAKAAASSLISRLVPASAAMIALGYPGEISADTNTKVIWGVLSTLPFLYILYVLFVELGKSLDRQPEGVAATVGRLRLLLIATWGVYPISYLLPILSDTAATDPNAFVNRQIGYTIADVLAKCVFGLTIMKIARLKSAAEGMKDDH
HRS-HS1-bin-18	1638938	139_5	yes	d__Bacteria;p__Actinobacteriota;c__Acidimicrobiia;o__Microtrichales;f__Ilumatobacteraceae;g__UBA2093;s__	HRS-HS1-C8659-cds637|HRS-HS1-C8659	252	INSIDE-OUTSIDE	TM3=RWESV	TM7=SLVAK	residue93,L,green-light absorbing	Heliorhodopsin	CLASS=perfect match to class; RWES.;S...K;PDE;HeR; monoderms	MVNLTNGQWSTLYNMFSFGLISMLACTVYTLVSQARVLPKYRNALVLSSMVTFIAAYHYWRIFNSFEEASVDGGVTVGTAKGAFNEAYRYVDWILTVPLLLVEVIAVLALAKAAASSLISRLVPASAAMIALGYPGEISADTNTKVIWGVLSTLPFLYILYVLFVELGKSLDRQPEGVAATVGRLRLLLIATWGVYPISYLLPILSDTAATDPGAFVNRQIGYTIADVLAKCVFGLTIYKIARLKSAAEGMKEDH
HRS-HS1-bin-18	1638938	139_5	yes	d__Bacteria;p__Actinobacteriota;c__Acidimicrobiia;o__Microtrichales;f__Ilumatobacteraceae;g__UBA2093;s__	HRS-HS1-C5354-cds445|HRS-HS1-C5354	239	OUTSIDE-INSIDE	TM3=RYDTE	TM7=DITAK	residue93,L,green-light absorbing	Type-1 rhodopsin	CLASS=probable mixed matches to multiple classes: RYDTE;D...K;H+ pump;PR,XR,ActR; bacteria,archaea|RYDTE;D...K;?;NR; Fungi | RYDTD;D...K;H+ pump;BR,AR; bacteria,archaea|RYDSY;D...K;Sensor;Sensory rhodopsin I,II ; bacteria,archaea|RYFSE;D...K;Inward H+ pump; Schizorhodopsin SzR ; bacteria,archaea|RYDTG;D...K;H+ pump;DTG rhodopsin; bacteria,archaea|RYDTS;D...K;H+ pump;DTS rhodopsin; bacteria,archae…	MVNLTNGQWSTLYNMFSFGLISMLACTVYTLVSQARVLPKYRNALVLSSMVTFIAAYHYWRIFNSFEEASVDGGVTVGTAKGAFNEAYRYVDWILTVPLLLVEVIAVLALAKAAASSLISRLVPASAAMIALGYPGEISADTNTKVIWGVLSTLPFLYILYVLFVELGKSLDRQPEGVAATVGRLRLLLIATWGVYPISYLLPILSDTAATDPGAFVNRQIGYTIADVLAKCVFGLTIYKIARLKSAAEGMKEDH
HRS-HS9-bin-175	1638122	161_2	yes	d__Bacteria;p__Actinobacteriota;c__Actinobacteria;o__Nanopelagicales;f__Nanopelagicaceae;g__AAA044-D11;s__	HRS-HS9-C1140-cds707|HRS-HS9-C1140	267	INSIDE-OUTSIDE	TM3=RWESL	TM7=SLVAK	residue93,L,green-light absorbing	Heliorhodopsin	CLASS=perfect match to class; RWES.;S...K;PDE;HeR; monoderms	MVNLTNGQWSTLYNMFSFGLISMLACTVYTLVSQARVLPKYRNALVLSSMVTFIAAYHYFRIFNSFDESSGDGGVTVGTAKGAFNEAYRYVDWILTVPLLLVEVIAVLALAKAAASSLIGRLVPASAAMIALGYPGEISAVTSTKVMFGVLSTIPFLYILYVLFVELGKSLERQPEGVAATVGRLRLLLIATWGVYPISYLLPILSDTSATDPSAFVNRQIGYTVADVLAKCVFGLTIYKIARLKSAAEGMKEDH
HRS-HS9-bin-175	1638122	161_2	yes	d__Bacteria;p__Actinobacteriota;c__Actinobacteria;o__Nanopelagicales;f__Nanopelagicaceae;g__AAA044-D11;s__	HRS-HS9-C20-cds32|HRS-HS9-C20	255	OUTSIDE-INSIDE	TM3=RYDTE	TM7=DVLAK	residue93,L,green-light absorbing	Type-1 rhodopsin	CLASS=probable mixed matches to multiple classes: RYDTE;D...K;H+ pump;PR,XR,ActR; bacteria,archaea|RYDTE;D...K;?;NR; Fungi | RYDTD;D...K;H+ pump;BR,AR; bacteria,archaea|RYDSY;D...K;Sensor;Sensory rhodopsin I,II ; bacteria,archaea|RYFSE;D...K;Inward H+ pump; Schizorhodopsin SzR ; bacteria,archaea|RYDTG;D...K;H+ pump;DTG rhodopsin; bacteria,archaea|RYDTS;D...K;H+ pump;DTS rhodopsin; bacteria,archae…	MVNLTNGQWSTLYNMFSFGLISMLACTVYTLVSQARVLPKYRNALVLSSMVTFIAAYHYFRIFNSFEESSGEGGVTVGTAKGAFNEAYRYVDWILTVPLLLVEVIAVLALAKAAASSLIGRLVPASAAMIALGYPGEISADTGTKVIWGVLSTIPFLYILYVLFVELGKSLDRQPEGVAATVGRLRLLLIATWGVYPISYLLPILSDTAATDPGAFVNRQIGYTIADVLAKCVFGLTIYKIARLKSAAEGMKEDH
HRSG-E11-bin-37	1633723	21_1	no	d__Bacteria;p__Bacteroidota;c__Bacteroidia;o__Cytophagales;f__Cyclobacteriaceae;g__Algoriphagus;s__	HRSG-E11-C20142-cds1198|HRSG-E11-C20142	244	OUTSIDE-INSIDE	TM3=RYDTE	TM7=DAINK	residue93,L,green-light absorbing	Type-1 rhodopsin	CLASS=probable mixed matches to multiple classes: RYDTE;D...K;H+ pump;PR,XR,ActR; bacteria,archaea|RYDTE;D...K;?;NR; Fungi | RYDTD;D...K;H+ pump;BR,AR; bacteria,archaea|RYDSY;D...K;Sensor;Sensory rhodopsin I,II ; bacteria,archaea|RYFSE;D...K;Inward H+ pump; Schizorhodopsin SzR ; bacteria,archaea|RYDTG;D...K;H+ pump;DTG rhodopsin; bacteria,archaea|RYDTS;D...K;H+ pump;DTS rhodopsin; bacteria,archae…	MVNLTNGQWSTLYNMFSFGLISMLACTVYTLVSQARVLPKYRNALVLSSMVTFIAAYHYWRIFNSFNESSGEGGVTVGTAKGAFNEAYRYVDWILTVPLLLVEVIAVLALAKAAASSLISRLVPASAAMIALGYPGEISADTNTKVIWGVLSTLPFLYILYVLFVELGKSLDRQPEGVAATVGRLRLLLIATWGVYPISYLLPILSDTAATDPNAFVNRQIGYTIADVLAKCVFGLTIMKIARLKSAAEGMKDDH
HRS-ES2-bin-166	1629864	193_1	yes	d__Bacteria;p__Actinobacteriota;c__Actinobacteria;o__Nanopelagicales;f__Nanopelagicaceae;g__Planktophila;s__	HRS-ES2-C65814-cds1491|HRS-ES2-C65814	254	OUTSIDE-INSIDE	TM3=RYATI	TM7=DLLSK	residue93,L,green-light absorbing	Type-1 rhodopsin	CLASS=26 match to tm7 but not to tm3; tm7: RYDTD;D...K;H+ pump;BR,AR; bacteria,archaea|RYDSY;D...K;Sensor;Sensory rhodopsin I,II ; bacteria,archaea|RYFSE;D...K;Inward H+ pump; Schizorhodopsin SzR ; bacteria,archaea|RYDTG;D...K;H+ pump;DTG rhodopsin; bacteria,archaea|RYDTS;D...K;H+ pump;DTS rhodopsin; bacteria,archaea|RYTSD;D...K;Cl- pump; HR ; bacteria,archaea|RYDTE;D...K;H+ pump;PR,XR,ActR; bact…	MVNLTNGQWSTLYNMFSFGLISMLACTVYTLVSQARVLPKYRNALVLSSMVTFIAAYHYFRIFNSFEESSGEGGVTVGTAKGAFNEAYRYVDWILTVPLLLVEVIAVLALAKAAASSLIGRLVPASAAMIALGYPGEISADTGTKVIWGVLSTIPFLYILYVLFVELGKSLDRQPEGVAATVGRLRLLLIATWGVYPISYLLPILSDTAATDPGAFVNRQIGYTIADVLAKCVFGLTIMKIARLKSAAEGMKEDH
HRS-ES2-bin-166	1629864	193_1	yes	d__Bacteria;p__Actinobacteriota;c__Actinobacteria;o__Nanopelagicales;f__Nanopelagicaceae;g__Planktophila;s__	HRS-ES2-C7067-cds833|HRS-ES2-C7067	253	OUTSIDE-INSIDE	TM3=RYDTE	TM7=DILAK	residue93,L,green-light absorbing	Type-1 rhodopsin	CLASS=probable mixed matches to multiple classes: RYDTE;D...K;H+ pump;PR,XR,ActR; bacteria,archaea|RYDTE;D...K;?;NR; Fungi | RYDTD;D...K;H+ pump;BR,AR; bacteria,archaea|RYDSY;D...K;Sensor;Sensory rhodopsin I,II ; bacteria,archaea|RYFSE;D...K;Inward H+ pump; Schizorhodopsin SzR ; bacteria,archaea|RYDTG;D...K;H+ pump;DTG rhodopsin; bacteria,archaea|RYDTS;D...K;H+ pump;DTS rhodopsin; bacteria,archae…	MVNLTNGQWSTLYNMFSFGLISMLACTVYTLVSQARVLPKYRNALVLSSMVTFIAAYHYFRIFNSFDESSGDGGVTVGTAKGAFNEAYRYVDWILTVPLLLVEVIAVLALAKAAASSLIGRLVPASAAMIALGYPGEISAVTSTKVMFGVLSTIPFLYILYVLFVELGKSLERQPEGVAATVGRLRLLLIATWGVYPISYLLPILSDTSATDPSAFVNRQIGYTVADVLAKCVFGLTIYKIARLKSAAEGMKEDH
HRS-HS13-bin-122	1626840	173_1	no	d__Bacteria;p__Actinobacteriota;c__Actinobacteria;o__Nanopelagicales;f__Nanopelagicaceae;g__;s__	HRS-HS13-C8702-cds1018|HRS-HS13-C8702	253	INSIDE-OUTSIDE	TM3=RWESL	TM7=SLVAK	residue93,L,green-light absorbing	Heliorhodopsin	CLASS=perfect match to class; RWES.;S...K;PDE;HeR; monoderms	MVNLTNGQWSTLYNMFSFGLISMLACTVYTLVSQARVLPKYRNALVLSSMVTFIAAYHYWRIFNSFNESSGEGGVTVGTAKGAFNEAYRYVDWILTVPLLLVEVIAVLALAKAAASSLISRLVPASAAMIALGYPGEISADTNTKVIWGVLSTLPFLYILYVLFVELGKSLDRQPEGVAATVGRLRLLLIATWGVYPISYLLPILSDTAATDPNAFVNRQIGYTIADVLAKCVFGLTIMKIARLKSAAEGMKDDH
HRSG-E5-bin-74	1625977	122_3	yes	d__Bacteria;p__Bacteroidota;c__Bacteroidia;o__Cytophagales;f__Spirosomaceae;g__UBA6715;s__	HRSG-E5-C1773-cds265|HRSG-E5-C1773	240	OUTSIDE-INSIDE	TM3=RYDTE	TM7=DAVNK	residue93,L,green-light absorbing	Type-1 rhodopsin	CLASS=probable mixed matches to multiple classes: RYDTE;D...K;H+ pump;PR,XR,ActR; bacteria,archaea|RYDTE;D...K;?;NR; Fungi | RYDTD;D...K;H+ pump;BR,AR; bacteria,archaea|RYDSY;D...K;Sensor;Sensory rhodopsin I,II ; bacteria,archaea|RYFSE;D...K;Inward H+ pump; Schizorhodopsin SzR ; bacteria,archaea|RYDTG;D...K;H+ pump;DTG rhodopsin; bacteria,archaea|RYDTS;D...K;H+ pump;DTS rhodopsin; bacteria,archae…	MVNLTNGQWSTLYNMFSFGLISMLACTVYTLVSQARVLPKYRNALVLSSMVTFIAAYHYFRIFNSFEESSGEGGVTVGTAKGAFNEAYRYVDWILTVPLLLVEVIAVLALAKAAASSLIGRLVPASAAMIALGYPGEISADTGTKVIWGVLSTIPFLYILYVLFVELGKSLDRQPEGVAATVGRLRLLLIATWGVYPISYLLPILSDTAATDPGAFVNRQIGYTIADVLAKCVFGLTIMKIARLKSAAEGMKEDH
HRS-ES1-bin-73	1625582	193_1	no	d__Bacteria;p__Actinobacteriota;c__Actinobacteria;o__Nanopelagicales;f__Nanopelagicaceae;g__Planktophila;s__	HRS-ES1-C13268-cds966|HRS-ES1-C13268	253	OUTSIDE-INSIDE	TM3=RYDTE	TM7=DILAK	residue93,L,green-light absorbing	Type-1 rhodopsin	CLASS=probable mixed matches to multiple classes: RYDTE;D...K;H+ pump;PR,XR,ActR; bacteria,archaea|RYDTE;D...K;?;NR; Fungi | RYDTD;D...K;H+ pump;BR,AR; bacteria,archaea|RYDSY;D...K;Sensor;Sensory rhodopsin I,II ; bacteria,archaea|RYFSE;D...K;Inward H+ pump; Schizorhodopsin SzR ; bacteria,archaea|RYDTG;D...K;H+ pump;DTG rhodopsin; bacteria,archaea|RYDTS;D...K;H+ pump;DTS rhodopsin; bacteria,archae…	MVNLTNGQWSTLYNVFSFGLISMLACTVYTLVSQARVLPKYRNALVLSSMVTFIAAYHYWRIFNSFNESSGEGGVTVGTAKGAFNEAYRYVDWILTVPLLLVEVIAVLALAKAAASSLISRLVPASAAMIALGYPGEISADTNTKVIWGVLSTLPFLYILYVLFVELGKSLDRQPEGVAATVGRLRLLLIATWGVYPISYLLPILSDTAATDPNAFVNRQIGYTIADVLAKCVFGLTIMKIARLKSAAEGMKDDH
HRSG-H1-bin-94	1624954	71_3	yes	d__Bacteria;p__Bacteroidota;c__Bacteroidia;o__Chitinophagales;f__Chitinophagaceae;g__Ferruginibacter;s__	HRSG-H1-C8351-cds852|HRSG-H1-C8351	238	OUTSIDE-INSIDE	TM3=RYDTE	TM7=DAINK	residue93,L,green-light absorbing	Type-1 rhodopsin	CLASS=probable mixed matches to multiple classes: RYDTE;D...K;H+ pump;PR,XR,ActR; bacteria,archaea|RYDTE;D...K;?;NR; Fungi | RYDTD;D...K;H+ pump;BR,AR; bacteria,archaea|RYDSY;D...K;Sensor;Sensory rhodopsin I,II ; bacteria,archaea|RYFSE;D...K;Inward H+ pump; Schizorhodopsin SzR ; bacteria,archaea|RYDTG;D...K;H+ pump;DTG rhodopsin; bacteria,archaea|RYDTS;D...K;H+ pump;DTS rhodopsin; bacteria,archae…	MVNLTNGQWSTLYNMFSFGLISMLACTVYTLVSQARVLPKYRNALVLSSMVTFIAAYHYFRIFNSFDESSGDGGVTVGTAKGAFNEAYRYVDWILTVPLLLVEVIAVLALAKAAASSLIGRLVPASAAMIALGYPGEISAVTSTKVMFGVLSTIPFLYILYVLFVELGKSLERQPEGVAATVGRLRLLLIATWGVYPISYLLPILSDTSATDPSAFVNRQIGYTVADVLAKCVFGLTIYKIARLKSAAEGMKEDH
HRS-EL13-bin-40	1619004	109_1	no	d__Bacteria;p__Bacteroidota;c__Bacteroidia;o__Flavobacteriales;f__UA16;g__;s__	HRS-EL13-C8711-cds1180|HRS-EL13-C8711	238	OUTSIDE-INSIDE	TM3=RYDTE	TM7=DAINK	residue93,L,green-light absorbing	Type-1 rhodopsin	CLASS=probable mixed matches to multiple classes: RYDTE;D...K;H+ pump;PR,XR,ActR; bacteria,archaea|RYDTE;D...K;?;NR; Fungi | RYDTD;D...K;H+ pump;BR,AR; bacteria,archaea|RYDSY;D...K;Sensor;Sensory rhodopsin I,II ; bacteria,archaea|RYFSE;D...K;Inward H+ pump; Schizorhodopsin SzR ; bacteria,archaea|RYDTG;D...K;H+ pump;DTG rhodopsin; bacteria,archaea|RYDTS;D...K;H+ pump;DTS rhodopsin; bacteria,archae…	MVNLTSGQWGTLYNVFSFGLISMLACTVYTLVSQSRVLPKYRNALVLSSMVTFIAAYHYYRIFNSFAESSQDGGVMIGTSQGAFNEAYRYVDWILTVPLLLVEVIAVLALAKAAASSLISRLVPASAAMIALGYPGEIATDNGTKILWGVLSTLPFLYILYVLFVELGKSLERQPEGVAATVGRLRLLLIATWGVYPISYLLPIIQETTAENAASSFVGRQIGYTIADVLAKCVFGLTIYKIAKLKSAAEGMKEDH
HRSG-H12-bin-143	1617027	65_1	yes	d__Bacteria;p__Bacteroidota;c__Bacteroidia;o__Chitinophagales;f__Chitinophagaceae;g__Ferruginibacter;s__	HRSG-H12-C39397-cds1167|HRSG-H12-C39397	238	OUTSIDE-INSIDE	TM3=RYDTE	TM7=DAINK	residue93,L,green-light absorbing	Type-1 rhodopsin	CLASS=probable mixed matches to multiple classes: RYDTE;D...K;H+ pump;PR,XR,ActR; bacteria,archaea|RYDTE;D...K;?;NR; Fungi | RYDTD;D...K;H+ pump;BR,AR; bacteria,archaea|RYDSY;D...K;Sensor;Sensory rhodopsin I,II ; bacteria,archaea|RYFSE;D...K;Inward H+ pump; Schizorhodopsin SzR ; bacteria,archaea|RYDTG;D...K;H+ pump;DTG rhodopsin; bacteria,archaea|RYDTS;D...K;H+ pump;DTS rhodopsin; bacteria,archae…	MLKLDSNQWNLVYNVFSFGLVSMLACTIYTLVSQQRVAAKYRNALVMSSMVTFIAGYHYMRIFNSFNESSADMTVNVSGAQGSFNEAYRYVDWLLTVPLLLVEVIAVLALAKEVSRSLIMRLVPASAAMIALGYPGEISADKNTAILYGVLSTIPFLYILYVLFVELGKSLDRQPEGVAATVGRLRLLLIATWGVYPISYILGMNPATDMGVAAQQFVGVQVGYTVADVLAKCVFGLTILKIARMKSIAEGMKDDH
HRS-ES2-bin-62	1615429	190_2	yes	d__Bacteria;p__Actinobacteriota;c__Actinobacteria;o__Nanopelagicales;f__Nanopelagicaceae;g__Planktophila;s__	HRS-ES2-C73796-cds1280|HRS-ES2-C73796	253	INSIDE-OUTSIDE	TM3=RWESL	TM7=SLVAK	residue93,L,green-light absorbing	Heliorhodopsin	CLASS=perfect match to class; RWES.;S...K;PDE;HeR; monoderms	MNSIALSADQFGIVYNVLSFGLVSMLACTIYTLVSQSRVLPKYRTALVMSSMVTFIAAYHYMRIFNSFDDSFVDGAVKVGTGHGTFNEGYRYVDWILTVPLLLVEVVAVLALAKAAASSLITRLVPASAAMIALGYPGEISTDNNTKVLWGVLSTIPFLYILYVLFVELSKSLDRQPAGVAATVGRLRLLLIATWGVYPIAYLLPILGQDALDPAAFVNRQIGYTIADVLAKCVFGLTILKIAKMKSVAEGMKDDH
HRS-ES1-bin-34	1612485	339_1	yes	d__Bacteria;p__Actinobacteriota;c__Actinobacteria;o__Nanopelagicales;f__UBA5976;g__UBA5976;s__	HRS-ES1-C26922-cds1409|HRS-ES1-C26922	252	INSIDE-OUTSIDE	TM3=RWESL	TM7=SLVAK	residue93,L,green-light absorbing	Heliorhodopsin	CLASS=perfect match to class; RWES.;S...K;PDE;HeR; monoderms	MLKLDSNQWNLVYNVFSFGLVSMLACTIYTLVSQQRVLAKYRNALVMSSMVTFIAGYHYMRIFNSFNESSADMTVNVSGAQGSFNEAYRYVDWLLTVPLLLVEVIAVLALAKEVSRSLIMRLVPASAAMIALGYPGEISSDKNTAILYGVLSTIPFLYILYVLFVELGKSLDRQPEGVAATVGRLRLLLIATWGVYPISYILGMNPATDMGVAAQQFVGVQVGYTIADVLAKCVFGLTILKIARMKSIAEGMKDDH
HRS-ES1-bin-34	1612485	339_1	yes	d__Bacteria;p__Actinobacteriota;c__Actinobacteria;o__Nanopelagicales;f__UBA5976;g__UBA5976;s__	HRS-ES1-C5976-cds1149|HRS-ES1-C5976	255	OUTSIDE-INSIDE	TM3=RYDTE	TM7=DVLAK	residue93,L,green-light absorbing	Type-1 rhodopsin	CLASS=probable mixed matches to multiple classes: RYDTE;D...K;H+ pump;PR,XR,ActR; bacteria,archaea|RYDTE;D...K;?;NR; Fungi | RYDTD;D...K;H+ pump;BR,AR; bacteria,archaea|RYDSY;D...K;Sensor;Sensory rhodopsin I,II ; bacteria,archaea|RYFSE;D...K;Inward H+ pump; Schizorhodopsin SzR ; bacteria,archaea|RYDTG;D...K;H+ pump;DTG rhodopsin; bacteria,archaea|RYDTS;D...K;H+ pump;DTS rhodopsin; bacteria,archae…	MVNLTSGQWGTLYNVFSFGLISMLACTVYTLVSQSRVLPKYRNALVLSSMVTFIAAYHYYRIFNSFAESSQDGGVMIGTSQGAFNEAYRYVDWILTVPLLLVEVIAVLALAKAAASSLISRLVPASAAMIALGYPGEIATDNGTKILWGVLSTLPFLYILYVLFVELGKSLERQPEGVAATVGRLRLLLIATWGVYPISYLLPIIQETTAENAASSFVGRQIGYTIADVLAKCVFGLTIYKIAKLKSAAEGMKEDH
HRSG-E8-bin-37	1608467	75_1	no	d__Bacteria;p__Bacteroidota;c__Bacteroidia;o__Flavobacteriales;f__Flavobacteriaceae;g__Flavobacterium;s__	HRSG-E8-C4091-cds870|HRSG-E8-C4091	237	OUTSIDE-INSIDE	TM3=RYDTE	TM7=DAINK	residue93,L,green-light absorbing	Type-1 rhodopsin	CLASS=probable mixed matches to multiple classes: RYDTE;D...K;H+ pump;PR,XR,ActR; bacteria,archaea|RYDTE;D...K;?;NR; Fungi | RYDTD;D...K;H+ pump;BR,AR; bacteria,archaea|RYDSY;D...K;Sensor;Sensory rhodopsin I,II ; bacteria,archaea|RYFSE;D...K;Inward H+ pump; Schizorhodopsin SzR ; bacteria,archaea|RYDTG;D...K;H+ pump;DTG rhodopsin; bacteria,archaea|RYDTS;D...K;H+ pump;DTS rhodopsin; bacteria,archae…	MLKLDSNQWNLVYNVFSFGLVSMLACTIYTLVSQQRVAAKYRNALVMSSMVTFIAGYHYMRIFNSFNESSADMTVNVSGAQGSFNEAYRYVDWLLTVPLLLVEVIAVLALAKEVSRSLIMRLVPASAAMIALGYPGEISADKNTAILYGVLSTIPFLYILYVLFVELGKSLDRQPEGVAATVGRLRLLLIATWGVYPISYILGMNPATDMGVAAQQFVGVQVGYTVADVLAKCVFGLTILKIARMKSIAEGMKDDH
HRSG-E2-bin-112	1605687	173_1	no	d__Bacteria;p__Actinobacteriota;c__Actinobacteria;o__Nanopelagicales;f__Nanopelagicaceae;g__;s__	HRSG-E2-C3804-cds891|HRSG-E2-C3804	229	INSIDE-OUTSIDE	TM3=RWESL	TM7=SLVAK	residue93,L,green-light absorbing	Heliorhodopsin	CLASS=perfect match to class; RWES.;S...K;PDE;HeR; monoderms	MLKLDSNQWNLVYNVFSFGLVSMLACTIYTLVSQQRVAAKYRNALVMSSMVTFIAGYHYMRIFNSFNESSADMTVNVSGAQGSFNEAYRYVDWLLTVPLLLVEVIAVLALAKEVSRSLIMRLVPASAAMIALGYPGEISADKNTAILYGVLSTIPFLYILYVLFVELGKSLDRQPEGVAATVGRLRLLLIATWGVYPISYILGMNPATDMGVAAQQFVGVQVGYTVADVLAKCVFGLTILKIARMKSIAEGMKDDH
HRS-ES2-bin-141	1605047	188_1	no	d__Bacteria;p__Actinobacteriota;c__Actinobacteria;o__Nanopelagicales;f__Nanopelagicaceae;g__Planktophila;s__	HRS-ES2-C104095-cds1624|HRS-ES2-C104095	254	INSIDE-OUTSIDE	TM3=RWESL	TM7=SLIAK	residue93,L,green-light absorbing	Heliorhodopsin	CLASS=perfect match to class; RWES.;S...K;PDE;HeR; monoderms	MLKLDSNQWNLVYNVFSFGLVSMLACTIYTLVSQQRVLAKYRNALVMSSMVTFIAGYHYMRIFNSFNESSADMTVNVSGAQGSFNEAYRYVDWLLTVPLLLVEVIAVLALAKEVSRSLIMRLVPASAAMIALGYPGEISSDKNTAILYGVLSTIPFLYILYVLFVELGKSLDRQPEGVAATVGRLRLLLIATWGVYPISYILGMNPATDMGVAAQQFVGVQVGYTIADVLAKCVFGLTILKIARMKSIAEGMKDDH
HRS-ES2-bin-141	1605047	188_1	no	d__Bacteria;p__Actinobacteriota;c__Actinobacteria;o__Nanopelagicales;f__Nanopelagicaceae;g__Planktophila;s__	HRS-ES2-C7864-cds277|HRS-ES2-C7864	251	OUTSIDE-INSIDE	TM3=RYDTE	TM7=DVLAK	residue93,L,green-light absorbing	Type-1 rhodopsin	CLASS=probable mixed matches to multiple classes: RYDTE;D...K;H+ pump;PR,XR,ActR; bacteria,archaea|RYDTE;D...K;?;NR; Fungi | RYDTD;D...K;H+ pump;BR,AR; bacteria,archaea|RYDSY;D...K;Sensor;Sensory rhodopsin I,II ; bacteria,archaea|RYFSE;D...K;Inward H+ pump; Schizorhodopsin SzR ; bacteria,archaea|RYDTG;D...K;H+ pump;DTG rhodopsin; bacteria,archaea|RYDTS;D...K;H+ pump;DTS rhodopsin; bacteria,archae…	MLKLDSNQWNLVYNVFSFGLVSMLACTIYTLVSQQRVAAKYRNALVMSSMVTFIAGYHYMRIFNSFNESSADMTVNVSGAQGSFNEAYRYVDWLLTVPLLLVEVIAVLALAKEVSRSLIMRLVPASAAMIALGYPGEISADKNTAILYGVLSTIPFLYILYVLFVELGKSLDRQPEGVAATVGRLRLLLIATWGVYPISYILGMNPATDMGVAAQQFVGVQVGYTVADVLAKCVFGLTILKIARMKSIAEGMKDDH
HRS-HS9-bin-157	1599008	339_1	no	d__Bacteria;p__Actinobacteriota;c__Actinobacteria;o__Nanopelagicales;f__UBA5976;g__UBA5976;s__	HRS-HS9-C2502-cds716|HRS-HS9-C2502	252	INSIDE-OUTSIDE	TM3=RWESL	TM7=SLVAK	residue93,L,green-light absorbing	Heliorhodopsin	CLASS=perfect match to class; RWES.;S...K;PDE;HeR; monoderms	MLKLDSNQWNLVYNVFSFGLVSMLACTIYTLVSQQRVLAKYRNALVMSSMVTFIAGYHYMRIFNSFNESSADMTVNVSGAQGSFNEAYRYVDWLLTVPLLLVEVIAVLALAKEVSRSLIMRLVPASAAMIALGYPGEISSDKNTAILYGVLSTIPFLYILYVLFVELGKSLDRQPEGVAATVGRLRLLLIATWGVYPISYILGMNPATDMGVAAQQFVGVQVGYTIADVLAKCVFGLTILKIARMKSIAEGMKDDH
HRS-HS9-bin-157	1599008	339_1	no	d__Bacteria;p__Actinobacteriota;c__Actinobacteria;o__Nanopelagicales;f__UBA5976;g__UBA5976;s__	HRS-HS9-C3135-cds831|HRS-HS9-C3135	255	OUTSIDE-INSIDE	TM3=RYDTE	TM7=DVLAK	residue93,L,green-light absorbing	Type-1 rhodopsin	CLASS=probable mixed matches to multiple classes: RYDTE;D...K;H+ pump;PR,XR,ActR; bacteria,archaea|RYDTE;D...K;?;NR; Fungi | RYDTD;D...K;H+ pump;BR,AR; bacteria,archaea|RYDSY;D...K;Sensor;Sensory rhodopsin I,II ; bacteria,archaea|RYFSE;D...K;Inward H+ pump; Schizorhodopsin SzR ; bacteria,archaea|RYDTG;D...K;H+ pump;DTG rhodopsin; bacteria,archaea|RYDTS;D...K;H+ pump;DTS rhodopsin; bacteria,archae…	MLKLDSNQWNLVYNVFSFGLVSMLACTIYTLVSQQRVAAKYRNALVMSSMVTFIAGYHYMRIFNSFNESSADMTVNVSGAQGSFNEAYRYVDWLLTVPLLLVEVIAVLALAKEVSRSLIMRLVPASAAMIALGYPGEISADKNTAILYGVLSTIPFLYILYVLFVELGKSLDRQPEGVAATVGRLRLLLIATWGVYPISYILGMNPATDMGVAAQQFVGVQVGYTVADVLAKCVFGLTILKIARMKSIAEGMKDDH
HRS-ES1-bin-252	1597751	52_1	yes	d__Bacteria;p__Bacteroidota;c__Bacteroidia;o__Chitinophagales;f__Chitinophagaceae;g__UBA8137;s__	HRS-ES1-C3062-cds1148|HRS-ES1-C3062	239	OUTSIDE-INSIDE	TM3=RYDTE	TM7=DAINK	residue93,L,green-light absorbing	Type-1 rhodopsin	CLASS=probable mixed matches to multiple classes: RYDTE;D...K;H+ pump;PR,XR,ActR; bacteria,archaea|RYDTE;D...K;?;NR; Fungi | RYDTD;D...K;H+ pump;BR,AR; bacteria,archaea|RYDSY;D...K;Sensor;Sensory rhodopsin I,II ; bacteria,archaea|RYFSE;D...K;Inward H+ pump; Schizorhodopsin SzR ; bacteria,archaea|RYDTG;D...K;H+ pump;DTG rhodopsin; bacteria,archaea|RYDTS;D...K;H+ pump;DTS rhodopsin; bacteria,archae…	MLKLDSNQWNLVYNVFSFGLVSMLACTIYTLVSQQRVLAKYRNALVMSSMVTFIAGYHYMRIFNSFNESSADMTVNVSGAQGSFNEAYRYVDWLLTVPLLLVEVIAVLALAKEVSRSLIMRLVPASAAMIALGYPGEISSDKNTAILYGVLSTIPFLYILYVLFVELGKSLDRQPEGVAATVGRLRLLLIATWGVYPISYILGMNPATDMGVAAQQFVGVQVGYTIADVLAKCVFGLTILKIARMKSIAEGMKDDH
HRS-ES2-bin-205	1596565	339_1	no	d__Bacteria;p__Actinobacteriota;c__Actinobacteria;o__Nanopelagicales;f__UBA5976;g__UBA5976;s__	HRS-ES2-C11216-cds1294|HRS-ES2-C11216	252	INSIDE-OUTSIDE	TM3=RWESL	TM7=SLVAK	residue93,L,green-light absorbing	Heliorhodopsin	CLASS=perfect match to class; RWES.;S...K;PDE;HeR; monoderms	MLKLDSNQWNLVYNVFSFGLVSMLACTIYTLVSQQRVLAKYRNALVMSSMVTFIAGYHYMRIFNSFNESSADMTVNVSGAQGSFNEAYRYVDWLLTVPLLLVEVIAVLALAKEVSRSLIMRLVPASAAMIALGYPGEISSDKNTAILYGVLSTIPFLYILYVLFVELGKSLERQPEGVAATVGRLRLLLIATWGVYPISYILGMNPATDMGVAAQQFVGVQVGYTIADVLAKCVFGLTILKIARMKSIAEGMKDDH
HRS-ES2-bin-205	1596565	339_1	no	d__Bacteria;p__Actinobacteriota;c__Actinobacteria;o__Nanopelagicales;f__UBA5976;g__UBA5976;s__	HRS-ES2-C4498-cds1100|HRS-ES2-C4498	255	OUTSIDE-INSIDE	TM3=RYDTE	TM7=DVLAK	residue93,L,green-light absorbing	Type-1 rhodopsin	CLASS=probable mixed matches to multiple classes: RYDTE;D...K;H+ pump;PR,XR,ActR; bacteria,archaea|RYDTE;D...K;?;NR; Fungi | RYDTD;D...K;H+ pump;BR,AR; bacteria,archaea|RYDSY;D...K;Sensor;Sensory rhodopsin I,II ; bacteria,archaea|RYFSE;D...K;Inward H+ pump; Schizorhodopsin SzR ; bacteria,archaea|RYDTG;D...K;H+ pump;DTG rhodopsin; bacteria,archaea|RYDTS;D...K;H+ pump;DTS rhodopsin; bacteria,archae…	MLKLDSNQWNLVYNVFSFGLVSMLACTIYTLVSQQRVAAKYRNALVMSSMVTFIAGYHYMRIFNSFNESSADMTVNVSGAQGSFNEAYRYVDWLLTVPLLLVEVIAVLALAKEVSRSLIMRLVPASAAMIALGYPGEISADKNTAILYGVLSTIPFLYILYVLFVELGKSLDRQPEGVAATVGRLRLLLIATWGVYPISYILGMNPATDMGVAAQQFVGVQVGYTVADVLAKCVFGLTILKIARMKSIAEGMKDDH
HRS-ES10-bin-154	1593740	33_3	yes	d__Bacteria;p__Bacteroidota;c__Bacteroidia;o__Flavobacteriales;f__Crocinitomicaceae;g__UBA952;s__	HRS-ES10-C13711-cds973|HRS-ES10-C13711	238	OUTSIDE-INSIDE	TM3=RYDTE	TM7=DAINK	residue93,L,green-light absorbing	Type-1 rhodopsin	CLASS=probable mixed matches to multiple classes: RYDTE;D...K;H+ pump;PR,XR,ActR; bacteria,archaea|RYDTE;D...K;?;NR; Fungi | RYDTD;D...K;H+ pump;BR,AR; bacteria,archaea|RYDSY;D...K;Sensor;Sensory rhodopsin I,II ; bacteria,archaea|RYFSE;D...K;Inward H+ pump; Schizorhodopsin SzR ; bacteria,archaea|RYDTG;D...K;H+ pump;DTG rhodopsin; bacteria,archaea|RYDTS;D...K;H+ pump;DTS rhodopsin; bacteria,archae…	MLKLDSNQWNLVYNVFSFGLVSMLACTIYTLVSQQRVLAKYRNALVMSSMVTFIAGYHYMRIFNSFNESSADMTVNVSGAQGSFNEAYRYVDWLLTVPLLLVEVIAVLALAKEVSRSLIMRLVPASAAMIALGYPGEISSDKNTAILYGVLSTIPFLYILYVLFVELGKSLDRQPEGVAATVGRLRLLLIATWGVYPISYILGMNPATDMGVAAQQFVGVQVGYTIADVLAKCVFGLTILKIARMKSIAEGMKDDH
HRS-ES3-bin-81	1593106	122_4	yes	d__Bacteria;p__Bacteroidota;c__Bacteroidia;o__Cytophagales;f__Spirosomaceae;g__UBA6715;s__	HRS-ES3-C752-cds57|HRS-ES3-C752	240	OUTSIDE-INSIDE	TM3=RYDTE	TM7=DAVNK	residue93,L,green-light absorbing	Type-1 rhodopsin	CLASS=probable mixed matches to multiple classes: RYDTE;D...K;H+ pump;PR,XR,ActR; bacteria,archaea|RYDTE;D...K;?;NR; Fungi | RYDTD;D...K;H+ pump;BR,AR; bacteria,archaea|RYDSY;D...K;Sensor;Sensory rhodopsin I,II ; bacteria,archaea|RYFSE;D...K;Inward H+ pump; Schizorhodopsin SzR ; bacteria,archaea|RYDTG;D...K;H+ pump;DTG rhodopsin; bacteria,archaea|RYDTS;D...K;H+ pump;DTS rhodopsin; bacteria,archae…	MLKLDSNQWNLVYNVFSFGLVSMLACTIYTLVSQQRVAAKYRNALVMSSMVTFIAGYHYMRIFNSFNESSADMTVNVSGAQGSFNEAYRYVDWLLTVPLLLVEVIAVLALAKEVSRSLIMRLVPASAAMIALGYPGEISADKNTAILYGVLSTIPFLYILYVLFVELGKSLDRQPEGVAATVGRLRLLLIATWGVYPISYILGMNPATDMGVAAQQFVGVQVGYTVADVLAKCVFGLTILKIARMKSIAEGMKDDH
HRS-HS3-bin-23	1593040	51_1	no	d__Bacteria;p__Bacteroidota;c__Bacteroidia;o__Chitinophagales;f__Chitinophagaceae;g__UBA8137;s__	HRS-HS3-C2415-cds103|HRS-HS3-C2415	241	OUTSIDE-INSIDE	TM3=RYDTE	TM7=DAVNK	residue93,L,green-light absorbing	Type-1 rhodopsin	CLASS=probable mixed matches to multiple classes: RYDTE;D...K;H+ pump;PR,XR,ActR; bacteria,archaea|RYDTE;D...K;?;NR; Fungi | RYDTD;D...K;H+ pump;BR,AR; bacteria,archaea|RYDSY;D...K;Sensor;Sensory rhodopsin I,II ; bacteria,archaea|RYFSE;D...K;Inward H+ pump; Schizorhodopsin SzR ; bacteria,archaea|RYDTG;D...K;H+ pump;DTG rhodopsin; bacteria,archaea|RYDTS;D...K;H+ pump;DTS rhodopsin; bacteria,archae…	MLEMTDGQWSTTFNIFSFGLISMLACTVFTLVSQSRVLPKYRPALVMSSMVTLIAGYHYWRIFNSFEESTENGMVKIGSSEGAFNEAYRYVDWILTVPLLLVEVIAVLALARGASKSLMTRLIPASAAMIALGYPGEISTVISEKVIWGSLSTLPFLYILYVLFVELSKSLGNQPDGVAATVGRLRLLLIGTWGVYPLSYLIPMIITNPTMEQAAGLFTARQVGYTVADVLAKCVFGLTIYKIARMKSAAEGMAETH
HRS-ES3-bin-87	1590830	51_1	no	d__Bacteria;p__Bacteroidota;c__Bacteroidia;o__Chitinophagales;f__Chitinophagaceae;g__UBA8137;s__	HRS-ES3-C12126-cds991|HRS-ES3-C12126	241	OUTSIDE-INSIDE	TM3=RYDTE	TM7=DAVNK	residue93,L,green-light absorbing	Type-1 rhodopsin	CLASS=probable mixed matches to multiple classes: RYDTE;D...K;H+ pump;PR,XR,ActR; bacteria,archaea|RYDTE;D...K;?;NR; Fungi | RYDTD;D...K;H+ pump;BR,AR; bacteria,archaea|RYDSY;D...K;Sensor;Sensory rhodopsin I,II ; bacteria,archaea|RYFSE;D...K;Inward H+ pump; Schizorhodopsin SzR ; bacteria,archaea|RYDTG;D...K;H+ pump;DTG rhodopsin; bacteria,archaea|RYDTS;D...K;H+ pump;DTS rhodopsin; bacteria,archae…	MKLDTNQWNLVYNVFSFGLISMLACTVYTLVSQARVLPKYRNALVLSSMVTFIAGYHYWRIFNSFSEASDGYKVATSGADSFNEAYRYVDWLLTVPLLLVEVIAVLALAKAASSSLINRLVPAAVAMIALGYPGEISADDGTKILWGVLSTIPFLYILYVLFVELGKSLDRQPAGVAATIGRLRLLLIGTWGVYPISYLFPLLGITGTDAFMYRQIGYTVADVLAKCVFGLTIYKIAKMKSAAEGMSEDK
HRS-ES6-bin-81	1582788	122_1	yes	d__Bacteria;p__Bacteroidota;c__Bacteroidia;o__Cytophagales;f__Spirosomaceae;g__UBA6715;s__	HRS-ES6-C4532-cds491|HRS-ES6-C4532	240	OUTSIDE-INSIDE	TM3=RYDTE	TM7=DAVNK	residue93,L,green-light absorbing	Type-1 rhodopsin	CLASS=probable mixed matches to multiple classes: RYDTE;D...K;H+ pump;PR,XR,ActR; bacteria,archaea|RYDTE;D...K;?;NR; Fungi | RYDTD;D...K;H+ pump;BR,AR; bacteria,archaea|RYDSY;D...K;Sensor;Sensory rhodopsin I,II ; bacteria,archaea|RYFSE;D...K;Inward H+ pump; Schizorhodopsin SzR ; bacteria,archaea|RYDTG;D...K;H+ pump;DTG rhodopsin; bacteria,archaea|RYDTS;D...K;H+ pump;DTS rhodopsin; bacteria,archae…	MLELSSNQWQLIYNTFSFGLISMLACTVYTLVSQSRVLPKYRNALVLSSMVTFIAGYHYIRIFDSFKGSSDGFKVMTTGAGSFNEAYRYVDWLLTVPLLLVEVVAVLALAKAASSSLITRLVPAAAAMIALGYPGEVSADDGTKILFGVLSTIPFLYILYVLFVELGKSLERQPEGVAATISRLRLLLIATWGVYPISYLFPLLNITGTDSFMYRQVGYTIADVLAKCVFGLTIMKIARMKSAAEGMADSH
HRS-ES1-bin-341	1582746	264_0	yes	d__Bacteria;p__Verrucomicrobiota;c__Verrucomicrobiae;o__Chthoniobacterales;f__UBA6821;g__;s__	HRS-ES1-C7771-cds498|HRS-ES1-C7771	253	OUTSIDE-INSIDE	TM3=RYDTE	TM7=DLISK	residue93,L,green-light absorbing	Type-1 rhodopsin	CLASS=probable mixed matches to multiple classes: RYDTE;D...K;H+ pump;PR,XR,ActR; bacteria,archaea|RYDTE;D...K;?;NR; Fungi | RYDTD;D...K;H+ pump;BR,AR; bacteria,archaea|RYDSY;D...K;Sensor;Sensory rhodopsin I,II ; bacteria,archaea|RYFSE;D...K;Inward H+ pump; Schizorhodopsin SzR ; bacteria,archaea|RYDTG;D...K;H+ pump;DTG rhodopsin; bacteria,archaea|RYDTS;D...K;H+ pump;DTS rhodopsin; bacteria,archae…	MLELSSNQWQLIYNTFSFGLISMLACTVYTLVSQSRVLPKYRNALVLSSMVTFIAGYHYIRIFDSFKGSSDGFKVMTTGAGSFNEAYRYVDWLLTVPLLLVEVVAVLALAKAASSSLITRLVPAAAAMIALGYPGEVSADDGTKILFGVLSTIPFLYILYVLFVELGKSLERQPEGVAATISRLRLLLIATWGVYPISYLFPLLNITGTDSFMYRQVGYTIADVLAKCVFGLTIMKIARMKSAAEGMADSH
HRSG-H9-bin-95	1576913	226_1	no	d__Bacteria;p__Actinobacteriota;c__Actinobacteria;o__Nanopelagicales;f__;g__;s__	HRSG-H9-C7457-cds536|HRSG-H9-C7457	265	INSIDE-OUTSIDE	TM3=RWESL	TM7=SLVAK	residue93,L,green-light absorbing	Heliorhodopsin	CLASS=perfect match to class; RWES.;S...K;PDE;HeR; monoderms	MLELTTNQWNTVYNVFSFGLISMLACTVYTLVSQSRVLPKYRNALVLSSMVTFIAGYHYWRIFNSFSEASDGYKVATSGAGSFNEAYRYVDWLLTVPLLLVEVIAVLALAKAASSSLIARLVPASAAMIALGYPGEISADDGTKILWGVLSTIPFLYILYVLFVELGKSLDRQPAGVAATVGRLRLLLIGTWGVYPISYLFPLLGITGTDAFMYRQIGYTVADVLAKCVFGLTIYKIAKMKSAAEGMSEDK
HRS-HS3-bin-90	1568524	113_4	no	d__Bacteria;p__Bacteroidota;c__Bacteroidia;o__NS11-12g;f__UBA955;g__UBA955;s__	HRS-HS3-C7727-cds420|HRS-HS3-C7727	250	OUTSIDE-INSIDE	TM3=RYDTE	TM7=DAVNK	residue93,L,green-light absorbing	Type-1 rhodopsin	CLASS=probable mixed matches to multiple classes: RYDTE;D...K;H+ pump;PR,XR,ActR; bacteria,archaea|RYDTE;D...K;?;NR; Fungi | RYDTD;D...K;H+ pump;BR,AR; bacteria,archaea|RYDSY;D...K;Sensor;Sensory rhodopsin I,II ; bacteria,archaea|RYFSE;D...K;Inward H+ pump; Schizorhodopsin SzR ; bacteria,archaea|RYDTG;D...K;H+ pump;DTG rhodopsin; bacteria,archaea|RYDTS;D...K;H+ pump;DTS rhodopsin; bacteria,archae…	MLELTTNQWNTVYNVFSFGLISMLACTVYTLVSQSRVLPKYRNALVLSSMVTFIAGYHYWRIFNSFSEASDGYKVATSGAGSFNEAYRYVDWLLTVPLLLVEVIAVLALAKAASSSLIARLVPASAAMIALGYPGEISADDGTKILWGVLSTIPFLYILYVLFVELGKSLDRQPAGVAATVGRLRLLLIGTWGVYPISYLFPLLGITGTDAFMYRQIGYTVADVLAKCVFGLTIYKIAKMKSAAEGMSEDK
HRSG-E2-bin-165	1557621	237_1	no	d__Bacteria;p__Actinobacteriota;c__Acidimicrobiia;o__Microtrichales;f__Microtrichaceae;g__IMCC26207;s__	HRSG-E2-C40506-cds1289|HRSG-E2-C40506	274	INSIDE-OUTSIDE	TM3=RWESL	TM7=SLIAK	residue93,L,green-light absorbing	Heliorhodopsin	CLASS=perfect match to class; RWES.;S...K;PDE;HeR; monoderms	MQMLTLTSSQWNMVYNVFSFGLISMLACTVFTLVSQNRVLPKYRSALVISSMVTFIAGYHYIRIFNSFTDASKGYDVSISGAGSFNEAYRYVDWLLTVPLLLVELIAVLALAKAAASSLIGRLVPAAVAMIALGYPGEIATDNGTKILFGVLSTIPFLYILYVLWVELGKSLERQPEGVAATVGRLRWLLLATWGVYPISYLFPLLNITGTDAFLYRQVGYSIADVLAKCVFGLTIMKIARMKSAAEGMKDDH
HRSG-E3-bin-8	1557196	173_1	no	d__Bacteria;p__Actinobacteriota;c__Actinobacteria;o__Nanopelagicales;f__Nanopelagicaceae;g__;s__	HRSG-E3-C802-cds503|HRSG-E3-C802	253	INSIDE-OUTSIDE	TM3=RWESL	TM7=SLVAK	residue93,L,green-light absorbing	Heliorhodopsin	CLASS=perfect match to class; RWES.;S...K;PDE;HeR; monoderms	MQMLTLTSSQWNMVYNVFSFGLISMLACTVFTLVSQNRVLPKYRSALVISSMVTFIAGYHYIRIFNSFTDASKGYDVSISGAGSFNEAYRYVDWLLTVPLLLVELIAVLALAKAAASSLIGRLVPAAVAMIALGYPGEIATDNGTKILFGVLSTIPFLYILYVLWVELGKSLERQPEGVAATVGRLRWLLLATWGVYPISYLFPLLNITGTDAFLYRQVGYSIADVLAKCVFGLTIMKIARMKSAAEGMKDDH
HRS-ES1-bin-90	1551366	228_0	yes	d__Bacteria;p__Actinobacteriota;c__Actinobacteria;o__Nanopelagicales;f__S36-B12;g__GCA-2737125;s__	HRS-ES1-C53224-cds1048|HRS-ES1-C53224	264	INSIDE-OUTSIDE	TM3=RWESL	TM7=SLVAK	residue93,L,green-light absorbing	Heliorhodopsin	CLASS=perfect match to class; RWES.;S...K;PDE;HeR; monoderms	MQMLTLTSSQWNMVYNVFSFGLISMLACTVFTLVSQNRVLPKYRSALVISSMVTFIAGYHYIRIFNSFTDASKGYDVSISGAGSFNEAYRYVDWLLTVPLLLVELIAVLALAKAAASSLIGRLVPAAVAMIALGYPGEIATDNGTKILFGVLSTIPFLYILYVLWVELGKSLERQPEGVAATVGRLRWLLLATWGVYPISYLFPLLNITGTDAFLYRQVGYSIADVLAKCVFGLTIMKIARMKSAAEGMKDDH
HRS-ES1-bin-90	1551366	228_0	yes	d__Bacteria;p__Actinobacteriota;c__Actinobacteria;o__Nanopelagicales;f__S36-B12;g__GCA-2737125;s__	HRS-ES1-C68326-cds1247|HRS-ES1-C68326	275	OUTSIDE-INSIDE	TM3=RYDTE	TM7=DVLAK	residue93,L,green-light absorbing	Type-1 rhodopsin	CLASS=probable mixed matches to multiple classes: RYDTE;D...K;H+ pump;PR,XR,ActR; bacteria,archaea|RYDTE;D...K;?;NR; Fungi | RYDTD;D...K;H+ pump;BR,AR; bacteria,archaea|RYDSY;D...K;Sensor;Sensory rhodopsin I,II ; bacteria,archaea|RYFSE;D...K;Inward H+ pump; Schizorhodopsin SzR ; bacteria,archaea|RYDTG;D...K;H+ pump;DTG rhodopsin; bacteria,archaea|RYDTS;D...K;H+ pump;DTS rhodopsin; bacteria,archae…	MQMLTLTSSQWNMVYNVFSFGLISMLACTVFTLVSQNRVLPKYRSALVISSMVTFIAGYHYIRIFNSFTDASKGYDVSISGAGSFNEAYRYVDWLLTVPLLLVELIAVLALAKAAASSLIGRLVPAAVAMIALGYPGEIATDNGTKILFGVLSTIPFLYILYVLWVELGKSLERQPEGVAATVGRLRWLLLATWGVYPISYLFPLLNITGTDAFLYRQVGYSIADVLAKCVFGLTIMKIARMKSAAEGMKDDH
HRS-ES2-bin-235	1546467	295_1	yes	d__Bacteria;p__Actinobacteriota;c__Acidimicrobiia;o__Microtrichales;f__UBA8139;g__;s__	HRS-ES2-C5472-cds113|HRS-ES2-C5472	268	INSIDE-OUTSIDE	TM3=RWESL	TM7=SLVAK	residue93,L,green-light absorbing	Heliorhodopsin	CLASS=perfect match to class; RWES.;S...K;PDE;HeR; monoderms	MAISFVYYLVSRSRVSPAYRSAVTMSAMICGIAAYHYWRMFSNFSEKAPWNEGYRYADWLLTVPLLVAELVVVSGIAKEKAKGVTTKLAVAAILMIATGYPGETAKVGSNASIIWWVISMIFFVYILWTLFAGEVGQALKGQSGEIGKKLNNLRYILLITWSVYPIAYLLGDSESFLAKAIGLEPADSSTLIQVGYTIADVLAKPGYGLLILGIAIARSKAEGYKEA
HRS-HS12-bin-13	1537183	339_1	no	d__Bacteria;p__Actinobacteriota;c__Actinobacteria;o__Nanopelagicales;f__UBA5976;g__UBA5976;s__	HRS-HS12-C21896-cds1229|HRS-HS12-C21896	252	INSIDE-OUTSIDE	TM3=RWESL	TM7=SLVAK	residue93,L,green-light absorbing	Heliorhodopsin	CLASS=perfect match to class; RWES.;S...K;PDE;HeR; monoderms	MEEVTGLVVSNHDLVYNALSFSTAALGIAFVYFLVSRNRIAPAYRNAITMSAMICGIAAYHYWRMFSNFSGGEWNEGYRYADWLLTVPLLVAELVVVSGVSKEVAKKVTPRLVIAALLMIATGYPGEVAAHGSSDRTLWGAISGAFMLYVLYELFAGEVGKTLKTQTGEIGKKLNNLRYLLVFTWGIYPIFYILGDSTSWLAEQIGLSPEEATTVIQVGYSASDVLAKAGYGLVIMSIALARSESEGYRAA
HRS-HS12-bin-13	1537183	339_1	no	d__Bacteria;p__Actinobacteriota;c__Actinobacteria;o__Nanopelagicales;f__UBA5976;g__UBA5976;s__	HRS-HS12-C16302-cds1122|HRS-HS12-C16302	255	OUTSIDE-INSIDE	TM3=RYDTE	TM7=DVLAK	residue93,L,green-light absorbing	Type-1 rhodopsin	CLASS=probable mixed matches to multiple classes: RYDTE;D...K;H+ pump;PR,XR,ActR; bacteria,archaea|RYDTE;D...K;?;NR; Fungi | RYDTD;D...K;H+ pump;BR,AR; bacteria,archaea|RYDSY;D...K;Sensor;Sensory rhodopsin I,II ; bacteria,archaea|RYFSE;D...K;Inward H+ pump; Schizorhodopsin SzR ; bacteria,archaea|RYDTG;D...K;H+ pump;DTG rhodopsin; bacteria,archaea|RYDTS;D...K;H+ pump;DTS rhodopsin; bacteria,archae…	MEEVTGLVVSNHDLVYNALSFSTAALGIAFVYFLVSRNRIAPAYRNAITMSAMICGIAAYHYWRMFSNFSGGEWNEGYRYADWLLTVPLLVAELVVVSGVSKEVAKKVTPRLVIAALLMIATGYPGEVAAHGSSDRTLWGAISGAFMLYVLYELFAGEVGKTLKTQTGEIGKKLNNLRYLLVFTWGIYPIFYILGDSTSWLAEQIGLSPEEATTVIQVGYSASDVLAKAGYGLVIMSIALARSESEGYRAA
HRS-ES1-bin-282	1534828	224_3	yes	d__Bacteria;p__Actinobacteriota;c__Actinobacteria;o__Nanopelagicales;f__Nanopelagicaceae;g__GCA-2737595;s__	HRS-ES1-C17027-cds931|HRS-ES1-C17027	253	INSIDE-OUTSIDE	TM3=RWESL	TM7=SLVAK	residue93,L,green-light absorbing	Heliorhodopsin	CLASS=perfect match to class; RWES.;S...K;PDE;HeR; monoderms	MDGIYDVTTLTAGQYSAVSNILSFGFASMLATTIYLYLSQARVLPKYRQAIVISGTVTLIALYHYWRIYDSFAASHAGEAVFNEAYRYVDWLLTVPLLLLETIAVLALPAANRKSLIARLVPASAAMIILGYPGEVAADMGPKMVWGALSTIPFLYILYILFVELTKSLDKQPAEVSATVKRLRLLLIATWGVYPISYLMPVLGVDGANAFVGRQIGYTVADVLAKCLFGLTIYKIARLKSAADDASYASTEGMH
HRS-ES1-bin-282	1534828	224_3	yes	d__Bacteria;p__Actinobacteriota;c__Actinobacteria;o__Nanopelagicales;f__Nanopelagicaceae;g__GCA-2737595;s__	HRS-ES1-C43029-cds1292|HRS-ES1-C43029	257	OUTSIDE-INSIDE	TM3=RYDTE	TM7=DVLAK	residue93,L,green-light absorbing	Type-1 rhodopsin	CLASS=probable mixed matches to multiple classes: RYDTE;D...K;H+ pump;PR,XR,ActR; bacteria,archaea|RYDTE;D...K;?;NR; Fungi | RYDTD;D...K;H+ pump;BR,AR; bacteria,archaea|RYDSY;D...K;Sensor;Sensory rhodopsin I,II ; bacteria,archaea|RYFSE;D...K;Inward H+ pump; Schizorhodopsin SzR ; bacteria,archaea|RYDTG;D...K;H+ pump;DTG rhodopsin; bacteria,archaea|RYDTS;D...K;H+ pump;DTS rhodopsin; bacteria,archae…	MDGIYDVTTLTAGQYSAVSNILSFGFASMLATTIYLYLSQARVLPKYRQAIVISGTVTLIALYHYWRIYDSFAASHAGEAVFNEAYRYVDWLLTVPLLLLETIAVLALPAANRKSLIARLVPASAAMIILGYPGEVAADMGPKMVWGALSTIPFLYILYVLFVELTKSLDKQPAEVSATVKRLRLLLIATWGVYPISYLMPVLGVDGANAFVGRQIGYTVADVLAKCLFGLTIYKIARLKSAADDASYASAEGMH
HRSG-E4-bin-64	1532068	113_8	yes	d__Bacteria;p__Bacteroidota;c__Bacteroidia;o__NS11-12g;f__UBA955;g__UBA955;s__	HRSG-E4-C20577-cds1183|HRSG-E4-C20577	250	OUTSIDE-INSIDE	TM3=RYDTE	TM7=DAVNK	residue93,L,green-light absorbing	Type-1 rhodopsin	CLASS=probable mixed matches to multiple classes: RYDTE;D...K;H+ pump;PR,XR,ActR; bacteria,archaea|RYDTE;D...K;?;NR; Fungi | RYDTD;D...K;H+ pump;BR,AR; bacteria,archaea|RYDSY;D...K;Sensor;Sensory rhodopsin I,II ; bacteria,archaea|RYFSE;D...K;Inward H+ pump; Schizorhodopsin SzR ; bacteria,archaea|RYDTG;D...K;H+ pump;DTG rhodopsin; bacteria,archaea|RYDTS;D...K;H+ pump;DTS rhodopsin; bacteria,archae…	MDGIYDVTTLTAGQYSAVSNILSFGFASMLATTIYLYLSQARVLPKYRQAIVISGTVTLIALYHYWRIYDSFAASHAGEAVFNEAYRYVDWLLTVPLLLLETIAVLALPAANRKSLIARLVPASAAMIILGYPGEVAADMGPKMVWGALSTIPFLYILYVLFVELTKSLDKQPAEVSATVKRLRLLLIATWGVYPISYLMPVLGVDGANAFVGRQIGYTVADVLAKCLFGLTIYKIARLKSAADDASYASAEGMH
HRS-ES5-bin-70	1525127	122_1	no	d__Bacteria;p__Bacteroidota;c__Bacteroidia;o__Cytophagales;f__Spirosomaceae;g__UBA6715;s__	HRS-ES5-C8307-cds637|HRS-ES5-C8307	240	OUTSIDE-INSIDE	TM3=RYDTE	TM7=DAVNK	residue93,L,green-light absorbing	Type-1 rhodopsin	CLASS=probable mixed matches to multiple classes: RYDTE;D...K;H+ pump;PR,XR,ActR; bacteria,archaea|RYDTE;D...K;?;NR; Fungi | RYDTD;D...K;H+ pump;BR,AR; bacteria,archaea|RYDSY;D...K;Sensor;Sensory rhodopsin I,II ; bacteria,archaea|RYFSE;D...K;Inward H+ pump; Schizorhodopsin SzR ; bacteria,archaea|RYDTG;D...K;H+ pump;DTG rhodopsin; bacteria,archaea|RYDTS;D...K;H+ pump;DTS rhodopsin; bacteria,archae…	MDGIYDVTTLTAGQYSAVSNILSFGFASMLATTIYLYLSQARVLPKYRQAIVISGTVTLIALYHYWRIYDSFAASHAGEAVFNEAYRYVDWLLTVPLLLLETIAVLALPAANRKSLIARLVPASAAMIILGYPGEVAADMGPKMVWGALSTIPFLYILYVLFVELTKSLDKQPAEVSATVKRLRLLLIATWGVYPISYLMPVLGVDGANAFVGRQIGYTVADVLAKCLFGLTIYKIARLKSAADDASYASAEGMH
HRS-HS1-bin-102	1520901	105_1	no	d__Bacteria;p__Bacteroidota;c__Bacteroidia;o__NS11-12g;f__UBA955;g__;s__	HRS-HS1-C31675-cds1160|HRS-HS1-C31675	238	OUTSIDE-INSIDE	TM3=RYDTE	TM7=DAINK	residue93,L,green-light absorbing	Type-1 rhodopsin	CLASS=probable mixed matches to multiple classes: RYDTE;D...K;H+ pump;PR,XR,ActR; bacteria,archaea|RYDTE;D...K;?;NR; Fungi | RYDTD;D...K;H+ pump;BR,AR; bacteria,archaea|RYDSY;D...K;Sensor;Sensory rhodopsin I,II ; bacteria,archaea|RYFSE;D...K;Inward H+ pump; Schizorhodopsin SzR ; bacteria,archaea|RYDTG;D...K;H+ pump;DTG rhodopsin; bacteria,archaea|RYDTS;D...K;H+ pump;DTS rhodopsin; bacteria,archae…	MDGIYDVTTLTAGQYSAVSNILSFGFASMLATTIYLYLSQARVLPKYRQAIVISGTVTLIALYHYWRIYDSFAASHAGEAVFNEAYRYVDWLLTVPLLLLETIAVLALPAANRKSLIARLVPASAAMIILGYPGEVAADMGPKMVWGALSTIPFLYILYVLFVELTKSLDKQPAEVSATVKRLRLLLIATWGVYPISYLMPVLGVDGANAFVGRQIGYTVADVLAKCLFGLTIYKIARLKSAADDASYASAEGMH
HRS-HS1-bin-25	1516325	122_2	yes	d__Bacteria;p__Bacteroidota;c__Bacteroidia;o__Cytophagales;f__Spirosomaceae;g__UBA6715;s__	HRS-HS1-C16368-cds901|HRS-HS1-C16368	240	OUTSIDE-INSIDE	TM3=RYDTE	TM7=DAVNK	residue93,L,green-light absorbing	Type-1 rhodopsin	CLASS=probable mixed matches to multiple classes: RYDTE;D...K;H+ pump;PR,XR,ActR; bacteria,archaea|RYDTE;D...K;?;NR; Fungi | RYDTD;D...K;H+ pump;BR,AR; bacteria,archaea|RYDSY;D...K;Sensor;Sensory rhodopsin I,II ; bacteria,archaea|RYFSE;D...K;Inward H+ pump; Schizorhodopsin SzR ; bacteria,archaea|RYDTG;D...K;H+ pump;DTG rhodopsin; bacteria,archaea|RYDTS;D...K;H+ pump;DTS rhodopsin; bacteria,archae…	MDGIYDVTTLTAGQYSAVSNILSFGFASMLATTIYLYLSQARVLPKYRQAIVISGTVTLIALYHYWRIYDSFAASHAGEAVFNEAYRYVDWLLTVPLLLLETIAVLALPAANRKSLIARLVPASAAMIILGYPGEVAADMGPKMVWGALSTIPFLYILYVLFVELTKSLDKQPAEVSATVKRLRLLLIATWGVYPISYLMPVLGVDGANAFVGRQIGYTVADVLAKCLFGLTIYKIARLKSAADDASYASAEGMH
HRS-EL4-bin-23	1513312	302_1	yes	d__Bacteria;p__Actinobacteriota;c__Acidimicrobiia;o__Microtrichales;f__Ilumatobacteraceae;g__;s__	HRS-EL4-C9284-cds1526|HRS-EL4-C9284	252	INSIDE-OUTSIDE	TM3=RWESV	TM7=SFVAK	residue93,L,green-light absorbing	Heliorhodopsin	CLASS=perfect match to class; RWES.;S...K;PDE;HeR; monoderms	MNGIFDVKTLTDGQFDVVYNVLSFGFACMLATTVFLYISTGRVLPKYRQAITISGTVTLIALYHYWRIFDSFVAAGNEGSFNEAYRYVDWLLTVPLLLLEAVAVLALPAVNRKSLISKLVPASALMIILGYPGEISEMTSTKLIWGGLSTIPFLYILYVLFVELGKSLEKQSPEVAASIGRLRILLIATWGVYPISYLMPVLGLTGTDAFVGRQIGYTVADVLAKCLFGLTIYKIAKLKSAQDSPEYAKAEIGE
HRS-ES2-bin-333	1503331	87_2	yes	d__Bacteria;p__Bacteroidota;c__Bacteroidia;o__Flavobacteriales;f__Flavobacteriaceae;g__Flavobacterium;s__	HRS-ES2-C90073-cds1254|HRS-ES2-C90073	241	OUTSIDE-INSIDE	TM3=RYDTE	TM7=DAINK	residue93,L,green-light absorbing	Type-1 rhodopsin	CLASS=probable mixed matches to multiple classes: RYDTE;D...K;H+ pump;PR,XR,ActR; bacteria,archaea|RYDTE;D...K;?;NR; Fungi | RYDTD;D...K;H+ pump;BR,AR; bacteria,archaea|RYDSY;D...K;Sensor;Sensory rhodopsin I,II ; bacteria,archaea|RYFSE;D...K;Inward H+ pump; Schizorhodopsin SzR ; bacteria,archaea|RYDTG;D...K;H+ pump;DTG rhodopsin; bacteria,archaea|RYDTS;D...K;H+ pump;DTS rhodopsin; bacteria,archae…	MKIHTNTEKEFGTGPDDAASCEKQTGGLFPQGKLFALNFPVLTLADMSTTMKALNAGLSMEGVTMYLFWLATVAMGAGALFFWLQRKTVPRQYQTTLTVAGIICAVAAFHYWRMSSIYLEGVASLFDANGNRIAGATIRQFPTAYRYIDWLITVPLLLMEFPLLLNLGRKGARLFRGLVFWAFVMLVTAWVAEESKTGSGQWWLWYAVSCIAWLYIVYMLYSKVSEAMTSAPASIQRSLETMRLYVLLGWVIYPVGFLMALGGADGESWREVCYNIADVINKVFFGLACYQGVKALSEPDH
HRS-HS13-bin-125	1491990	205_1	yes	d__Bacteria;p__Actinobacteriota;c__Actinobacteria;o__Nanopelagicales;f__Nanopelagicaceae;g__Planktophila;s__	HRS-HS13-C2096-cds894|HRS-HS13-C2096	253	INSIDE-OUTSIDE	TM3=RWESL	TM7=SLLAK	residue93,L,green-light absorbing	Heliorhodopsin	CLASS=perfect match to class; RWES.;S...K;PDE;HeR; monoderms	MLTLAAEMTTTMKALNAGLSMEGVTMYLFWLSTVAMGAGMIYFFLQRKTVPVQYQTAITVAGIICGVAAFHYWRMSGIYLEGVASLFNEDGTRITGATIKQFPTAYRYIDWLITVPLLVMEFPLLLNLGKAGRELFKSLLFWSFVMLITAWVAEESVTGSQQWWTWYVVSCGAWLYIVYTLFTKVSDSMKSAPESIQESLKTMRMFVLVGWVIYPIGFLMALNGGNGESWREILYNVADVINKVFFGLVCYQGVKVLGQQQHQKA
HRS-HS13-bin-125	1491990	205_1	yes	d__Bacteria;p__Actinobacteriota;c__Actinobacteria;o__Nanopelagicales;f__Nanopelagicaceae;g__Planktophila;s__	HRS-HS13-C902-cds630|HRS-HS13-C902	256	OUTSIDE-INSIDE	TM3=RYDTE	TM7=DILAK	residue93,L,green-light absorbing	Type-1 rhodopsin	CLASS=probable mixed matches to multiple classes: RYDTE;D...K;H+ pump;PR,XR,ActR; bacteria,archaea|RYDTE;D...K;?;NR; Fungi | RYDTD;D...K;H+ pump;BR,AR; bacteria,archaea|RYDSY;D...K;Sensor;Sensory rhodopsin I,II ; bacteria,archaea|RYFSE;D...K;Inward H+ pump; Schizorhodopsin SzR ; bacteria,archaea|RYDTG;D...K;H+ pump;DTG rhodopsin; bacteria,archaea|RYDTS;D...K;H+ pump;DTS rhodopsin; bacteria,archae…	MNLITLTQAIFMLGFVSMAAGTLYFVLERTELKPEHKSTATYAALITFIAAILYWQMKDVVSFPGLTDVAAIESTMPLRYIDWILTTPLLLLEFGIIASLAGAPKGTTYRLVLADLVMIITGYFGEVGQPGNIGNYVNFIISSLAWAWIAYTIWNIRPTKGTAAMKTAIDTMKKFVIIGWAIYPIGTAIQEFLELSGSDAQTIEVAVCVAAIIYVFADVINKVGFGIVALRAVKK
HRS-ES1-bin-237	1491056	224_1	yes	d__Bacteria;p__Actinobacteriota;c__Actinobacteria;o__Nanopelagicales;f__Nanopelagicaceae;g__GCA-2737595;s__	HRS-ES1-C989-cds618|HRS-ES1-C989	253	INSIDE-OUTSIDE	TM3=RWESL	TM7=SLVAK	residue93,L,green-light absorbing	Heliorhodopsin	CLASS=perfect match to class; RWES.;S...K;PDE;HeR; monoderms	MHALPDLSLVQYSLIYNILSFTIASMGASFVFFLVVRQQVGIAYRPAILFSSLVVGIACYHYFRIFNSFESAFVLADGVYKPSGKPFNDAYRYVDWMLTVPLLLVELVAVLHLAKDLGRKMLIRLIIAAVLMIGLGYVGEGELTNMTTRATWGTLSSIPFVYILYVLWVQLGVVVKTQSESVRGLIKITRVVLLATWGVYPVTYLLPMLGIDIQSSVVAIQSGYALADVAAKCGYGLLIYFIARTKSEEDGSLPQA
HRS-ES1-bin-237	1491056	224_1	yes	d__Bacteria;p__Actinobacteriota;c__Actinobacteria;o__Nanopelagicales;f__Nanopelagicaceae;g__GCA-2737595;s__	HRS-ES1-C66-cds170|HRS-ES1-C66	305	OUTSIDE-INSIDE	TM3=RYDTE	TM7=DVLAK	residue93,L,green-light absorbing	Type-1 rhodopsin	CLASS=probable mixed matches to multiple classes: RYDTE;D...K;H+ pump;PR,XR,ActR; bacteria,archaea|RYDTE;D...K;?;NR; Fungi | RYDTD;D...K;H+ pump;BR,AR; bacteria,archaea|RYDSY;D...K;Sensor;Sensory rhodopsin I,II ; bacteria,archaea|RYFSE;D...K;Inward H+ pump; Schizorhodopsin SzR ; bacteria,archaea|RYDTG;D...K;H+ pump;DTG rhodopsin; bacteria,archaea|RYDTS;D...K;H+ pump;DTS rhodopsin; bacteria,archae…	MHALPDLSLVQYSLIYNILSFTIASMGASFVFFLVVRQQVGIAYRPAILFSSLVVGIACYHYFRIFNSFESAFVLADGVYKPSGKPFNDAYRYVDWMLTVPLLLVELVAVLHLAKDLGRKMLIRLIIAAVLMIGLGYVGEGELTNMTTRATWGTLSSIPFVYILYVLWVQLGVVVKTQSESVRGLIKITRVVLLATWGVYPVTYLLPMLGIDIQSSVVAIQSGYALADVAAKCGYGLLIYFIARTKSEEDGSLPQA
HRS-HS6-bin-59	1489727	161_1	yes	d__Bacteria;p__Actinobacteriota;c__Actinobacteria;o__Nanopelagicales;f__Nanopelagicaceae;g__AAA044-D11;s__	HRS-HS6-C33402-cds1407|HRS-HS6-C33402	253	INSIDE-OUTSIDE	TM3=RWESL	TM7=SLVAK	residue93,L,green-light absorbing	Heliorhodopsin	CLASS=perfect match to class; RWES.;S...K;PDE;HeR; monoderms	MNDLLQSSSQQTWLWIGTIGMALGAILIYALGSKGSHHHRVASVFVCAIAACMYLLMAFGQGDVIVTQDNLFFTPDGVVDIETASLVYWARYLDWVFTTPLLLIGLLTLGLRAVTGGGEAARDRLGLIAGVVGADVLMIITGLFGALSMNSQHKYIWFAISCGFFLAVLAAVWGPVRAAAAEQGGDVAALYTKLASILTVLWFIYPILWLAGTEGTGTISLDLEVIVFTIIDLTAKVGFGILLVTGVHKLGTHAAQRA
HRS-ES10-bin-72	1476612	94_0	yes	d__Bacteria;p__Bacteroidota;c__Bacteroidia;o__Flavobacteriales;f__Flavobacteriaceae;g__Flavobacterium;s__	HRS-ES10-C3255-cds405|HRS-ES10-C3255	241	OUTSIDE-INSIDE	TM3=RYDTE	TM7=DAINK	residue93,L,green-light absorbing	Type-1 rhodopsin	CLASS=probable mixed matches to multiple classes: RYDTE;D...K;H+ pump;PR,XR,ActR; bacteria,archaea|RYDTE;D...K;?;NR; Fungi | RYDTD;D...K;H+ pump;BR,AR; bacteria,archaea|RYDSY;D...K;Sensor;Sensory rhodopsin I,II ; bacteria,archaea|RYFSE;D...K;Inward H+ pump; Schizorhodopsin SzR ; bacteria,archaea|RYDTG;D...K;H+ pump;DTG rhodopsin; bacteria,archaea|RYDTS;D...K;H+ pump;DTS rhodopsin; bacteria,archae…	MNDLLQSSSQQTWLWIGTIGMALGAILIYALGSKGSHHHRVASVFVCAIAACMYLLMAFGQGDVIVTQDNLFFTPDGVVDIETASLVYWARYLDWVFTTPLLLIGLLTLGLRAVTGGGEAARDRLGLIAGVVGADVLMIITGLFGALSMNSQHKYIWFAISCGFFLAVLAAVWGPVRAAAAEQGGDVAALYTKLASILTVLWFIYPILWLAGTEGTGTISLDLEVIVFTIIDLTAKVGFGILLVTGVQKLGTHAAQRA
HRSG-H6-bin-41	1471378	226_1	no	d__Bacteria;p__Actinobacteriota;c__Actinobacteria;o__Nanopelagicales;f__;g__;s__	HRSG-H6-C17389-cds1019|HRSG-H6-C17389	265	INSIDE-OUTSIDE	TM3=RWESL	TM7=SLVAK	residue93,L,green-light absorbing	Heliorhodopsin	CLASS=perfect match to class; RWES.;S...K;PDE;HeR; monoderms	MNDLLQSSSQQTWLWIGTIGMALGAILIYALGSKGSHHHRVASVFVCAIAACMYLLMAFGQGDVIVTQDNLFFTPDGVVDIETASLVYWARYLDWVFTTPLLLIGLLTLGLRAVTGGGEAARDRLGLIAGVVGADVLMIITGLFGALSMNSQHKYIWFAISCGFFLAVLAAVWGPVRAAAAEQGGDVAALYTKLASILTVLWFIYPILWLAGTEGTGTISLDLEVIVFTIIDLTAKVGFGILLVTGVQKLGTHAAQRA
HRS-EL13-bin-31	1470933	121_1	no	d__Bacteria;p__Bacteroidota;c__Bacteroidia;o__Cytophagales;f__Spirosomaceae;g__UBA6715;s__	HRS-EL13-C1311-cds324|HRS-EL13-C1311	241	OUTSIDE-INSIDE	TM3=RYDTE	TM7=DAVNK	residue93,L,green-light absorbing	Type-1 rhodopsin	CLASS=probable mixed matches to multiple classes: RYDTE;D...K;H+ pump;PR,XR,ActR; bacteria,archaea|RYDTE;D...K;?;NR; Fungi | RYDTD;D...K;H+ pump;BR,AR; bacteria,archaea|RYDSY;D...K;Sensor;Sensory rhodopsin I,II ; bacteria,archaea|RYFSE;D...K;Inward H+ pump; Schizorhodopsin SzR ; bacteria,archaea|RYDTG;D...K;H+ pump;DTG rhodopsin; bacteria,archaea|RYDTS;D...K;H+ pump;DTS rhodopsin; bacteria,archae…	MNDLLQSSSQQTWLWIGTIGMALGAILIYALGSKGSHHHRVASVFVCAIAACMYLLMAFGQGDVIVTQDNLFFTPDGVVDIETASLVYWARYLDWVFTTPLLLIGLLTLGLRAVTGGGEAARDRLGLIAGVVGADVLMIITGLFGALSMNSQHKYIWFAISCGFFLAVLAAGWGPVRAAAAEQGGDVAALYTKLASILTVLWFIYPILWLAGTEGTGTISLDLEVIVFTIIDLTAKVGFGILLVTGVHKLGTHAAQRA
HRS-ES1-bin-154	1465801	97_0	yes	d__Bacteria;p__Bacteroidota;c__Bacteroidia;o__Flavobacteriales;f__Flavobacteriaceae;g__Flavobacterium;s__	HRS-ES1-C65808-cds954|HRS-ES1-C65808	241	OUTSIDE-INSIDE	TM3=RYDTE	TM7=DAINK	residue93,L,green-light absorbing	Type-1 rhodopsin	CLASS=probable mixed matches to multiple classes: RYDTE;D...K;H+ pump;PR,XR,ActR; bacteria,archaea|RYDTE;D...K;?;NR; Fungi | RYDTD;D...K;H+ pump;BR,AR; bacteria,archaea|RYDSY;D...K;Sensor;Sensory rhodopsin I,II ; bacteria,archaea|RYFSE;D...K;Inward H+ pump; Schizorhodopsin SzR ; bacteria,archaea|RYDTG;D...K;H+ pump;DTG rhodopsin; bacteria,archaea|RYDTS;D...K;H+ pump;DTS rhodopsin; bacteria,archae…	MVLKLTATAWSLVTNGYLLAIMALLATAIYGLSTQSRILFKYRSVVVLAAIMCVIDALSYGQLFSTFLSASTGNNLSIGSGHSSFSNTTRYAAWIITVPLQIVILVGVLGLKGKISAALKSRLIPAIVIMMSLGYIGEASDPLKITVGILSTLLFLYIIYLLIKPFESLLIEQSPDVQIQFRRLRLIIISLWCTYPLFYYLASESALAASENYSFIAQQTLFVVVDLLSKCYFSIQIFKIAHLKSVEDGMPHHG
HRS-HS3-bin-164	1463891	205_1	no	d__Bacteria;p__Actinobacteriota;c__Actinobacteria;o__Nanopelagicales;f__Nanopelagicaceae;g__Planktophila;s__	HRS-HS3-C3627-cds1127|HRS-HS3-C3627	253	INSIDE-OUTSIDE	TM3=RWESL	TM7=SLLAK	residue93,L,green-light absorbing	Heliorhodopsin	CLASS=perfect match to class; RWES.;S...K;PDE;HeR; monoderms	MVLKLTATAWSLVTNGYLLAIMALLATAIYGLSTQSRILFKYRSVVVLAAIMCVIDALSYGQLFSTFLSASTGNNLSIGSGHSSFSNTTRYAAWIITVPLQIVILVGVLGLKGKISAALKSRLIPAIVIMMSLGYIGEASDPLKITVGILSTLLFLYIIYLLIKPFESLLIEQSPDVQIQFRRLRLIIISLWCTYPLFYYLASESALAASENYSFIAQQTLFVVVDLLSKCYFSIQIFKIAHLKSVEDGMPHHG
HRS-HS3-bin-164	1463891	205_1	no	d__Bacteria;p__Actinobacteriota;c__Actinobacteria;o__Nanopelagicales;f__Nanopelagicaceae;g__Planktophila;s__	HRS-HS3-C809-cds628|HRS-HS3-C809	256	OUTSIDE-INSIDE	TM3=RYDTE	TM7=DILAK	residue93,L,green-light absorbing	Type-1 rhodopsin	CLASS=probable mixed matches to multiple classes: RYDTE;D...K;H+ pump;PR,XR,ActR; bacteria,archaea|RYDTE;D...K;?;NR; Fungi | RYDTD;D...K;H+ pump;BR,AR; bacteria,archaea|RYDSY;D...K;Sensor;Sensory rhodopsin I,II ; bacteria,archaea|RYFSE;D...K;Inward H+ pump; Schizorhodopsin SzR ; bacteria,archaea|RYDTG;D...K;H+ pump;DTG rhodopsin; bacteria,archaea|RYDTS;D...K;H+ pump;DTS rhodopsin; bacteria,archae…	MKTILILTVGEFELVHDLLSLLIAAMGGSALFFLLSRKQVVERFQPLLLVAGIVSLIGCYHAIRFFHSWNEAFELAGNSYVASGHFFHEVYRYADWALTMPLLLVELVLVAPILKGQTAVLLKRLIGAALVSILFSYLGASNIGEHGALLLWSCWLLSLLPFLYIARILVGELSRKALQQGAPGDRLFICARNLFLVAWAFYPLASLIALCSHGFGEVGLVTFLVGAGIADLISKCGVSFYVYRISLLRSRES
HRS-ES9-bin-36	1463794	21_1	no	d__Bacteria;p__Bacteroidota;c__Bacteroidia;o__Cytophagales;f__Cyclobacteriaceae;g__Algoriphagus;s__	HRS-ES9-C16896-cds961|HRS-ES9-C16896	244	OUTSIDE-INSIDE	TM3=RYDTE	TM7=DAINK	residue93,L,green-light absorbing	Type-1 rhodopsin	CLASS=probable mixed matches to multiple classes: RYDTE;D...K;H+ pump;PR,XR,ActR; bacteria,archaea|RYDTE;D...K;?;NR; Fungi | RYDTD;D...K;H+ pump;BR,AR; bacteria,archaea|RYDSY;D...K;Sensor;Sensory rhodopsin I,II ; bacteria,archaea|RYFSE;D...K;Inward H+ pump; Schizorhodopsin SzR ; bacteria,archaea|RYDTG;D...K;H+ pump;DTG rhodopsin; bacteria,archaea|RYDTS;D...K;H+ pump;DTS rhodopsin; bacteria,archae…	MENLTFGQYSLVYNAFSFTFATMAAATLFLWLGRSQVGPAYKTALTISGLVTAIAAYHYFRIFESWEGAYSVEGGIVTASGYAFNDAYRYVDWLLTVPLLLIELILVMRLSQDETVSKSFKLGGAAALMIILGYPGEIAADIPTRVLWGTLSAIPFVYIMWQLFAGLGASINNQPENVRELVKKARLLTFASWGFYPIVYMIPYTNLSGSDVTVGVQVGYTIADLIAKAGVGVLIYMIAVRKSQAEYGDKA
HRSG-E12-bin-26	1461610	33_8	yes	d__Bacteria;p__Bacteroidota;c__Bacteroidia;o__Flavobacteriales;f__Crocinitomicaceae;g__UBA952;s__	HRSG-E12-C21573-cds926|HRSG-E12-C21573	238	OUTSIDE-INSIDE	TM3=RYDTE	TM7=DAINK	residue93,L,green-light absorbing	Type-1 rhodopsin	CLASS=probable mixed matches to multiple classes: RYDTE;D...K;H+ pump;PR,XR,ActR; bacteria,archaea|RYDTE;D...K;?;NR; Fungi | RYDTD;D...K;H+ pump;BR,AR; bacteria,archaea|RYDSY;D...K;Sensor;Sensory rhodopsin I,II ; bacteria,archaea|RYFSE;D...K;Inward H+ pump; Schizorhodopsin SzR ; bacteria,archaea|RYDTG;D...K;H+ pump;DTG rhodopsin; bacteria,archaea|RYDTS;D...K;H+ pump;DTS rhodopsin; bacteria,archae…	MENLTFGQYSLVYNAFSFTFATMAAATLFLWLGRSQVGPAYKTALTISGLVTAIAAYHYFRIFESWEGAYSVEGGIVTASGYAFNDAYRYVDWLLTVPLLLIELILVMRLSQDETVSKSFKLGGAAALMIILGYPGEIAADIPTRVLWGTLSAIPFVYIMWQLFAGLGASINNQPENVRELVKKARLLTFASWGFYPIVYMIPYTNLSGSDVTVGVQVGYTIADLIAKAGVGVLIYMIAVRKSQAEYGDKA
HRS-HS12-bin-193	1459610	205_1	no	d__Bacteria;p__Actinobacteriota;c__Actinobacteria;o__Nanopelagicales;f__Nanopelagicaceae;g__Planktophila;s__	HRS-HS12-C1883-cds669|HRS-HS12-C1883	253	INSIDE-OUTSIDE	TM3=RWESL	TM7=SLLAK	residue93,L,green-light absorbing	Heliorhodopsin	CLASS=perfect match to class; RWES.;S...K;PDE;HeR; monoderms	MENLTFGQYSLVYNAFSFTFATMAAATLFLWLGRSQVGPAYKTALTISGLVTAIAAYHYFRIFESWEGAYSVEGGIVTASGYAFNDAYRYVDWLLTVPLLLIELILVMRLSQDETVSKSFKLGGAAALMIILGYPGEIAADIPTRVLWGTLSAIPFVYIMWQLFAGLGASINNQPENVRELVKKARLLTFASWGFYPIVYMIPYTNLSGSDVTVGVQVGYTIADLIAKAGVGVLIYMIAVRKSQAEYGDKA
HRS-HS12-bin-193	1459610	205_1	no	d__Bacteria;p__Actinobacteriota;c__Actinobacteria;o__Nanopelagicales;f__Nanopelagicaceae;g__Planktophila;s__	HRS-HS12-C1079-cds509|HRS-HS12-C1079	256	OUTSIDE-INSIDE	TM3=RYDTE	TM7=DILAK	residue93,L,green-light absorbing	Type-1 rhodopsin	CLASS=probable mixed matches to multiple classes: RYDTE;D...K;H+ pump;PR,XR,ActR; bacteria,archaea|RYDTE;D...K;?;NR; Fungi | RYDTD;D...K;H+ pump;BR,AR; bacteria,archaea|RYDSY;D...K;Sensor;Sensory rhodopsin I,II ; bacteria,archaea|RYFSE;D...K;Inward H+ pump; Schizorhodopsin SzR ; bacteria,archaea|RYDTG;D...K;H+ pump;DTG rhodopsin; bacteria,archaea|RYDTS;D...K;H+ pump;DTS rhodopsin; bacteria,archae…	MENLTFGQYSLVYNAFSFTFATMAAATLFLWLGRSQVGPAYKTALTISGLVTAIAAYHYFRIFESWEGAYSVEGGIVTASGYAFNDAYRYVDWLLTVPLLLIELILVMRLSQDETVSKSFKLGGAAALMIILGYPGEIAADIPTRVLWGTLSAIPFVYIMWQLFAGLGASINNQPENVRELVKKARLLTFASWGFYPIVYMIPYTNLSGSDVTVGVQVGYTIADLIAKAGVGVLIYMIAVRKSQAEYGDKA
HRSG-E7-bin-70	1457603	58_1	no	d__Bacteria;p__Bacteroidota;c__Bacteroidia;o__Chitinophagales;f__Chitinophagaceae;g__Sediminibacterium;s__	HRSG-E7-C2782-cds400|HRSG-E7-C2782	238	OUTSIDE-INSIDE	TM3=RYDTE	TM7=DAINK	residue93,L,green-light absorbing	Type-1 rhodopsin	CLASS=probable mixed matches to multiple classes: RYDTE;D...K;H+ pump;PR,XR,ActR; bacteria,archaea|RYDTE;D...K;?;NR; Fungi | RYDTD;D...K;H+ pump;BR,AR; bacteria,archaea|RYDSY;D...K;Sensor;Sensory rhodopsin I,II ; bacteria,archaea|RYFSE;D...K;Inward H+ pump; Schizorhodopsin SzR ; bacteria,archaea|RYDTG;D...K;H+ pump;DTG rhodopsin; bacteria,archaea|RYDTS;D...K;H+ pump;DTS rhodopsin; bacteria,archae…	MENLTFGQYSLVYNAFSFTFATMAAATLFLWLGRSQVGPAYKTALTISGLVTAIAAYHYFRIFESWEGAYSVEGGIVTASGYAFNDAYRYVDWLLTVPLLLIELILVMRLSQDETVSKSFKLGGAAALMIILGYPGEIAADIPTRVLWGTLSAIPFVYIMWQLFAGLGASINNQPENVRELVKKARLLTFASWGFYPIVYMIPYTNLSGSDVTVGVQVGYTIADLIAKAGVGVLIYMIAVRKSQAEYGDKA
HRSG-E10-bin-103	1454584	113_3	yes	d__Bacteria;p__Bacteroidota;c__Bacteroidia;o__NS11-12g;f__UBA955;g__UBA955;s__	HRSG-E10-C21749-cds1034|HRSG-E10-C21749	250	OUTSIDE-INSIDE	TM3=RYDTE	TM7=DAVNK	residue93,L,green-light absorbing	Type-1 rhodopsin	CLASS=probable mixed matches to multiple classes: RYDTE;D...K;H+ pump;PR,XR,ActR; bacteria,archaea|RYDTE;D...K;?;NR; Fungi | RYDTD;D...K;H+ pump;BR,AR; bacteria,archaea|RYDSY;D...K;Sensor;Sensory rhodopsin I,II ; bacteria,archaea|RYFSE;D...K;Inward H+ pump; Schizorhodopsin SzR ; bacteria,archaea|RYDTG;D...K;H+ pump;DTG rhodopsin; bacteria,archaea|RYDTS;D...K;H+ pump;DTS rhodopsin; bacteria,archae…	MSIDEFNLVYNAISFAIAAFGASTVFFLLQRSQVSPAYKTALTLSGLVCLITTYHYLRIFESFNSAYVLKDGLVIQSGMQFNNAYRYVDWLLTVPLLLLEFVLVLRLPHTETYKKGLGLTLASAIMVLLGYPGETLTIGFAKIIWWILAMIPFSYILYEMIKGVGASIKTQPLVVQPLFKKTRLLIILSWSFYPLVYILPLFGLSAFVSVQVGFTVVDIVAKSVFGILIYIIAQRKSEIGA
HRS-ES7-bin-110	1449826	19_2	yes	d__Bacteria;p__Bacteroidota;c__Bacteroidia;o__Chitinophagales;f__Chitinophagaceae;g__Ferruginibacter;s__	HRS-ES7-C10775-cds576|HRS-ES7-C10775	238	OUTSIDE-INSIDE	TM3=RYDTE	TM7=DAINK	residue93,L,green-light absorbing	Type-1 rhodopsin	CLASS=probable mixed matches to multiple classes: RYDTE;D...K;H+ pump;PR,XR,ActR; bacteria,archaea|RYDTE;D...K;?;NR; Fungi | RYDTD;D...K;H+ pump;BR,AR; bacteria,archaea|RYDSY;D...K;Sensor;Sensory rhodopsin I,II ; bacteria,archaea|RYFSE;D...K;Inward H+ pump; Schizorhodopsin SzR ; bacteria,archaea|RYDTG;D...K;H+ pump;DTG rhodopsin; bacteria,archaea|RYDTS;D...K;H+ pump;DTS rhodopsin; bacteria,archae…	MSIDEFNLVYNAISFAIAAFGASTVFFLLQRSQVSPAYKTALTLSGLVCLITTYHYLRIFESFNSAYVLKDGLVIQSGMQFNNAYRYVDWLLTVPLLLLEFVLVLRLPHTETYKKGLGLTLASAIMVLLGYPGETLTIGFAKIIWWILAMIPFSYILYEMIKGVGASIKTQPLVVQPLFKKTRLLIILSWSFYPLVYILPLFGLSAFVSVQVGFTVVDIVAKSVFGILIYIIAQRKSEIGA
HRS-ES1-bin-111	1449255	163_1	yes	d__Bacteria;p__Actinobacteriota;c__Actinobacteria;o__Nanopelagicales;f__Nanopelagicaceae;g__AAA044-D11;s__	HRS-ES1-C114931-cds1465|HRS-ES1-C114931	255	OUTSIDE-INSIDE	TM3=RYDTE	TM7=DVLAK	residue93,L,green-light absorbing	Type-1 rhodopsin	CLASS=probable mixed matches to multiple classes: RYDTE;D...K;H+ pump;PR,XR,ActR; bacteria,archaea|RYDTE;D...K;?;NR; Fungi | RYDTD;D...K;H+ pump;BR,AR; bacteria,archaea|RYDSY;D...K;Sensor;Sensory rhodopsin I,II ; bacteria,archaea|RYFSE;D...K;Inward H+ pump; Schizorhodopsin SzR ; bacteria,archaea|RYDTG;D...K;H+ pump;DTG rhodopsin; bacteria,archaea|RYDTS;D...K;H+ pump;DTS rhodopsin; bacteria,archae…	MSIDEFNLVYNAISFAIAAFGASTVFFLLQRSQVSPAYKTALTLSGLVCLITTYHYLRIFESFNSAYVLKDGLVIQSGMQFNNAYRYVDWLLTVPLLLLEFVLVLRLPHTETYKKGLGLTLASAIMVLLGYPGETLTIGFAKIIWWILAMIPFSYILYEMIKGVGASIKTQPLVVQPLFKKTRLLIILSWSFYPLVYILPLFGLSAFVSVQVGFTVVDIVAKSVFGILIYIIAQRKSEIGA
HRS-ES1-bin-111	1449255	163_1	yes	d__Bacteria;p__Actinobacteriota;c__Actinobacteria;o__Nanopelagicales;f__Nanopelagicaceae;g__AAA044-D11;s__	HRS-ES1-C17998-cds307|HRS-ES1-C17998	255	OUTSIDE-INSIDE	TM3=RYDTE	TM7=DVLAK	residue93,L,green-light absorbing	Type-1 rhodopsin	CLASS=probable mixed matches to multiple classes: RYDTE;D...K;H+ pump;PR,XR,ActR; bacteria,archaea|RYDTE;D...K;?;NR; Fungi | RYDTD;D...K;H+ pump;BR,AR; bacteria,archaea|RYDSY;D...K;Sensor;Sensory rhodopsin I,II ; bacteria,archaea|RYFSE;D...K;Inward H+ pump; Schizorhodopsin SzR ; bacteria,archaea|RYDTG;D...K;H+ pump;DTG rhodopsin; bacteria,archaea|RYDTS;D...K;H+ pump;DTS rhodopsin; bacteria,archae…	MSIDEFNLVYNAISFAIAAFGASTVFFLLQRSQVSPAYKTALTLSGLVCLITTYHYLRIFESFNSAYVLKDGLVIQSGMQFNNAYRYVDWLLTVPLLLLEFVLVLRLPHTETYKKGLGLTLASAIMVLLGYPGETLTIGFAKIIWWILAMIPFSYILYEMIKGVGASIKTQPLVVQPLFKKTRLLIILSWSFYPLVYILPLFGLSAFVSVQVGFTVVDIVAKSVFGILIYIIAQRKSEIGA
HRS-HS13-bin-153	1445682	304_1	no	d__Bacteria;p__Actinobacteriota;c__Thermoleophilia;o__Ga0077560;f__Ga0077560;g__;s__	HRS-HS13-C9897-cds769|HRS-HS13-C9897	254	INSIDE-OUTSIDE	TM3=RWESL	TM7=SLVAK	residue93,L,green-light absorbing	Heliorhodopsin	CLASS=perfect match to class; RWES.;S...K;PDE;HeR; monoderms	MSIDEFNLVYNAISFAIAAFGASTVFFLLQRSQVSPAYKTALTLSGLVCLITTYHYLRIFESFNSAYVLKDGLVIQSGMQFNNAYRYVDWLLTVPLLLLEFVLVLRLPHTETYKKGLGLTLASAIMVLLGYPGETLTIGFAKIIWWILAMIPFSYILYEMIKGVGASIKTQPLVVQPLFKKTRLLIILSWSFYPLVYILPLFGLSAFVSVQVGFTVVDIVAKSVFGILIYIIAQRKSEIGA
HRS-ES11-bin-55	1436370	176_0	yes	d__Bacteria;p__Actinobacteriota;c__Actinobacteria;o__Nanopelagicales;f__Nanopelagicaceae;g__Planktophila;s__	HRS-ES11-C10053-cds616|HRS-ES11-C10053	253	INSIDE-OUTSIDE	TM3=RWESL	TM7=SLIAK	residue93,L,green-light absorbing	Heliorhodopsin	CLASS=perfect match to class; RWES.;S...K;PDE;HeR; monoderms	MSIDEFNLVYNAISFAIAAFGASTVFFLLQRSQVSPAYKTALTLSGLVCLITTYHYLRIFESFNSAYVLKDGLVIQSGMQFNNAYRYVDWLLTVPLLLLEFVLVLRLPHTETYKKGLGLTLASAIMVLLGYPGETLTIGFAKIIWWILAMIPFSYILYEMIKGVGASIKTQPLVVQPLFKKTRLLIILSWSFYPLVYILPLFGLSAFVSVQVGFTVVDIVAKSVFGILIYIIAQRKSEIGA
HRS-ES6-bin-157	1435212	139_8	yes	d__Bacteria;p__Actinobacteriota;c__Acidimicrobiia;o__Microtrichales;f__Ilumatobacteraceae;g__;s__	HRS-ES6-C7107-cds526|HRS-ES6-C7107	239	OUTSIDE-INSIDE	TM3=RYDTE	TM7=DITAK	residue93,L,green-light absorbing	Type-1 rhodopsin	CLASS=probable mixed matches to multiple classes: RYDTE;D...K;H+ pump;PR,XR,ActR; bacteria,archaea|RYDTE;D...K;?;NR; Fungi | RYDTD;D...K;H+ pump;BR,AR; bacteria,archaea|RYDSY;D...K;Sensor;Sensory rhodopsin I,II ; bacteria,archaea|RYFSE;D...K;Inward H+ pump; Schizorhodopsin SzR ; bacteria,archaea|RYDTG;D...K;H+ pump;DTG rhodopsin; bacteria,archaea|RYDTS;D...K;H+ pump;DTS rhodopsin; bacteria,archae…	MSIDEFNLVYNAISFAIAAFGASTVFFLLQRSQVSPAYKTALTLSGLVCLITTYHYLRIFESFNSAYVLKDGLVIQSGMQFNNAYRYVDWLLTVPLLLLEFVLVLRLPHTETYKKGLGLTLASAIMVLLGYPGETLTIGFAKIIWWILAMIPFSYILYEMIKGVGASIKTQPLVVQPLFKKTRLLIILSWSFYPLVYILPLFGLSAFVSVQVGFTVVDIVAKSVFGILIYIIAQRKSEIGA
HRS-HS1-bin-76	1434451	316_5	yes	d__Bacteria;p__Proteobacteria;c__Alphaproteobacteria;o__Caulobacterales;f__Caulobacteraceae;g__;s__	HRS-HS1-C20592-cds884|HRS-HS1-C20592	261	OUTSIDE-INSIDE	TM3=RYDTE	TM7=DVLNK	residue93,L,green-light absorbing	Type-1 rhodopsin	CLASS=probable mixed matches to multiple classes: RYDTE;D...K;H+ pump;PR,XR,ActR; bacteria,archaea|RYDTE;D...K;?;NR; Fungi | RYDTD;D...K;H+ pump;BR,AR; bacteria,archaea|RYDSY;D...K;Sensor;Sensory rhodopsin I,II ; bacteria,archaea|RYFSE;D...K;Inward H+ pump; Schizorhodopsin SzR ; bacteria,archaea|RYDTG;D...K;H+ pump;DTG rhodopsin; bacteria,archaea|RYDTS;D...K;H+ pump;DTS rhodopsin; bacteria,archae…	MSIDEFNLVYNAISFAIAAFGASTVFFLLQRSQVSPAYKTALTLSGLVCLITTYHYLRIFESFNSAYVLKDGLVIQSGMQFNNAYRYVDWLLTVPLLLLEFVLVLRLPHTETYKKGLGLTLASAIMVLLGYPGETLTIGFAKIIWWILAMIPFSYILYEMIKGVGASIKTQPLVVQPLFKKTRLLIILSWSFYPLVYILPLFGLSAFVSVQVGFTVVDIVAKSVFGILIYIIAQRKSEIGA
HRS-HS6-bin-87	1433346	301_1	no	d__Bacteria;p__Actinobacteriota;c__Acidimicrobiia;o__Microtrichales;f__Ilumatobacteraceae;g__UBA668;s__	HRS-HS6-C16252-cds818|HRS-HS6-C16252	268	INSIDE-OUTSIDE	TM3=RWESL	TM7=SLAAK	residue93,L,green-light absorbing	Heliorhodopsin	CLASS=perfect match to class; RWES.;S...K;PDE;HeR; monoderms	MSIDEFNLVYNAISFAIAAFGASTVFFLLQRSQVSPAYKTALTLSGLVCLITTYHYLRIFESFNSAYVLKDGLVIQSGMQFNNAYRYVDWLLTVPLLLLEFVLVLRLPHTETYKKGLGLTLASAIMVLLGYPGETLTIGFAKIIWWILAMIPFSYILYEMIKGVGASIKTQPLVVQPLFKKTRLLIILSWSFYPLVYILPLFGLSAFVSVQVGFTVVDIVAKSVFGILIYIIAQRKSEIGA
HRS-HS9-bin-98	1430572	205_1	no	d__Bacteria;p__Actinobacteriota;c__Actinobacteria;o__Nanopelagicales;f__Nanopelagicaceae;g__Planktophila;s__	HRS-HS9-C1135-cds737|HRS-HS9-C1135	253	INSIDE-OUTSIDE	TM3=RWESL	TM7=SLLAK	residue93,L,green-light absorbing	Heliorhodopsin	CLASS=perfect match to class; RWES.;S...K;PDE;HeR; monoderms	MSIDEFNLVYNAISFAIAAFGASTVFFLLQRSQVSPAYKTALTLSGLVCLITTYHYLRIFESFNSAYVLKDGLVIQSGMQFNNAYRYVDWLLTVPLLLLEFVLVLRLPHTETYKKGLGLTLASAIMVLLGYPGETLTIGFAKIIWWILAMIPFSYILYEMIKGVGASIKTQPLVVQPLFKKTRLLIILSWSFYPLVYILPLFGLSAFVSVQVGFTVVDIVAKSVFGILIYIIAQRKSEIGA
HRS-HS9-bin-98	1430572	205_1	no	d__Bacteria;p__Actinobacteriota;c__Actinobacteria;o__Nanopelagicales;f__Nanopelagicaceae;g__Planktophila;s__	HRS-HS9-C683-cds551|HRS-HS9-C683	256	OUTSIDE-INSIDE	TM3=RYDTE	TM7=DILAK	residue93,L,green-light absorbing	Type-1 rhodopsin	CLASS=probable mixed matches to multiple classes: RYDTE;D...K;H+ pump;PR,XR,ActR; bacteria,archaea|RYDTE;D...K;?;NR; Fungi | RYDTD;D...K;H+ pump;BR,AR; bacteria,archaea|RYDSY;D...K;Sensor;Sensory rhodopsin I,II ; bacteria,archaea|RYFSE;D...K;Inward H+ pump; Schizorhodopsin SzR ; bacteria,archaea|RYDTG;D...K;H+ pump;DTG rhodopsin; bacteria,archaea|RYDTS;D...K;H+ pump;DTS rhodopsin; bacteria,archae…	MSIDEFNLVYNAISFAIAAFGASTVFFLLQRSQVSPAYKTALTLSGLVCLITTYHYLRIFESFNSAYVLKDGLVIQSGMQFNNAYRYADWLLTVPLLLLEFVLVLRLPHTETYKKGLGLTLASAIMVLLGYPGETLTIGFAKIIWWILAMIPFSYILYEMIKGVGASIKTQPLVVQPLFKKTRLLIILSWSFYPLVYILPLFGLSAFVSVQVGFTVVDIVAKSVFGILIYIIAQRKSEIGA
HRS-HS6-bin-146	1429557	339_1	no	d__Bacteria;p__Actinobacteriota;c__Actinobacteria;o__Nanopelagicales;f__UBA5976;g__UBA5976;s__	HRS-HS6-C7856-cds900|HRS-HS6-C7856	252	INSIDE-OUTSIDE	TM3=RWESL	TM7=SLVAK	residue93,L,green-light absorbing	Heliorhodopsin	CLASS=perfect match to class; RWES.;S...K;PDE;HeR; monoderms	MSIDEFNLVYNAISFAIAAFGASTVFFLLQRSQVSPAYKTALTLSGLVCLITTYHYLRIFESFNSAYVLKDGLVIQSGMQFNNAYRYVDWLLTVPLLLLEFVLVLRLPHTETYKKGLGLTLASAIMVLLGYPGETLTIGFAKIIWWILAMIPFSYILYEMIKGVGASIKTQPLVVQPLFKKTRLLIILSWSFYPLVYILPLFGLSAFVSVQVGFTVVDIVAKSVFGILIYIIAQRKSEIGA
HRS-HS6-bin-146	1429557	339_1	no	d__Bacteria;p__Actinobacteriota;c__Actinobacteria;o__Nanopelagicales;f__UBA5976;g__UBA5976;s__	HRS-HS6-C2761-cds434|HRS-HS6-C2761	255	OUTSIDE-INSIDE	TM3=RYDTE	TM7=DVLAK	residue93,L,green-light absorbing	Type-1 rhodopsin	CLASS=probable mixed matches to multiple classes: RYDTE;D...K;H+ pump;PR,XR,ActR; bacteria,archaea|RYDTE;D...K;?;NR; Fungi | RYDTD;D...K;H+ pump;BR,AR; bacteria,archaea|RYDSY;D...K;Sensor;Sensory rhodopsin I,II ; bacteria,archaea|RYFSE;D...K;Inward H+ pump; Schizorhodopsin SzR ; bacteria,archaea|RYDTG;D...K;H+ pump;DTG rhodopsin; bacteria,archaea|RYDTS;D...K;H+ pump;DTS rhodopsin; bacteria,archae…	MSIDEFNLVYNAISFAIAAFGASTVFFLLQRSQVSPAYKTALTLSGLVCLITTYHYLRIFESFNSAYVLKDGLVIQSGMQFNNAYRYVDWLLTVPLLLLEFVLVLRLPHTETYKKGLGLTLASAIMVLLGYPGETLTIGFAKIIWWILAMIPFSYILYEMIKGVGASIKTQPLVVQPLFKKTRLLIILSWSFYPLVYILPLFGLSAFVSVQVGFTVVDIVAKSVFGILIYIIAQRKSEIGA
HRS-HS12-bin-5	1419887	179_1	no	d__Bacteria;p__Actinobacteriota;c__Actinobacteria;o__Nanopelagicales;f__Nanopelagicaceae;g__UBA3012;s__	HRS-HS12-C1861-cds63|HRS-HS12-C1861	252	OUTSIDE-INSIDE	TM3=RYDTE	TM7=DILAK	residue93,L,green-light absorbing	Type-1 rhodopsin	CLASS=probable mixed matches to multiple classes: RYDTE;D...K;H+ pump;PR,XR,ActR; bacteria,archaea|RYDTE;D...K;?;NR; Fungi | RYDTD;D...K;H+ pump;BR,AR; bacteria,archaea|RYDSY;D...K;Sensor;Sensory rhodopsin I,II ; bacteria,archaea|RYFSE;D...K;Inward H+ pump; Schizorhodopsin SzR ; bacteria,archaea|RYDTG;D...K;H+ pump;DTG rhodopsin; bacteria,archaea|RYDTS;D...K;H+ pump;DTS rhodopsin; bacteria,archae…	MSIDEFNLVYNAISFAIAAFGASTVFFLLQRSQVSPAYKTALTLSGLVCLITTYHYLRIFESFNSAYVLKDGLVIQSGMQFNNAYRYVDWLLTVPLLLLEFVLVLRLPHTETYKKGLGLTLASAIMVLLGYPGETLTIGFAKIIWWILAMIPFSYILYEMIKGVGASIKTQPLVVQPLFKKTRLLIILSWSFYPLVYILPLFGLSAFVSVQVGFTVVDIVAKSVFGILIYIIAQRKSEIGA
HRS-ES11-bin-38	1416222	113_1	no	d__Bacteria;p__Bacteroidota;c__Bacteroidia;o__NS11-12g;f__UBA955;g__UBA955;s__	HRS-ES11-C30553-cds1093|HRS-ES11-C30553	250	OUTSIDE-INSIDE	TM3=RYDTE	TM7=DAVNK	residue93,L,green-light absorbing	Type-1 rhodopsin	CLASS=probable mixed matches to multiple classes: RYDTE;D...K;H+ pump;PR,XR,ActR; bacteria,archaea|RYDTE;D...K;?;NR; Fungi | RYDTD;D...K;H+ pump;BR,AR; bacteria,archaea|RYDSY;D...K;Sensor;Sensory rhodopsin I,II ; bacteria,archaea|RYFSE;D...K;Inward H+ pump; Schizorhodopsin SzR ; bacteria,archaea|RYDTG;D...K;H+ pump;DTG rhodopsin; bacteria,archaea|RYDTS;D...K;H+ pump;DTS rhodopsin; bacteria,archae…	MSIDEFNLVYNAISFAIAAFGASTVFFLLQRSQVSPAYKTALTLSGLVCLITTYHYLRIFESFNSAYVLKDGLVIQSGMQFNNAYRYVDWLLTVPLLLLEFVLVLRLPHTETYKKGLGLTLASAIMVLLGYPGETLTIGFAKIIWWILAMIPFSYILYEMIKGVGASIKTQPLVVQPLFKKTRLLIILSWSFYPLVYILPLFGLSAFVSVQVGFTVVDIVAKSVFGILIYIIAQRKSEIGA
HRS-HS6-bin-88	1412639	205_1	no	d__Bacteria;p__Actinobacteriota;c__Actinobacteria;o__Nanopelagicales;f__Nanopelagicaceae;g__Planktophila;s__	HRS-HS6-C417-cds552|HRS-HS6-C417	253	INSIDE-OUTSIDE	TM3=RWESL	TM7=SLLAK	residue93,L,green-light absorbing	Heliorhodopsin	CLASS=perfect match to class; RWES.;S...K;PDE;HeR; monoderms	MSIDEFNLVYNAISFAIAAFGASTVFFLLQRSQVSPAYKTALTLSGLVCLITTYHYLRIFESFNSAYVLKDGLVIQSGMQFNNAYRYVDWLLTVPLLLLEFVLVLRLPHTETYKKGLGLTLASAIMVLLGYPGETLTIGFAKIIWWILAMIPFSYILYEMIKGVGASIKTQPLVVQPLFKKTRLLIILSWSFYPLVYILPLFGLSAFVSVQVGFTVVDIVAKSVFGILIYIIAQRKSEIGA
HRS-HS6-bin-88	1412639	205_1	no	d__Bacteria;p__Actinobacteriota;c__Actinobacteria;o__Nanopelagicales;f__Nanopelagicaceae;g__Planktophila;s__	HRS-HS6-C856-cds796|HRS-HS6-C856	256	OUTSIDE-INSIDE	TM3=RYDTE	TM7=DILAK	residue93,L,green-light absorbing	Type-1 rhodopsin	CLASS=probable mixed matches to multiple classes: RYDTE;D...K;H+ pump;PR,XR,ActR; bacteria,archaea|RYDTE;D...K;?;NR; Fungi | RYDTD;D...K;H+ pump;BR,AR; bacteria,archaea|RYDSY;D...K;Sensor;Sensory rhodopsin I,II ; bacteria,archaea|RYFSE;D...K;Inward H+ pump; Schizorhodopsin SzR ; bacteria,archaea|RYDTG;D...K;H+ pump;DTG rhodopsin; bacteria,archaea|RYDTS;D...K;H+ pump;DTS rhodopsin; bacteria,archae…	MSIDEFNLVYNAISFAIAAFGASTVFFLLQRSQVSPAYKTALTLSGLVCLITTYHYLRIFESFNSAYVLKDGLVIQSGMQFNNAYRYVDWLLTVPLLLLEFVLVLRLPHTETYKKGLGLTLASAIMVLLGYPGETLTIGFAKIIWWILAMIPFSYILYEMIKGVGASIKTQPLVVQPLFKKTRLLIILSWSFYPLVYILPLFGLSAFVSVQVGFTVVDIVAKSVFGILIYIIAQRKSEIGA
HRSG-H3-bin-10	1410595	299_1	no	d__Bacteria;p__Actinobacteriota;c__Acidimicrobiia;o__Microtrichales;f__Ilumatobacteraceae;g__;s__	HRSG-H3-C30225-cds1102|HRSG-H3-C30225	263	INSIDE-OUTSIDE	TM3=RWESL	TM7=SLVAK	residue93,L,green-light absorbing	Heliorhodopsin	CLASS=perfect match to class; RWES.;S...K;PDE;HeR; monoderms	MSIDEFNLVYNAISFAIAAFGASTVFFLLQRSQVSPAYKTALTLSGLVCLITTYHYLRIFESFNSAYVLKDGLVIQSGMQFNNAYRYVDWLLTVPLLLLEFVLVLRLPHTETYKKGLGLTLASAIMVLLGYPGETLTIGFAKIIWWILAMIPFSYILYEMIKGVGASIKTQPLVVQPLFKKTRLLIILSWSFYPLVYILPLFGLSAFVSVQVGFTVVDIVAKSVFGILIYIIAQRKSEIGA
HRS-ES1-bin-118	1407935	113_4	no	d__Bacteria;p__Bacteroidota;c__Bacteroidia;o__NS11-12g;f__UBA955;g__UBA955;s__	HRS-ES1-C36065-cds501|HRS-ES1-C36065	250	OUTSIDE-INSIDE	TM3=RYDTE	TM7=DAVNK	residue93,L,green-light absorbing	Type-1 rhodopsin	CLASS=probable mixed matches to multiple classes: RYDTE;D...K;H+ pump;PR,XR,ActR; bacteria,archaea|RYDTE;D...K;?;NR; Fungi | RYDTD;D...K;H+ pump;BR,AR; bacteria,archaea|RYDSY;D...K;Sensor;Sensory rhodopsin I,II ; bacteria,archaea|RYFSE;D...K;Inward H+ pump; Schizorhodopsin SzR ; bacteria,archaea|RYDTG;D...K;H+ pump;DTG rhodopsin; bacteria,archaea|RYDTS;D...K;H+ pump;DTS rhodopsin; bacteria,archae…	MNEATGLLVSNHNLVYNALSFATATLGISFVFFLVSRSRVSVNYRSAVTMSAMICGVAAYHYWRMFTNFAGGSWNEGYRYADWLLTVPLLVAELVVVSGVTKEVAKKVTPKLVIAALLMIATGYPGEIADHGSSARYTWFIISFLFMLYVLYELFAGSIGKTLKSQSGEIGKKLNNLRYVLVATWVVYPIFYLLGDETSFIAKIFNLSAEQSGTVIQVGYSISDIVAKAGYGLIILGIATARSDAEGYRAA
HRS-ES11-bin-45	1403070	108_3	yes	d__Bacteria;p__Bacteroidota;c__Bacteroidia;o__Sphingobacteriales;f__;g__;s__	HRS-ES11-C2199-cds83|HRS-ES11-C2199	238	OUTSIDE-INSIDE	TM3=RYDTE	TM7=DAINK	residue93,L,green-light absorbing	Type-1 rhodopsin	CLASS=probable mixed matches to multiple classes: RYDTE;D...K;H+ pump;PR,XR,ActR; bacteria,archaea|RYDTE;D...K;?;NR; Fungi | RYDTD;D...K;H+ pump;BR,AR; bacteria,archaea|RYDSY;D...K;Sensor;Sensory rhodopsin I,II ; bacteria,archaea|RYFSE;D...K;Inward H+ pump; Schizorhodopsin SzR ; bacteria,archaea|RYDTG;D...K;H+ pump;DTG rhodopsin; bacteria,archaea|RYDTS;D...K;H+ pump;DTS rhodopsin; bacteria,archae…	MNLALDAGQHSAIYNMLSLGIASMTFTAFFLWIARDRVLPRYRTAIMVSASVVSIASYHYFRMFDSFNDAVTKTEAGGFDLNVVDYNVGYRYVDWFLTVPLLLVEVVAVLALARAVQSSLLMRLVPAAALMIALGYPGDARLKNVFGLVLDPSVWGLLSTIPFLYILYVLFVELGKSLERQSDAVKKKVTALRILLIASWGVYPISFIANMQATAPTADGFMLREIGYSVADITAKCVFGLIIYTIARIKSAEDSKEFAASEFKD
HRS-HS6-bin-67	1398999	197_1	yes	d__Bacteria;p__Actinobacteriota;c__Actinobacteria;o__Nanopelagicales;f__Nanopelagicaceae;g__Planktophila;s__	HRS-HS6-C4090-cds1036|HRS-HS6-C4090	254	INSIDE-OUTSIDE	TM3=RWESL	TM7=SLIAK	residue93,L,green-light absorbing	Heliorhodopsin	CLASS=perfect match to class; RWES.;S...K;PDE;HeR; monoderms	MNLALDAGQHSAIYNMLSLGIASMTFTAFFLWIARDRVLPRYRTAIMVSASVVSIASYHYFRMFDSFNDAVTKTEAGGFDLNVVDYNVGYRYVDWFLTVPLLLVEVVAVLALARAVQSSLLMRLVPAAALMIALGYPGDARLKNVFGLVLDPSVWGLLSTIPFLYILYVLFVELGKSLERQSDAVKKKVTALRILLIASWGVYPISFIANMQATAPTADGFMLREIGYSVADITAKCVFGLIIYTIARIKSAEDSKEFAASEFKD
HRS-HS6-bin-67	1398999	197_1	yes	d__Bacteria;p__Actinobacteriota;c__Actinobacteria;o__Nanopelagicales;f__Nanopelagicaceae;g__Planktophila;s__	HRS-HS6-C965-cds504|HRS-HS6-C965	253	OUTSIDE-INSIDE	TM3=RYDTE	TM7=DILAK	residue93,L,green-light absorbing	Type-1 rhodopsin	CLASS=probable mixed matches to multiple classes: RYDTE;D...K;H+ pump;PR,XR,ActR; bacteria,archaea|RYDTE;D...K;?;NR; Fungi | RYDTD;D...K;H+ pump;BR,AR; bacteria,archaea|RYDSY;D...K;Sensor;Sensory rhodopsin I,II ; bacteria,archaea|RYFSE;D...K;Inward H+ pump; Schizorhodopsin SzR ; bacteria,archaea|RYDTG;D...K;H+ pump;DTG rhodopsin; bacteria,archaea|RYDTS;D...K;H+ pump;DTS rhodopsin; bacteria,archae…	MTLLGGQYSAIYNMLSLGIASMTFTSIFLWIARDRVLPRYRTAIMVSASVTSIAAYHYFRMFDSFNEAFGPDKVAGAEYNVGYRYVDWFLTVPLLLVEVVAVLALARAVQSSLLMRLVPAAALMIALGYPGDARIPLFGIDNWSIWGLLSTIPFLYILWVLFVELGKSLERQSDAVKKKVTALRILLIASWGVYPISFIFNMGDSATSDGFMLREIGYSIADITAKCVFGLIIYSIARIKSAEDSKEFAASEFKD
HRS-ES2-bin-296	1393364	192_1	yes	d__Bacteria;p__Actinobacteriota;c__Actinobacteria;o__Nanopelagicales;f__Nanopelagicaceae;g__Planktophila;s__	HRS-ES2-C20654-cds628|HRS-ES2-C20654	253	OUTSIDE-INSIDE	TM3=RYDTE	TM7=DVLAK	residue93,L,green-light absorbing	Type-1 rhodopsin	CLASS=probable mixed matches to multiple classes: RYDTE;D...K;H+ pump;PR,XR,ActR; bacteria,archaea|RYDTE;D...K;?;NR; Fungi | RYDTD;D...K;H+ pump;BR,AR; bacteria,archaea|RYDSY;D...K;Sensor;Sensory rhodopsin I,II ; bacteria,archaea|RYFSE;D...K;Inward H+ pump; Schizorhodopsin SzR ; bacteria,archaea|RYDTG;D...K;H+ pump;DTG rhodopsin; bacteria,archaea|RYDTS;D...K;H+ pump;DTS rhodopsin; bacteria,archae…	MLGAFVYFLTQIKSVAKQYQSGVAVSAVVVGIAGYHYYRMWELWSVGEMNEGYRYADWLITVPLLVIELLIVLGVTADRRKSLMKTLVPATVLMVALGYPGEVSSVDSTKWLYWVLAMLPFAYILYVLQGELKAAGSRETGPVAASIKNATKILLVTWMVYPIAYLFPVIFDAGNEGAETARQIGYTIADITAKGLYGLMILSIAKARSGDSH
HRS-ES9-bin-69	1389369	33_6	yes	d__Bacteria;p__Bacteroidota;c__Bacteroidia;o__Flavobacteriales;f__Crocinitomicaceae;g__UBA952;s__	HRS-ES9-C10419-cds696|HRS-ES9-C10419	238	OUTSIDE-INSIDE	TM3=RYDTE	TM7=DAINK	residue93,L,green-light absorbing	Type-1 rhodopsin	CLASS=probable mixed matches to multiple classes: RYDTE;D...K;H+ pump;PR,XR,ActR; bacteria,archaea|RYDTE;D...K;?;NR; Fungi | RYDTD;D...K;H+ pump;BR,AR; bacteria,archaea|RYDSY;D...K;Sensor;Sensory rhodopsin I,II ; bacteria,archaea|RYFSE;D...K;Inward H+ pump; Schizorhodopsin SzR ; bacteria,archaea|RYDTG;D...K;H+ pump;DTG rhodopsin; bacteria,archaea|RYDTS;D...K;H+ pump;DTS rhodopsin; bacteria,archae…	MDVKTVLQDKDLNQLVYNALSFGTAVMLGAFVYFLTQIKSVAKQYQSGVAVSAVVVGIAGYHYYRMWELWSVGQVNEGYRYADWLITVPLLVIELLIVLGVTADRRKSLMKTLVPATVLMIALGYPGEVSSVDSTKWLYWVLAMLPFAYILYVLQGELKAASSRETGPVAASIKNATKILLITWMVYPIAYLFPVIFDATNEGAETARQIGYTIADITAKGLYGLMILSIAKARSGDSH
HRS-ES4-bin-54	1385644	56_0	yes	d__Bacteria;p__Bacteroidota;c__Bacteroidia;o__AKYH767;f__b-17BO;g__UBA4416;s__	HRS-ES4-C6991-cds317|HRS-ES4-C6991	239	OUTSIDE-INSIDE	TM3=RYDTE	TM7=DAINK	residue93,L,green-light absorbing	Type-1 rhodopsin	CLASS=probable mixed matches to multiple classes: RYDTE;D...K;H+ pump;PR,XR,ActR; bacteria,archaea|RYDTE;D...K;?;NR; Fungi | RYDTD;D...K;H+ pump;BR,AR; bacteria,archaea|RYDSY;D...K;Sensor;Sensory rhodopsin I,II ; bacteria,archaea|RYFSE;D...K;Inward H+ pump; Schizorhodopsin SzR ; bacteria,archaea|RYDTG;D...K;H+ pump;DTG rhodopsin; bacteria,archaea|RYDTS;D...K;H+ pump;DTS rhodopsin; bacteria,archae…	MDVKTVLADKELNQLVYNALSFGTAVMLGAFVYFLTQIKSVAKQYQSGVAVSAVVVGIAGYHYYRMWQGWSMGELNEGYRYADWLITVPLLVIELLIVLGASADRRKSLMKTLVPATVLMIGLGYPGEVATTDSTKWIFWGLSMLPFLYILFTLSGELKAAGARETGAIAASIKSATTILLVTWMVYPIAYLFPVIFDAGNEGAETARQLGYTIADITAKALYGLMILNIAKARSGDSH
HRS-ES2-bin-229	1383769	205_1	no	d__Bacteria;p__Actinobacteriota;c__Actinobacteria;o__Nanopelagicales;f__Nanopelagicaceae;g__Planktophila;s__	HRS-ES2-C4989-cds743|HRS-ES2-C4989	253	INSIDE-OUTSIDE	TM3=RWESL	TM7=SLLAK	residue93,L,green-light absorbing	Heliorhodopsin	CLASS=perfect match to class; RWES.;S...K;PDE;HeR; monoderms	METYAVLKDFELNQLVYNALSFGTAVMLGAFVYFLTQIKSVSKQYQSGVAVSAVVVGIAGYHYYRMWSAWAAGTVNEGYRYADWLITVPLLVIELLIVLGVTADRRKKLMTTLVPATVLMIGLGYPGETSSSDSTKWTFWVLSMLPFIFILMTLSKELKAAGSRETGAVSAAIKSATTILLLTWLVYPIGYLFPVIFEAGNEGAEAARQVAYTFADITAKALFGLMILNIAKARSGDSH
HRS-ES2-bin-229	1383769	205_1	no	d__Bacteria;p__Actinobacteriota;c__Actinobacteria;o__Nanopelagicales;f__Nanopelagicaceae;g__Planktophila;s__	HRS-ES2-C1113-cds480|HRS-ES2-C1113	256	OUTSIDE-INSIDE	TM3=RYDTE	TM7=DILAK	residue93,L,green-light absorbing	Type-1 rhodopsin	CLASS=probable mixed matches to multiple classes: RYDTE;D...K;H+ pump;PR,XR,ActR; bacteria,archaea|RYDTE;D...K;?;NR; Fungi | RYDTD;D...K;H+ pump;BR,AR; bacteria,archaea|RYDSY;D...K;Sensor;Sensory rhodopsin I,II ; bacteria,archaea|RYFSE;D...K;Inward H+ pump; Schizorhodopsin SzR ; bacteria,archaea|RYDTG;D...K;H+ pump;DTG rhodopsin; bacteria,archaea|RYDTS;D...K;H+ pump;DTS rhodopsin; bacteria,archae…	METYAVLKDFELNQLVYNALSFGTAVMLGAFVYFLTQIKSVSKQYQSGVAVSAVVVGIAGYHYYRMWSAWAAGTVNEGYRYADWLITVPLLVIELLIVLGVTADRRKKLMTTLVPATVLMIGLGYPGETSSSDSTKWTFWVLSMLPFIFILMTLSKELKAAGSRETGAVSAAIKSATTILLLTWLVYPIGYLFPVIFEAGNEGAEAARQVAYTFADITAKALFGLMILNIAKARSGDSH
HRS-ES1-bin-238	1383099	178_0	yes	d__Bacteria;p__Actinobacteriota;c__Actinobacteria;o__Nanopelagicales;f__Nanopelagicaceae;g__Planktophila;s__	HRS-ES1-C12335-cds313|HRS-ES1-C12335	256	OUTSIDE-INSIDE	TM3=RYDTE	TM7=DVLAK	residue93,L,green-light absorbing	Type-1 rhodopsin	CLASS=probable mixed matches to multiple classes: RYDTE;D...K;H+ pump;PR,XR,ActR; bacteria,archaea|RYDTE;D...K;?;NR; Fungi | RYDTD;D...K;H+ pump;BR,AR; bacteria,archaea|RYDSY;D...K;Sensor;Sensory rhodopsin I,II ; bacteria,archaea|RYFSE;D...K;Inward H+ pump; Schizorhodopsin SzR ; bacteria,archaea|RYDTG;D...K;H+ pump;DTG rhodopsin; bacteria,archaea|RYDTS;D...K;H+ pump;DTS rhodopsin; bacteria,archae…	METYAVLKDFELNQLVYNALSFGTAVMLGAFVYFLTQIKSVSKQYQSGVAVSAVVVGIAGYHYYRMWSAWAAGTVNEGYRYADWLITVPLLVIELLIVLGVTADRRKKLMTTLVPATVLMIGLGYPGETSSSDSTKWTFWVLSMLPFIFILMTLSKELKAAGSRETGAVSAAIKSATTILLLTWLVYPIGYLFPVIFEAGNEGAEAARQVAYTFADITAKALFGLMILNIAKARSGDSH
HRS-ES1-bin-238	1383099	178_0	yes	d__Bacteria;p__Actinobacteriota;c__Actinobacteria;o__Nanopelagicales;f__Nanopelagicaceae;g__Planktophila;s__	HRS-ES1-C90084-cds1187|HRS-ES1-C90084	263	OUTSIDE-INSIDE	TM3=RYDTE	TM7=DILAK	residue93,L,green-light absorbing	Type-1 rhodopsin	CLASS=probable mixed matches to multiple classes: RYDTE;D...K;H+ pump;PR,XR,ActR; bacteria,archaea|RYDTE;D...K;?;NR; Fungi | RYDTD;D...K;H+ pump;BR,AR; bacteria,archaea|RYDSY;D...K;Sensor;Sensory rhodopsin I,II ; bacteria,archaea|RYFSE;D...K;Inward H+ pump; Schizorhodopsin SzR ; bacteria,archaea|RYDTG;D...K;H+ pump;DTG rhodopsin; bacteria,archaea|RYDTS;D...K;H+ pump;DTS rhodopsin; bacteria,archae…	METYAVLKDFELNQLVYNALSFGTAVMLGAFVYFLTQIKSVSKQYQSGVAVSAVVVGIAGYHYYRMWSAWAAGTVNEGYRYADWLITVPLLVIELLIVLGVTADRRKKLMTTLVPATVLMIGLGYPGETSSSDSTKWTFWVLSMLPFIFILMTLSKELKAAGSRETGAVSAAIKSATTILLLTWLVYPIGYLFPVIFEAGNEGAEAARQVAYTFADITAKALFGLMILNIAKARSGDSH
HRS-ES1-bin-238	1383099	178_0	yes	d__Bacteria;p__Actinobacteriota;c__Actinobacteria;o__Nanopelagicales;f__Nanopelagicaceae;g__Planktophila;s__	HRS-ES1-C21490-cds545|HRS-ES1-C21490	253	OUTSIDE-INSIDE	TM3=RYDTE	TM7=DILAK	residue93,L,green-light absorbing	Type-1 rhodopsin	CLASS=probable mixed matches to multiple classes: RYDTE;D...K;H+ pump;PR,XR,ActR; bacteria,archaea|RYDTE;D...K;?;NR; Fungi | RYDTD;D...K;H+ pump;BR,AR; bacteria,archaea|RYDSY;D...K;Sensor;Sensory rhodopsin I,II ; bacteria,archaea|RYFSE;D...K;Inward H+ pump; Schizorhodopsin SzR ; bacteria,archaea|RYDTG;D...K;H+ pump;DTG rhodopsin; bacteria,archaea|RYDTS;D...K;H+ pump;DTS rhodopsin; bacteria,archae…	METYAVLKDFELNQLVYNALSFGTAVMLGAFVYFLTQIKSVSKQYQSGVAVSAVVVGIAGYHYYRMWSAWAAGTVNEGYRYADWLITVPLLVIELLIVLGVTADRRKKLMTTLVPATVLMIGLGYPGETSSSDSTKWTFWVLSMLPFIFILMTLSKELKAAGSRETGAVSAAIKSATTILLLTWLVYPIGYLFPVIFEAGNEGAEAARQVAYTFADITAKALFGLMILNIAKARSGDSH
HRS-ES4-bin-41	1381700	122_1	no	d__Bacteria;p__Bacteroidota;c__Bacteroidia;o__Cytophagales;f__Spirosomaceae;g__UBA6715;s__	HRS-ES4-C22296-cds965|HRS-ES4-C22296	240	OUTSIDE-INSIDE	TM3=RYDTE	TM7=DAVNK	residue93,L,green-light absorbing	Type-1 rhodopsin	CLASS=probable mixed matches to multiple classes: RYDTE;D...K;H+ pump;PR,XR,ActR; bacteria,archaea|RYDTE;D...K;?;NR; Fungi | RYDTD;D...K;H+ pump;BR,AR; bacteria,archaea|RYDSY;D...K;Sensor;Sensory rhodopsin I,II ; bacteria,archaea|RYFSE;D...K;Inward H+ pump; Schizorhodopsin SzR ; bacteria,archaea|RYDTG;D...K;H+ pump;DTG rhodopsin; bacteria,archaea|RYDTS;D...K;H+ pump;DTS rhodopsin; bacteria,archae…	METYAVLKDFELNQLVYNALSFGTAVMLGAFVYFLTQIKSVSKQYQSGVAVSAVVVGIAGYHYYRMWSAWAAGTVNEGYRYADWLITVPLLVIELLIVLGVTADRRKKLMTTLVPATVLMIGLGYPGETSSSDSTKWTFWVLSMLPFIFILMTLSKELKAAGSRETGAVSAAIKSATTILLLTWLVYPIGYLFPVIFEAGNEGAEAARQVAYTFADITAKALFGLMILNIAKARSGDSH
HRS-ES1-bin-158	1380397	205_1	no	d__Bacteria;p__Actinobacteriota;c__Actinobacteria;o__Nanopelagicales;f__Nanopelagicaceae;g__Planktophila;s__	HRS-ES1-C2602-cds762|HRS-ES1-C2602	253	INSIDE-OUTSIDE	TM3=RWESL	TM7=SLLAK	residue93,L,green-light absorbing	Heliorhodopsin	CLASS=perfect match to class; RWES.;S...K;PDE;HeR; monoderms	METYAVLKDFELNQLVYNALSFGTAVMLGAFVYFLTQIKSVSKQYQSGVAVSAVVVGIAGYHYYRMWSAWAAGTVNEGYRYADWLITVPLLVIELLIVLGVTADRRKKLMTTLVPATVLMIGLGYPGETSSSDSTKWTFWVLSMLPFIFILMTLSKELKAAGSRETGAVSAAIKSATTILLLTWLVYPIGYLFPVIFEAGNEGAEAARQVAYTFADITAKALFGLMILNIAKARSGDSH
HRS-ES1-bin-158	1380397	205_1	no	d__Bacteria;p__Actinobacteriota;c__Actinobacteria;o__Nanopelagicales;f__Nanopelagicaceae;g__Planktophila;s__	HRS-ES1-C1067-cds582|HRS-ES1-C1067	256	OUTSIDE-INSIDE	TM3=RYDTE	TM7=DILAK	residue93,L,green-light absorbing	Type-1 rhodopsin	CLASS=probable mixed matches to multiple classes: RYDTE;D...K;H+ pump;PR,XR,ActR; bacteria,archaea|RYDTE;D...K;?;NR; Fungi | RYDTD;D...K;H+ pump;BR,AR; bacteria,archaea|RYDSY;D...K;Sensor;Sensory rhodopsin I,II ; bacteria,archaea|RYFSE;D...K;Inward H+ pump; Schizorhodopsin SzR ; bacteria,archaea|RYDTG;D...K;H+ pump;DTG rhodopsin; bacteria,archaea|RYDTS;D...K;H+ pump;DTS rhodopsin; bacteria,archae…	METYAVLKDFELNQLVYNALSFGTAVMLGAFVYFLTQIKSVSKQYQSGVAVSAVVVGIAGYHYYRMWSAWAAGTVNEGYRYADWLITVPLLVIELLIVLGVTADRRKKLMTTLVPATVLMIGLGYPGETSSSDSTKWTFWVLSMLPFIFILMTLSKELKAAGSRETGAVSAAIKSATTILLLTWLVYPIGYLFPVIFEAGNEGAEAARQVAYTFADITAKALFGLMILNIAKARSGDSH
HRS-ES11-bin-147	1379936	21_1	no	d__Bacteria;p__Bacteroidota;c__Bacteroidia;o__Cytophagales;f__Cyclobacteriaceae;g__Algoriphagus;s__	HRS-ES11-C11203-cds406|HRS-ES11-C11203	244	OUTSIDE-INSIDE	TM3=RYDTE	TM7=DAINK	residue93,L,green-light absorbing	Type-1 rhodopsin	CLASS=probable mixed matches to multiple classes: RYDTE;D...K;H+ pump;PR,XR,ActR; bacteria,archaea|RYDTE;D...K;?;NR; Fungi | RYDTD;D...K;H+ pump;BR,AR; bacteria,archaea|RYDSY;D...K;Sensor;Sensory rhodopsin I,II ; bacteria,archaea|RYFSE;D...K;Inward H+ pump; Schizorhodopsin SzR ; bacteria,archaea|RYDTG;D...K;H+ pump;DTG rhodopsin; bacteria,archaea|RYDTS;D...K;H+ pump;DTS rhodopsin; bacteria,archae…	MDSVLQLDYSQFQTVYNVLSFALASMLAATVFFLVVQGRVLPRYRQALVVSAMVTLIAGYHYFRIFNSFTEAYAAQGDGTPATAMNAMTYVLVNGDGFNEGYRYVDWLLTVPLLLFEAVAVLALAPAVRKGLMLKLIPASALMIILGYPGELATETASKAIWGALSTIPFIFILYVLFVELSRAAKTQPEQVGKDLNGLRWLLLATWGVYPISYMFPMFGFEGADAFVWRQVGYSIADILAKCLFGLLIYKIAREKSFADDASFAEQEIKAAPSSGA
HRS-HS6-bin-45	1376240	139_6	yes	d__Bacteria;p__Actinobacteriota;c__Acidimicrobiia;o__Microtrichales;f__Ilumatobacteraceae;g__;s__	HRS-HS6-C26648-cds1076|HRS-HS6-C26648	239	OUTSIDE-INSIDE	TM3=RYDTE	TM7=DITAK	residue93,L,green-light absorbing	Type-1 rhodopsin	CLASS=probable mixed matches to multiple classes: RYDTE;D...K;H+ pump;PR,XR,ActR; bacteria,archaea|RYDTE;D...K;?;NR; Fungi | RYDTD;D...K;H+ pump;BR,AR; bacteria,archaea|RYDSY;D...K;Sensor;Sensory rhodopsin I,II ; bacteria,archaea|RYFSE;D...K;Inward H+ pump; Schizorhodopsin SzR ; bacteria,archaea|RYDTG;D...K;H+ pump;DTG rhodopsin; bacteria,archaea|RYDTS;D...K;H+ pump;DTS rhodopsin; bacteria,archae…	MIPEQLTQGQFDTVYNFLSLTIAAQLFTTIFLFSSRSRVLPRYRQALVISATVTGIAAYHYFRIFDSFRHAFTTDAAGGRGIYTQAAGESFNEGYRYVDWLLTVPLLLTELVVVLALAKKLQASLLARLIPASALMIALGYPGEISGDNMTRNVWGLLSTIPFLYILYVLFVELTKSLDRQPESVRKTVSNLRILLFATWGVYPIAYLLPIYFGDTGADAWVGKQIGYSLADILAKCLYGLLIYKIARLKSYADDAAFAAEEGHHEHERAAA
HRS-ES8-bin-44	1370635	89_3	yes	d__Bacteria;p__Bacteroidota;c__Bacteroidia;o__Flavobacteriales;f__Flavobacteriaceae;g__Flavobacterium;s__	HRS-ES8-C4806-cds493|HRS-ES8-C4806	241	OUTSIDE-INSIDE	TM3=RYDTE	TM7=DAINK	residue93,L,green-light absorbing	Type-1 rhodopsin	CLASS=probable mixed matches to multiple classes: RYDTE;D...K;H+ pump;PR,XR,ActR; bacteria,archaea|RYDTE;D...K;?;NR; Fungi | RYDTD;D...K;H+ pump;BR,AR; bacteria,archaea|RYDSY;D...K;Sensor;Sensory rhodopsin I,II ; bacteria,archaea|RYFSE;D...K;Inward H+ pump; Schizorhodopsin SzR ; bacteria,archaea|RYDTG;D...K;H+ pump;DTG rhodopsin; bacteria,archaea|RYDTS;D...K;H+ pump;DTS rhodopsin; bacteria,archae…	MIPEQLTQGQFDTVYNFLSLTIAAQLFTTIFLFSSRSRVLPRDRQALVISATVTGIAAYHYFRIFDSFRHAFTTDAAGGRGIYTQAAGESFNEGYRYVDWLLTVPLLLTELVVVLALAKKLQASLLARLIPASALMIALGYPGEISGDNMTRNVWGLLSTIPFLYILYVLFVELTKSLDRQPESVRKTVSNLRILLFATWGVYPIAYLLPIYFGDTGADAWVGKQIGYSLADILAKCLYGLLIYKIARLKSYADDAAFAAEEGHHEHERAAA
HRS-ES2-bin-278	1369689	173_1	no	d__Bacteria;p__Actinobacteriota;c__Actinobacteria;o__Nanopelagicales;f__Nanopelagicaceae;g__;s__	HRS-ES2-C6746-cds256|HRS-ES2-C6746	253	INSIDE-OUTSIDE	TM3=RWESL	TM7=SLVAK	residue93,L,green-light absorbing	Heliorhodopsin	CLASS=perfect match to class; RWES.;S...K;PDE;HeR; monoderms	MIPEQLTQGQFDTVYNFLSLTIAAQLFTTIFLFSSRSRVLPRYRQALVISATVTGIAAYHYFRIFDSFRHAFTTDAAGGRGIYTQAAGESFNEGYRYVDWLLTVPLLLTELVVVLALAKKLQASLLARLIPASALMIALGYPGEISGDNMTRNVWGLLSTIPFLYILYVLFVELTKSLDRQPESVRKTVSNLRILLFATWGVYPIAYLLPIYFGDTGADAWVGKQIGYSLADILAKCLYGLLIYKIARLKSYADDAAFAAEEGHHEHERAAA
HRS-ES1-bin-279	1368401	196_1	yes	d__Bacteria;p__Actinobacteriota;c__Actinobacteria;o__Nanopelagicales;f__Nanopelagicaceae;g__Planktophila;s__	HRS-ES1-C1928-cds461|HRS-ES1-C1928	253	INSIDE-OUTSIDE	TM3=RWESL	TM7=SLIAK	residue93,L,green-light absorbing	Heliorhodopsin	CLASS=perfect match to class; RWES.;S...K;PDE;HeR; monoderms	MIPEQLTQGQFDTVYNFLSLTIAAQLFTTIFLFSSRSRVLPRYRQALVISATVTGIAAYHYFRIFDSFRHAFTTDAAGGRGIYTQAAGESFNEGYRYVDWLLTVPLLLTELVVVLALAKKLQASLLARLIPASALMIALGYPGEISGDNMTRNVWGLLSTIPFLYILYVLFVELTKSLDRQPESVRKTVSNLRILLFATWGVYPIAYLLPIYFGDTGADAWVGKQIGYSLADILAKCLYGLLIYKIARLKSYADDAAFAAEEGHHEKERAAA
HRS-ES1-bin-279	1368401	196_1	yes	d__Bacteria;p__Actinobacteriota;c__Actinobacteria;o__Nanopelagicales;f__Nanopelagicaceae;g__Planktophila;s__	HRS-ES1-C767-cds216|HRS-ES1-C767	254	OUTSIDE-INSIDE	TM3=RYATI	TM7=DLLSK	residue93,L,green-light absorbing	Type-1 rhodopsin	CLASS=26 match to tm7 but not to tm3; tm7: RYDTD;D...K;H+ pump;BR,AR; bacteria,archaea|RYDSY;D...K;Sensor;Sensory rhodopsin I,II ; bacteria,archaea|RYFSE;D...K;Inward H+ pump; Schizorhodopsin SzR ; bacteria,archaea|RYDTG;D...K;H+ pump;DTG rhodopsin; bacteria,archaea|RYDTS;D...K;H+ pump;DTS rhodopsin; bacteria,archaea|RYTSD;D...K;Cl- pump; HR ; bacteria,archaea|RYDTE;D...K;H+ pump;PR,XR,ActR; bact…	MDNLLSDVLSNVQFSAVYNMLSLGIASMLFTSIFLWVARDRVLPKYRMAVMVSATVTSIAAYHYFRMFDSFSAAYGGVHEGAIPADVQAFAHYNVGYRYIDWFLTVPLLLVELVAVLGLAKAVSSSLLKRLVPAAALMIALGYPGDAKLDLLPIAAGGWGGEAAVWGLLSTIPFLYIMYVLWFEMKKSLDSQSARVRSLFQTLRVLLLATWGVYPITFILSMNSGAIPTADEVVAREVGYTIADILAKCLFGLIIFAIARIKSAEESKEHAASEGH
HRS-ES1-bin-279	1368401	196_1	yes	d__Bacteria;p__Actinobacteriota;c__Actinobacteria;o__Nanopelagicales;f__Nanopelagicaceae;g__Planktophila;s__	HRS-ES1-C1902-cds414|HRS-ES1-C1902	253	OUTSIDE-INSIDE	TM3=RYDTE	TM7=DILAK	residue93,L,green-light absorbing	Type-1 rhodopsin	CLASS=probable mixed matches to multiple classes: RYDTE;D...K;H+ pump;PR,XR,ActR; bacteria,archaea|RYDTE;D...K;?;NR; Fungi | RYDTD;D...K;H+ pump;BR,AR; bacteria,archaea|RYDSY;D...K;Sensor;Sensory rhodopsin I,II ; bacteria,archaea|RYFSE;D...K;Inward H+ pump; Schizorhodopsin SzR ; bacteria,archaea|RYDTG;D...K;H+ pump;DTG rhodopsin; bacteria,archaea|RYDTS;D...K;H+ pump;DTS rhodopsin; bacteria,archae…	MLKLDSNQWNLVYNVFSFGLVSMLACTVYTLVSQQRVLAKYRNALVMSSMVTFIAGYHYMRIFNSFNESSTDMSVNISGAQGSFNEAYRYVDWLLTVPLLLVEVVAVLALAKATSRSLIMRLVPASAAMIALGYPGEISSDQNTQILYGVLSTIPFLYILYVLFVELGKSLDNQPAGVAETVGRLRLLLIATWGVYPVSYILGMGDGMASAGQFVGVQVGYTIADILAKCVFGLTILKIARMKSAAEGMKEDH
HRS-HS3-bin-109	1363223	179_2	yes	d__Bacteria;p__Actinobacteriota;c__Actinobacteria;o__Nanopelagicales;f__Nanopelagicaceae;g__UBA3012;s__	HRS-HS3-C13174-cds874|HRS-HS3-C13174	252	OUTSIDE-INSIDE	TM3=RYDTE	TM7=DILAK	residue93,L,green-light absorbing	Type-1 rhodopsin	CLASS=probable mixed matches to multiple classes: RYDTE;D...K;H+ pump;PR,XR,ActR; bacteria,archaea|RYDTE;D...K;?;NR; Fungi | RYDTD;D...K;H+ pump;BR,AR; bacteria,archaea|RYDSY;D...K;Sensor;Sensory rhodopsin I,II ; bacteria,archaea|RYFSE;D...K;Inward H+ pump; Schizorhodopsin SzR ; bacteria,archaea|RYDTG;D...K;H+ pump;DTG rhodopsin; bacteria,archaea|RYDTS;D...K;H+ pump;DTS rhodopsin; bacteria,archae…	MLKLDSNQWNLVYNVFSFGLVSMLACTVYTLVSQQRVLAKYRNALVMSSMVTFIAGYHYMRIFNSFNESSTDMSVNISGAQGSFNEAYRYVDWLLTVPLLLVEVVAVLALAKATSRSLIMRLVPASAAMIALGYPGEISSDQNTQILYGVLSTIPFLYILYVLFVELGKSLDNQPAGVAETVGRLRLLLIATWGVYPVSYILGMGDGMASAGQFVGVQVGYTIADILAKCVFGLTILKIARMKSAAEGMKEDH
HRS-ES2-bin-440	1357043	52_1	no	d__Bacteria;p__Bacteroidota;c__Bacteroidia;o__Chitinophagales;f__Chitinophagaceae;g__UBA8137;s__	HRS-ES2-C101095-cds1180|HRS-ES2-C101095	239	OUTSIDE-INSIDE	TM3=RYDTE	TM7=DAINK	residue93,L,green-light absorbing	Type-1 rhodopsin	CLASS=probable mixed matches to multiple classes: RYDTE;D...K;H+ pump;PR,XR,ActR; bacteria,archaea|RYDTE;D...K;?;NR; Fungi | RYDTD;D...K;H+ pump;BR,AR; bacteria,archaea|RYDSY;D...K;Sensor;Sensory rhodopsin I,II ; bacteria,archaea|RYFSE;D...K;Inward H+ pump; Schizorhodopsin SzR ; bacteria,archaea|RYDTG;D...K;H+ pump;DTG rhodopsin; bacteria,archaea|RYDTS;D...K;H+ pump;DTS rhodopsin; bacteria,archae…	MLKLDSNQWNLVYNIFSFGLVSMLACTIYTLVSQQRVLPKYRNALVMSSMVTFIAGYHYMRIFNSFNESSADMTVNVSGAQGSFNEAYRYVDWLLTVPLLLVEVIAVLALAKEVSSSLIMRLVPASAAMIALGYPGEISADKNTAILYGVLSTIPFLYILYVLFVELGKSLERQPAGVAETVGRLRLLLIATWGVYPVSYILGMNPATDMTVAGQQFVGVQVGYTIADILAKCVFGLTILKIARMKSIAEGMKEDH
HRS-ES1-bin-4	1355521	206_1	no	d__Bacteria;p__Actinobacteriota;c__Actinobacteria;o__Nanopelagicales;f__Nanopelagicaceae;g__Planktophila;s__	HRS-ES1-C4042-cds65|HRS-ES1-C4042	253	INSIDE-OUTSIDE	TM3=RWESL	TM7=SLIAK	residue93,L,green-light absorbing	Heliorhodopsin	CLASS=perfect match to class; RWES.;S...K;PDE;HeR; monoderms	MLKLDSNQWNLVYNIFSFGLVSMLACTIYTLVSQQRVLPKYRNALVMSSMVTFIAGYHYMRIFNSFNESSADMTVNVSGAQGSFNEAYRYVDWLLTVPLLLVEVIAVLALAKEVSSSLIMRLVPASAAMIALGYPGEISADKNTAILYGVLSTIPFLYILYVLFVELGKSLERQPAGVAETVGRLRLLLIATWGVYPVSYILGMNPATDMTVAGQQFVGVQVGYTIADILAKCVFGLTILKIARMKSIAEGMKEDH
HRS-ES1-bin-4	1355521	206_1	no	d__Bacteria;p__Actinobacteriota;c__Actinobacteria;o__Nanopelagicales;f__Nanopelagicaceae;g__Planktophila;s__	HRS-ES1-C25389-cds811|HRS-ES1-C25389	256	OUTSIDE-INSIDE	TM3=RYDTE	TM7=DVLAK	residue93,L,green-light absorbing	Type-1 rhodopsin	CLASS=probable mixed matches to multiple classes: RYDTE;D...K;H+ pump;PR,XR,ActR; bacteria,archaea|RYDTE;D...K;?;NR; Fungi | RYDTD;D...K;H+ pump;BR,AR; bacteria,archaea|RYDSY;D...K;Sensor;Sensory rhodopsin I,II ; bacteria,archaea|RYFSE;D...K;Inward H+ pump; Schizorhodopsin SzR ; bacteria,archaea|RYDTG;D...K;H+ pump;DTG rhodopsin; bacteria,archaea|RYDTS;D...K;H+ pump;DTS rhodopsin; bacteria,archae…	MLKLDSNQWNLVYNIFSFGLVSMLACTIYTLVSQQRVLPKYRNALVMSSMVTFIAGYHYMRIFNSFNESSADMTVNVSGAQGSFNEAYRYVDWLLTVPLLLVEVIAVLALAKEVSSSLIMRLVPASAAMIALGYPGEISADKNTAILYGVLSTIPFLYILYVLFVELGKSLERQPAGVAETVGRLRLLLIATWGVYPVSYILGMNPATDMTVAGQQFVGVQVGYTIADILAKCVFGLTILKIARMKSIAEGMKEDH
HRS-ES1-bin-97	1349358	137_0	yes	d__Bacteria;p__Actinobacteriota;c__Acidimicrobiia;o__Microtrichales;f__Ilumatobacteraceae;g__Casp-actino8;s__	HRS-ES1-C75921-cds1089|HRS-ES1-C75921	254	INSIDE-OUTSIDE	TM3=RWESL	TM7=SLAAK	residue93,L,green-light absorbing	Heliorhodopsin	CLASS=perfect match to class; RWES.;S...K;PDE;HeR; monoderms	MLKLDSNQWNLVYNIFSFGLVSMLACTIYTLVSQQRVLPKYRNALVMSSMVTFIAGYHYMRIFNSFNESSADMTVNVSGAQGSFNEAYRYVDWLLTVPLLLVEVIAVLALAKEVSSSLIMRLVPASAAMIALGYPGEISADKNTAILYGVLSTIPFLYILYVLFVELGKSLERQPAGVAETVGRLRLLLIATWGVYPVSYILGMNPATDMTVAGQQFVGVQVGYTIADILAKCVFGLTILKIARMKSIAEGMKEDH
HRSG-E9-bin-4	1337231	33_4	yes	d__Bacteria;p__Bacteroidota;c__Bacteroidia;o__Flavobacteriales;f__Crocinitomicaceae;g__UBA952;s__	HRSG-E9-C4429-cds441|HRSG-E9-C4429	238	OUTSIDE-INSIDE	TM3=RYDTE	TM7=DAINK	residue93,L,green-light absorbing	Type-1 rhodopsin	CLASS=probable mixed matches to multiple classes: RYDTE;D...K;H+ pump;PR,XR,ActR; bacteria,archaea|RYDTE;D...K;?;NR; Fungi | RYDTD;D...K;H+ pump;BR,AR; bacteria,archaea|RYDSY;D...K;Sensor;Sensory rhodopsin I,II ; bacteria,archaea|RYFSE;D...K;Inward H+ pump; Schizorhodopsin SzR ; bacteria,archaea|RYDTG;D...K;H+ pump;DTG rhodopsin; bacteria,archaea|RYDTS;D...K;H+ pump;DTS rhodopsin; bacteria,archae…	MLKLDSNQWNLVYNIFSFGLVSMLACTIYTLVSQQRVLPKYRNALVMSSMVTFIAGYHYMRIFNSFNESSADMTVNVSGAQGSFNEAYRYVDWLLTVPLLLVEVIAVLALAKEVSSSLIMRLVPASAAMIALGYPGEISADKNTAILYGVLSTIPFLYILYVLFVELGKSLERQPAGVAETVGRLRLLLIATWGVYPVSYILGMNPATDMTVAGQQFVGVQVGYTIADILAKCVFGLTILKIARMKSIAEGMKEDH
HRSG-H3-bin-47	1332557	125_2	yes	d__Bacteria;p__Bacteroidota;c__Bacteroidia;o__Cytophagales;f__Spirosomaceae;g__UBA6715;s__	HRSG-H3-C27336-cds675|HRSG-H3-C27336	240	OUTSIDE-INSIDE	TM3=RYDTE	TM7=DAVNK	residue93,L,green-light absorbing	Type-1 rhodopsin	CLASS=probable mixed matches to multiple classes: RYDTE;D...K;H+ pump;PR,XR,ActR; bacteria,archaea|RYDTE;D...K;?;NR; Fungi | RYDTD;D...K;H+ pump;BR,AR; bacteria,archaea|RYDSY;D...K;Sensor;Sensory rhodopsin I,II ; bacteria,archaea|RYFSE;D...K;Inward H+ pump; Schizorhodopsin SzR ; bacteria,archaea|RYDTG;D...K;H+ pump;DTG rhodopsin; bacteria,archaea|RYDTS;D...K;H+ pump;DTS rhodopsin; bacteria,archae…	MLKLDSNQWNLVYNIFSFGLVSMLACTIYTLVSQQRVLPKYRNALVMSSMVTFIAGYHYMRIFNSFNESSADMTVNVSGAQGSFNEAYRYVDWLLTVPLLLVEVIAVLALAKEVSSSLIMRLVPASAAMIALGYPGEISADKNTAILYGVLSTIPFLYILYVLFVELGKSLERQPAGVAETVGRLRLLLIATWGVYPVSYILGMNPATDMTVAGQQFVGVQVGYTIADILAKCVFGLTILKIARMKSIAEGMKEDH
HRS-EL5-bin-9	1331591	407_1	no	d__Bacteria;p__Proteobacteria;c__Gammaproteobacteria;o__Burkholderiales;f__Methylophilaceae;g__Methylotenera;s__	HRS-EL5-C2418-cds1098|HRS-EL5-C2418	263	OUTSIDE-INSIDE	TM3=RYDTE	TM7=DVLNK	residue93,L,green-light absorbing	Type-1 rhodopsin	CLASS=probable mixed matches to multiple classes: RYDTE;D...K;H+ pump;PR,XR,ActR; bacteria,archaea|RYDTE;D...K;?;NR; Fungi | RYDTD;D...K;H+ pump;BR,AR; bacteria,archaea|RYDSY;D...K;Sensor;Sensory rhodopsin I,II ; bacteria,archaea|RYFSE;D...K;Inward H+ pump; Schizorhodopsin SzR ; bacteria,archaea|RYDTG;D...K;H+ pump;DTG rhodopsin; bacteria,archaea|RYDTS;D...K;H+ pump;DTS rhodopsin; bacteria,archae…	MLKLDSNQWNLVYNIFSFGLVSMLACTIYTLVSQQRVLPKYRNALVMSSMVTFIAGYHYMRIFNSFNESSADMTVNVSGAQGSFNEAYRYVDWLLTVPLLLVEVIAVLALAKEVSSSLIMRLVPASAAMIALGYPGEISADKNTAILYGVLSTIPFLYILYVLFVELGKSLERQPAGVAETVGRLRLLLIATWGVYPVSYILGMNPATDMTVAGQQFVGVQVGYTIADILAKCVFGLTILKIARMKSIAEGMKEDH
HRS-EL4-bin-11	1331293	407_1	no	d__Bacteria;p__Proteobacteria;c__Gammaproteobacteria;o__Burkholderiales;f__Methylophilaceae;g__Methylotenera;s__	HRS-EL4-C238-cds492|HRS-EL4-C238	263	OUTSIDE-INSIDE	TM3=RYDTE	TM7=DVLNK	residue93,L,green-light absorbing	Type-1 rhodopsin	CLASS=probable mixed matches to multiple classes: RYDTE;D...K;H+ pump;PR,XR,ActR; bacteria,archaea|RYDTE;D...K;?;NR; Fungi | RYDTD;D...K;H+ pump;BR,AR; bacteria,archaea|RYDSY;D...K;Sensor;Sensory rhodopsin I,II ; bacteria,archaea|RYFSE;D...K;Inward H+ pump; Schizorhodopsin SzR ; bacteria,archaea|RYDTG;D...K;H+ pump;DTG rhodopsin; bacteria,archaea|RYDTS;D...K;H+ pump;DTS rhodopsin; bacteria,archae…	MDFWQHNIVYNMLSLGIASMLFTSIFLWFARDRVLPKYRMAVMVSASVTSIAAYHYFRMFDSFNEAYKVGGTVEEGFTGYNVGYRYVDWFLTVPLLLVELVAVMGLASAIQSSLLKRLVPAAAAMILLGYPGDMHTQLFGLSNSMWGLLSTIPFLYIMYVLFIEIGKSLSAQSAKVQGLLKGARLLLLATWGVYPITFILAMNEVGAPSFESVVSREVGYTIADILAKCAFGLIIFTIARVKSAEESKEFASAEFKN
HRS-ES2-bin-416	1331167	206_1	no	d__Bacteria;p__Actinobacteriota;c__Actinobacteria;o__Nanopelagicales;f__Nanopelagicaceae;g__Planktophila;s__	HRS-ES2-C2292-cds25|HRS-ES2-C2292	253	INSIDE-OUTSIDE	TM3=RWESL	TM7=SLIAK	residue93,L,green-light absorbing	Heliorhodopsin	CLASS=perfect match to class; RWES.;S...K;PDE;HeR; monoderms	MDFWQHNIVYNMLSLGIASMLFTSIFLWFARDRVLPKYRMAVMVSASVTSIAAYHYFRMFDSFNEAYKVGGTVEEGFTGYNVGYRYVDWFLTVPLLLVELVAVMGLASAIQSSLLKRLVPAAAAMILLGYPGDMHTQLFGLSNSMWGLLSTIPFLYIMYVLFIEIGKSLSAQSAKVQGLLKGARLLLLATWGVYPITFILAMNEVGAPSFESVVSREVGYTIADILAKCAFGLIIFTIARVKSAEESKEFASAEFKN
HRS-ES2-bin-416	1331167	206_1	no	d__Bacteria;p__Actinobacteriota;c__Actinobacteria;o__Nanopelagicales;f__Nanopelagicaceae;g__Planktophila;s__	HRS-ES2-C66215-cds1218|HRS-ES2-C66215	256	OUTSIDE-INSIDE	TM3=RYDTE	TM7=DVLAK	residue93,L,green-light absorbing	Type-1 rhodopsin	CLASS=probable mixed matches to multiple classes: RYDTE;D...K;H+ pump;PR,XR,ActR; bacteria,archaea|RYDTE;D...K;?;NR; Fungi | RYDTD;D...K;H+ pump;BR,AR; bacteria,archaea|RYDSY;D...K;Sensor;Sensory rhodopsin I,II ; bacteria,archaea|RYFSE;D...K;Inward H+ pump; Schizorhodopsin SzR ; bacteria,archaea|RYDTG;D...K;H+ pump;DTG rhodopsin; bacteria,archaea|RYDTS;D...K;H+ pump;DTS rhodopsin; bacteria,archae…	MDFWQHNIVYNMLSLGIASMLFTSIFLWFARDRVLPKYRMAVMVSASVTSIAAYHYFRMFDSFNEAYKVGGTVEEGFTGYNVGYRYVDWFLTVPLLLVELVAVMGLASAIQSSLLKRLVPAAAAMILLGYPGDMHTQLFGLSNSMWGLLSTIPFLYIMYVLFIEIGKSLSAQSAKVQGLLKGARLLLLATWGVYPITFILAMNEVGAPSFESVVSREVGYTIADILAKCAFGLIIFTIARVKSAEESKEFASAEFKN
HRSG-E10-bin-4	1330549	110_1	yes	d__Bacteria;p__Bacteroidota;c__Bacteroidia;o__Flavobacteriales;f__UA16;g__;s__	HRSG-E10-C3970-cds278|HRSG-E10-C3970	238	OUTSIDE-INSIDE	TM3=RYDTE	TM7=DAINK	residue93,L,green-light absorbing	Type-1 rhodopsin	CLASS=probable mixed matches to multiple classes: RYDTE;D...K;H+ pump;PR,XR,ActR; bacteria,archaea|RYDTE;D...K;?;NR; Fungi | RYDTD;D...K;H+ pump;BR,AR; bacteria,archaea|RYDSY;D...K;Sensor;Sensory rhodopsin I,II ; bacteria,archaea|RYFSE;D...K;Inward H+ pump; Schizorhodopsin SzR ; bacteria,archaea|RYDTG;D...K;H+ pump;DTG rhodopsin; bacteria,archaea|RYDTS;D...K;H+ pump;DTS rhodopsin; bacteria,archae…	MNEPKGSGDMSVTLDQNQWNLVYNIFSFGLISMLACTVYTLVSQSRVLPKYRNALVMSSMVTFIAGYHYFRIFNSFGEASDGGLSVNVSGEPGSFNEAYRYVDWLLTVPLLLVEVIAVLALAKEVSRSLIMRLVPASAAMIALGYPGEIATDTTTAAIYGVLSTIPFLYILYVLFVELTKSLDRQPDGVADTVKRLRLLLIATWGVYPISYILGMTGDPTANSFVGVQVGYTLADILAKCVFGLTILKIARMKSHAEGMAADH
HRS-ES2-bin-206	1328954	161_1	no	d__Bacteria;p__Actinobacteriota;c__Actinobacteria;o__Nanopelagicales;f__Nanopelagicaceae;g__AAA044-D11;s__	HRS-ES2-C12421-cds998|HRS-ES2-C12421	253	INSIDE-OUTSIDE	TM3=RWESL	TM7=SLVAK	residue93,L,green-light absorbing	Heliorhodopsin	CLASS=perfect match to class; RWES.;S...K;PDE;HeR; monoderms	MQLDSNQWNLVYNVFSFGLISMLACTIYTLVSQQRVLAKYRNALVMSSMVTFIAGYHYLRIFDSFGHSSENMMVNVSGAQGSFNEAYRYVDWLLTVPLLLVEVIAVLALAKEVSRSLITRLVPASAAMIALGYPGEISNDQNTQVLYGVLSTLPFLYILYVLFVELGKSLERQPEGVAATVGRLRLLLIATWGVYPIAYIFNIVGDASASSFVAVQVGYTIADILAKCVFGLTILKIARMKSMAEGMKDDH
HRS-ES2-bin-206	1328954	161_1	no	d__Bacteria;p__Actinobacteriota;c__Actinobacteria;o__Nanopelagicales;f__Nanopelagicaceae;g__AAA044-D11;s__	HRS-ES2-C367-cds266|HRS-ES2-C367	255	OUTSIDE-INSIDE	TM3=RYDTE	TM7=DVLAK	residue93,L,green-light absorbing	Type-1 rhodopsin	CLASS=probable mixed matches to multiple classes: RYDTE;D...K;H+ pump;PR,XR,ActR; bacteria,archaea|RYDTE;D...K;?;NR; Fungi | RYDTD;D...K;H+ pump;BR,AR; bacteria,archaea|RYDSY;D...K;Sensor;Sensory rhodopsin I,II ; bacteria,archaea|RYFSE;D...K;Inward H+ pump; Schizorhodopsin SzR ; bacteria,archaea|RYDTG;D...K;H+ pump;DTG rhodopsin; bacteria,archaea|RYDTS;D...K;H+ pump;DTS rhodopsin; bacteria,archae…	MVKLDSNQWNLVYNIFSFGLISMLACTVYTLVSQARVLPKYRNALVMSSMVTFIAGYHYWRIFNSFGEASTTMSVNISGDEGSFNEAYRYVDWLLTVPLLLVEVIAVLALAKEVSKSLITRLVPASAAMIALGYPGEISNDQNTQVLYGVLSTLPFLYILYVLFVELGKSLERQPAGVAETVGRLRLLLIATWGVYPVSYILGMGGDATAQQFVGVQVGYTIADILAKCVFGLTILKIARMKSIAEGMKEDH
HRS-ES2-bin-216	1324611	189_1	yes	d__Bacteria;p__Actinobacteriota;c__Actinobacteria;o__Nanopelagicales;f__Nanopelagicaceae;g__;s__	HRS-ES2-C14943-cds993|HRS-ES2-C14943	253	OUTSIDE-INSIDE	TM3=RYDTE	TM7=DVLAK	residue93,L,green-light absorbing	Type-1 rhodopsin	CLASS=probable mixed matches to multiple classes: RYDTE;D...K;H+ pump;PR,XR,ActR; bacteria,archaea|RYDTE;D...K;?;NR; Fungi | RYDTD;D...K;H+ pump;BR,AR; bacteria,archaea|RYDSY;D...K;Sensor;Sensory rhodopsin I,II ; bacteria,archaea|RYFSE;D...K;Inward H+ pump; Schizorhodopsin SzR ; bacteria,archaea|RYDTG;D...K;H+ pump;DTG rhodopsin; bacteria,archaea|RYDTS;D...K;H+ pump;DTS rhodopsin; bacteria,archae…	MVKLDSNQWNLVYNIFSFGLISMLACTVYTLVSQARVLPKYRNALVMSSMVTFIAGYHYWRIFNSFGEASTTMSVNISGDEGSFNEAYRYVDWLLTVPLLLVEVIAVLALAKEVSKSLITRLVPASAAMIALGYPGEISNDQNTQVLYGVLSTLPFLYILYVLFVELGKSLERQPAGVAETVGRLRLLLIATWGVYPVSYILGMGGDATAQQFVGVQVGYTIADILAKCVFGLTILKIARMKSIAEGMKEDH
HRS-ES2-bin-245	1324056	179_2	no	d__Bacteria;p__Actinobacteriota;c__Actinobacteria;o__Nanopelagicales;f__Nanopelagicaceae;g__UBA3012;s__	HRS-ES2-C1734-cds7|HRS-ES2-C1734	252	OUTSIDE-INSIDE	TM3=RYDTE	TM7=DILAK	residue93,Q,blue-light absorbing	Type-1 rhodopsin	CLASS=probable mixed matches to multiple classes: RYDTE;D...K;H+ pump;PR,XR,ActR; bacteria,archaea|RYDTE;D...K;?;NR; Fungi | RYDTD;D...K;H+ pump;BR,AR; bacteria,archaea|RYDSY;D...K;Sensor;Sensory rhodopsin I,II ; bacteria,archaea|RYFSE;D...K;Inward H+ pump; Schizorhodopsin SzR ; bacteria,archaea|RYDTG;D...K;H+ pump;DTG rhodopsin; bacteria,archaea|RYDTS;D...K;H+ pump;DTS rhodopsin; bacteria,archae…	MVKLDSNQWNLVYNIFSFGLISMLACTVYTLVSQARVLPKYRNALVMSSMVTFIAGYHYWRIFNSFGEASTTMSVNISGDEGSFNEAYRYVDWLLTVPLLLVEVIAVLALAKEVSKSLITRLVPASAAMIALGYPGEISNDQNTQVLYGVLSTLPFLYILYVLFVELGKSLERQPAGVAETVGRLRLLLIATWGVYPVSYILGMGGDATAQQFVGVQVGYTIADILAKCVFGLTILKIARMKSIAEGMKEDH
HRS-EL7-bin-23	1319598	407_1	no	d__Bacteria;p__Proteobacteria;c__Gammaproteobacteria;o__Burkholderiales;f__Methylophilaceae;g__Methylotenera;s__	HRS-EL7-C581-cds626|HRS-EL7-C581	263	OUTSIDE-INSIDE	TM3=RYDTE	TM7=DVLNK	residue93,L,green-light absorbing	Type-1 rhodopsin	CLASS=probable mixed matches to multiple classes: RYDTE;D...K;H+ pump;PR,XR,ActR; bacteria,archaea|RYDTE;D...K;?;NR; Fungi | RYDTD;D...K;H+ pump;BR,AR; bacteria,archaea|RYDSY;D...K;Sensor;Sensory rhodopsin I,II ; bacteria,archaea|RYFSE;D...K;Inward H+ pump; Schizorhodopsin SzR ; bacteria,archaea|RYDTG;D...K;H+ pump;DTG rhodopsin; bacteria,archaea|RYDTS;D...K;H+ pump;DTS rhodopsin; bacteria,archae…	MVKLDSNQWNLVYNIFSFGLISMLACTVYTLVSQARVLPKYRNALVMSSMVTFIAGYHYWRIFNSFGEASTTMSVNISGDEGSFNEAYRYVDWLLTVPLLLVEVIAVLALAKEVSKSLITRLVPASAAMIALGYPGEISNDQNTQVLYGVLSTLPFLYILYVLFVELGKSLERQPAGVAETVGRLRLLLIATWGVYPVSYILGMGGDATAQQFVGVQVGYTIADILAKCVFGLTILKIARMKSIAEGMKEDH
HRS-HS13-bin-31	1318311	297_12	yes	d__Bacteria;p__Actinobacteriota;c__Actinobacteria;o__Nanopelagicales;f__S36-B12;g__;s__	HRS-HS13-C36586-cds873|HRS-HS13-C36586	247	INSIDE-OUTSIDE	TM3=RWESL	TM7=SLVAK	residue93,L,green-light absorbing	Heliorhodopsin	CLASS=perfect match to class; RWES.;S...K;PDE;HeR; monoderms	MVKLDSNQWNLVYNIFSFGLISMLACTVYTLVSQARVLPKYRNALVMSSMVTFIAGYHYWRIFNSFGEASTTMSVNISGDEGSFNEAYRYVDWLLTVPLLLVEVIAVLALAKEVSKSLITRLVPASAAMIALGYPGEISNDQNTQVLYGVLSTLPFLYILYVLFVELGKSLERQPAGVAETVGRLRLLLIATWGVYPVSYILGMGGDATAQQFVGVQVGYTIADILAKCVFGLTILKIARMKSIAEGMKEDH
HRS-HS13-bin-1	1316567	206_9	yes	d__Bacteria;p__Actinobacteriota;c__Actinobacteria;o__Nanopelagicales;f__Nanopelagicaceae;g__Planktophila;s__	HRS-HS13-C5424-cds134|HRS-HS13-C5424	253	INSIDE-OUTSIDE	TM3=RWESL	TM7=SLVAK	residue93,L,green-light absorbing	Heliorhodopsin	CLASS=perfect match to class; RWES.;S...K;PDE;HeR; monoderms	MVKLDSNQWNLVYNIFSFGLISMLACTVYTLVSQARVLPKYRNALVMSSMVTFIAGYHYWRIFNSFGEASTTMSVNISGDEGSFNEAYRYVDWLLTVPLLLVEVIAVLALAKEVSKSLITRLVPASAAMIALGYPGEISNDQNTQVLYGVLSTLPFLYILYVLFVELGKSLERQPAGVAETVGRLRLLLIATWGVYPVSYILGMGGDATAQQFVGVQVGYTIADILAKCVFGLTILKIARMKSIAEGMKEDH
HRS-HS13-bin-1	1316567	206_9	yes	d__Bacteria;p__Actinobacteriota;c__Actinobacteria;o__Nanopelagicales;f__Nanopelagicaceae;g__Planktophila;s__	HRS-HS13-C21527-cds639|HRS-HS13-C21527	256	OUTSIDE-INSIDE	TM3=RYDTE	TM7=DVLAK	residue93,L,green-light absorbing	Type-1 rhodopsin	CLASS=probable mixed matches to multiple classes: RYDTE;D...K;H+ pump;PR,XR,ActR; bacteria,archaea|RYDTE;D...K;?;NR; Fungi | RYDTD;D...K;H+ pump;BR,AR; bacteria,archaea|RYDSY;D...K;Sensor;Sensory rhodopsin I,II ; bacteria,archaea|RYFSE;D...K;Inward H+ pump; Schizorhodopsin SzR ; bacteria,archaea|RYDTG;D...K;H+ pump;DTG rhodopsin; bacteria,archaea|RYDTS;D...K;H+ pump;DTS rhodopsin; bacteria,archae…	MVKLDSNQWNLVYNIFSFGLISMLACTVYTLVSQARVLPKYRNALVMSSMVTFIAGYHYWRIFNSFGEASTTMSVNISGDEGSFNEAYRYVDWLLTVPLLLVEVIAVLALAKEVSKSLITRLVPASAAMIALGYPGEISNDQNTQVLYGVLSTLPFLYILYVLFVELGKSLERQPAGVAETVGRLRLLLIATWGVYPVSYILGMGGDATAQQFVGVQVGYTIADILAKCVFGLTILKIARMKSIAEGMKEDH
HRS-ES3-bin-117	1315345	205_1	no	d__Bacteria;p__Actinobacteriota;c__Actinobacteria;o__Nanopelagicales;f__Nanopelagicaceae;g__Planktophila;s__	HRS-ES3-C582-cds294|HRS-ES3-C582	253	INSIDE-OUTSIDE	TM3=RWESL	TM7=SLLAK	residue93,L,green-light absorbing	Heliorhodopsin	CLASS=perfect match to class; RWES.;S...K;PDE;HeR; monoderms	MLKLDSNQWNLVYNVFSFGLVSMLATTIYTLVSQQRVLAKYRSALVMSSMVTFIAGYHYMRIFNSFNESSADMTVNISGAQGSFNEAYRYVDWLLTVPLLLVEVIAVLALAKAVSRSLIMRLVPASAAMIALGYPGEISSDQNTQILYGVLSTIPFLYILYVLFIELGKSLDNQPDGVAATIGRLRLLLVATWGVYPVSYILGMGDGMASAQQFVGVQVGYTIADILAKCVFGLTIFKIARMKSAAEGMKEDH
HRS-EL7-bin-4	1311856	89_2	yes	d__Bacteria;p__Bacteroidota;c__Bacteroidia;o__Flavobacteriales;f__Flavobacteriaceae;g__Flavobacterium;s__	HRS-EL7-C7536-cds1004|HRS-EL7-C7536	241	OUTSIDE-INSIDE	TM3=RYDTE	TM7=DAINK	residue93,L,green-light absorbing	Type-1 rhodopsin	CLASS=probable mixed matches to multiple classes: RYDTE;D...K;H+ pump;PR,XR,ActR; bacteria,archaea|RYDTE;D...K;?;NR; Fungi | RYDTD;D...K;H+ pump;BR,AR; bacteria,archaea|RYDSY;D...K;Sensor;Sensory rhodopsin I,II ; bacteria,archaea|RYFSE;D...K;Inward H+ pump; Schizorhodopsin SzR ; bacteria,archaea|RYDTG;D...K;H+ pump;DTG rhodopsin; bacteria,archaea|RYDTS;D...K;H+ pump;DTS rhodopsin; bacteria,archae…	MSVTLDSNQWNLVYNIFSFGLISMLACTVYTLVSQARVLPKYRNALVMSSMVTFIAGYHYWRIFNSFGEASDGFMVNVSGDHGSFNEAYRYVDWLLTVPLLLVEVIAVLALAKEVSKSLITRLVPASAAMIALGYPGEISSDQNTQVLYGVLSTIPFIYILYVLFNELTKSLERQPAGVAETVGRLRLLLIATWGVYPIAYIFNIVGDATAGSFVAIQVGYTTADILAKCVFGLTILKIARMKSHAEGMAADH
HRS-HS9-bin-143	1311005	179_2	no	d__Bacteria;p__Actinobacteriota;c__Actinobacteria;o__Nanopelagicales;f__Nanopelagicaceae;g__UBA3012;s__	HRS-HS9-C1071-cds24|HRS-HS9-C1071	252	OUTSIDE-INSIDE	TM3=RYDTE	TM7=DILAK	residue93,L,green-light absorbing	Type-1 rhodopsin	CLASS=probable mixed matches to multiple classes: RYDTE;D...K;H+ pump;PR,XR,ActR; bacteria,archaea|RYDTE;D...K;?;NR; Fungi | RYDTD;D...K;H+ pump;BR,AR; bacteria,archaea|RYDSY;D...K;Sensor;Sensory rhodopsin I,II ; bacteria,archaea|RYFSE;D...K;Inward H+ pump; Schizorhodopsin SzR ; bacteria,archaea|RYDTG;D...K;H+ pump;DTG rhodopsin; bacteria,archaea|RYDTS;D...K;H+ pump;DTS rhodopsin; bacteria,archae…	MLKLDSNQWNLVYNVFSFGLVSMLATTIYTLVSQQRVLAKYRSALVMSSMVTFIAGYHYMRIFNSFNESSADMTVNISGAQGSFNEAYRYVDWLLTVPLLLVEVIAVLALAKAVSRSLIMRLVPASAAMIALGYPGEISSDQNTQILYGVLSTIPFLYILYVLFIELGKSLDNQPDGVAATIGRLRLLLVATWGVYPVSYILGMGDGMASAQQFVGVQVGYTIADILAKCVFGLTIFKIARMKSAAEGMKEDH
HRS-ES10-bin-133	1310326	200_5	yes	d__Bacteria;p__Actinobacteriota;c__Actinobacteria;o__Nanopelagicales;f__Nanopelagicaceae;g__Planktophila;s__	HRS-ES10-C22136-cds1110|HRS-ES10-C22136	253	INSIDE-OUTSIDE	TM3=RWESL	TM7=SLIAK	residue93,L,green-light absorbing	Heliorhodopsin	CLASS=perfect match to class; RWES.;S...K;PDE;HeR; monoderms	MSVTLNSNQWNLVYNIFSFGLISMLACTVYTLVSQSRVLPKYRNALVMSSMVTFIAGYHYFRIFNSFGEASDGMAVNVSGEQGAFNEAYRYVDWLLTVPLLLVEVIAVLALAKELSKSLMMRLVPASAAMIALGYPGEISSDKNTAILWGVLSTIPFLYILYVLFVELGKSLDRQPAGVAETVGRLRLLLIATWGVYPVSYILGMNGDPTASSFVGVQVGYTIADILAKCVFGLTILKIARMKSHAEGMPADH
HRSG-E10-bin-95	1310174	75_2	no	d__Bacteria;p__Bacteroidota;c__Bacteroidia;o__Flavobacteriales;f__Flavobacteriaceae;g__Flavobacterium;s__	HRSG-E10-C17888-cds898|HRSG-E10-C17888	237	OUTSIDE-INSIDE	TM3=RYDTE	TM7=DAINK	residue93,L,green-light absorbing	Type-1 rhodopsin	CLASS=probable mixed matches to multiple classes: RYDTE;D...K;H+ pump;PR,XR,ActR; bacteria,archaea|RYDTE;D...K;?;NR; Fungi | RYDTD;D...K;H+ pump;BR,AR; bacteria,archaea|RYDSY;D...K;Sensor;Sensory rhodopsin I,II ; bacteria,archaea|RYFSE;D...K;Inward H+ pump; Schizorhodopsin SzR ; bacteria,archaea|RYDTG;D...K;H+ pump;DTG rhodopsin; bacteria,archaea|RYDTS;D...K;H+ pump;DTS rhodopsin; bacteria,archae…	MSVTLNSNQWNLVYNIFSLGLISMLACTVYTLVSQSRVLPKYRNALVMSSMVTFIAGYHYFRIFNSFGEASEGMAVNVSGEQGAFNEAYRYVDWLLTVPLLLVEVIAVLALAKEVSKSLIMRLVPASAAMIALGYPGEISSDKNTAILYGVLSTIPFLYILYVLFVELGKSLERQPAGVAETIGRLRLLLIATWGVYPVSYILGMNGDPTASSFVGVQVGYTIADILAKCVFGLTILKIARMKSHAEGMAADH
HRS-HS3-bin-29	1305500	122_5	yes	d__Bacteria;p__Bacteroidota;c__Bacteroidia;o__Cytophagales;f__Spirosomaceae;g__UBA6715;s__	HRS-HS3-C29007-cds1004|HRS-HS3-C29007	240	OUTSIDE-INSIDE	TM3=RYDTE	TM7=DAVNK	residue93,L,green-light absorbing	Type-1 rhodopsin	CLASS=probable mixed matches to multiple classes: RYDTE;D...K;H+ pump;PR,XR,ActR; bacteria,archaea|RYDTE;D...K;?;NR; Fungi | RYDTD;D...K;H+ pump;BR,AR; bacteria,archaea|RYDSY;D...K;Sensor;Sensory rhodopsin I,II ; bacteria,archaea|RYFSE;D...K;Inward H+ pump; Schizorhodopsin SzR ; bacteria,archaea|RYDTG;D...K;H+ pump;DTG rhodopsin; bacteria,archaea|RYDTS;D...K;H+ pump;DTS rhodopsin; bacteria,archae…	MSVTLNSNQWNLVYNIFSFGLISMLACTVYTLVSQSRVLPKYRNALVMSSMVTFIAGYHYFRIFNSFGEASDGMAVNVSGEQGAFNEAYRYVDWLLTVPLLLVEVIAVLALAKELSKSLMMRLVPASAAMIALGYPGEISSDKNTAILWGVLSTIPFLYILYVLFVELGKSLDRQPAGVAETVGRLRLLLIATWGVYPVSYILGMNGDPTASSFVGVQVGYTIADILAKCVFGLTILKIARMKSHAEGMPADH
HRS-HS6-bin-68	1302036	179_2	no	d__Bacteria;p__Actinobacteriota;c__Actinobacteria;o__Nanopelagicales;f__Nanopelagicaceae;g__UBA3012;s__	HRS-HS6-C4321-cds641|HRS-HS6-C4321	252	OUTSIDE-INSIDE	TM3=RYDTE	TM7=DILAK	residue93,L,green-light absorbing	Type-1 rhodopsin	CLASS=probable mixed matches to multiple classes: RYDTE;D...K;H+ pump;PR,XR,ActR; bacteria,archaea|RYDTE;D...K;?;NR; Fungi | RYDTD;D...K;H+ pump;BR,AR; bacteria,archaea|RYDSY;D...K;Sensor;Sensory rhodopsin I,II ; bacteria,archaea|RYFSE;D...K;Inward H+ pump; Schizorhodopsin SzR ; bacteria,archaea|RYDTG;D...K;H+ pump;DTG rhodopsin; bacteria,archaea|RYDTS;D...K;H+ pump;DTS rhodopsin; bacteria,archae…	MLKLDSNQWNLIYNIFSFGLVSMLACTVYTLVSQQRVLAKYRNALVMSSMVTFIAGYHYMRIFNSFNESSADMTVNVSGAQGSFNEAYRYVDWLLTVPLLLVEVVAVLALAKATSRSLITRLVPASAAMIALGYPGEISSDQNTQIMYGVLSTIPFLYILYVLFVELGKSLDNQPAGVAETVGRLRLLLIATWGVYPISYILGMGDGMASAQQFVGVQVGYTIADILAKCVFGLTIYKIARMKSMAEGMKEDH
HRS-HS9-bin-86	1301446	166_1	yes	d__Bacteria;p__Actinobacteriota;c__Actinobacteria;o__Nanopelagicales;f__Nanopelagicaceae;g__UBA7398;s__	HRS-HS9-C7628-cds943|HRS-HS9-C7628	255	INSIDE-OUTSIDE	TM3=RWESL	TM7=SLVAK	residue93,L,green-light absorbing	Heliorhodopsin	CLASS=perfect match to class; RWES.;S...K;PDE;HeR; monoderms	MSVTLNSNQWNLVYNIFSFGLISMLACTVYTLVSQSRVLPKYRNALVMSSMVTFIAGYHYFRIFNSFGEASDGMAVNVSGEQGAFNEAYRYVDWLLTVPLLLVEVIAVLALAKELSKSLMMRLVPASAAMIALGYPGEISSDKNTAILWGVLSTIPFLYILYVLFVELGKSLDRQPAGVAETVGRLRLLLIATWGVYPVSYILGMNGDPTASSFVGVQVGYTIADILAKCVFGLTILKIARMKSHAEGMPADH
HRS-HS9-bin-86	1301446	166_1	yes	d__Bacteria;p__Actinobacteriota;c__Actinobacteria;o__Nanopelagicales;f__Nanopelagicaceae;g__UBA7398;s__	HRS-HS9-C6272-cds926|HRS-HS9-C6272	251	OUTSIDE-INSIDE	TM3=RYDTE	TM7=DVLAK	residue93,L,green-light absorbing	Type-1 rhodopsin	CLASS=probable mixed matches to multiple classes: RYDTE;D...K;H+ pump;PR,XR,ActR; bacteria,archaea|RYDTE;D...K;?;NR; Fungi | RYDTD;D...K;H+ pump;BR,AR; bacteria,archaea|RYDSY;D...K;Sensor;Sensory rhodopsin I,II ; bacteria,archaea|RYFSE;D...K;Inward H+ pump; Schizorhodopsin SzR ; bacteria,archaea|RYDTG;D...K;H+ pump;DTG rhodopsin; bacteria,archaea|RYDTS;D...K;H+ pump;DTS rhodopsin; bacteria,archae…	MLKLDSNQWNLIYNIFSFGLVSMLACTVYTLVSQQRVLAKYRNALVMSSMVTFIAGYHYMRIFNSFNESSADMTVNVSGAQGSFNEAYRYVDWLLTVPLLLVEVVAVLALAKATSRSLITRLVPASAAMIALGYPGEISSDQNTQVMYGVLSTIPFLYILYVLFVELGKSLDNQPAGVAETVGRLRLLLIATWGVYPISYILGMGDGMASAQQFVGVQVGYTIADILAKCVFGLTIYKIARMKSMAEGMKDDH
HRS-HS3-bin-121	1296552	197_1	no	d__Bacteria;p__Actinobacteriota;c__Actinobacteria;o__Nanopelagicales;f__Nanopelagicaceae;g__Planktophila;s__	HRS-HS3-C791-cds231|HRS-HS3-C791	254	INSIDE-OUTSIDE	TM3=RWESL	TM7=SLIAK	residue93,L,green-light absorbing	Heliorhodopsin	CLASS=perfect match to class; RWES.;S...K;PDE;HeR; monoderms	MSVTLNSNQWNLVYNIFSFGLISMLACTVYTLVSQSRVLPKYRNALVMSSMVTFIAGYHYFRIFNSFGEASDGMAVNVSGEQGAFNEAYRYVDWLLTVPLLLVEVIAVLALAKELSKSLMMRLVPASAAMIALGYPGEISSDKNTAILWGVLSTIPFLYILYVLFVELGKSLDRQPAGVAETVGRLRLLLIATWGVYPVSYILGMNGDPTASSFVGVQVGYTIADILAKCVFGLTILKIARMKSHAEGMPADH
HRS-HS3-bin-121	1296552	197_1	no	d__Bacteria;p__Actinobacteriota;c__Actinobacteria;o__Nanopelagicales;f__Nanopelagicaceae;g__Planktophila;s__	HRS-HS3-C25617-cds1226|HRS-HS3-C25617	253	OUTSIDE-INSIDE	TM3=RYDTE	TM7=DILAK	residue93,L,green-light absorbing	Type-1 rhodopsin	CLASS=probable mixed matches to multiple classes: RYDTE;D...K;H+ pump;PR,XR,ActR; bacteria,archaea|RYDTE;D...K;?;NR; Fungi | RYDTD;D...K;H+ pump;BR,AR; bacteria,archaea|RYDSY;D...K;Sensor;Sensory rhodopsin I,II ; bacteria,archaea|RYFSE;D...K;Inward H+ pump; Schizorhodopsin SzR ; bacteria,archaea|RYDTG;D...K;H+ pump;DTG rhodopsin; bacteria,archaea|RYDTS;D...K;H+ pump;DTS rhodopsin; bacteria,archae…	MLKLDSNQWNLIYNIFSFGLVSMLACTVYTLVSQQRVLAKYRNALVMSSMVTFIAGYHYMRIFNSFNESSADMTVNVSGAQGSFNEAYRYVDWLLTVPLLLVEVVAVLALAKATSRSLITRLVPASAAMIALGYPGEISSDQNTQVMYGVLSTIPFLYILYVLFVELGKSLDNQPAGVAETVGRLRLLLIATWGVYPISYILGMGDGMASAQQFVGVQVGYTIADILAKCVFGLTIYKIARMKSMAEGMKEDH
HRS-ES2-bin-323	1287931	338_1	yes	d__Bacteria;p__Actinobacteriota;c__Actinobacteria;o__Nanopelagicales;f__UBA5976;g__UBA5976;s__	HRS-ES2-C25480-cds716|HRS-ES2-C25480	253	INSIDE-OUTSIDE	TM3=RWESL	TM7=SLVAK	residue93,L,green-light absorbing	Heliorhodopsin	CLASS=perfect match to class; RWES.;S...K;PDE;HeR; monoderms	MSVTLNSNQWNLVYNIFSFGLISMLACTVYTLVSQSRVLPKYRNALVMSSMVTFIAGYHYFRIFNSFGEASDGMAVNVSGEQGAFNEAYRYVDWLLTVPLLLVEVIAVLALAKELSKSLMMRLVPASAAMIALGYPGEISSDKNTAILWGVLSTIPFLYILYVLFVELGKSLDRQPAGVAETVGRLRLLLIATWGVYPVSYILGMNGDPTASSFVGVQVGYTIADILAKCVFGLTILKIARMKSHAEGMPADH
HRS-ES1-bin-157	1278796	195_1	yes	d__Bacteria;p__Actinobacteriota;c__Actinobacteria;o__Nanopelagicales;f__Nanopelagicaceae;g__Planktophila;s__	HRS-ES1-C87440-cds1242|HRS-ES1-C87440	254	INSIDE-OUTSIDE	TM3=RWESL	TM7=SLIAK	residue93,L,green-light absorbing	Heliorhodopsin	CLASS=perfect match to class; RWES.;S...K;PDE;HeR; monoderms	MSVTLNSNQWNLVYNIFSFGLISMLACTVYTLVSQSRVLPKYRNALVMSSMVTFIAGYHYFRIFNSFGEASEGMAVNVSGEQGAFNEAYRYVDWLLTVPLLLVEVIAVLALAKEVSKSLIMRLVPASAAMIALGYPGEISSDKNTAILYGVLSTIPFLYILYVLFVELGKSLERQPAGVAETIGRLRLLLIATWGVYPVSYILGMNGDPTASSFVGVQVGYTIADILAKCVFGLTILKIARMKSHAEGMAADH
HRS-ES1-bin-114	1276844	177_1	yes	d__Bacteria;p__Actinobacteriota;c__Actinobacteria;o__Nanopelagicales;f__Nanopelagicaceae;g__AAA044-D11;s__	HRS-ES1-C74358-cds1193|HRS-ES1-C74358	253	INSIDE-OUTSIDE	TM3=RWESL	TM7=SLVAK	residue93,L,green-light absorbing	Heliorhodopsin	CLASS=perfect match to class; RWES.;S...K;PDE;HeR; monoderms	MSVTLNSNQWNLVYNIFSFGLISMLACTVYTLVSQSRVLPKYRNALVMSSMVTFIAGYHYFRIFNSFGEASDGMAVNVSGEQGAFNEAYRYVDWLLTVPLLLVEVIAVLALAKELSKSLMMRLVPASAAMIALGYPGEISSDKNTAILWGVLSTIPFLYILYVLFVELGKSLDRQPAGVAETVGRLRLLLIATWGVYPVSYILGMNGDPTASSFVGVQVGYTIADILAKCVFGLTILKIARMKSHAEGMPADH
HRS-ES1-bin-114	1276844	177_1	yes	d__Bacteria;p__Actinobacteriota;c__Actinobacteria;o__Nanopelagicales;f__Nanopelagicaceae;g__AAA044-D11;s__	HRS-ES1-C14183-cds788|HRS-ES1-C14183	255	INSIDE-OUTSIDE	TM3=RWESL	TM7=SLIAK	residue93,L,green-light absorbing	Heliorhodopsin	CLASS=perfect match to class; RWES.;S...K;PDE;HeR; monoderms	MLKLDSNQWNLIYNIFSFGLVSMLACTVYTLVSQQRVLAKYRNALVMSSMVTFIAGYHYMRIFNSFNESSADMTVNVSGAQGSFNEAYRYVDWLLTVPLLLVEVVAVLALAKATSRSLITRLVPASAAMIALGYPGEISSDQNTQVMYGVLSTIPFLYILYVLFVELGKSLDNQPAGVAETVGRLRLLLIATWGVYPISYILGMGDGMASAQQFVGVQVGYTIADILAKCVFGLTIYKIARMKSMAEGMKDDH
HRS-ES1-bin-277	1276714	295_1	no	d__Bacteria;p__Actinobacteriota;c__Acidimicrobiia;o__Microtrichales;f__;g__;s__	HRS-ES1-C13438-cds140|HRS-ES1-C13438	268	INSIDE-OUTSIDE	TM3=RWESL	TM7=SLVAK	residue93,L,green-light absorbing	Heliorhodopsin	CLASS=perfect match to class; RWES.;S...K;PDE;HeR; monoderms	MSVTLNSNQWNLVYNIFSFGLISMLACTVYTLVSQSRVLPKYRNALVMSSMVTFIAGYHYFRIFNSFGEASDGMAVNVSGEQGAFNEAYRYVDWLLTVPLLLVEVIAVLALAKELSKSLMMRLVPASAAMIALGYPGEISSDKNTAILWGVLSTIPFLYILYVLFVELGKSLDRQPAGVAETVGRLRLLLIATWGVYPVSYILGMNGDPTASSFVGVQVGYTIADILAKCVFGLTILKIARMKSHAEGMPADH
HRS-HS12-bin-105	1275520	166_1	no	d__Bacteria;p__Actinobacteriota;c__Actinobacteria;o__Nanopelagicales;f__Nanopelagicaceae;g__UBA7398;s__	HRS-HS12-C3125-cds107|HRS-HS12-C3125	251	OUTSIDE-INSIDE	TM3=RYDTE	TM7=DVLAK	residue93,L,green-light absorbing	Type-1 rhodopsin	CLASS=probable mixed matches to multiple classes: RYDTE;D...K;H+ pump;PR,XR,ActR; bacteria,archaea|RYDTE;D...K;?;NR; Fungi | RYDTD;D...K;H+ pump;BR,AR; bacteria,archaea|RYDSY;D...K;Sensor;Sensory rhodopsin I,II ; bacteria,archaea|RYFSE;D...K;Inward H+ pump; Schizorhodopsin SzR ; bacteria,archaea|RYDTG;D...K;H+ pump;DTG rhodopsin; bacteria,archaea|RYDTS;D...K;H+ pump;DTS rhodopsin; bacteria,archae…	MSVTLNSNQWNLVYNIFSLGLISMLACTVYTLVSQSRVLPKYRNALVMSSMVTFIAGYHYFRIFNSFGEASEGMAVNVSGEQGAFNEAYRYVDWLLTVPLLLVEVIAVLALAKEVSKSLIMRLVPASAAMIALGYPGEISSDKNTAILYGVLSTIPFLYILYVLFVELGKSLERQPAGVAETIGRLRLLLIATWGVYPVSYILGMNGDPTASSFVGVQVGYTIADILAKCVFGLTILKIARMKSHAEGMAADH
HRS-ES11-bin-70	1266016	201_2	yes	d__Bacteria;p__Actinobacteriota;c__Actinobacteria;o__Nanopelagicales;f__Nanopelagicaceae;g__Planktophila;s__	HRS-ES11-C14052-cds719|HRS-ES11-C14052	251	OUTSIDE-INSIDE	TM3=RYDTE	TM7=DILAK	residue93,L,green-light absorbing	Type-1 rhodopsin	CLASS=probable mixed matches to multiple classes: RYDTE;D...K;H+ pump;PR,XR,ActR; bacteria,archaea|RYDTE;D...K;?;NR; Fungi | RYDTD;D...K;H+ pump;BR,AR; bacteria,archaea|RYDSY;D...K;Sensor;Sensory rhodopsin I,II ; bacteria,archaea|RYFSE;D...K;Inward H+ pump; Schizorhodopsin SzR ; bacteria,archaea|RYDTG;D...K;H+ pump;DTG rhodopsin; bacteria,archaea|RYDTS;D...K;H+ pump;DTS rhodopsin; bacteria,archae…	MLKLDSNQWNLVYNVFSFGLISMLACTIYTLVSQQRVLAKYRNALVMSSMVTFIAGYHYLRIFNSFNESSTDMAVNVSGAQGSFNEAYRYVDWLLTVPLLLVEVIAVLALAKEVSRSLIMRLVPASAAMIALGYPGEISADKGTAILYGVLSTIPFLYILYVLFVELGKSLDRQPEGVAATVSRLRLLLVATWGVYPISYILGMNPATDMSVAAQQFVGVQVGYTIADILAKCVFGLTILKIARMKSIAEGMKEDH
HRS-ES2-bin-142	1263653	177_1	no	d__Bacteria;p__Actinobacteriota;c__Actinobacteria;o__Nanopelagicales;f__Nanopelagicaceae;g__AAA044-D11;s__	HRS-ES2-C14066-cds769|HRS-ES2-C14066	253	INSIDE-OUTSIDE	TM3=RWESL	TM7=SLIAK	residue93,L,green-light absorbing	Heliorhodopsin	CLASS=perfect match to class; RWES.;S...K;PDE;HeR; monoderms	MNSLSGSMTDGQFTLVYNMLSLGIASMLFTTIFLFVARERVLPRYRMAVMVSATVTAIAAYHYFRMFDSWNHAFAGMTENNPAAYNVGYRYVDWFLTVPLLLVEVVAVLALARSVQSKMLTRLVPAAAAMILLGYPGDAKLDIWGWPASVWGALSTLPFLYIMYVLFIELGKALVRQSAEVQKKIKLLRILLIATWGVYPITFILEMNSTGFDAGNVVAREVGYSIADILAKCLFGLIIFSIARVKSAEDDAEFAKAEFRD
HRS-ES2-bin-142	1263653	177_1	no	d__Bacteria;p__Actinobacteriota;c__Actinobacteria;o__Nanopelagicales;f__Nanopelagicaceae;g__AAA044-D11;s__	HRS-ES2-C6238-cds412|HRS-ES2-C6238	255	INSIDE-OUTSIDE	TM3=RWESL	TM7=SLIAK	residue93,L,green-light absorbing	Heliorhodopsin	CLASS=perfect match to class; RWES.;S...K;PDE;HeR; monoderms	MNTLSGLLDNNQFNLVYNMMSLGIASMLFTTIFLFVARERVAPRYRMAVMISGTVTAIAAYHYFRMFDSFNHAYAGLEGNNADAYNVGYRYVDWLLTVPLLLVEIVAVLGLARAVQTSMLNRLVPAAAAMIILGYPGDAKLNLWDIAPSIWGALSTIPFLYILYVLFIELGKSLSRQSAPVQKKIKQLRLLLLATWGVYPITFILAMNSDVLTGPEFVAREVGYTIADILAKCLFGLIIFSIARIKSAEDDKEFAKTEFRD
HRS-ES2-bin-142	1263653	177_1	no	d__Bacteria;p__Actinobacteriota;c__Actinobacteria;o__Nanopelagicales;f__Nanopelagicaceae;g__AAA044-D11;s__	HRS-ES2-C6461-cds447|HRS-ES2-C6461	256	OUTSIDE-INSIDE	TM3=RYDTE	TM7=DVLAK	residue93,L,green-light absorbing	Type-1 rhodopsin	CLASS=probable mixed matches to multiple classes: RYDTE;D...K;H+ pump;PR,XR,ActR; bacteria,archaea|RYDTE;D...K;?;NR; Fungi | RYDTD;D...K;H+ pump;BR,AR; bacteria,archaea|RYDSY;D...K;Sensor;Sensory rhodopsin I,II ; bacteria,archaea|RYFSE;D...K;Inward H+ pump; Schizorhodopsin SzR ; bacteria,archaea|RYDTG;D...K;H+ pump;DTG rhodopsin; bacteria,archaea|RYDTS;D...K;H+ pump;DTS rhodopsin; bacteria,archae…	MNTLSSALDNGQFNLVYNILSLGLASMLFTSIFLFVARERVLPRYRMAVMVSGTVTAIATYHYFRMFDNFNHAFAGAENNPDAYNVGYRYVDWLLTVPLLLVELVAVLALAKAAQSSILNRLVPAAAAMIALGYPGDAKLDIWGIAPSVWGLLSTIPFLYILYVLFVELGKSLERQSADVQKKVKILRLLLIATWGVYPITFILAMGTPAGGAFNASEFVAREVGYSIADILAKCLFGLIIFSIARIKSAEDDKEFAKAEFKDK
HRS-HS12-bin-136	1263313	113_7	yes	d__Bacteria;p__Bacteroidota;c__Bacteroidia;o__NS11-12g;f__UBA955;g__UBA955;s__	HRS-HS12-C37589-cds816|HRS-HS12-C37589	250	OUTSIDE-INSIDE	TM3=RYDTE	TM7=DAVNK	residue93,L,green-light absorbing	Type-1 rhodopsin	CLASS=probable mixed matches to multiple classes: RYDTE;D...K;H+ pump;PR,XR,ActR; bacteria,archaea|RYDTE;D...K;?;NR; Fungi | RYDTD;D...K;H+ pump;BR,AR; bacteria,archaea|RYDSY;D...K;Sensor;Sensory rhodopsin I,II ; bacteria,archaea|RYFSE;D...K;Inward H+ pump; Schizorhodopsin SzR ; bacteria,archaea|RYDTG;D...K;H+ pump;DTG rhodopsin; bacteria,archaea|RYDTS;D...K;H+ pump;DTS rhodopsin; bacteria,archae…	MSPELGYQLVYNFMSLAIAAMGASFFFFVSARGSLKEGNRMAVTLSATVVLIAFYHYVRIFDSWVATAGAGNPGAFNEGYRYVDWLLTVPLLVAELILVLRLDKKVESKLIQRNVLYAFLMIATGYIGELDVQTSVVLDSSRTIWGAISTIFFVLILRDLFGGIEASFKKQSKEIQGIFKVLRVVLIATWGVYPIAYLLPTISTSLGLTAGDGLVLKQIGYTIADILAKPGYGLLIWKIATLKNSGR
HRS-ES1-bin-403	1254486	189_1	no	d__Bacteria;p__Actinobacteriota;c__Actinobacteria;o__Nanopelagicales;f__Nanopelagicaceae;g__;s__	HRS-ES1-C65022-cds1197|HRS-ES1-C65022	254	INSIDE-OUTSIDE	TM3=RWESL	TM7=SLIAK	residue93,L,green-light absorbing	Heliorhodopsin	CLASS=perfect match to class; RWES.;S...K;PDE;HeR; monoderms	MSAADAYQLVYNFMSLAIAAMGASFFFFVSARGALKEGNRMAVTLSAVVVLIAFYHYIRIFDSWVAFGTSGGAVPFNEAYRYVDWLLTVPLLVAELVLVLKLDKKLESTLIKRNVLYAFLMIATGYVGEMTNITSVDLASPRTIWGAISSVFFVLILRDLFGGIDASIKKQSKDIQGIFKILRVVLIATWGVYPIAYLLPAIAGNLGLTAQDGLVLKQVGYTIADILAKPGYGLLIWKIATLKNGSSK
HRS-ES1-bin-403	1254486	189_1	no	d__Bacteria;p__Actinobacteriota;c__Actinobacteria;o__Nanopelagicales;f__Nanopelagicaceae;g__;s__	HRS-ES1-C4014-cds595|HRS-ES1-C4014	253	OUTSIDE-INSIDE	TM3=RYDTE	TM7=DVLAK	residue93,L,green-light absorbing	Type-1 rhodopsin	CLASS=probable mixed matches to multiple classes: RYDTE;D...K;H+ pump;PR,XR,ActR; bacteria,archaea|RYDTE;D...K;?;NR; Fungi | RYDTD;D...K;H+ pump;BR,AR; bacteria,archaea|RYDSY;D...K;Sensor;Sensory rhodopsin I,II ; bacteria,archaea|RYFSE;D...K;Inward H+ pump; Schizorhodopsin SzR ; bacteria,archaea|RYDTG;D...K;H+ pump;DTG rhodopsin; bacteria,archaea|RYDTS;D...K;H+ pump;DTS rhodopsin; bacteria,archae…	MEPLQAYQLVYNFMSLAIAAMGSSFFFFVSARGALKPENRMAVTLSATVVLIALYHYVRIFDSWVSTAGGSLGTFNEAYRYVDWVLTVPLLVAELVLVLRLDSKLESKLIQRNVVYAFLMIVTGYIGEMDAQTTVVLTSARTIWGLISSVFFVLILRDLFGGIAVSIKKQSKEIQGIFRILRVVLLATWGVYPIAYLLPTITTSIGLTVADGMVLKQVGYTIADILAKPGYGLLIWKIATLKDKGR
HRS-ES1-bin-108	1251565	179_2	no	d__Bacteria;p__Actinobacteriota;c__Actinobacteria;o__Nanopelagicales;f__Nanopelagicaceae;g__UBA3012;s__	HRS-ES1-C11661-cds200|HRS-ES1-C11661	252	OUTSIDE-INSIDE	TM3=RYDTE	TM7=DILAK	residue93,L,green-light absorbing	Type-1 rhodopsin	CLASS=probable mixed matches to multiple classes: RYDTE;D...K;H+ pump;PR,XR,ActR; bacteria,archaea|RYDTE;D...K;?;NR; Fungi | RYDTD;D...K;H+ pump;BR,AR; bacteria,archaea|RYDSY;D...K;Sensor;Sensory rhodopsin I,II ; bacteria,archaea|RYFSE;D...K;Inward H+ pump; Schizorhodopsin SzR ; bacteria,archaea|RYDTG;D...K;H+ pump;DTG rhodopsin; bacteria,archaea|RYDTS;D...K;H+ pump;DTS rhodopsin; bacteria,archae…	MDGIYDVTTLTADQYVVVSGFLSLGFAAMLATTIYLYLAQARVLPKYRQAIVISGTVTLIALYHYWRIYDSFKSAHAGGEVFNEAYRYVDWLLTVPLLLMETIAVLALPAANRKSLTSRLVPASAAMIILGYPGEVSADMATKAIWGGLSSIPFLYILYILFVELTKTLETQPAEVAATVKRLRLLLIATWGVYPISYLLPLIGVDGGNAFVGRQVGYTVADILAKCLFGLTIYKIARLKSAADDASYASAEGVH
HRSG-E10-bin-49	1249345	404_4	yes	d__Bacteria;p__Proteobacteria;c__Alphaproteobacteria;o__Sphingomonadales;f__Sphingomonadaceae;g__Ga0077559;s__	HRSG-E10-C30750-cds1188|HRSG-E10-C30750	251	OUTSIDE-INSIDE	TM3=RYDTE	TM7=DLIAK	residue93,L,green-light absorbing	Type-1 rhodopsin	CLASS=probable mixed matches to multiple classes: RYDTE;D...K;H+ pump;PR,XR,ActR; bacteria,archaea|RYDTE;D...K;?;NR; Fungi | RYDTD;D...K;H+ pump;BR,AR; bacteria,archaea|RYDSY;D...K;Sensor;Sensory rhodopsin I,II ; bacteria,archaea|RYFSE;D...K;Inward H+ pump; Schizorhodopsin SzR ; bacteria,archaea|RYDTG;D...K;H+ pump;DTG rhodopsin; bacteria,archaea|RYDTS;D...K;H+ pump;DTS rhodopsin; bacteria,archae…	MDLSQFSLVYNSLSFGIATFGAATAFFWLNRSQVDRRYRTAITISGIVTLVAFYHYFRMFESLGNAFQVKGGTVSATGVPFNDAYRYVDWLLTVPLLVAELILVMGLSAAETRSRVLTLGGAAVVMILLGYPGEVATDGGTRWLWWGLSMLPFLYIVFTLYTGLGDSIARQPEGAKGLIELARNVTIVSWCFYPIVFILPMIGLATAGSINTYVQVGYTISDIIAKAGYGVLIYQIAVAKSTAHVEEPALA
HRS-ES9-bin-31	1244209	111_1	no	d__Bacteria;p__Bacteroidota;c__Bacteroidia;o__Flavobacteriales;f__UA16;g__;s__	HRS-ES9-C15481-cds768|HRS-ES9-C15481	239	OUTSIDE-INSIDE	TM3=RYDTE	TM7=DAINK	residue93,L,green-light absorbing	Type-1 rhodopsin	CLASS=probable mixed matches to multiple classes: RYDTE;D...K;H+ pump;PR,XR,ActR; bacteria,archaea|RYDTE;D...K;?;NR; Fungi | RYDTD;D...K;H+ pump;BR,AR; bacteria,archaea|RYDSY;D...K;Sensor;Sensory rhodopsin I,II ; bacteria,archaea|RYFSE;D...K;Inward H+ pump; Schizorhodopsin SzR ; bacteria,archaea|RYDTG;D...K;H+ pump;DTG rhodopsin; bacteria,archaea|RYDTS;D...K;H+ pump;DTS rhodopsin; bacteria,archae…	MKTTLLQSSDLTGISFWLISMALLASTFFFFIERNSVKASWRTSMTLSGLVTGIAFVHYMYMREVWVTTGTSPTVFRYIDWLLTVPLLMIEFYFILSAVKKVSSGIFWRLLLGTLVMLIGGYLGEAGYMNINAGFIIGMAGWIFILYEVFSGEAGREAARLSGAAKDCFEFCKWIVTIGWSVYPLGYLFGYMTGSANEVTLNLVYNLADFINKILFGLVIYKTASSLTPAGSK
HRS-ES9-bin-20	1244088	90_2	yes	d__Bacteria;p__Bacteroidota;c__Bacteroidia;o__Flavobacteriales;f__Flavobacteriaceae;g__Flavobacterium;s__	HRS-ES9-C12116-cds614|HRS-ES9-C12116	243	OUTSIDE-INSIDE	TM3=RYDTE	TM7=DAINK	residue93,L,green-light absorbing	Type-1 rhodopsin	CLASS=probable mixed matches to multiple classes: RYDTE;D...K;H+ pump;PR,XR,ActR; bacteria,archaea|RYDTE;D...K;?;NR; Fungi | RYDTD;D...K;H+ pump;BR,AR; bacteria,archaea|RYDSY;D...K;Sensor;Sensory rhodopsin I,II ; bacteria,archaea|RYFSE;D...K;Inward H+ pump; Schizorhodopsin SzR ; bacteria,archaea|RYDTG;D...K;H+ pump;DTG rhodopsin; bacteria,archaea|RYDTS;D...K;H+ pump;DTS rhodopsin; bacteria,archae…	MKTTLLQSSDITGITFWLISMALLASTFFFFIERNSVKASWRTSMTLSGLVTGIAFVHYMYMREVWVSTGTSPTVFRYIDWLLTVPLLMIEFYFILSAVKKVSSGIFWRLFLGTLVMLIGGYLGEAGYMNINAGFIIGMAGWIFILYEVFSGEAGREAARLSGAAKDCFEFCKWIVTIGWSVYPLGYLFGYMTGSANEVTLNLVYNLADFINKILFGLVIYKTAASLTPAGSK
HRSG-E2-bin-175	1242649	227_1	yes	d__Bacteria;p__Actinobacteriota;c__Actinobacteria;o__Nanopelagicales;f__UBA12327;g__AcAMD-2;s__	HRSG-E2-C23128-cds957|HRSG-E2-C23128	263	INSIDE-OUTSIDE	TM3=RWESL	TM7=SIVAK	residue93,L,green-light absorbing	Heliorhodopsin	CLASS=perfect match to class; RWES.;S...K;PDE;HeR; monoderms	MKTTLLQSSDLTGISFWLISMALLASTFFFFIERNSVKASWRTSMTLSGLVTGIAFVHYMYMREVWVTTGTSPTVFRYIDWLLTVPLLMIEFYFILSAVKKVSSGIFWRLLLGTLVMLIGGYLGEAGYMNINAGFIIGMAGWIFILYEVFSGEAGREAARLSGAAKDCFEFCKWIVTIGWSVYPLGYLFGYMTGSANEVTLNLVYNLADFINKILFGLVIYKTASSLTPAGSK
HRSG-H3-bin-77	1240142	298_0	yes	d__Bacteria;p__Actinobacteriota;c__Actinobacteria;o__Nanopelagicales;f__S36-B12;g__;s__	HRSG-H3-C24768-cds563|HRSG-H3-C24768	277	OUTSIDE-INSIDE	TM3=RYDTE	TM7=DILAK	residue93,L,green-light absorbing	Type-1 rhodopsin	CLASS=probable mixed matches to multiple classes: RYDTE;D...K;H+ pump;PR,XR,ActR; bacteria,archaea|RYDTE;D...K;?;NR; Fungi | RYDTD;D...K;H+ pump;BR,AR; bacteria,archaea|RYDSY;D...K;Sensor;Sensory rhodopsin I,II ; bacteria,archaea|RYFSE;D...K;Inward H+ pump; Schizorhodopsin SzR ; bacteria,archaea|RYDTG;D...K;H+ pump;DTG rhodopsin; bacteria,archaea|RYDTS;D...K;H+ pump;DTS rhodopsin; bacteria,archae…	MKTTLLQSSDLTGISFWLISMALLASTFFFFIERNSVKASWRTSMTLSGLVTGIAFVHYMYMREVWVTTGTSPTVFRYIDWLLTVPLLMIEFYFILSAVKKVSSGIFWRLLLGTLVMLIGGYLGEAGYMNINAGFIIGMAGWIFILYEVFSGEAGREAARLSGAAKDCFEFCKWIVTIGWSVYPLGYLFGYMTGSANEVTLNLVYNLADFINKILFGLVIYKTASSLTPAGSK
HRS-ES11-bin-35	1238501	160_1	yes	d__Bacteria;p__Actinobacteriota;c__Actinobacteria;o__Nanopelagicales;f__Nanopelagicaceae;g__Planktophila;s__	HRS-ES11-C4668-cds168|HRS-ES11-C4668	257	INSIDE-OUTSIDE	TM3=RWESV	TM7=SLVSK	residue93,L,green-light absorbing	Heliorhodopsin	CLASS=perfect match to class; RWES.;S...K;PDE;HeR; monoderms	MKTTLLQSSDITGITFWLISMALLASTFFFFIERNSVKASWRTSMTLSGLVTGIAFVHYMYMREVWVSTGTSPTVFRYIDWLLTVPLLMIEFYFILSAVKKVSSGIFWRLFLGTLVMLIGGYLGEAGYMNINAGFIIGMAGWIFILYEVFSGEAGREAARLSGAAKDCFEFCKWIVTIGWSVYPLGYLFGYMTGSANEVTLNLVYNLADFINKILFGLVIYKTAASLTPAGSK
HRS-HS3-bin-152	1236176	180_1	yes	d__Bacteria;p__Actinobacteriota;c__Actinobacteria;o__Nanopelagicales;f__Nanopelagicaceae;g__Planktophila;s__	HRS-HS3-C4346-cds346|HRS-HS3-C4346	253	INSIDE-OUTSIDE	TM3=RWESL	TM7=SLVAK	residue93,L,green-light absorbing	Heliorhodopsin	CLASS=perfect match to class; RWES.;S...K;PDE;HeR; monoderms	MKTTLLQSSDLTGISFWLISMALLASTFFFFIERNSVKASWRTSMTLSGLVTGIAFVHYMYMREVWVTTGTSPTVFRYIDWLLTVPLLMIEFYFILSAVKKVSSGIFWRLLLGTLVMLIGGYLGEAGYMNINAGFIIGMAGWIFILYEVFSGEAGREAARLSGAAKDCFEFCKWIVTIGWSVYPLGYLFGYMTGSANEVTLNLVYNLADFINKILFGLVIYKTASSLTPAGSK
HRS-HS3-bin-152	1236176	180_1	yes	d__Bacteria;p__Actinobacteriota;c__Actinobacteria;o__Nanopelagicales;f__Nanopelagicaceae;g__Planktophila;s__	HRS-HS3-C3342-cds280|HRS-HS3-C3342	256	OUTSIDE-INSIDE	TM3=RYDTE	TM7=DVLAK	residue93,L,green-light absorbing	Type-1 rhodopsin	CLASS=probable mixed matches to multiple classes: RYDTE;D...K;H+ pump;PR,XR,ActR; bacteria,archaea|RYDTE;D...K;?;NR; Fungi | RYDTD;D...K;H+ pump;BR,AR; bacteria,archaea|RYDSY;D...K;Sensor;Sensory rhodopsin I,II ; bacteria,archaea|RYFSE;D...K;Inward H+ pump; Schizorhodopsin SzR ; bacteria,archaea|RYDTG;D...K;H+ pump;DTG rhodopsin; bacteria,archaea|RYDTS;D...K;H+ pump;DTS rhodopsin; bacteria,archae…	MKTTLLQSSDLTGISFWLISMALLASTFFFFIERNSVKASWRTSMTLSGLVTGIAFVHYMYMREVWVTTGTSPTVFRYIDWLLTVPLLMIEFYFILSAVKKVSSGIFWRLLLGTLVMLIGGYLGEAGYMNINAGFIIGMAGWIFILYEVFSGEAGREAARLSGAAKDCFEFCKWIVTIGWSVYPLGYLFGYMTGSANEVTLNLVYNLADFINKILFGLVIYKTASSLTPAGSK
HRS-HS6-bin-12	1235228	19_4	yes	d__Bacteria;p__Bacteroidota;c__Bacteroidia;o__Chitinophagales;f__Chitinophagaceae;g__Ferruginibacter;s__	HRS-HS6-C23545-cds652|HRS-HS6-C23545	238	OUTSIDE-INSIDE	TM3=RYDTE	TM7=DAINK	residue93,L,green-light absorbing	Type-1 rhodopsin	CLASS=probable mixed matches to multiple classes: RYDTE;D...K;H+ pump;PR,XR,ActR; bacteria,archaea|RYDTE;D...K;?;NR; Fungi | RYDTD;D...K;H+ pump;BR,AR; bacteria,archaea|RYDSY;D...K;Sensor;Sensory rhodopsin I,II ; bacteria,archaea|RYFSE;D...K;Inward H+ pump; Schizorhodopsin SzR ; bacteria,archaea|RYDTG;D...K;H+ pump;DTG rhodopsin; bacteria,archaea|RYDTS;D...K;H+ pump;DTS rhodopsin; bacteria,archae…	MKTTLLQSSDLTGISFWLISMALLASTFFFFIERNSVKASWRTSMTLSGLVTGIAFVHYMYMREVWVTTGTSPTVFRYIDWLLTVPLLMIEFYFILSAVKKVSSGIFWRLLLGTLVMLIGGYLGEAGYMNINAGFIIGMAGWIFILYEVFSGEAGREAARLSGAAKDCFEFCKWIVTIGWSVYPLGYLFGYMTGSANEVTLNLVYNLADFINKILFGLVIYKTASSLTPAGSK
HRS-HS12-bin-188	1234914	197_1	no	d__Bacteria;p__Actinobacteriota;c__Actinobacteria;o__Nanopelagicales;f__Nanopelagicaceae;g__Planktophila;s__	HRS-HS12-C23977-cds1152|HRS-HS12-C23977	253	OUTSIDE-INSIDE	TM3=RYDTE	TM7=DILAK	residue93,L,green-light absorbing	Type-1 rhodopsin	CLASS=probable mixed matches to multiple classes: RYDTE;D...K;H+ pump;PR,XR,ActR; bacteria,archaea|RYDTE;D...K;?;NR; Fungi | RYDTD;D...K;H+ pump;BR,AR; bacteria,archaea|RYDSY;D...K;Sensor;Sensory rhodopsin I,II ; bacteria,archaea|RYFSE;D...K;Inward H+ pump; Schizorhodopsin SzR ; bacteria,archaea|RYDTG;D...K;H+ pump;DTG rhodopsin; bacteria,archaea|RYDTS;D...K;H+ pump;DTS rhodopsin; bacteria,archae…	MKTTLLQSSDLTGISFWLISMALLASTFFFFIERNSVKASWRTSMTLSGLVTGIAFVHYMYMREVWVTTGTSPTVFRYIDWLLTVPLLMIEFYFILSAVKKVSSGIFWRLLLGTLVMLIGGYLGEAGYMNINAGFIIGMAGWIFILYEVFSGEAGREAARLSGAAKDCFEFCKWIVTIGWSVYPLGYLFGYMTGSANEVTLNLVYNLADFINKILFGLVIYKTASSLTPAGSK
HRS-ES1-bin-347	1231334	338_1	no	d__Bacteria;p__Actinobacteriota;c__Actinobacteria;o__Nanopelagicales;f__UBA5976;g__UBA5976;s__	HRS-ES1-C11770-cds334|HRS-ES1-C11770	255	OUTSIDE-INSIDE	TM3=RYDTE	TM7=DILAK	residue93,L,green-light absorbing	Type-1 rhodopsin	CLASS=probable mixed matches to multiple classes: RYDTE;D...K;H+ pump;PR,XR,ActR; bacteria,archaea|RYDTE;D...K;?;NR; Fungi | RYDTD;D...K;H+ pump;BR,AR; bacteria,archaea|RYDSY;D...K;Sensor;Sensory rhodopsin I,II ; bacteria,archaea|RYFSE;D...K;Inward H+ pump; Schizorhodopsin SzR ; bacteria,archaea|RYDTG;D...K;H+ pump;DTG rhodopsin; bacteria,archaea|RYDTS;D...K;H+ pump;DTS rhodopsin; bacteria,archae…	MKTTLLQSSDLTGISFWLISMALLASTFFFFIERNSVKASWRTSMTLSGLVTGIAFVHYMYMREVWVTTGTSPTVFRYIDWLLTVPLLMIEFYFILSAVKKVSSGIFWRLLLGTLVMLIGGYLGEAGYMNINAGFIIGMAGWIFILYEVFSGEAGREAARLSGAAKDCFEFCKWIVTIGWSVYPLGYLFGYMTGSANEVTLNLVYNLADFINKILFGLVIYKTASSLTPAGSK
HRS-ES2-bin-268	1231243	196_1	no	d__Bacteria;p__Actinobacteriota;c__Actinobacteria;o__Nanopelagicales;f__Nanopelagicaceae;g__Planktophila;s__	HRS-ES2-C3089-cds262|HRS-ES2-C3089	253	INSIDE-OUTSIDE	TM3=RWESL	TM7=SLIAK	residue93,L,green-light absorbing	Heliorhodopsin	CLASS=perfect match to class; RWES.;S...K;PDE;HeR; monoderms	MKTTLLQSSDLTGISFWLISMALLASTFFFFIERNSVKASWRTSMTLSGLVTGIAFVHYMYMREVWVTTGTSPTVFRYIDWLLTVPLLMIEFYFILSAVKKVSSGIFWRLLLGTLVMLIGGYLGEAGYMNINAGFIIGMAGWIFILYEVFSGEAGREAARLSGAAKDCFEFCKWIVTIGWSVYPLGYLFGYMTGSANEVTLNLVYNLADFINKILFGLVIYKTASSLTPAGSK
HRS-ES2-bin-268	1231243	196_1	no	d__Bacteria;p__Actinobacteriota;c__Actinobacteria;o__Nanopelagicales;f__Nanopelagicaceae;g__Planktophila;s__	HRS-ES2-C5395-cds483|HRS-ES2-C5395	253	OUTSIDE-INSIDE	TM3=RYDTE	TM7=DILAK	residue93,L,green-light absorbing	Type-1 rhodopsin	CLASS=probable mixed matches to multiple classes: RYDTE;D...K;H+ pump;PR,XR,ActR; bacteria,archaea|RYDTE;D...K;?;NR; Fungi | RYDTD;D...K;H+ pump;BR,AR; bacteria,archaea|RYDSY;D...K;Sensor;Sensory rhodopsin I,II ; bacteria,archaea|RYFSE;D...K;Inward H+ pump; Schizorhodopsin SzR ; bacteria,archaea|RYDTG;D...K;H+ pump;DTG rhodopsin; bacteria,archaea|RYDTS;D...K;H+ pump;DTS rhodopsin; bacteria,archae…	MKTTLLQSSDLTGISFWLISMALLASTFFFFIERNSVKASWRTSMTLSGLVTGIAFVHYMYMREVWVTTGTSPTVFRYIDWLLTVPLLMIEFYFILSAVKKVSSGIFWRLLLGTLVMLIGGYLGEAGYMNINAGFIIGMAGWIFILYEVFSGEAGREAARLSGAAKDCFEFCKWIVTIGWSVYPLGYLFGYMTGSANEVTLNLVYNLADFINKILFGLVIYKTASSLTPAGSK
HRS-HS13-bin-114	1230814	197_1	no	d__Bacteria;p__Actinobacteriota;c__Actinobacteria;o__Nanopelagicales;f__Nanopelagicaceae;g__Planktophila;s__	HRS-HS13-C504-cds233|HRS-HS13-C504	254	INSIDE-OUTSIDE	TM3=RWESL	TM7=SLIAK	residue93,L,green-light absorbing	Heliorhodopsin	CLASS=perfect match to class; RWES.;S...K;PDE;HeR; monoderms	MKTTLLQSSDITGITFWLISMALLASTFFFFIERNSVKASWRTSMTLSGLVTGIAFVHYMYMREVWVSTGTSPTVFRYIDWLLTVPLLMIEFYFILSAVKKVSSGIFWRLFLGTLVMLIGGYLGEAGYMNINAGFIIGMAGWIFILYEVFSGEAGREAARLSGAAKDCFEFCKWIVTIGWSVYPLGYLFGYMTGSANEVTLNLVYNLADFINKILFGLVIYKTAASLTPAGSK
HRS-HS13-bin-49	1227730	166_1	no	d__Bacteria;p__Actinobacteriota;c__Actinobacteria;o__Nanopelagicales;f__Nanopelagicaceae;g__UBA7398;s__	HRS-HS13-C24222-cds1027|HRS-HS13-C24222	255	INSIDE-OUTSIDE	TM3=RWESL	TM7=SLVAK	residue93,L,green-light absorbing	Heliorhodopsin	CLASS=perfect match to class; RWES.;S...K;PDE;HeR; monoderms	MKTTLLQSSDLTGISFWLISMALLASTFFFFIERNSVKASWRTSMTLSGLVTGIAFVHYMYMREVWVTTGTSPTVFRYIDWLLTVPLLMIEFYFILSAVKKVSSGIFWRLLLGTLVMLIGGYLGEAGYMNINAGFIIGMAGWIFILYEVFSGEAGREAARLSGAAKDCFEFCKWIVTIGWSVYPLGYLFGYMTGSANEVTLNLVYNLADFINKILFGLVIYKTASSLTPAGSK
HRS-ES12-bin-44	1221983	44_1	yes	d__Bacteria;p__Bacteroidota;c__Bacteroidia;o__Chitinophagales;f__Chitinophagaceae;g__UBA8137;s__	HRS-ES12-C35414-cds1081|HRS-ES12-C35414	241	OUTSIDE-INSIDE	TM3=RYDTE	TM7=DAVNK	residue93,L,green-light absorbing	Type-1 rhodopsin	CLASS=probable mixed matches to multiple classes: RYDTE;D...K;H+ pump;PR,XR,ActR; bacteria,archaea|RYDTE;D...K;?;NR; Fungi | RYDTD;D...K;H+ pump;BR,AR; bacteria,archaea|RYDSY;D...K;Sensor;Sensory rhodopsin I,II ; bacteria,archaea|RYFSE;D...K;Inward H+ pump; Schizorhodopsin SzR ; bacteria,archaea|RYDTG;D...K;H+ pump;DTG rhodopsin; bacteria,archaea|RYDTS;D...K;H+ pump;DTS rhodopsin; bacteria,archae…	MKTTLLQSSDLTGISFWLISMALLASTFFFFIERNSVKASWRTSMTLSGLVTGIAFVHYMYMREVWVTTGTSPTVFRYIDWLLTVPLLMIEFYFILSAVKKVSSGIFWRLLLGTLVMLIGGYLGEAGYMNINAGFIIGMAGWIFILYEVFSGEAGREAARLSGAAKDCFEFCKWIVTIGWSVYPLGYLFGYMTGSANEVTLNLVYNLADFINKILFGLVIYKTASSLTPAGSK
HRSG-E2-bin-170	1219461	206_7	yes	d__Bacteria;p__Actinobacteriota;c__Actinobacteria;o__Nanopelagicales;f__Nanopelagicaceae;g__Planktophila;s__	HRSG-E2-C5731-cds82|HRSG-E2-C5731	253	INSIDE-OUTSIDE	TM3=RWESL	TM7=SLVAK	residue93,L,green-light absorbing	Heliorhodopsin	CLASS=perfect match to class; RWES.;S...K;PDE;HeR; monoderms	MKTTLLQSSDLTGISFWLISMALLASTFFFFIERNSVKASWRTSMTLSGLVTGIAFVHYMYMREVWVTTGTSPTVFRYIDWLLTVPLLMIEFYFILSAVKKVSSGIFWRLLLGTLVMLIGGYLGEAGYMNINAGFIIGMAGWIFILYEVFSGEAGREAARLSGAAKDCFEFCKWIVTIGWSVYPLGYLFGYMTGSANEVTLNLVYNLADFINKILFGLVIYKTASSLTPAGSK
HRSG-E2-bin-170	1219461	206_7	yes	d__Bacteria;p__Actinobacteriota;c__Actinobacteria;o__Nanopelagicales;f__Nanopelagicaceae;g__Planktophila;s__	HRSG-E2-C9375-cds261|HRSG-E2-C9375	256	OUTSIDE-INSIDE	TM3=RYDTE	TM7=DVLAK	residue93,L,green-light absorbing	Type-1 rhodopsin	CLASS=probable mixed matches to multiple classes: RYDTE;D...K;H+ pump;PR,XR,ActR; bacteria,archaea|RYDTE;D...K;?;NR; Fungi | RYDTD;D...K;H+ pump;BR,AR; bacteria,archaea|RYDSY;D...K;Sensor;Sensory rhodopsin I,II ; bacteria,archaea|RYFSE;D...K;Inward H+ pump; Schizorhodopsin SzR ; bacteria,archaea|RYDTG;D...K;H+ pump;DTG rhodopsin; bacteria,archaea|RYDTS;D...K;H+ pump;DTS rhodopsin; bacteria,archae…	MKTTLLQSSDITGITFWLISMALLASTFFFFIERNSVKASWRTSMTLSGLVTGIAFVHYMYMREVWVSTGTSPTVFRYIDWLLTVPLLMIEFYFILSAVKKVSSGIFWRLFLGTLVMLIGGYLGEAGYMNINAGFIIGMAGWIFILYEVFSGEAGREAARLSGAAKDCFEFCKWIVTIGWSVYPLGYLFGYMTGSANEVTLNLVYNLADFINKILFGLVIYKTAASLTPAGSK
HRS-ES7-bin-140	1217817	122_6	yes	d__Bacteria;p__Bacteroidota;c__Bacteroidia;o__Cytophagales;f__Spirosomaceae;g__UBA6715;s__	HRS-ES7-C14919-cds665|HRS-ES7-C14919	240	OUTSIDE-INSIDE	TM3=RYDTE	TM7=DAVNK	residue93,L,green-light absorbing	Type-1 rhodopsin	CLASS=probable mixed matches to multiple classes: RYDTE;D...K;H+ pump;PR,XR,ActR; bacteria,archaea|RYDTE;D...K;?;NR; Fungi | RYDTD;D...K;H+ pump;BR,AR; bacteria,archaea|RYDSY;D...K;Sensor;Sensory rhodopsin I,II ; bacteria,archaea|RYFSE;D...K;Inward H+ pump; Schizorhodopsin SzR ; bacteria,archaea|RYDTG;D...K;H+ pump;DTG rhodopsin; bacteria,archaea|RYDTS;D...K;H+ pump;DTS rhodopsin; bacteria,archae…	MKTTLLQSSDLTGISFWLISMALLASTFFFFIERNSVKASWRTSMTLSGLVTGIAFVHYMYMREVWVTTGTSPTVFRYIDWLLTVPLLMIEFYFILSAVKKVSSGIFWRLLLGTLVMLIGGYLGEAGYMNINAGFIIGMAGWIFILYEVFSGEAGREAARLSGAAKDCFEFCKWIVTIGWSVYPLGYLFGYMTGSANEVTLNLVYNLADFINKILFGLVIYKTASSLTPAGSK
HRSG-E5-bin-42	1216339	407_1	no	d__Bacteria;p__Proteobacteria;c__Gammaproteobacteria;o__Burkholderiales;f__Methylophilaceae;g__Methylotenera;s__	HRSG-E5-C3542-cds540|HRSG-E5-C3542	263	OUTSIDE-INSIDE	TM3=RYDTE	TM7=DVLNK	residue93,L,green-light absorbing	Type-1 rhodopsin	CLASS=probable mixed matches to multiple classes: RYDTE;D...K;H+ pump;PR,XR,ActR; bacteria,archaea|RYDTE;D...K;?;NR; Fungi | RYDTD;D...K;H+ pump;BR,AR; bacteria,archaea|RYDSY;D...K;Sensor;Sensory rhodopsin I,II ; bacteria,archaea|RYFSE;D...K;Inward H+ pump; Schizorhodopsin SzR ; bacteria,archaea|RYDTG;D...K;H+ pump;DTG rhodopsin; bacteria,archaea|RYDTS;D...K;H+ pump;DTS rhodopsin; bacteria,archae…	MKTTLLQSSDITGITFWLISMALLASTFFFFIERNSVKASWRTSMTLSGLVTGIAFVHYMYMREVWVSTGTSPTVFRYIDWLLTVPLLMIEFYFILSAVKKVSSGIFWRLFLGTLVMLIGGYLGEAGYMNINAGFIIGMAGWIFILYEVFSGEAGREAARLSGAAKDCFEFCKWIVTIGWSVYPLGYLFGYMTGSANEVTLNLVYNLADFINKILFGLVIYKTAASLTPAGSK
HRS-ES1-bin-243	1215616	161_1	no	d__Bacteria;p__Actinobacteriota;c__Actinobacteria;o__Nanopelagicales;f__Nanopelagicaceae;g__AAA044-D11;s__	HRS-ES1-C1205-cds514|HRS-ES1-C1205	253	INSIDE-OUTSIDE	TM3=RWESL	TM7=SLVAK	residue93,L,green-light absorbing	Heliorhodopsin	CLASS=perfect match to class; RWES.;S...K;PDE;HeR; monoderms	MKTTLLQSSDLTGISFWLISMALLASTFFFFIERNSVKASWRTSMTLSGLVTGIAFVHYMYMREVWVTTGTSPTVFRYIDWLLTVPLLMIEFYFILSAVKKVSSGIFWRLLLGTLVMLIGGYLGEAGYMNINAGFIIGMAGWIFILYEVFSGEAGREAARLSGAAKDCFEFCKWIVTIGWSVYPLGYLFGYMTGSANEVTLNLVYNLADFINKILFGLVIYKTASSLTPAGSK
HRSG-E2-bin-192	1213940	113_4	no	d__Bacteria;p__Bacteroidota;c__Bacteroidia;o__NS11-12g;f__UBA955;g__UBA955;s__	HRSG-E2-C11074-cds297|HRSG-E2-C11074	250	OUTSIDE-INSIDE	TM3=RYDTE	TM7=DAVNK	residue93,L,green-light absorbing	Type-1 rhodopsin	CLASS=probable mixed matches to multiple classes: RYDTE;D...K;H+ pump;PR,XR,ActR; bacteria,archaea|RYDTE;D...K;?;NR; Fungi | RYDTD;D...K;H+ pump;BR,AR; bacteria,archaea|RYDSY;D...K;Sensor;Sensory rhodopsin I,II ; bacteria,archaea|RYFSE;D...K;Inward H+ pump; Schizorhodopsin SzR ; bacteria,archaea|RYDTG;D...K;H+ pump;DTG rhodopsin; bacteria,archaea|RYDTS;D...K;H+ pump;DTS rhodopsin; bacteria,archae…	MKTTLLQSSDITGITFWLISMALLASTFFFFIERNSVKASWRTSMTLSGLVTGIAFVHYMYMREVWVSTGTSPTVFRYIDWLLTVPLLMIEFYFILSAVKKVSSGIFWRLFLGTLVMLIGGYLGEAGYMNINAGFIIGMAGWIFILYEVFSGEAGREAARLSGAAKDCFEFCKWIVTIGWSVYPLGYLFGYMTGSANEVTLNLVYNLADFINKILFGLVIYKTAASLTPAGSK
HRS-HS12-bin-190	1208791	227_3	yes	d__Bacteria;p__Actinobacteriota;c__Actinobacteria;o__Nanopelagicales;f__UBA12327;g__AcAMD-2;s__	HRS-HS12-C16751-cds668|HRS-HS12-C16751	263	INSIDE-OUTSIDE	TM3=RWESL	TM7=SIVAK	residue93,L,green-light absorbing	Heliorhodopsin	CLASS=perfect match to class; RWES.;S...K;PDE;HeR; monoderms	MKTTLLQSSDLTGISFWLISMALLASTFFFFIERNSVKASWRTSMTLSGLVTGIAFVHYMYMREVWVTTGTSPTVFRYIDWLLTVPLLMIEFYFILSAVKKVSSGIFWRLLLGTLVMLIGGYLGEAGYMNINAGFIIGMAGWIFILYEVFSGEAGREAARLSGAAKDCFEFCKWIVTIGWSVYPLGYLFGYMTGSANEVTLNLVYNLADFINKILFGLVIYKTASSLTPAGSK
HRSG-E5-bin-69	1205660	113_10	yes	d__Bacteria;p__Bacteroidota;c__Bacteroidia;o__NS11-12g;f__UBA955;g__UBA955;s__	HRSG-E5-C5861-cds193|HRSG-E5-C5861	250	OUTSIDE-INSIDE	TM3=RYDTE	TM7=DAVNK	residue93,L,green-light absorbing	Type-1 rhodopsin	CLASS=probable mixed matches to multiple classes: RYDTE;D...K;H+ pump;PR,XR,ActR; bacteria,archaea|RYDTE;D...K;?;NR; Fungi | RYDTD;D...K;H+ pump;BR,AR; bacteria,archaea|RYDSY;D...K;Sensor;Sensory rhodopsin I,II ; bacteria,archaea|RYFSE;D...K;Inward H+ pump; Schizorhodopsin SzR ; bacteria,archaea|RYDTG;D...K;H+ pump;DTG rhodopsin; bacteria,archaea|RYDTS;D...K;H+ pump;DTS rhodopsin; bacteria,archae…	MKTTLLQSSDLTGISFWLISMALLASTFFFFIERNSVKASWRTSMTLSGLVTGIAFVHYMYMREVWVTTGTSPTVFRYIDWLLTVPLLMIEFYFILSAVKKVSSGIFWRLLLGTLVMLIGGYLGEAGYMNINAGFIIGMAGWIFILYEVFSGEAGREAARLSGAAKDCFEFCKWIVTIGWSVYPLGYLFGYMTGSANEVTLNLVYNLADFINKILFGLVIYKTASSLTPAGSK
HRS-ES11-bin-61	1203262	90_3	yes	d__Bacteria;p__Bacteroidota;c__Bacteroidia;o__Flavobacteriales;f__Flavobacteriaceae;g__Flavobacterium;s__	HRS-ES11-C11237-cds418|HRS-ES11-C11237	241	OUTSIDE-INSIDE	TM3=RYDTE	TM7=DAINK	residue93,L,green-light absorbing	Type-1 rhodopsin	CLASS=probable mixed matches to multiple classes: RYDTE;D...K;H+ pump;PR,XR,ActR; bacteria,archaea|RYDTE;D...K;?;NR; Fungi | RYDTD;D...K;H+ pump;BR,AR; bacteria,archaea|RYDSY;D...K;Sensor;Sensory rhodopsin I,II ; bacteria,archaea|RYFSE;D...K;Inward H+ pump; Schizorhodopsin SzR ; bacteria,archaea|RYDTG;D...K;H+ pump;DTG rhodopsin; bacteria,archaea|RYDTS;D...K;H+ pump;DTS rhodopsin; bacteria,archae…	MFTQLLSTVASGSELDLLTGTSLPSYIAFTFFVGTMAMMAASVFFFFEMRNVAERWRTSMLVSGLITFIAAVHYYYMRGFFMEHQTSPTFFRYVDWLLTVPLMCVEFYLITKKAGAKSGLLWKLIFASVVMLVTGYFGEAVWRDNSVLWGVLSGAAYFYIAYLVWFGEVATLANTAGPAVAKATKTLAWFVLVGWAIYPLGYILGTPGGLFGITFSADTRVMDVVYNIGDAVNKIGFGLVIYALTQADKD
HRSG-H9-bin-44	1202245	407_1	no	d__Bacteria;p__Proteobacteria;c__Gammaproteobacteria;o__Burkholderiales;f__Methylophilaceae;g__Methylotenera;s__	HRSG-H9-C7405-cds788|HRSG-H9-C7405	263	OUTSIDE-INSIDE	TM3=RYDTE	TM7=DVLNK	residue93,L,green-light absorbing	Type-1 rhodopsin	CLASS=probable mixed matches to multiple classes: RYDTE;D...K;H+ pump;PR,XR,ActR; bacteria,archaea|RYDTE;D...K;?;NR; Fungi | RYDTD;D...K;H+ pump;BR,AR; bacteria,archaea|RYDSY;D...K;Sensor;Sensory rhodopsin I,II ; bacteria,archaea|RYFSE;D...K;Inward H+ pump; Schizorhodopsin SzR ; bacteria,archaea|RYDTG;D...K;H+ pump;DTG rhodopsin; bacteria,archaea|RYDTS;D...K;H+ pump;DTS rhodopsin; bacteria,archae…	MFTQLLSTVASGSELDLLTGTSLPSYIAFTFFVGTMAMMAASVFFFFEMRNVAERWRTSMLVSGLITFIAAVHYYYMRGFFMEHQTSPTFFRYVDWLLTVPLMCVEFYLITKKAGAKSGLLWKLIFASVVMLVTGYFGEAVWRDNSVLWGVLSGAAYFYIAYLVWFGEVATLANTAGPAVAKATKTLAWFVLVGWAIYPLGYILGTPGGLFGITFSADTRVMDVVYNIGDAVNKIGFGLVIYALTQADKD
HRS-HS9-bin-95	1198803	189_1	no	d__Bacteria;p__Actinobacteriota;c__Actinobacteria;o__Nanopelagicales;f__Nanopelagicaceae;g__;s__	HRS-HS9-C10509-cds607|HRS-HS9-C10509	253	OUTSIDE-INSIDE	TM3=RYDTE	TM7=DVLAK	residue93,L,green-light absorbing	Type-1 rhodopsin	CLASS=probable mixed matches to multiple classes: RYDTE;D...K;H+ pump;PR,XR,ActR; bacteria,archaea|RYDTE;D...K;?;NR; Fungi | RYDTD;D...K;H+ pump;BR,AR; bacteria,archaea|RYDSY;D...K;Sensor;Sensory rhodopsin I,II ; bacteria,archaea|RYFSE;D...K;Inward H+ pump; Schizorhodopsin SzR ; bacteria,archaea|RYDTG;D...K;H+ pump;DTG rhodopsin; bacteria,archaea|RYDTS;D...K;H+ pump;DTS rhodopsin; bacteria,archae…	MFTQLLSTVASGSELDLLTGTSLPSYIAFTFFVGTMAMMAASVFFFFEMRNVAERWRTSMLVSGLITFIAAVHYYYMRGFFMEHQTSPTFFRYVDWLLTVPLMCVEFYLITKKAGAKSGLLWKLIFASVVMLVTGYFGEAVWRDNSVLWGVLSGAAYFYIAYLVWFGEVATLANTAGPAVAKATKTLAWFVLVGWAIYPLGYILGTPGGLFGITFSADTRVMDVVYNIGDAVNKIGFGLVIYALTQADKD
HRSG-H3-bin-62	1189958	407_1	no	d__Bacteria;p__Proteobacteria;c__Gammaproteobacteria;o__Burkholderiales;f__Methylophilaceae;g__Methylotenera;s__	HRSG-H3-C8123-cds607|HRSG-H3-C8123	263	OUTSIDE-INSIDE	TM3=RYDTE	TM7=DVLNK	residue93,L,green-light absorbing	Type-1 rhodopsin	CLASS=probable mixed matches to multiple classes: RYDTE;D...K;H+ pump;PR,XR,ActR; bacteria,archaea|RYDTE;D...K;?;NR; Fungi | RYDTD;D...K;H+ pump;BR,AR; bacteria,archaea|RYDSY;D...K;Sensor;Sensory rhodopsin I,II ; bacteria,archaea|RYFSE;D...K;Inward H+ pump; Schizorhodopsin SzR ; bacteria,archaea|RYDTG;D...K;H+ pump;DTG rhodopsin; bacteria,archaea|RYDTS;D...K;H+ pump;DTS rhodopsin; bacteria,archae…	MFTQLLSTVASGSELDLLTGTSLPSYIAFTFFVGTMAMMAASVFFFFEMRNVAERWRTSMLVSGLITFIAAVHYYYMRGFFMEHQTSPTFFRYVDWLLTVPLMCVEFYLITKKAGAKSGLLWKLIFASVVMLVTGYFGEAVWRDNSVLWGVLSGAAYFYIAYLVWFGEVATLANTAGPAVAKATKTLAWFVLVGWAIYPLGYILGTPGGLFGITFSADTRVMDVVYNIGDAVNKIGFGLVIYALTQADKD
[truncated: 241 more rows]
