# Supplementary material for: High-resolution metagenomic reconstruction of the freshwater spring bloom
Source: Microbiome. 2023 Jan 26;11:15. doi: 10.1186/s40168-022-01451-4 (PMC9878933; doi:10.1186/s40168-022-01451-4)
Supplement: Supplementary file 6 — Additional file 5: Table S4. Bacteriophage general information. [file 40168_2022_1451_MOESM5_ESM.xlsx]

## Sheet: Phage info
Additional file 5 - Table S4.1 - Bacteriophage general information
num	phage-id	gc	length	cluster	host taxonomy	prediction methods	filter size	depth	NUM_CONTIGS	TOTAL_CDS	MEDIAN_CDS	MEAN_CDS	TOTAL_TRNA	MEDIAN_TRNA	MEAN_TRNA	TOTAL_RRNA	NUM_5S	NUM_16S	NUM_23S	CODING_DENSITY	NONCODING_DENSITY	MEDIAN_INTERGENIC_SPACER	MEAN_INTERGENIC_SPACER	MIN_DIST	MAX_DIST	NUM_FEATURES_USED	NEGOVERLAPS_PERC	ZEROOVERLAPS_PERC	POSOVERLAPS_PERC	PCC50	PCC90	NUM_SIGMA	NUM_RHODOPSINS	NUM_SIGNALTRANS	HISKA	GGDEF	PAS	PP2C	STOP-TAG	STOP-TAA	STOP-TGA	STOP-OTHER	DEFENSE_COUNT	DEFENSE_PERC	COG_SIGNAL_TRANS_COUNT	COG_SIGNAL_TRANS_PERC	PHAGE_COUNT	PHAGE_PERC	TNP_COUNT
1	HRS-EL10-C15	41.659	67052	CLUSTER94			5	0.5	1	76	148	283.03	2	76.5	76.5	0	0	0	0	97.75	2.25	0	19.5974	-55	415	78	41.5584	16.8831	41.5584	1.3158	1.3158	0	0	0	0	0	0	0	19.74	53.95	26.32	0	1	1.32	0	0	1	0.0018	0
2	HRS-EL10-C20	36.829	62606	CLUSTER66			5	0.5	1	84	122.5	229.12	0	0	0	0	0	0	0	93.27	6.73	2	50.7711	-147	781	84	36.1446	6.0241	57.8313	0	0	0	0	0	0	0	0	0	16.67	61.9	21.43	0	0	0	0	0	0	0	0
3	HRS-EL11-C36	26.11	39785	CLUSTER16			5	0.5	1	40	251.5	312.7	0	0	0	0	0	0	0	94.78	5.22	25	53.2821	-7	268	40	12.8205	5.1282	82.0513	5	0	0	0	0	0	0	0	0	10	70	20	0	0	0	0	0	4	0.0072	0
4	HRS-EL11-C59	49.679	30568	CLUSTER103	Cyanobacteria	TIGR02997: Sig70-cyanoRpoD: RNA polymerase sigma factor, cyanobacterial RpoD-like family	5	0.5	1	39	130	245.74	0	0	0	0	0	0	0	94.99	5.01	2.5	40.3158	-27	294	39	23.6842	23.6842	52.6316	0	0	1	0	0	0	0	0	0	25.64	58.97	15.38	0	0	0	0	0	1	0.0018	0
5	HRS-EL12-C66	30.853	39588	CLUSTER58			5	0.5	1	66	101.5	167.24	1	86	86	0	0	0	0	88.22	11.78	5.5	70.6364	-31	1163	67	25.7576	4.5455	69.697	0	0	0	0	0	0	0	0	0	10.61	75.76	13.64	0	0	0	1	1.52	1	0.0018	0
6	HRS-EL13-C115	37.15	35852	CLUSTER67			5	0.5	1	52	125	215.08	0	0	0	0	0	0	0	97.75	2.25	2	15.8431	-55	170	52	37.2549	5.8824	56.8627	0	0	1	0	0	0	0	0	0	13.46	75	11.54	0	0	0	0	0	0	0	0
7	HRS-EL13-C123	43.791	33212	CLUSTER56			5	0.5	1	51	128	197.86	0	0	0	0	0	0	0	95.51	4.49	1	29.82	-76	376	51	40	8	52	0	0	0	0	0	0	0	0	0	3.92	52.94	43.14	0	1	1.96	0	0	0	0	0
8	HRS-EL13-C52	32.94	61848	CLUSTER120			5	0.5	1	95	100	185.93	0	0	0	0	0	0	0	91.18	8.82	3	58.0213	-46	3508	95	30.8511	10.6383	58.5106	0	0	0	0	0	0	0	0	0	9.47	73.68	16.84	0	1	1.05	0	0	0	0	0
9	HRS-EL1-C114	34.812	35017	CLUSTER8			5	0.5	1	49	158	219.45	0	0	0	0	0	0	0	93.41	6.59	7.5	48.1042	-19	305	49	31.25	6.25	62.5	0	0	0	0	0	0	0	0	0	2.04	55.1	42.86	0	0	0	1	2.04	0	0	0
10	HRS-EL1-C80	45.373	42505	CLUSTER2			5	0.5	1	57	122	222.16	0	0	0	0	0	0	0	89.94	10.06	14	76.375	-61	792	57	25	7.1429	67.8571	0	0	0	0	0	0	0	0	0	19.3	64.91	15.79	0	0	0	0	0	0	0	0
11	HRS-EL2-C107	34.812	35017	CLUSTER8			5	0.5	1	49	158	218.55	0	0	0	0	0	0	0	93.41	6.59	7.5	48.1042	-19	305	49	31.25	6.25	62.5	0	0	0	0	0	0	0	0	0	2.04	55.1	42.86	0	0	0	1	2.04	0	0	0
12	HRS-EL2-C125	53.455	32783	CLUSTER20			5	0.5	1	51	132	203.78	0	0	0	0	0	0	0	96.13	3.87	-3	25.36	-61	285	51	60	2	38	0	0	0	0	0	0	0	0	0	7.84	15.69	76.47	0	0	0	0	0	1	0.0018	0
13	HRS-EL2-C133	32.278	31501	CLUSTER38			5	0.5	1	47	117	209.45	0	0	0	0	0	0	0	97.5	2.5	4	17.1087	-28	190	47	39.1304	4.3478	56.5217	0	0	1	0	0	0	0	0	0	8.51	68.09	23.4	0	0	0	0	0	1	0.0018	0
14	HRS-EL2-C54	57.114	50252	CLUSTER59			5	0.5	1	66	133.5	235.41	0	0	0	0	0	0	0	93.83	6.17	3	47.7385	-58	1053	66	29.2308	7.6923	63.0769	0	0	0	0	0	0	0	0	0	21.21	24.24	54.55	0	1	1.52	0	0	1	0.0018	0
15	HRS-EL2-C72	45.373	42505	CLUSTER2			5	0.5	1	57	122	222.65	0	0	0	0	0	0	0	89.99	10.01	14	76	-61	792	57	25	7.1429	67.8571	0	0	0	0	0	0	0	0	0	19.3	64.91	15.79	0	0	0	0	0	0	0	0
16	HRS-EL3-C76	34.812	35017	CLUSTER8			5	0.5	1	49	158	219.45	0	0	0	0	0	0	0	93.41	6.59	7.5	48.1042	-19	305	49	31.25	6.25	62.5	0	0	0	0	0	0	0	0	0	2.04	55.1	42.86	0	0	0	1	2.04	0	0	0
17	HRS-EL5-C113	49.672	31420	CLUSTER57	Cyanobacteria	TIGR02997: Sig70-cyanoRpoD: RNA polymerase sigma factor, cyanobacterial RpoD-like family	5	0.5	1	39	145	250.26	0	0	0	0	0	0	0	95.46	4.54	0	37.5526	-18	378	39	26.3158	26.3158	47.3684	0	0	1	0	0	0	0	0	0	25.64	58.97	15.38	0	0	0	0	0	1	0.0018	0
18	HRS-EL5-C71	60.74	38380	CLUSTER11			5	0.5	1	66	116.5	181.95	0	0	0	0	0	0	0	95.58	4.42	-3	26.0923	-134	492	66	56.9231	4.6154	38.4615	0	0	0	0	0	0	0	0	0	6.06	15.15	78.79	0	0	0	0	0	0	0	0
19	HRS-EL9-C42	34.709	29886	CLUSTER121			5	0.5	1	47	141	197.57	0	0	0	0	0	0	0	94.58	5.42	4	35.2391	-97	526	47	39.1304	2.1739	58.6957	0	0	0	0	0	0	0	0	0	6.38	57.45	36.17	0	0	0	0	0	1	0.0018	0
20	HRS-EL9-C44	29.283	29389	CLUSTER88			5	0.5	1	59	101	156.86	0	0	0	0	0	0	0	95.99	4.01	0	20.3103	-58	269	59	41.3793	13.7931	44.8276	0	0	1	0	0	0	0	0	0	13.56	72.88	13.56	0	0	0	0	0	0	0	0
21	HRS-ES10-C115	59.217	57281	CLUSTER53			0.22	0.5	1	69	129	256.48	0	0	0	0	0	0	0	93.48	6.52	11	54.9559	-12	724	69	25	2.9412	72.0588	0	0	0	0	0	0	0	0	0	13.04	42.03	44.93	0	0	0	0	0	0	0	0
22	HRS-ES10-C116	58.849	57153	CLUSTER74			0.22	0.5	1	78	138	224.45	0	0	0	0	0	0	0	96.09	3.91	6	29.039	-13	480	78	24.6753	12.987	62.3377	2.5641	0	0	0	0	0	0	0	0	11.54	35.9	52.56	0	0	0	0	0	0	0	0
23	HRS-ES10-C1404	48.266	15309	CLUSTER122			0.22	0.5	1	20	172	221.1	0	0	0	0	0	0	0	95.88	4.12	11	33.1579	-10	120	20	21.0526	10.5263	68.4211	0	0	0	0	0	0	0	0	0	20	40	40	0	0	0	0	0	0	0	0
24	HRS-ES10-C142	38.652	52831	CLUSTER117			0.22	0.5	1	68	129	238.76	1	77	77	0	0	0	0	93.17	6.83	13.5	53.0588	-37	505	69	22.0588	5.8824	72.0588	0	0	0	0	0	0	0	0	0	16.18	52.94	30.88	0	0	0	0	0	0	0	0
25	HRS-ES10-C1504	48.365	14775	CLUSTER98			0.22	0.5	1	21	156	199.76	0	0	0	0	0	0	0	93.3	6.7	2	49.5	-33	319	21	35	15	50	0	0	0	0	0	0	0	0	0	14.29	28.57	57.14	0	0	0	0	0	0	0	0
26	HRS-ES10-C230	26.11	39785	CLUSTER16			0.22	0.5	1	40	263.5	309.9	0	0	0	0	0	0	0	94.74	5.26	25	53.6923	-7	268	40	10.2564	5.1282	84.6154	5	0	0	0	0	0	0	0	0	10	70	20	0	0	0	0	0	4	0.0072	0
27	HRS-ES10-C233	30.848	39558	CLUSTER58			0.22	0.5	1	66	110.5	181.08	1	86	86	0	0	0	0	93.38	6.62	4	39.6818	-31	613	67	25.7576	4.5455	69.697	0	0	0	0	0	0	0	0	0	10.61	75.76	13.64	0	0	0	1	1.52	1	0.0018	0
28	HRS-ES10-C250	60.74	38380	CLUSTER11			0.22	0.5	1	66	116.5	180.41	0	0	0	0	0	0	0	94.21	5.79	-3	34.2154	-134	525	66	55.3846	4.6154	40	0	0	0	0	0	0	0	0	0	6.06	15.15	78.79	0	0	0	0	0	0	0	0
29	HRS-ES10-C251	49.666	38376	CLUSTER15			0.22	0.5	1	50	169.5	235.46	0	0	0	0	0	0	0	93.66	6.34	9	49.6531	-112	537	50	28.5714	2.0408	69.3878	2	2	0	0	0	0	0	0	0	16	52	32	0	0	0	0	0	0	0	0
30	HRS-ES10-C260	43.932	37963	CLUSTER43			0.22	0.5	1	48	157	242.42	0	0	0	0	0	0	0	93.71	6.29	13	50.8085	-40	357	48	23.4043	12.766	63.8298	0	0	0	0	0	0	0	0	0	12.5	68.75	18.75	0	0	0	0	0	0	0	0
31	HRS-ES10-C270	42.829	37141	CLUSTER81			0.22	0.5	1	61	116	188.41	0	0	0	0	0	0	0	94.22	5.78	2	35.8	-46	621	61	36.6667	6.6667	56.6667	1.6393	1.6393	0	0	0	0	0	0	0	3.28	50.82	45.9	0	1	1.64	0	0	0	0	0
32	HRS-ES10-C304	31.587	35353	CLUSTER85			0.22	0.5	1	58	122.5	186.86	0	0	0	0	0	0	0	96.05	3.95	1	24.4737	-61	297	58	33.3333	15.7895	50.8772	0	0	0	0	0	0	0	0	0	18.97	68.97	12.07	0	0	0	0	0	0	0	0
33	HRS-ES10-C346	48.13	32672	CLUSTER84			0.22	0.5	1	45	151	220.4	0	0	0	0	0	0	0	95.76	4.24	3.5	31.4773	-46	386	45	36.3636	11.3636	52.2727	0	0	0	0	0	0	0	0	0	13.33	46.67	40	0	0	0	0	0	0	0	0
34	HRS-ES11-C103	58.847	57153	CLUSTER74			0.22	0.5	1	79	141	230.68	0	0	0	0	0	0	0	96.09	3.91	5.5	28.641	-13	480	79	24.359	15.3846	60.2564	2.5316	0	0	0	0	0	0	0	0	11.39	36.71	51.9	0	0	0	0	0	0	0	0
35	HRS-ES11-C122	38.652	52831	CLUSTER117			0.22	0.5	1	71	133	220.8	1	77	77	0	0	0	0	89.9	10.1	14	75.169	-42	1165	72	23.9437	5.6338	70.4225	0	0	0	0	0	0	0	0	0	15.49	50.7	33.8	0	0	0	0	0	0	0	0
36	HRS-ES11-C218	26.11	39785	CLUSTER16			0.22	0.5	1	40	263.5	308.62	0	0	0	0	0	0	0	95.11	4.89	11	49.8718	-7	268	40	12.8205	2.5641	84.6154	5	0	0	0	0	0	0	0	0	10	70	20	0	0	0	0	0	4	0.0072	0
37	HRS-ES11-C219	43.854	39800	CLUSTER4			0.22	0.5	1	50	123	248.8	0	0	0	0	0	0	0	95.27	4.73	2	38.449	-39	465	50	28.5714	14.2857	57.1429	0	0	0	0	0	0	0	0	0	22	62	16	0	0	0	0	0	0	0	1
38	HRS-ES11-C237	60.74	38380	CLUSTER11			0.22	0.5	1	66	114.5	174.91	0	0	0	0	0	0	0	94.12	5.88	-3	34.6923	-134	525	66	55.3846	4.6154	40	0	0	0	0	0	0	0	0	0	7.58	15.15	77.27	0	0	0	0	0	0	0	0
39	HRS-ES11-C255	42.821	37138	CLUSTER81			0.22	0.5	1	61	124	189.44	0	0	0	0	0	0	0	94.32	5.68	2	35.1667	-46	621	61	38.3333	6.6667	55	1.6393	1.6393	0	0	0	0	0	0	0	3.28	50.82	45.9	0	1	1.64	0	0	0	0	0
40	HRS-ES11-C277	46.205	36258	CLUSTER71			0.22	0.5	1	48	157	229.67	0	0	0	0	0	0	0	92.06	7.94	9	61.2766	-43	643	48	19.1489	6.383	74.4681	0	0	0	0	0	0	0	0	0	6.25	68.75	25	0	0	0	0	0	1	0.0018	0
41	HRS-ES11-C313	34.593	33631	CLUSTER61			0.22	0.5	1	46	176.5	223.17	1	72	72	0	0	0	0	94.13	5.87	4	42.9348	-52	587	47	30.4348	4.3478	65.2174	0	0	0	0	0	0	0	0	0	10.87	54.35	34.78	0	0	0	0	0	2	0.0036	0
42	HRS-ES11-C371	34.611	31120	CLUSTER77			0.22	0.5	1	45	132	209.64	0	0	0	0	0	0	0	95.19	4.81	1.5	34	-28	407	45	40.9091	4.5455	54.5455	2.2222	2.2222	0	0	0	0	0	0	0	2.22	75.56	22.22	0	0	0	0	0	0	0	0
43	HRS-ES11-C81	36.827	62606	CLUSTER66			0.22	0.5	1	84	124.5	230.37	0	0	0	0	0	0	0	93.32	6.68	2	50.3855	-147	781	84	36.1446	6.0241	57.8313	0	0	0	0	0	0	0	0	0	16.67	61.9	21.43	0	0	0	0	0	0	0	0
44	HRS-ES11-C98	50.779	57937	CLUSTER114			0.22	0.5	1	82	151.5	219.33	0	0	0	0	0	0	0	94.07	5.93	4	42.4444	-13	569	82	14.8148	20.9877	64.1975	1.2195	1.2195	0	0	0	0	0	0	0	6.1	40.24	53.66	0	0	0	0	0	0	0	0
45	HRS-ES12-C145	58.849	57153	CLUSTER74			0.22	0.5	1	79	141	228.99	0	0	0	0	0	0	0	96.09	3.91	5.5	28.641	-13	480	79	24.359	15.3846	60.2564	2.5316	0	0	0	0	0	0	0	0	11.39	36.71	51.9	0	0	0	0	0	0	0	0
46	HRS-ES12-C1495	48.477	15364	CLUSTER62			0.22	0.5	1	25	125	189.72	0	0	0	0	0	0	0	93.27	6.73	1.5	43.0833	-31	328	25	29.1667	16.6667	54.1667	0	0	0	0	0	0	0	0	0	20	40	40	0	0	0	0	0	0	0	0
47	HRS-ES12-C1753	46.74	14125	CLUSTER123			0.22	0.5	1	21	150	188.67	0	0	0	0	0	0	0	97.07	2.93	-1.5	20.7	-19	251	21	50	20	30	0	0	0	0	0	0	0	0	0	0	38.1	61.9	0	0	0	0	0	0	0	0
48	HRS-ES12-C252	59.311	40903	CLUSTER102			0.22	0.5	1	72	125	171.06	0	0	0	0	0	0	0	92.83	7.17	-3	41.3239	-51	818	72	52.1127	7.0423	40.8451	0	0	0	0	0	0	0	0	0	12.5	9.72	77.78	0	0	0	0	0	4	0.0072	0
49	HRS-ES12-C266	26.11	39785	CLUSTER16			0.22	0.5	1	39	265	320.18	0	0	0	0	0	0	0	94.99	5.01	25	52.5	-7	268	39	10.5263	5.2632	84.2105	2.5641	0	0	0	0	0	0	0	0	10.26	71.79	17.95	0	0	0	0	0	4	0.0072	0
50	HRS-ES12-C267	49.568	39612	CLUSTER68			0.22	0.5	1	48	118	236.12	1	75	75	0	0	0	0	86.91	13.09	27.5	108.062	-28	1013	49	27.0833	4.1667	68.75	2.0833	0	0	0	0	0	0	0	0	12.5	43.75	43.75	0	0	0	0	0	1	0.0018	0
51	HRS-ES12-C269	30.853	39588	CLUSTER58			0.22	0.5	1	66	110.5	179.86	1	86	86	0	0	0	0	91.12	8.88	5.5	53.2727	-31	869	67	25.7576	4.5455	69.697	0	0	0	0	0	0	0	0	0	10.61	75.76	13.64	0	0	0	1	1.52	1	0.0018	0
52	HRS-ES12-C282	60.74	38380	CLUSTER11			0.22	0.5	1	65	116	181.32	0	0	0	0	0	0	0	94.49	5.51	-3	33.0469	-134	525	65	57.8125	4.6875	37.5	0	0	0	0	0	0	0	0	0	6.15	13.85	80	0	0	0	0	0	0	0	0
53	HRS-ES12-C286	43.932	37963	CLUSTER43			0.22	0.5	1	47	159	249	0	0	0	0	0	0	0	94.86	5.14	10.5	42.4565	-40	329	47	23.913	13.0435	63.0435	0	0	0	0	0	0	0	0	0	10.64	70.21	19.15	0	0	0	0	0	0	0	0
54	HRS-ES12-C29	44.955	142771	CLUSTER55	actinophage	whib	0.22	0.5	1	205	144	214.19	0	0	0	0	0	0	0	93	7	4	48.9902	-31	619	205	29.4118	10.2941	60.2941	0	0	0	0	0	0	0	0	0	13.66	58.54	27.8	0	3	1.46	0	0	0	0	0
55	HRS-ES12-C303	46.205	36258	CLUSTER71			0.22	0.5	1	48	155.5	226.58	0	0	0	0	0	0	0	92.33	7.67	6	59.1702	-43	643	48	21.2766	6.383	72.3404	0	0	0	0	0	0	0	0	0	6.25	68.75	25	0	0	0	0	0	1	0.0018	0
56	HRS-ES12-C324	31.915	35175	CLUSTER69			0.22	0.5	1	57	137	190.4	0	0	0	0	0	0	0	94.32	5.68	0.5	35.6607	-55	294	57	37.5	12.5	50	0	0	0	0	0	0	0	0	0	10.53	54.39	35.09	0	0	0	0	0	1	0.0018	0
57	HRS-ES12-C344	34.133	34245	CLUSTER109			0.22	0.5	1	60	101.5	169.98	0	0	0	0	0	0	0	90.28	9.72	5	56.4068	-22	1060	60	8.4746	15.2542	76.2712	0	0	0	0	0	0	0	0	0	13.33	85	1.67	0	0	0	0	0	4	0.0072	0
58	HRS-ES12-C350	48.735	33822	CLUSTER54			0.22	0.5	1	48	179.5	216.56	0	0	0	0	0	0	0	93.45	6.55	2	47.1702	-46	706	48	31.9149	12.766	55.3191	2.0833	0	0	0	0	0	0	0	0	2.08	25	72.92	0	0	0	0	0	1	0.0018	0
59	HRS-ES12-C355	34.593	33631	CLUSTER61			0.22	0.5	1	45	181	229.16	1	72	72	0	0	0	0	94.35	5.65	4	42.2222	-52	587	46	31.1111	4.4444	64.4444	0	0	0	0	0	0	0	0	0	11.11	53.33	35.56	0	0	0	0	0	2	0.0036	0
60	HRS-ES12-C366	43.788	33212	CLUSTER56			0.22	0.5	1	51	124	205.18	0	0	0	0	0	0	0	95.63	4.37	1	29.02	-76	376	51	40	8	52	0	0	0	0	0	0	0	0	0	3.92	52.94	43.14	0	1	1.96	0	0	0	0	0
61	HRS-ES12-C371	53.301	33110	CLUSTER70			0.22	0.5	1	46	151.5	223.87	0	0	0	0	0	0	0	96.09	3.91	2	28.7778	-16	221	46	35.5556	11.1111	53.3333	0	0	0	0	0	0	0	0	0	0	36.96	63.04	0	0	0	0	0	1	0.0018	0
62	HRS-ES12-C393	37.335	31914	CLUSTER124			0.22	0.5	1	41	164	244.71	1	73	73	0	0	0	0	96.54	3.46	2	26.9512	-61	280	42	41.4634	7.3171	51.2195	2.439	0	0	0	0	0	0	0	0	9.76	63.41	26.83	0	0	0	0	0	2	0.0036	0
63	HRS-ES12-C394	49.437	31822	CLUSTER97			0.22	0.5	1	45	152	225.44	0	0	0	0	0	0	0	96.46	3.54	0	25.5909	-61	495	45	45.4545	13.6364	40.9091	0	0	0	0	0	0	0	0	0	4.44	51.11	44.44	0	0	0	0	0	0	0	0
64	HRS-ES12-C395	39.161	31802	CLUSTER125			0.22	0.5	1	50	127.5	198.32	0	0	0	0	0	0	0	94.79	5.21	-3	33.7959	-54	456	50	51.0204	6.1224	42.8571	0	0	0	0	0	0	0	0	0	10	48	42	0	0	0	0	0	1	0.0018	0
65	HRS-ES12-C455	29.297	29392	CLUSTER88			0.22	0.5	1	60	104	152.98	0	0	0	0	0	0	0	96.07	3.93	0	19.5932	-58	269	60	44.0678	11.8644	44.0678	0	0	1	0	0	0	0	0	0	13.33	73.33	13.33	0	0	0	0	0	0	0	0
66	HRS-ES12-C52	35.819	102921	CLUSTER126	actinophage	whib	0.22	0.5	1	143	105	221.01	7	74	75	0	0	0	0	93.09	6.91	6	47.7383	-58	628	150	20.1342	16.1074	63.7584	0.6993	0.6993	0	0	0	0	0	0	0	20.28	61.54	18.18	0	3	2.1	0	0	3	0.0054	0
67	HRS-ES13-C112	41.666	67052	CLUSTER94			0.22	0.5	1	77	145	280.51	2	76.5	76.5	0	0	0	0	97.39	2.61	0	22.3974	-55	415	79	41.0256	16.6667	42.3077	1.2987	1.2987	0	0	0	0	0	0	0	20.78	53.25	25.97	0	1	1.3	0	0	1	0.0018	0
68	HRS-ES13-C154	51.436	58990	CLUSTER127			0.22	0.5	1	81	130	224.17	0	0	0	0	0	0	0	93.49	6.51	0	47.975	-49	810	81	38.75	12.5	48.75	0	0	0	0	0	0	0	0	0	7.41	32.1	60.49	0	0	0	0	0	0	0	0
69	HRS-ES13-C164	59.217	57281	CLUSTER53			0.22	0.5	1	69	129	251.45	0	0	0	0	0	0	0	92.93	7.07	11	59.5882	-12	724	69	25	1.4706	73.5294	0	0	0	0	0	0	0	0	0	13.04	42.03	44.93	0	0	0	0	0	0	0	0
70	HRS-ES13-C2041	49.542	15512	CLUSTER128			0.22	0.5	1	20	153.5	213.9	0	0	0	0	0	0	0	97.01	2.99	4	24.4211	-22	163	20	21.0526	15.7895	63.1579	0	0	0	0	0	0	0	0	0	25	40	35	0	0	0	0	0	0	0	0
71	HRS-ES13-C2084	48.477	15364	CLUSTER62			0.22	0.5	1	24	128	194.21	0	0	0	0	0	0	0	92.93	7.07	3	47.2609	-31	328	24	26.087	17.3913	56.5217	0	0	0	0	0	0	0	0	0	20.83	37.5	41.67	0	0	0	0	0	0	0	0
72	HRS-ES13-C24	44.955	142761	CLUSTER55	actinophage	whib	0.22	0.5	1	205	144	212.7	0	0	0	0	0	0	0	93.08	6.92	4	48.4167	-31	619	205	29.4118	10.2941	60.2941	0	0	0	0	0	0	0	0	0	14.15	58.05	27.8	0	3	1.46	0	0	0	0	0
73	HRS-ES13-C328	43.333	40064	CLUSTER119			0.22	0.5	1	63	123	197.87	0	0	0	0	0	0	0	94.66	5.34	3	34.5	-25	317	63	29.0323	9.6774	61.2903	3.1746	1.5873	0	0	0	0	0	0	0	6.35	53.97	39.68	0	2	3.17	0	0	1	0.0018	0
74	HRS-ES13-C339	49.568	39612	CLUSTER68			0.22	0.5	1	49	114	238.67	1	75	75	0	0	0	0	90.38	9.62	11	77.7959	-28	960	50	30.6122	8.1633	61.2245	2.0408	0	0	0	0	0	0	0	0	8.16	44.9	46.94	0	0	0	0	0	1	0.0018	0
75	HRS-ES13-C341	30.853	39588	CLUSTER58			0.22	0.5	1	66	110.5	181.08	1	86	86	0	0	0	0	93.31	6.69	4	40.1364	-31	643	67	25.7576	4.5455	69.697	0	0	0	0	0	0	0	0	0	10.61	75.76	13.64	0	0	0	1	1.52	1	0.0018	0
76	HRS-ES13-C357	60.74	38380	CLUSTER11			0.22	0.5	1	65	116	182.8	0	0	0	0	0	0	0	94.23	5.77	-3	34.5938	-134	525	65	56.25	4.6875	39.0625	0	0	0	0	0	0	0	0	0	6.15	13.85	80	0	0	0	0	0	0	0	0
77	HRS-ES13-C364	43.932	37963	CLUSTER43			0.22	0.5	1	48	160	243.96	0	0	0	0	0	0	0	94.62	5.38	11	43.4255	-40	329	48	23.4043	12.766	63.8298	0	0	0	0	0	0	0	0	0	12.5	68.75	18.75	0	0	0	0	0	0	0	0
78	HRS-ES13-C377	42.829	37141	CLUSTER81			0.22	0.5	1	60	124	192.12	0	0	0	0	0	0	0	94.25	5.75	2	36.1864	-46	621	60	37.2881	6.7797	55.9322	1.6667	1.6667	0	0	0	0	0	0	0	3.33	51.67	45	0	0	0	0	0	0	0	0
79	HRS-ES13-C407	37.144	35852	CLUSTER67			0.22	0.5	1	50	134.5	213.66	0	0	0	0	0	0	0	97.31	2.69	4	19.6735	-55	170	50	34.6939	6.1224	59.1837	0	0	1	0	0	0	0	0	0	14	76	10	0	0	0	0	0	0	0	0
80	HRS-ES13-C430	31.932	35175	CLUSTER69			0.22	0.5	1	58	127.5	186.53	0	0	0	0	0	0	0	93.75	6.25	2	38.5439	-55	294	58	36.8421	10.5263	52.6316	0	0	0	0	0	0	0	0	0	10.34	55.17	34.48	0	0	0	0	0	1	0.0018	0
81	HRS-ES13-C434	37.762	34966	CLUSTER129			0.22	0.5	1	49	149	232.18	0	0	0	0	0	0	0	97.98	2.02	2.5	14.6875	-55	152	49	37.5	6.25	56.25	0	0	1	0	0	0	0	0	0	14.29	77.55	8.16	0	0	0	0	0	0	0	0
82	HRS-ES13-C454	34.139	34245	CLUSTER109			0.22	0.5	1	60	101.5	154.5	0	0	0	0	0	0	0	90.25	9.75	5	56.5932	-22	1060	60	8.4746	13.5593	77.9661	0	0	0	0	0	0	0	0	0	15	83.33	1.67	0	0	0	0	0	4	0.0072	0
83	HRS-ES13-C463	48.735	33822	CLUSTER54			0.22	0.5	1	48	179.5	217.56	0	0	0	0	0	0	0	93.29	6.71	2	48.2553	-46	706	48	31.9149	12.766	55.3191	2.0833	0	0	0	0	0	0	0	0	2.08	25	72.92	0	0	0	0	0	1	0.0018	0
84	HRS-ES13-C469	30.797	33468	CLUSTER27			0.22	0.5	1	51	138	209.37	0	0	0	0	0	0	0	96.39	3.61	3	24.14	-37	130	51	28	8	64	0	0	1	0	0	0	0	0	0	5.88	70.59	23.53	0	0	0	0	0	0	0	0
85	HRS-ES13-C484	43.794	33212	CLUSTER56			0.22	0.5	1	53	124	192.81	0	0	0	0	0	0	0	94.67	5.33	1	34.0192	-76	473	53	42.3077	5.7692	51.9231	0	0	0	0	0	0	0	0	0	3.77	50.94	45.28	0	1	1.89	0	0	0	0	0
86	HRS-ES13-C487	53.301	33110	CLUSTER70			0.22	0.5	1	46	151.5	223.87	0	0	0	0	0	0	0	96.09	3.91	2	28.7778	-16	221	46	35.5556	11.1111	53.3333	0	0	0	0	0	0	0	0	0	0	36.96	63.04	0	0	0	0	0	1	0.0018	0
87	HRS-ES13-C537	41.055	31599	CLUSTER130			0.22	0.5	1	40	116	242.03	0	0	0	0	0	0	0	94.29	5.71	5	46.2821	-85	630	40	38.4615	2.5641	58.9744	0	0	0	0	0	0	0	0	0	2.5	67.5	30	0	0	0	0	0	2	0.0036	0
88	HRS-ES13-C561	33.241	30971	CLUSTER106			0.22	0.5	1	59	110	162.9	0	0	0	0	0	0	0	98.08	1.92	-1.5	10.2759	-46	162	59	50	10.3448	39.6552	1.6949	1.6949	1	0	0	0	0	0	0	6.78	57.63	35.59	0	0	0	0	0	0	0	0
89	HRS-ES13-C665	44.272	28546	CLUSTER131			0.22	0.5	1	43	141	207.53	0	0	0	0	0	0	0	94.34	5.66	2	38.4762	-46	288	43	35.7143	7.1429	57.1429	2.3256	0	0	0	0	0	0	0	0	9.3	48.84	41.86	0	0	0	0	0	1	0.0018	0
90	HRS-ES1-C1062	49.669	38376	CLUSTER15			0.22	0.5	1	50	170	237.28	0	0	0	0	0	0	0	93.96	6.04	9	47.2857	-112	537	50	28.5714	2.0408	69.3878	2	2	0	0	0	0	0	0	0	16	54	30	0	0	0	0	0	0	0	0
91	HRS-ES1-C1091	46.786	37924	CLUSTER25			0.22	0.5	1	60	125	198.7	0	0	0	0	0	0	0	95.75	4.25	5	27.322	-39	344	60	33.8983	3.3898	62.7119	0	0	0	0	0	0	0	0	0	10	55	35	0	0	0	0	0	1	0.0018	0
92	HRS-ES1-C1111	52.449	37686	CLUSTER65			0.22	0.5	1	57	123	202.19	1	77	77	0	0	0	0	92.99	7.01	4	46.3333	-46	493	58	31.5789	7.0175	61.4035	0	0	0	0	0	0	0	0	0	3.51	54.39	42.11	0	0	0	0	0	0	0	0
93	HRS-ES1-C1126	65.296	37650	CLUSTER78			0.22	0.5	1	62	126	185.84	2	81	81	0	0	0	0	93.43	6.57	0	39.2857	-55	548	64	31.746	19.0476	49.2063	0	0	0	0	0	0	0	0	0	24.19	9.68	66.13	0	0	0	0	0	0	0	0
94	HRS-ES1-C1134	49.945	37381	CLUSTER37			0.22	0.5	1	55	158	207.47	0	0	0	0	0	0	0	95.56	4.44	0.5	30.7222	-58	345	55	42.5926	7.4074	50	0	0	0	0	0	0	0	0	0	9.09	40	50.91	0	0	0	0	0	0	0	0
95	HRS-ES1-C1160	61.097	36902	CLUSTER17			0.22	0.5	1	57	124	203.89	0	0	0	0	0	0	0	95.26	4.74	-3	31.2143	-19	364	57	51.7857	10.7143	37.5	1.7544	1.7544	0	0	0	0	0	0	0	15.79	10.53	73.68	0	0	0	0	0	0	0	0
96	HRS-ES1-C1179	52.211	36521	CLUSTER82			0.22	0.5	1	47	158	245.77	0	0	0	0	0	0	0	95.5	4.5	3	35.7391	-13	374	47	32.6087	10.8696	56.5217	0	0	0	0	0	0	0	0	0	2.13	46.81	51.06	0	0	0	0	0	0	0	0
97	HRS-ES1-C1192	53.302	36293	CLUSTER44			0.22	0.5	1	52	117.5	216.52	0	0	0	0	0	0	0	94.79	5.21	2	37.098	-34	815	52	33.3333	9.8039	56.8627	0	0	0	0	0	0	0	0	0	13.46	46.15	40.38	0	0	0	0	0	0	0	0
98	HRS-ES1-C1248	59.79	35715	CLUSTER5			0.22	0.5	1	41	144	249.98	0	0	0	0	0	0	0	89.36	10.64	10	95	-52	649	41	27.5	12.5	60	0	0	0	0	0	0	0	0	0	14.63	12.2	73.17	0	0	0	0	0	0	0	0
99	HRS-ES1-C1256	52.555	35542	CLUSTER9			0.22	0.5	1	56	125	198.77	1	77	77	0	0	0	0	94.91	5.09	2	32.3036	-61	499	57	28.5714	16.0714	55.3571	0	0	0	0	0	0	0	0	0	10.71	35.71	53.57	0	0	0	0	0	0	0	0
100	HRS-ES1-C1301	34.812	35017	CLUSTER8			0.22	0.5	1	48	168.5	223.4	0	0	0	0	0	0	0	93.75	6.25	4	46.5319	-19	305	48	29.7872	8.5106	61.7021	0	0	0	0	0	0	0	0	0	2.08	56.25	41.67	0	0	0	1	2.08	0	0	0
101	HRS-ES1-C1397	68.891	33643	CLUSTER32			0.22	0.5	1	56	127.5	191.82	0	0	0	0	0	0	0	96.71	3.29	-3	20.1273	-45	320	56	69.0909	5.4545	25.4545	0	0	0	0	0	0	0	0	0	3.57	5.36	91.07	0	0	0	0	0	0	0	0
102	HRS-ES1-C1411	30.876	33369	CLUSTER116			0.22	0.5	1	39	163	261.33	0	0	0	0	0	0	0	94.46	5.54	9.5	48.6842	-28	534	39	10.5263	15.7895	73.6842	0	0	0	0	0	0	0	0	0	2.56	92.31	5.13	0	0	0	0	0	1	0.0018	0
103	HRS-ES1-C1469	32.526	32731	CLUSTER132			0.22	0.5	1	53	144	195.08	0	0	0	0	0	0	0	95.51	4.49	3	28.2692	-46	255	53	34.6154	11.5385	53.8462	0	0	1	0	0	0	0	0	0	9.43	73.58	16.98	0	0	0	0	0	0	0	0
104	HRS-ES1-C1557	52.956	31872	CLUSTER13	actinophage	whib	0.22	0.5	1	48	147	211.06	0	0	0	0	0	0	0	96.3	3.7	0	25.0851	-61	295	48	40.4255	17.0213	42.5532	0	0	0	0	0	0	0	0	0	14.58	33.33	52.08	0	0	0	0	0	1	0.0018	0
105	HRS-ES1-C1582	30.775	31626	CLUSTER30			0.22	0.5	1	62	97	154.47	0	0	0	0	0	0	0	95.98	4.02	2	20.8525	-28	230	62	39.3443	9.8361	50.8197	0	0	1	0	0	0	0	0	0	12.9	58.06	29.03	0	0	0	0	0	0	0	0
106	HRS-ES1-C1599	27.059	31413	CLUSTER133			0.22	0.5	1	57	127	173.53	0	0	0	0	0	0	0	95.77	4.23	1.5	23.7143	-37	238	57	41.0714	7.1429	51.7857	0	0	1	0	0	0	0	0	0	14.04	73.68	12.28	0	0	0	0	0	0	0	0
107	HRS-ES1-C2086	37.75	27547	CLUSTER89			0.22	0.5	1	35	137	238.17	0	0	0	0	0	0	0	92.59	7.41	11	60.0294	-57	914	35	17.6471	8.8235	73.5294	0	0	0	0	0	0	0	0	0	11.43	65.71	22.86	0	0	0	0	0	1	0.0018	1
108	HRS-ES1-C2404	40.705	25832	CLUSTER35			0.22	0.5	1	31	155	263.81	0	0	0	0	0	0	0	95.41	4.59	9.5	39.5	-22	284	31	30	6.6667	63.3333	0	0	0	0	0	0	0	0	0	9.68	74.19	16.13	0	0	0	0	0	0	0	0
109	HRS-ES1-C33	43.813	156784	CLUSTER79			0.22	0.5	1	204	174	236.9	27	76	77	0	0	0	0	94.47	5.53	5	37.7261	-58	680	231	26.087	11.7391	62.1739	1.9608	0.9804	1	0	0	0	0	0	0	7.84	51.96	40.2	0	1	0.49	1	0.49	1	0.0018	0
110	HRS-ES1-C367	61.588	61975	CLUSTER42			0.22	0.5	1	75	152	257.53	0	0	0	0	0	0	0	94.12	5.88	5	49.2432	-164	1006	75	29.7297	10.8108	59.4595	0	0	0	0	0	0	0	0	0	21.33	20	58.67	0	0	0	0	0	1	0.0018	0
111	HRS-ES1-C484	57.499	54999	CLUSTER28			0.22	0.5	1	82	131	210.5	0	0	0	0	0	0	0	94.67	5.33	4	36.1605	-43	329	82	34.5679	2.4691	62.963	0	0	0	0	0	0	0	0	0	8.54	32.93	58.54	0	0	0	0	0	0	0	0
112	HRS-ES1-C5595	48.383	16574	CLUSTER48			0.22	0.5	1	25	151	204.36	0	0	0	0	0	0	0	95.17	4.83	0	33.3333	-46	519	25	45.8333	12.5	41.6667	0	0	0	0	0	0	0	0	0	16	48	36	0	0	0	0	0	0	0	0
113	HRS-ES1-C6329	45.083	15609	CLUSTER10			0.22	0.5	1	23	176	209.48	0	0	0	0	0	0	0	95.06	4.94	11.5	35.0455	-25	242	23	13.6364	22.7273	63.6364	0	0	0	0	0	0	0	0	0	26.09	52.17	21.74	0	0	0	0	0	0	0	0
114	HRS-ES1-C6632	47.071	15109	CLUSTER1			0.22	0.5	1	22	150.5	213.05	0	0	0	0	0	0	0	94.72	5.28	3	37.9524	-43	211	22	28.5714	14.2857	57.1429	0	0	0	0	0	0	0	0	0	13.64	50	36.36	0	0	0	0	0	0	0	0
115	HRS-ES1-C6675	48.275	15072	CLUSTER110			0.22	0.5	1	20	167.5	211.55	0	0	0	0	0	0	0	93.09	6.91	13	54.8421	-19	409	20	26.3158	5.2632	68.4211	0	0	0	0	0	0	0	0	0	15	65	20	0	0	0	0	0	0	0	0
116	HRS-ES1-C726	57.678	46146	CLUSTER6			0.22	0.5	1	68	129.5	208.74	0	0	0	0	0	0	0	93.05	6.95	3	47.8955	-28	1038	68	23.8806	19.403	56.7164	0	0	0	0	0	0	0	0	0	20.59	45.59	33.82	0	0	0	0	0	0	0	0
117	HRS-ES1-C7409	50.734	14308	CLUSTER134			0.22	0.5	1	19	174	227.95	0	0	0	0	0	0	0	94.65	5.35	7.5	42.5	-3	319	19	22.2222	16.6667	61.1111	0	0	0	0	0	0	0	0	0	36.84	36.84	26.32	0	0	0	0	0	0	0	0
118	HRS-ES1-C7457	50.583	14244	CLUSTER23			0.22	0.5	1	18	168.5	223.94	0	0	0	0	0	0	0	87.9	12.1	13	101.353	-3	886	18	29.4118	17.6471	52.9412	0	0	0	0	0	0	0	0	0	16.67	33.33	50	0	0	0	0	0	1	0.0018	0
119	HRS-ES1-C7594	60.775	14111	CLUSTER29			0.22	0.5	1	22	131	204.32	0	0	0	0	0	0	0	99.37	0.63	-3	4.2381	-61	111	22	57.1429	9.5238	33.3333	0	0	0	0	0	0	0	0	0	22.73	27.27	50	0	0	0	0	0	2	0.0036	0
120	HRS-ES1-C7649	61.361	14048	CLUSTER47			0.22	0.5	1	21	126	198.67	0	0	0	0	0	0	0	94.5	5.5	2	38.6	-13	402	21	40	10	50	0	0	0	0	0	0	0	0	0	9.52	38.1	52.38	0	0	0	0	0	0	0	0
121	HRS-ES1-C7662	48.742	14035	CLUSTER87			0.22	0.5	1	20	161.5	204.95	0	0	0	0	0	0	0	94.21	5.79	1	42.7368	-25	395	20	36.8421	10.5263	52.6316	0	0	0	0	0	0	0	0	0	25	35	40	0	0	0	0	0	0	0	0
122	HRS-ES1-C7670	49.608	14028	CLUSTER83			0.22	0.5	1	21	135	186.48	0	0	0	0	0	0	0	94.55	5.45	7	38.2	-57	282	21	30	10	60	0	0	0	0	0	0	0	0	0	19.05	57.14	23.81	0	0	0	0	0	0	0	0
123	HRS-ES1-C791	52.373	44076	CLUSTER21			0.22	0.5	1	57	143	250.58	0	0	0	0	0	0	0	97.65	2.35	0	18.4821	-46	381	57	37.5	16.0714	46.4286	0	0	0	0	0	0	0	0	0	17.54	49.12	33.33	0	0	0	0	0	2	0.0036	0
124	HRS-ES1-C81	33.133	113259	CLUSTER135	actinophage	whib	0.22	0.5	1	154	170.5	227.12	3	74	73.67	0	0	0	0	93.43	6.57	3	47.6923	-36	778	157	29.4872	11.5385	58.9744	0	0	0	0	0	0	0	0	0	13.64	62.99	23.38	0	0	0	0	0	2	0.0036	0
125	HRS-ES1-C860	45.373	42505	CLUSTER2			0.22	0.5	1	58	120.5	211.17	0	0	0	0	0	0	0	88.05	11.95	16	89.1053	-61	792	58	24.5614	7.0175	68.4211	0	0	0	0	0	0	0	0	0	18.97	63.79	17.24	0	0	0	0	0	0	0	0
126	HRS-ES1-C909	44.018	41399	CLUSTER33			0.22	0.5	1	58	144.5	211.66	0	0	0	0	0	0	0	89.79	10.21	1	74.1228	-40	1073	58	40.3509	8.7719	50.8772	0	0	0	0	0	0	0	0	0	20.69	46.55	32.76	0	0	0	0	0	0	0	0
127	HRS-ES1-C995	43.854	39800	CLUSTER4			0.22	0.5	1	49	127	250.41	0	0	0	0	0	0	0	95.19	4.81	2	39.8958	-39	465	49	29.1667	14.5833	56.25	0	0	0	0	0	0	0	0	0	20.41	63.27	16.33	0	0	0	0	0	0	0	1
128	HRS-ES2-C1042	47.44	38147	CLUSTER136			0.22	0.5	1	60	153	198.52	0	0	0	0	0	0	0	94.37	5.63	2	36.3729	-37	347	60	35.5932	6.7797	57.6271	0	0	0	0	0	0	0	0	0	0	51.67	48.33	0	0	0	0	0	1	0.0018	0
129	HRS-ES2-C1058	46.786	37924	CLUSTER25			0.22	0.5	1	60	125	196.6	0	0	0	0	0	0	0	95.76	4.24	5	27.2373	-39	344	60	33.8983	3.3898	62.7119	0	0	0	0	0	0	0	0	0	10	55	35	0	0	0	0	0	1	0.0018	0
130	HRS-ES2-C1068	52.449	37686	CLUSTER65			0.22	0.5	1	55	138	209.56	1	77	77	0	0	0	0	92.94	7.06	4	48.3455	-46	493	56	29.0909	7.2727	63.6364	0	0	0	0	0	0	0	0	0	3.64	52.73	43.64	0	0	0	0	0	0	0	0
131	HRS-ES2-C1072	65.296	37650	CLUSTER78			0.22	0.5	1	63	122	184.06	2	81	81	0	0	0	0	94.61	5.39	0	31.6875	-55	458	65	32.8125	18.75	48.4375	0	0	0	0	0	0	0	0	0	23.81	9.52	66.67	0	0	0	0	0	0	0	0
132	HRS-ES2-C1086	63.653	37442	CLUSTER7			0.22	0.5	1	52	161.5	221.77	0	0	0	0	0	0	0	93.11	6.89	10	50.5686	-36	414	52	27.451	5.8824	66.6667	1.9231	1.9231	0	0	0	0	0	0	0	21.15	26.92	51.92	0	0	0	0	0	1	0.0018	0
133	HRS-ES2-C1111	61.097	36902	CLUSTER17			0.22	0.5	1	58	124	200.79	0	0	0	0	0	0	0	96.24	3.76	-3	24.3509	-19	275	58	50.8772	12.2807	36.8421	1.7241	1.7241	0	0	0	0	0	0	0	15.52	12.07	72.41	0	0	0	0	0	0	0	0
134	HRS-ES2-C1196	59.79	35715	CLUSTER5			0.22	0.5	1	41	144	250.02	0	0	0	0	0	0	0	89.19	10.81	15.5	96.5	-52	649	41	25	12.5	62.5	0	0	0	0	0	0	0	0	0	14.63	12.2	73.17	0	0	0	0	0	0	0	0
135	HRS-ES2-C1208	52.555	35542	CLUSTER9			0.22	0.5	1	56	125	198.38	2	77	77	0	0	0	0	94.7	5.3	2	33.0702	-61	499	58	28.0702	14.0351	57.8947	0	0	0	0	0	0	0	0	0	10.71	35.71	53.57	0	0	0	0	0	0	0	0
136	HRS-ES2-C1223	46.86	35412	CLUSTER99			0.22	0.5	1	61	108	181.34	0	0	0	0	0	0	0	95.77	4.23	0.5	24.9667	-99	567	61	36.6667	13.3333	50	0	0	0	0	0	0	0	0	0	14.75	36.07	49.18	0	0	0	0	0	0	0	0
137	HRS-ES2-C124	35.117	102940	CLUSTER137	actinophage	whib	0.22	0.5	1	155	120	205.7	7	74	74.29	0	0	0	0	94.47	5.53	4	35.3416	-57	741	162	27.9503	15.528	56.5217	0	0	0	0	0	0	0	0	0	21.29	58.71	20	0	1	0.65	0	0	2	0.0036	0
138	HRS-ES2-C1248	34.812	35017	CLUSTER8			0.22	0.5	1	49	167	220	0	0	0	0	0	0	0	93.67	6.33	3.5	46.1458	-19	305	49	31.25	8.3333	60.4167	0	0	0	0	0	0	0	0	0	2.04	55.1	42.86	0	0	0	1	2.04	0	0	0
139	HRS-ES2-C1267	56.221	34679	CLUSTER138			0.22	0.5	1	55	137	198.04	0	0	0	0	0	0	0	95.03	4.97	0	31.9444	-19	404	55	40.7407	16.6667	42.5926	0	0	0	0	0	0	0	0	0	7.27	34.55	58.18	0	0	0	0	0	0	0	0
140	HRS-ES2-C1291	49.494	34374	CLUSTER115			0.22	0.5	1	54	135	198.09	0	0	0	0	0	0	0	94.54	5.46	2	35.434	-61	439	54	32.0755	15.0943	52.8302	0	0	0	0	0	0	0	0	0	16.67	33.33	50	0	0	0	0	0	2	0.0036	0
141	HRS-ES2-C1301	60.39	34299	CLUSTER139			0.22	0.5	1	54	142	200.81	0	0	0	0	0	0	0	96.67	3.33	-3	21.5283	-16	220	54	52.8302	9.434	37.7358	0	0	0	0	0	0	0	0	0	14.81	29.63	55.56	0	0	0	0	0	1	0.0018	0
142	HRS-ES2-C1304	48.166	34242	CLUSTER95			0.22	0.5	1	45	145	240.29	0	0	0	0	0	0	0	96.03	3.97	0	30.9091	-46	326	45	40.9091	15.9091	43.1818	0	0	0	0	0	0	0	0	0	8.89	51.11	40	0	0	0	0	0	1	0.0018	0
143	HRS-ES2-C131	43.52	100237	CLUSTER80	actinophage	whib	0.22	0.5	1	162	127	194.85	0	0	0	0	0	0	0	94.96	5.04	3	31.3913	-55	1412	162	26.7081	14.9068	58.3851	0	0	0	0	0	0	0	0	0	24.07	54.94	20.99	0	0	0	0	0	1	0.0018	0
144	HRS-ES2-C1373	30.866	33318	CLUSTER116			0.22	0.5	1	41	163	224.61	0	0	0	0	0	0	0	88.32	11.68	9.5	97.275	-28	1858	41	10	15	75	0	0	0	0	0	0	0	0	0	2.44	87.8	9.76	0	0	0	0	0	1	0.0018	0
145	HRS-ES2-C1491	52.949	31872	CLUSTER13	actinophage	whib	0.22	0.5	1	48	147	211.06	0	0	0	0	0	0	0	96.3	3.7	0	25.0851	-61	295	48	40.4255	17.0213	42.5532	0	0	0	0	0	0	0	0	0	14.58	33.33	52.08	0	0	0	0	0	1	0.0018	0
146	HRS-ES2-C1510	30.775	31626	CLUSTER30			0.22	0.5	1	61	96	162.31	0	0	0	0	0	0	0	96.01	3.99	1	21.0333	-28	230	61	40	10	50	0	0	0	0	0	0	0	0	0	13.11	57.38	29.51	0	0	0	0	0	0	0	0
147	HRS-ES2-C1887	62.795	28117	CLUSTER140			0.22	0.5	1	39	166	223.79	0	0	0	0	0	0	0	93.75	6.25	3.5	46.2105	-55	393	39	44.7368	5.2632	50	0	0	0	0	0	0	0	0	0	12.82	15.38	71.79	0	0	0	1	2.56	1	0.0018	0
148	HRS-ES2-C1954	60.346	27654	CLUSTER111	actinophage	whib	0.22	0.5	1	38	138.5	216.97	0	0	0	0	0	0	0	92.64	7.36	0	54.973	-10	651	38	37.8378	13.5135	48.6486	0	0	0	0	0	0	0	0	0	28.95	36.84	34.21	0	0	0	0	0	1	0.0018	0
149	HRS-ES2-C1962	37.731	27548	CLUSTER89			0.22	0.5	1	34	143	244.74	0	0	0	0	0	0	0	94.12	5.88	9	49.0606	-57	914	34	18.1818	9.0909	72.7273	0	0	0	0	0	0	0	0	0	11.76	67.65	20.59	0	0	0	0	0	1	0.0018	1
150	HRS-ES2-C2234	40.705	25832	CLUSTER35			0.22	0.5	1	31	155	264.71	0	0	0	0	0	0	0	95.88	4.12	5.5	35.4333	-33	284	31	33.3333	6.6667	60	0	0	0	0	0	0	0	0	0	9.68	74.19	16.13	0	0	0	0	0	0	0	0
151	HRS-ES2-C326	48.042	68830	CLUSTER75	actinophage	whib	0.22	0.5	1	90	146.5	239.36	2	74.5	74.5	0	0	0	0	94.99	5.01	3	37.9011	-28	677	92	27.4725	17.5824	54.9451	0	0	0	0	0	0	0	0	0	22.22	45.56	32.22	0	0	0	0	0	1	0.0018	0
152	HRS-ES2-C408	61.591	61990	CLUSTER42			0.22	0.5	1	74	151	264.46	0	0	0	0	0	0	0	95.45	4.55	5	38.6164	-164	415	74	28.7671	10.9589	60.274	0	0	0	0	0	0	0	0	0	21.62	20.27	58.11	0	0	0	0	0	1	0.0018	0
153	HRS-ES2-C45	43.267	163096	CLUSTER18			0.22	0.5	1	232	150	218.01	29	76	76.72	0	0	0	0	94.79	5.21	5.5	32.6731	-61	788	261	21.1538	13.4615	65.3846	0.431	0	1	0	0	0	0	0	0	5.6	56.03	38.36	0	2	0.86	1	0.43	0	0	0
154	HRS-ES2-C452	55.811	59098	CLUSTER40			0.22	0.5	1	88	106	204.36	0	0	0	0	0	0	0	92.02	7.98	5	54.2069	-22	882	88	28.7356	6.8966	64.3678	0	0	0	0	0	0	0	0	0	12.5	36.36	51.14	0	0	0	0	0	0	0	0
155	HRS-ES2-C480	52.164	57243	CLUSTER141	Cyanobacteria/d__Bacteria;p__Proteobacteria;c__Gammaproteobacteria;o__Burkholderiales;f__Burkholderiaceae	phycocyanobilin/trna	0.22	0.5	1	74	148.5	237.45	1	76	76	0	0	0	0	93.12	6.88	2	53.2162	-37	1671	75	40.5405	4.0541	55.4054	0	0	0	0	0	0	0	0	0	8.11	37.84	54.05	0	0	0	0	0	0	0	0
156	HRS-ES2-C52	36.557	156089	CLUSTER107			0.22	0.5	1	209	148	229.56	4	73	73.25	0	0	0	0	92.9	7.1	14.5	52.2453	-43	1348	213	21.6981	8.9623	69.3396	1.4354	0.9569	1	0	0	0	0	0	0	12.92	59.81	27.27	0	2	0.96	1	0.48	1	0.0018	0
157	HRS-ES2-C529	57.499	54999	CLUSTER28			0.22	0.5	1	81	128	214.04	0	0	0	0	0	0	0	95.69	4.31	4	29.6125	-43	280	81	33.75	2.5	63.75	0	0	0	0	0	0	0	0	0	8.64	33.33	58.02	0	0	0	0	0	0	0	0
158	HRS-ES2-C542	55.614	54463	CLUSTER142			0.22	0.5	1	74	122	231.89	1	93	93	0	0	0	0	95.29	4.71	3	34.6351	-49	489	75	37.8378	5.4054	56.7568	1.3514	1.3514	0	0	0	0	0	0	0	4.05	54.05	41.89	0	0	0	0	0	1	0.0018	0
159	HRS-ES2-C5435	46.195	15941	CLUSTER46			0.22	0.5	1	25	155	192.52	0	0	0	0	0	0	0	96.54	3.46	0	23	-25	261	25	33.3333	29.1667	37.5	0	0	0	0	0	0	0	0	0	24	52	24	0	1	4	0	0	0	0	0
160	HRS-ES2-C5625	45.083	15609	CLUSTER10			0.22	0.5	1	27	135	180.07	0	0	0	0	0	0	0	95.65	4.35	0	26.1154	-25	343	27	23.0769	30.7692	46.1538	0	0	0	0	0	0	0	0	0	25.93	55.56	18.52	0	0	0	0	0	0	0	0
161	HRS-ES2-C5869	46.302	15196	CLUSTER143			0.22	0.5	1	21	179	222.81	0	0	0	0	0	0	0	93.79	6.21	9.5	47.2	-55	251	21	30	15	55	0	0	0	0	0	0	0	0	0	9.52	52.38	38.1	0	0	0	0	0	0	0	0
162	HRS-ES2-C5924	47.071	15109	CLUSTER1			0.22	0.5	1	22	137.5	214.18	0	0	0	0	0	0	0	94.58	5.42	3	39	-43	211	22	28.5714	14.2857	57.1429	0	0	0	0	0	0	0	0	0	13.64	50	36.36	0	0	0	0	0	0	0	0
163	HRS-ES2-C5962	48.275	15072	CLUSTER110			0.22	0.5	1	21	149	215.48	0	0	0	0	0	0	0	91.93	8.07	17.5	60.8	-19	475	21	15	10	75	0	0	0	0	0	0	0	0	0	14.29	66.67	19.05	0	0	0	0	0	0	0	0
164	HRS-ES2-C6472	49.69	14337	CLUSTER86			0.22	0.5	1	23	136	192.74	0	0	0	0	0	0	0	95.57	4.43	3	28.8636	-7	396	23	27.2727	22.7273	50	4.3478	4.3478	0	0	0	0	0	0	0	17.39	47.83	34.78	0	0	0	0	0	0	0	0
165	HRS-ES2-C6565	50.583	14244	CLUSTER23			0.22	0.5	1	19	152	213.16	0	0	0	0	0	0	0	86.18	13.82	13	109.389	-19	886	19	27.7778	16.6667	55.5556	0	0	0	0	0	0	0	0	0	21.05	31.58	47.37	0	0	0	0	0	1	0.0018	0
166	HRS-ES2-C6645	60.797	14129	CLUSTER29			0.22	0.5	1	21	128	207.95	0	0	0	0	0	0	0	95.8	4.2	-3	29.7	-61	493	21	55	10	35	0	0	0	0	0	0	0	0	0	23.81	23.81	52.38	0	0	0	0	0	1	0.0018	0
167	HRS-ES2-C6705	61.361	14048	CLUSTER47			0.22	0.5	1	22	123	177	0	0	0	0	0	0	0	84.68	15.32	0	102.476	-13	1271	22	42.8571	9.5238	47.619	4.5455	4.5455	0	0	0	0	0	0	0	9.09	31.82	59.09	0	0	0	0	0	0	0	0
168	HRS-ES2-C6721	48.742	14035	CLUSTER87			0.22	0.5	1	20	164.5	217.85	0	0	0	0	0	0	0	96.23	3.77	1	27.8421	-25	123	20	36.8421	10.5263	52.6316	0	0	0	0	0	0	0	0	0	25	35	40	0	0	0	0	0	0	0	0
169	HRS-ES2-C737	57.678	46146	CLUSTER6			0.22	0.5	1	68	129.5	208.74	0	0	0	0	0	0	0	93.05	6.95	3	47.8955	-28	1038	68	23.8806	19.403	56.7164	0	0	0	0	0	0	0	0	0	20.59	45.59	33.82	0	0	0	0	0	0	0	0
170	HRS-ES2-C802	52.371	44076	CLUSTER21			0.22	0.5	1	57	138	246	0	0	0	0	0	0	0	97.8	2.2	0	17.2857	-52	381	57	39.2857	16.0714	44.6429	0	0	0	0	0	0	0	0	0	17.54	49.12	33.33	0	0	0	0	0	2	0.0036	0
171	HRS-ES2-C808	61.659	43958	CLUSTER3			0.22	0.5	1	66	131	204.05	0	0	0	0	0	0	0	92.6	7.4	14	50.0615	-70	425	66	27.6923	10.7692	61.5385	0	0	0	0	0	0	0	0	0	12.12	31.82	56.06	0	0	0	0	0	1	0.0018	0
172	HRS-ES2-C865	45.373	42505	CLUSTER2			0.22	0.5	1	57	122	220.04	0	0	0	0	0	0	0	89.84	10.16	17.5	77.0893	-61	792	57	25	7.1429	67.8571	0	0	0	0	0	0	0	0	0	19.3	64.91	15.79	0	0	0	0	0	0	0	0
173	HRS-ES2-C880	52.521	42147	CLUSTER144			0.22	0.5	1	53	107	242.57	0	0	0	0	0	0	0	92.18	7.82	7	63.3846	-22	1254	53	26.9231	13.4615	59.6154	0	0	0	0	0	0	0	0	0	7.55	37.74	54.72	0	1	1.89	1	1.89	0	0	0
174	HRS-ES2-C970	43.854	39800	CLUSTER4			0.22	0.5	1	49	127	253.06	0	0	0	0	0	0	0	95.82	4.18	2.5	34.625	-39	465	49	27.0833	14.5833	58.3333	0	0	0	0	0	0	0	0	0	22.45	63.27	14.29	0	0	0	0	0	0	0	1
175	HRS-ES2-C996	58.259	39192	CLUSTER145			0.22	0.5	1	53	164	232.51	0	0	0	0	0	0	0	94.86	5.14	10	38.7115	-25	545	53	34.6154	1.9231	63.4615	1.8868	1.8868	0	0	0	0	0	0	0	18.87	37.74	43.4	0	0	0	0	0	0	0	0
176	HRS-ES3-C1029	47.071	15109	CLUSTER1			0.22	0.5	1	21	162	220.05	0	0	0	0	0	0	0	97.21	2.79	1	21.05	-43	142	21	35	15	50	0	0	0	0	0	0	0	0	0	14.29	52.38	33.33	0	0	0	0	0	0	0	0
177	HRS-ES3-C11	43.533	100381	CLUSTER80	actinophage	whib	0.22	0.5	1	163	126	192.05	0	0	0	0	0	0	0	94.74	5.26	3	32.6111	-55	1412	163	26.5432	15.4321	58.0247	0	0	0	0	0	0	0	0	0	23.93	54.6	21.47	0	0	0	0	0	1	0.0018	0
178	HRS-ES3-C1174	50.576	14244	CLUSTER23			0.22	0.5	1	18	182	229.5	0	0	0	0	0	0	0	88.02	11.98	13	100.412	-19	886	18	29.4118	17.6471	52.9412	0	0	0	0	0	0	0	0	0	16.67	33.33	50	0	0	0	0	0	1	0.0018	0
179	HRS-ES3-C145	49.669	38376	CLUSTER15			0.22	0.5	1	51	169	233.08	0	0	0	0	0	0	0	93.64	6.36	9	48.78	-112	537	51	30	2	68	1.9608	1.9608	0	0	0	0	0	0	0	15.69	52.94	31.37	0	0	0	0	0	0	0	0
180	HRS-ES3-C156	52.461	37714	CLUSTER65			0.22	0.5	1	56	130.5	207.45	1	77	77	0	0	0	0	94.29	5.71	3.5	38.4643	-46	290	57	32.1429	7.1429	60.7143	0	0	0	0	0	0	0	0	0	3.57	53.57	42.86	0	0	0	0	0	0	0	0
181	HRS-ES3-C157	63.653	37442	CLUSTER7			0.22	0.5	1	51	170	228.31	0	0	0	0	0	0	0	93.77	6.23	10	46.66	-36	414	51	26	6	68	1.9608	1.9608	0	0	0	0	0	0	0	21.57	25.49	52.94	0	0	0	0	0	1	0.0018	0
182	HRS-ES3-C158	49.945	37381	CLUSTER37			0.22	0.5	1	55	158	211.2	0	0	0	0	0	0	0	95.11	4.89	2.5	33.8519	-58	345	55	40.7407	5.5556	53.7037	0	0	0	0	0	0	0	0	0	9.09	40	50.91	0	0	0	0	0	0	0	0
183	HRS-ES3-C161	61.097	36902	CLUSTER17			0.22	0.5	1	58	124	200.79	0	0	0	0	0	0	0	96.24	3.76	-3	24.3509	-19	275	58	50.8772	12.2807	36.8421	1.7241	1.7241	0	0	0	0	0	0	0	15.52	12.07	72.41	0	0	0	0	0	0	0	0
184	HRS-ES3-C170	53.3	36293	CLUSTER44			0.22	0.5	1	50	121.5	228.58	0	0	0	0	0	0	0	95.46	4.54	2	33.6122	-34	815	50	34.6939	8.1633	57.1429	0	0	0	0	0	0	0	0	0	12	46	42	0	0	0	0	0	0	0	0
185	HRS-ES3-C180	52.555	35542	CLUSTER9			0.22	0.5	1	56	125	198.77	2	77	77	0	0	0	0	96.09	3.91	2	24.386	-61	499	58	28.0702	15.7895	56.1404	0	0	0	0	0	0	0	0	0	10.71	35.71	53.57	0	0	0	0	0	0	0	0
186	HRS-ES3-C185	34.812	35017	CLUSTER8			0.22	0.5	1	49	158	219.45	0	0	0	0	0	0	0	93.41	6.59	7.5	48.1042	-19	305	49	31.25	6.25	62.5	0	0	0	0	0	0	0	0	0	2.04	55.1	42.86	0	0	0	1	2.04	0	0	0
187	HRS-ES3-C192	30.428	33942	CLUSTER76			0.22	0.5	1	55	131	189.82	0	0	0	0	0	0	0	94.06	5.94	2.5	37.3148	-43	295	55	20.3704	14.8148	64.8148	0	0	1	0	0	0	0	0	0	9.09	87.27	3.64	0	0	0	0	0	0	0	0
188	HRS-ES3-C216	30.775	31626	CLUSTER30			0.22	0.5	1	63	96	159.95	0	0	0	0	0	0	0	96.49	3.51	0	17.9194	-28	230	63	43.5484	9.6774	46.7742	0	0	1	0	0	0	0	0	0	12.7	57.14	30.16	0	0	0	0	0	0	0	0
189	HRS-ES3-C3	43.267	163096	CLUSTER18			0.22	0.5	1	232	150	218.01	29	76	76.72	0	0	0	0	94.79	5.21	5.5	32.6731	-61	788	261	21.1538	13.4615	65.3846	0.431	0	1	0	0	0	0	0	0	5.6	56.03	38.36	0	2	0.86	1	0.43	0	0	0
190	HRS-ES3-C85	57.678	46146	CLUSTER6			0.22	0.5	1	68	129.5	208.74	0	0	0	0	0	0	0	93.05	6.95	3	47.8955	-28	1038	68	23.8806	19.403	56.7164	0	0	0	0	0	0	0	0	0	20.59	45.59	33.82	0	0	0	0	0	0	0	0
191	HRS-ES4-C135	43.854	39800	CLUSTER4			0.22	0.5	1	50	129.5	251.8	0	0	0	0	0	0	0	96.32	3.68	2	29.898	-39	290	50	28.5714	14.2857	57.1429	0	0	0	0	0	0	0	0	0	22	62	16	0	0	0	0	0	0	0	1
192	HRS-ES4-C185	31.584	35353	CLUSTER85			0.22	0.5	1	59	125	187.56	0	0	0	0	0	0	0	95.56	4.44	1	27.0517	-61	297	59	32.7586	15.5172	51.7241	0	0	0	0	0	0	0	0	0	20.34	67.8	11.86	0	0	0	0	0	0	0	0
193	HRS-ES4-C194	34.812	35017	CLUSTER8			0.22	0.5	1	49	158	218.55	0	0	0	0	0	0	0	93.41	6.59	7.5	48.1042	-19	305	49	31.25	6.25	62.5	0	0	0	0	0	0	0	0	0	2.04	55.1	42.86	0	0	0	1	2.04	0	0	0
194	HRS-ES4-C2	47.477	161307	CLUSTER19	d__Bacteria;p__Proteobacteria;c__Gammaproteobacteria;o__Burkholderiales	trna	0.22	0.5	1	224	141	224.47	8	75.5	77.5	0	0	0	0	94.33	5.67	4	39.5801	-38	863	232	30.303	9.9567	59.7403	1.3393	0.8929	0	0	0	0	0	0	0	10.27	46.88	42.86	0	1	0.45	1	0.45	0	0	0
195	HRS-ES4-C225	53.451	32783	CLUSTER20			0.22	0.5	1	51	130	203.37	0	0	0	0	0	0	0	96.22	3.78	-3	24.8	-61	285	51	60	2	38	0	0	0	0	0	0	0	0	0	7.84	15.69	76.47	0	0	0	0	0	1	0.0018	0
196	HRS-ES5-C101	45.193	40885	CLUSTER146			0.22	0.5	1	73	88	158.21	0	0	0	0	0	0	0	88.69	11.31	6	64.2361	-25	445	73	30.5556	11.1111	58.3333	0	0	0	0	0	0	0	0	0	17.81	50.68	31.51	0	0	0	0	0	2	0.0036	0
197	HRS-ES5-C107	43.854	39800	CLUSTER4			0.22	0.5	1	50	129.5	250.5	0	0	0	0	0	0	0	95.17	4.83	2	39.2653	-39	465	50	28.5714	14.2857	57.1429	0	0	0	0	0	0	0	0	0	22	62	16	0	0	0	0	0	0	0	1
198	HRS-ES5-C122	55.907	38496	CLUSTER147			0.22	0.5	1	41	180	289.78	0	0	0	0	0	0	0	94.81	5.19	4.5	49.925	-58	471	41	32.5	7.5	60	0	0	0	0	0	0	0	0	0	12.2	41.46	46.34	0	0	0	0	0	0	0	0
199	HRS-ES5-C124	60.74	38380	CLUSTER11			0.22	0.5	1	66	116.5	180.41	0	0	0	0	0	0	0	94.21	5.79	-3	34.2154	-134	525	66	55.3846	4.6154	40	0	0	0	0	0	0	0	0	0	6.06	15.15	78.79	0	0	0	0	0	0	0	0
200	HRS-ES5-C125	49.672	38376	CLUSTER15			0.22	0.5	1	50	170	236.64	0	0	0	0	0	0	0	94.11	5.89	9	46.102	-112	537	50	28.5714	2.0408	69.3878	2	2	0	0	0	0	0	0	0	16	52	32	0	0	0	0	0	0	0	0
201	HRS-ES5-C133	43.932	37963	CLUSTER43			0.22	0.5	1	49	159	244.04	0	0	0	0	0	0	0	95.22	4.78	10.5	37.7917	-40	329	49	25	12.5	62.5	0	0	0	0	0	0	0	0	0	12.24	67.35	20.41	0	0	0	0	0	0	0	0
202	HRS-ES5-C144	49.945	37381	CLUSTER37			0.22	0.5	1	56	158	208.18	0	0	0	0	0	0	0	94.69	5.31	3	36.1091	-58	345	56	40	5.4545	54.5455	0	0	0	0	0	0	0	0	0	8.93	41.07	50	0	0	0	0	0	0	0	0
203	HRS-ES5-C154	61.097	36902	CLUSTER17			0.22	0.5	1	60	122.5	189.38	0	0	0	0	0	0	0	93.48	6.52	0	40.7966	-19	575	60	47.4576	11.8644	40.678	1.6667	1.6667	0	0	0	0	0	0	0	16.67	11.67	71.67	0	0	0	0	0	0	0	0
204	HRS-ES5-C182	34.812	35017	CLUSTER8			0.22	0.5	1	49	158	217.31	0	0	0	0	0	0	0	92.66	7.34	7.5	53.5625	-19	405	49	31.25	8.3333	60.4167	0	0	0	0	0	0	0	0	0	2.04	57.14	40.82	0	0	0	1	2.04	0	0	0
205	HRS-ES5-C2	43.267	163096	CLUSTER18			0.22	0.5	1	229	154	220.22	29	76	76.72	0	0	0	0	94.8	5.2	5	33.0272	-61	788	258	21.4008	13.6187	64.9805	0.4367	0	1	0	0	0	0	0	0	5.68	55.9	38.43	0	2	0.87	1	0.44	0	0	0
206	HRS-ES5-C209	48.13	32672	CLUSTER84			0.22	0.5	1	45	146	229.51	0	0	0	0	0	0	0	95.64	4.36	3.5	32.3864	-46	386	45	34.0909	13.6364	52.2727	0	0	0	0	0	0	0	0	0	13.33	46.67	40	0	0	0	0	0	0	0	0
207	HRS-ES5-C98	59.429	41263	CLUSTER102			0.22	0.5	1	72	125	174.12	0	0	0	0	0	0	0	92.81	7.19	-3	41.7746	-51	818	72	50.7042	7.0423	42.2535	0	0	0	0	0	0	0	0	0	12.5	9.72	77.78	0	0	0	0	0	4	0.0072	0
208	HRS-ES6-C114	43.854	39800	CLUSTER4			0.22	0.5	1	53	119	208.58	0	0	0	0	0	0	0	87.71	12.29	4.5	94.0769	-39	2608	53	26.9231	13.4615	59.6154	0	0	0	0	0	0	0	0	0	20.75	60.38	18.87	0	0	0	0	0	0	0	1
209	HRS-ES6-C123	60.74	38380	CLUSTER11			0.22	0.5	1	66	116.5	179.06	0	0	0	0	0	0	0	94.21	5.79	-3	34.2154	-134	525	66	55.3846	4.6154	40	0	0	0	0	0	0	0	0	0	6.06	15.15	78.79	0	0	0	0	0	0	0	0
210	HRS-ES6-C164	30.794	33468	CLUSTER27			0.22	0.5	1	49	172	217.2	0	0	0	0	0	0	0	96.59	3.41	3	23.7708	-37	130	49	29.1667	8.3333	62.5	0	0	1	0	0	0	0	0	0	6.12	69.39	24.49	0	0	0	0	0	0	0	0
211	HRS-ES6-C166	34.257	33114	CLUSTER148			0.22	0.5	1	64	102	161.72	0	0	0	0	0	0	0	95.22	4.78	-3	25.1111	-58	445	64	57.1429	4.7619	38.0952	4.6875	3.125	1	0	0	0	0	0	0	12.5	51.56	35.94	0	1	1.56	0	0	0	0	0
212	HRS-ES6-C171	48.13	32672	CLUSTER84			0.22	0.5	1	45	151	224.51	0	0	0	0	0	0	0	95.77	4.23	1.5	31.3864	-46	386	45	36.3636	13.6364	50	0	0	0	0	0	0	0	0	0	13.33	46.67	40	0	0	0	0	0	0	0	0
213	HRS-ES6-C856	47.071	15109	CLUSTER1			0.22	0.5	1	21	162	220.19	0	0	0	0	0	0	0	95.61	4.39	1	33.15	-43	211	21	35	15	50	0	0	0	0	0	0	0	0	0	14.29	47.62	38.1	0	0	0	0	0	0	0	0
214	HRS-ES7-C1044	47.071	15109	CLUSTER1			0.22	0.5	1	22	150.5	205.27	0	0	0	0	0	0	0	94.72	5.28	3	37.9524	-43	211	22	28.5714	14.2857	57.1429	0	0	0	0	0	0	0	0	0	13.64	50	36.36	0	0	0	0	0	0	0	0
215	HRS-ES7-C132	60.74	38380	CLUSTER11			0.22	0.5	1	66	116.5	180.41	0	0	0	0	0	0	0	94.21	5.79	-3	34.2154	-134	525	66	55.3846	4.6154	40	0	0	0	0	0	0	0	0	0	6.06	15.15	78.79	0	0	0	0	0	0	0	0
216	HRS-ES7-C177	34.241	33816	CLUSTER105			0.22	0.5	1	63	105	170.29	0	0	0	0	0	0	0	96.71	3.29	-3	17.9194	-58	559	63	56.4516	3.2258	40.3226	3.1746	1.5873	1	0	0	0	0	0	0	14.29	61.9	23.81	0	1	1.59	0	0	0	0	0
217	HRS-ES8-C1168	47.071	15109	CLUSTER1			0.22	0.5	1	22	150.5	204.09	0	0	0	0	0	0	0	94.72	5.28	3	37.9524	-43	211	22	28.5714	14.2857	57.1429	0	0	0	0	0	0	0	0	0	13.64	50	36.36	0	0	0	0	0	0	0	0
218	HRS-ES8-C171	60.74	38380	CLUSTER11			0.22	0.5	1	65	116	182.85	0	0	0	0	0	0	0	94.23	5.77	-3	34.5938	-134	525	65	56.25	4.6875	39.0625	0	0	0	0	0	0	0	0	0	6.15	15.38	78.46	0	0	0	0	0	0	0	0
219	HRS-ES8-C277	34.611	31120	CLUSTER77			0.22	0.5	1	45	132	209.64	0	0	0	0	0	0	0	95.19	4.81	1.5	34	-28	407	45	40.9091	4.5455	54.5455	2.2222	2.2222	0	0	0	0	0	0	0	2.22	75.56	22.22	0	0	0	0	0	0	0	0
220	HRS-ES8-C98	54.694	48131	CLUSTER41			0.22	0.5	1	59	152	251.41	0	0	0	0	0	0	0	94.34	5.66	2.5	46.9483	-43	400	59	27.5862	13.7931	58.6207	0	0	0	0	0	0	0	0	0	8.47	45.76	45.76	0	0	0	0	0	0	0	0
221	HRS-ES9-C143	54.694	48131	CLUSTER41			0.22	0.5	1	59	152	252.34	0	0	0	0	0	0	0	94.08	5.92	3	49.0862	-43	400	59	25.8621	13.7931	60.3448	0	0	0	0	0	0	0	0	0	8.47	45.76	45.76	0	0	0	0	0	0	0	0
222	HRS-ES9-C206	43.854	39800	CLUSTER4			0.22	0.5	1	50	129.5	251.5	0	0	0	0	0	0	0	95.35	4.65	2	37.7551	-39	465	50	28.5714	14.2857	57.1429	0	0	0	0	0	0	0	0	0	22	62	16	0	0	0	0	0	0	0	1
223	HRS-ES9-C222	60.74	38380	CLUSTER11			0.22	0.5	1	65	117	183.18	0	0	0	0	0	0	0	94.27	5.73	-3	34.375	-134	525	65	56.25	4.6875	39.0625	0	0	0	0	0	0	0	0	0	6.15	15.38	78.46	0	0	0	0	0	0	0	0
224	HRS-ES9-C226	43.932	37963	CLUSTER43			0.22	0.5	1	47	161	252.66	0	0	0	0	0	0	0	95.34	4.66	10.5	38.4348	-37	329	47	21.7391	15.2174	63.0435	0	0	0	0	0	0	0	0	0	12.77	65.96	21.28	0	0	0	0	0	0	0	0
225	HRS-ES9-C238	46.205	36258	CLUSTER71			0.22	0.5	1	48	157	229.67	0	0	0	0	0	0	0	92.06	7.94	9	61.2766	-43	643	48	19.1489	6.383	74.4681	0	0	0	0	0	0	0	0	0	6.25	68.75	25	0	0	0	0	0	1	0.0018	0
226	HRS-ES9-C252	31.584	35341	CLUSTER85			0.22	0.5	1	58	128	191.72	0	0	0	0	0	0	0	96.01	3.99	1	24.7193	-61	297	58	33.3333	15.7895	50.8772	0	0	0	0	0	0	0	0	0	20.69	67.24	12.07	0	0	0	0	0	0	0	0
227	HRS-ES9-C300	53.451	32783	CLUSTER20			0.22	0.5	1	51	130	201.76	0	0	0	0	0	0	0	96.13	3.87	-3	25.36	-61	285	51	60	2	38	0	0	0	0	0	0	0	0	0	7.84	15.69	76.47	0	0	0	0	0	1	0.0018	0
228	HRS-ES9-C324	34.611	31120	CLUSTER77			0.22	0.5	1	45	132	209.64	0	0	0	0	0	0	0	95.19	4.81	1.5	34	-28	407	45	40.9091	4.5455	54.5455	2.2222	2.2222	0	0	0	0	0	0	0	2.22	75.56	22.22	0	0	0	0	0	0	0	0
229	HRS-ES9-C82	36.64	58614	CLUSTER149			0.22	0.5	1	74	116.5	245.72	0	0	0	0	0	0	0	93.66	6.34	3	50.8767	-61	1275	74	38.3562	5.4795	56.1644	0	0	0	0	0	0	0	0	0	13.51	66.22	20.27	0	0	0	0	0	0	0	0
230	HRS-ES9-C83	50.778	57937	CLUSTER114			0.22	0.5	1	82	152.5	220.57	0	0	0	0	0	0	0	94.05	5.95	4	42.5556	-13	569	82	13.5802	20.9877	65.4321	1.2195	1.2195	0	0	0	0	0	0	0	6.1	40.24	53.66	0	0	0	0	0	0	0	0
231	HRSG-E10-C138	54.032	43661	CLUSTER150			0.8	0.5	1	53	157	248.25	1	73	73	0	0	0	0	92.51	7.49	10	61.7358	-49	530	54	22.6415	1.8868	75.4717	0	0	0	0	0	0	0	0	0	28.3	39.62	32.08	0	0	0	0	0	0	0	0
232	HRSG-E10-C165	26.108	39785	CLUSTER16			0.8	0.5	1	39	262	307.64	0	0	0	0	0	0	0	94.97	5.03	20	52.6316	-7	268	39	10.5263	5.2632	84.2105	5.1282	0	0	0	0	0	0	0	0	10.26	69.23	20.51	0	0	0	0	0	4	0.0072	0
233	HRSG-E10-C234	34.593	33631	CLUSTER61			0.8	0.5	1	47	164	215.45	1	72	72	0	0	0	0	91.52	8.48	4	60.6809	-52	877	48	29.7872	4.2553	65.9574	0	0	0	0	0	0	0	0	0	10.64	53.19	36.17	0	0	0	0	0	2	0.0036	0
234	HRSG-E10-C237	30.8	33480	CLUSTER27			0.8	0.5	1	49	138	210.41	0	0	0	0	0	0	0	96.39	3.61	3	25.1667	-37	130	49	29.1667	6.25	64.5833	0	0	1	0	0	0	0	0	0	6.12	69.39	24.49	0	0	0	0	0	0	0	0
235	HRSG-E10-C313	29.297	29389	CLUSTER88			0.8	0.5	1	60	104	152.97	0	0	0	0	0	0	0	96.07	3.93	0	19.5932	-58	269	60	44.0678	11.8644	44.0678	0	0	1	0	0	0	0	0	0	13.33	73.33	13.33	0	0	0	0	0	0	0	0
236	HRSG-E10-C58	36.829	62606	CLUSTER66			0.8	0.5	1	88	121	221.51	0	0	0	0	0	0	0	94.47	5.53	1	39.8276	-61	871	88	42.5287	6.8966	50.5747	0	0	0	0	0	0	0	0	0	15.91	63.64	20.45	0	0	0	0	0	0	0	0
237	HRSG-E11-C143	34.593	33631	CLUSTER61			0.8	0.5	1	45	172	222.91	1	72	72	0	0	0	0	93.53	6.47	5	48.3333	-52	587	46	31.1111	4.4444	64.4444	0	0	0	0	0	0	0	0	0	11.11	55.56	33.33	0	0	0	0	0	2	0.0036	0
238	HRSG-E12-C147	56.774	62353	CLUSTER151			0.8	0.5	1	83	135	240.3	0	0	0	0	0	0	0	96.59	3.41	2	25.9512	-43	490	83	40.2439	6.0976	53.6585	0	0	0	0	0	0	0	0	0	1.2	40.96	57.83	0	1	1.2	0	0	0	0	0
239	HRSG-E12-C1615	48.477	15364	CLUSTER62			0.8	0.5	1	25	123	177.16	0	0	0	0	0	0	0	93.93	6.07	1.5	38.8333	-31	328	25	29.1667	16.6667	54.1667	0	0	0	0	0	0	0	0	0	20	40	40	0	0	0	0	0	0	0	0
240	HRSG-E12-C167	48.42	57468	CLUSTER96			0.8	0.5	1	83	118	218.99	0	0	0	0	0	0	0	95.33	4.67	2.5	32.7073	-60	821	83	35.3659	7.3171	57.3171	0	0	0	0	0	0	0	0	0	8.43	49.4	42.17	0	0	0	0	0	0	0	0
241	HRSG-E12-C169	59.217	57281	CLUSTER53			0.8	0.5	1	69	129	253.48	0	0	0	0	0	0	0	93.16	6.84	11	57.5882	-12	724	69	25	2.9412	72.0588	0	0	0	0	0	0	0	0	0	13.04	42.03	44.93	0	0	0	0	0	0	0	0
242	HRSG-E12-C30	44.956	142776	CLUSTER55	actinophage	whib	0.8	0.5	1	205	144	214.58	0	0	0	0	0	0	0	93.19	6.81	4	47.6275	-31	619	205	29.4118	10.2941	60.2941	0	0	0	0	0	0	0	0	0	14.15	58.05	27.8	0	3	1.46	0	0	0	0	0
243	HRSG-E12-C308	50.258	40143	CLUSTER90			0.8	0.5	1	55	137	230.24	0	0	0	0	0	0	0	95.63	4.37	6	32.5	-34	240	55	33.3333	9.2593	57.4074	0	0	1	0	0	0	0	0	0	25.45	41.82	32.73	0	0	0	0	0	1	0.0018	0
244	HRSG-E12-C310	45.462	40106	CLUSTER152			0.8	0.5	1	61	143	206.97	0	0	0	0	0	0	0	95.33	4.67	2	31.2	-49	404	61	45	3.3333	51.6667	1.6393	0	0	0	0	0	0	0	0	4.92	40.98	54.1	0	2	3.28	0	0	1	0.0018	0
245	HRSG-E12-C314	26.108	39785	CLUSTER16			0.8	0.5	1	40	250	308.5	0	0	0	0	0	0	0	94.77	5.23	25	53.3333	-7	268	40	12.8205	5.1282	82.0513	5	0	0	0	0	0	0	0	0	10	70	20	0	0	0	0	0	4	0.0072	0
246	HRSG-E12-C386	31.92	35175	CLUSTER69			0.8	0.5	1	57	130	188.79	0	0	0	0	0	0	0	93.75	6.25	2	39.2857	-55	294	57	35.7143	10.7143	53.5714	0	0	0	0	0	0	0	0	0	10.53	56.14	33.33	0	0	0	0	0	1	0.0018	0
247	HRSG-E12-C398	56.815	34848	CLUSTER153			0.8	0.5	1	55	135	200.71	0	0	0	0	0	0	0	96.28	3.72	0	24	-10	219	55	38.8889	14.8148	46.2963	0	0	0	0	0	0	0	0	0	7.27	30.91	61.82	0	1	1.82	0	0	0	0	1
248	HRSG-E12-C419	48.735	33822	CLUSTER54			0.8	0.5	1	48	179.5	217.71	0	0	0	0	0	0	0	93.35	6.65	3	47.8723	-46	706	48	29.7872	12.766	57.4468	2.0833	0	0	0	0	0	0	0	0	2.08	25	72.92	0	0	0	0	0	1	0.0018	0
249	HRSG-E12-C439	53.301	33110	CLUSTER70			0.8	0.5	1	46	156	227.3	0	0	0	0	0	0	0	96.11	3.89	1	28.6444	-16	221	46	35.5556	11.1111	53.3333	0	0	0	0	0	0	0	0	0	0	36.96	63.04	0	0	0	0	0	1	0.0018	0
250	HRSG-E13-C156	48.432	57470	CLUSTER96			0.8	0.5	1	83	118	216.93	0	0	0	0	0	0	0	95.2	4.8	2	33.6585	-60	821	83	36.5854	7.3171	56.0976	0	0	0	0	0	0	0	0	0	8.43	49.4	42.17	0	0	0	0	0	0	0	0
251	HRSG-E13-C158	59.217	57281	CLUSTER53			0.8	0.5	1	68	130.5	258.4	0	0	0	0	0	0	0	92.94	7.06	11	60.3731	-12	724	68	23.8806	2.9851	73.1343	0	0	0	0	0	0	0	0	0	13.24	42.65	44.12	0	0	0	0	0	0	0	0
252	HRSG-E13-C1898	48.477	15364	CLUSTER62			0.8	0.5	1	25	125	189.72	0	0	0	0	0	0	0	95.07	4.93	1.5	31.5417	-31	293	25	29.1667	16.6667	54.1667	0	0	0	0	0	0	0	0	0	20	40	40	0	0	0	0	0	0	0	0
253	HRSG-E13-C23	44.956	142761	CLUSTER55	actinophage	whib	0.8	0.5	1	202	147	217.37	0	0	0	0	0	0	0	93.27	6.73	5	47.801	-31	567	202	29.3532	9.9502	60.6965	0	0	0	0	0	0	0	0	0	13.86	57.92	28.22	0	3	1.49	0	0	0	0	0
254	HRSG-E13-C299	50.26	40143	CLUSTER90			0.8	0.5	1	55	137	216.64	0	0	0	0	0	0	0	95.1	4.9	6	36.463	-34	265	55	33.3333	9.2593	57.4074	0	0	1	0	0	0	0	0	0	25.45	41.82	32.73	0	0	0	0	0	1	0.0018	0
255	HRSG-E13-C301	43.336	40064	CLUSTER119			0.8	0.5	1	63	123	195.67	0	0	0	0	0	0	0	93.72	6.28	3	40.5645	-25	401	63	29.0323	9.6774	61.2903	3.1746	1.5873	0	0	0	0	0	0	0	6.35	53.97	39.68	0	2	3.17	0	0	1	0.0018	0
256	HRSG-E13-C305	43.85	39799	CLUSTER4			0.8	0.5	1	50	129.5	251.8	0	0	0	0	0	0	0	95.57	4.43	2	36.0204	-39	465	50	28.5714	14.2857	57.1429	0	0	0	0	0	0	0	0	0	22	62	16	0	0	0	0	0	0	0	1
257	HRSG-E13-C310	49.568	39612	CLUSTER68			0.8	0.5	1	49	122	239.47	1	75	75	0	0	0	0	90.2	9.8	16	79.2245	-28	960	50	28.5714	8.1633	63.2653	2.0408	0	0	0	0	0	0	0	0	10.2	44.9	44.9	0	0	0	0	0	1	0.0018	0
258	HRSG-E13-C362	55.148	36569	CLUSTER154			0.8	0.5	1	62	133.5	187.45	0	0	0	0	0	0	0	97.11	2.89	0	17.3279	-13	475	62	44.2623	16.3934	39.3443	1.6129	1.6129	0	0	0	0	0	0	0	6.45	30.65	62.9	0	1	1.61	0	0	0	0	0
259	HRSG-E13-C377	37.144	35852	CLUSTER67			0.8	0.5	1	52	134.5	222.04	0	0	0	0	0	0	0	97.7	2.3	3	16.1765	-55	155	52	35.2941	5.8824	58.8235	0	0	1	0	0	0	0	0	0	13.46	75	11.54	0	0	0	0	0	0	0	0
260	HRSG-E13-C409	36.674	34259	CLUSTER155			0.8	0.5	1	51	117	200.8	0	0	0	0	0	0	0	93.67	6.33	5	43.36	-34	479	51	24	6	70	0	0	0	0	0	0	0	0	0	19.61	58.82	21.57	0	0	0	0	0	1	0.0018	0
261	HRSG-E13-C420	48.735	33822	CLUSTER54			0.8	0.5	1	47	184	219.51	0	0	0	0	0	0	0	95.4	4.6	2	33.8478	-46	194	47	32.6087	13.0435	54.3478	2.1277	0	0	0	0	0	0	0	0	2.13	23.4	74.47	0	0	0	0	0	1	0.0018	0
262	HRSG-E13-C437	43.796	33213	CLUSTER56			0.8	0.5	1	52	126	201.63	0	0	0	0	0	0	0	96.29	3.71	0	24.1765	-76	337	52	43.1373	7.8431	49.0196	0	0	0	0	0	0	0	0	0	3.85	51.92	44.23	0	1	1.92	0	0	0	0	0
263	HRSG-E13-C479	49.437	31822	CLUSTER97			0.8	0.5	1	45	152	224.36	0	0	0	0	0	0	0	97.23	2.77	0	20.0682	-61	495	45	45.4545	13.6364	40.9091	0	0	0	0	0	0	0	0	0	2.22	51.11	46.67	0	0	0	0	0	0	0	0
264	HRSG-E13-C483	36.132	31581	CLUSTER156			0.8	0.5	1	48	150.5	213.15	0	0	0	0	0	0	0	98.04	1.96	0	13.1702	-58	352	48	44.6809	10.6383	44.6809	0	0	1	0	0	0	0	0	0	22.92	60.42	16.67	0	0	0	0	0	1	0.0018	0
265	HRSG-E13-C504	33.254	30971	CLUSTER106			0.8	0.5	1	58	110.5	170.93	0	0	0	0	0	0	0	97.98	2.02	0	11	-46	162	58	49.1228	10.5263	40.3509	1.7241	1.7241	1	0	0	0	0	0	0	6.9	56.9	36.21	0	0	0	0	0	0	0	0
266	HRSG-E13-C95	49.548	75298	CLUSTER157			0.8	0.5	1	117	127	195.91	1	67	67	0	0	0	0	91.79	8.21	11	52.8632	-79	852	118	28.2051	6.8376	64.9573	0	0	0	0	0	0	0	0	0	14.53	26.5	58.97	0	1	0.85	0	0	1	0.0018	0
267	HRSG-E1-C1735	45.083	15609	CLUSTER10			0.8	0.5	1	23	176	211.78	0	0	0	0	0	0	0	95.12	4.88	9	34.6364	-25	242	23	13.6364	27.2727	59.0909	0	0	0	0	0	0	0	0	0	21.74	52.17	26.09	0	0	0	0	0	0	0	0
268	HRSG-E1-C215	57.499	54999	CLUSTER28			0.8	0.5	1	81	134	213.79	0	0	0	0	0	0	0	95.09	4.91	3.5	33.7625	-43	329	81	35	2.5	62.5	0	0	0	0	0	0	0	0	0	8.64	33.33	58.02	0	0	0	0	0	0	0	0
269	HRSG-E1-C309	57.678	46146	CLUSTER6			0.8	0.5	1	68	129.5	208.74	0	0	0	0	0	0	0	93.05	6.95	3	47.8955	-28	1038	68	23.8806	19.403	56.7164	0	0	0	0	0	0	0	0	0	20.59	45.59	33.82	0	0	0	0	0	0	0	0
270	HRSG-E1-C336	61.67	43958	CLUSTER3			0.8	0.5	1	66	131	202.58	0	0	0	0	0	0	0	92.86	7.14	14	48.2615	-70	425	66	29.2308	10.7692	60	0	0	0	0	0	0	0	0	0	12.12	31.82	56.06	0	0	0	0	0	1	0.0018	0
271	HRSG-E1-C400	43.854	39800	CLUSTER4			0.8	0.5	1	49	127	251.65	0	0	0	0	0	0	0	95.33	4.67	2	38.75	-39	465	49	29.1667	14.5833	56.25	0	0	0	0	0	0	0	0	0	20.41	63.27	16.33	0	0	0	0	0	0	0	1
272	HRSG-E1-C402	60.019	39751	CLUSTER63			0.8	0.5	1	44	158	270.68	0	0	0	0	0	0	0	91.78	8.22	10	76.0233	-13	745	44	25.5814	11.6279	62.7907	0	0	0	0	0	0	0	0	0	6.82	20.45	72.73	0	1	2.27	0	0	2	0.0036	0
273	HRSG-E1-C440	63.653	37442	CLUSTER7			0.8	0.5	1	51	153	224.98	0	0	0	0	0	0	0	93.97	6.03	6	45.12	-30	414	51	30	8	62	1.9608	1.9608	0	0	0	0	0	0	0	21.57	25.49	52.94	0	0	0	0	0	1	0.0018	0
274	HRSG-E1-C453	54.752	36510	CLUSTER12			0.8	0.5	1	44	144	259.52	0	0	0	0	0	0	0	94.43	5.57	2	47.2558	-79	782	44	34.8837	13.9535	51.1628	0	0	0	0	0	0	0	0	0	15.91	50	34.09	0	0	0	0	0	0	0	0
275	HRSG-E1-C476	59.79	35715	CLUSTER5			0.8	0.5	1	41	134	248.88	0	0	0	0	0	0	0	89.41	10.59	10	94.575	-52	649	41	27.5	12.5	60	0	0	0	0	0	0	0	0	0	14.63	12.2	73.17	0	0	0	0	0	0	0	0
276	HRSG-E1-C478	52.555	35542	CLUSTER9			0.8	0.5	1	56	125	188.59	2	77	77	0	0	0	0	94.7	5.3	2	33.0175	-61	499	58	28.0702	15.7895	56.1404	0	0	0	0	0	0	0	0	0	10.71	35.71	53.57	0	0	0	0	0	0	0	0
277	HRSG-E1-C491	34.812	35017	CLUSTER8			0.8	0.5	1	49	158	218.55	0	0	0	0	0	0	0	93.41	6.59	7.5	48.1042	-19	305	49	31.25	6.25	62.5	0	0	0	0	0	0	0	0	0	2.04	55.1	42.86	0	0	0	1	2.04	0	0	0
278	HRSG-E1-C514	30.428	33942	CLUSTER76			0.8	0.5	1	54	120	193.56	0	0	0	0	0	0	0	94.24	5.76	2	36.8868	-43	295	54	18.8679	15.0943	66.0377	0	0	0	0	0	0	0	0	0	9.26	88.89	1.85	0	0	0	0	0	0	0	0
279	HRSG-E1-C583	49.663	31420	CLUSTER57	Cyanobacteria	TIGR02997: Sig70-cyanoRpoD: RNA polymerase sigma factor, cyanobacterial RpoD-like family	0.8	0.5	1	39	145	250.08	0	0	0	0	0	0	0	94.96	5.04	2	41.7105	-18	378	39	26.3158	23.6842	50	0	0	1	0	0	0	0	0	0	25.64	61.54	12.82	0	0	0	0	0	1	0.0018	0
280	HRSG-E2-C162	48.044	68830	CLUSTER75	actinophage	whib	0.8	0.5	1	90	145	237.61	2	74.5	74.5	0	0	0	0	94.9	5.1	2	38.5385	-28	677	92	28.5714	17.5824	53.8462	0	0	0	0	0	0	0	0	0	21.11	46.67	32.22	0	0	0	0	0	1	0.0018	0
281	HRSG-E2-C20	43.814	156784	CLUSTER79			0.8	0.5	1	204	174	236.9	28	76	76.96	0	0	0	0	94.1	5.9	5	40.0779	-58	680	232	25.974	11.6883	62.3377	1.9608	0.9804	1	0	0	0	0	0	0	7.84	51.96	40.2	0	1	0.49	1	0.49	1	0.0018	0
282	HRSG-E2-C204	61.587	61966	CLUSTER42			0.8	0.5	1	81	150	230.36	0	0	0	0	0	0	0	90.83	9.17	6.5	71.025	-164	1096	81	27.5	10	62.5	0	0	0	0	0	0	0	0	0	23.46	19.75	56.79	0	0	0	0	0	1	0.0018	0
283	HRSG-E2-C2295	49.736	16117	CLUSTER51			0.8	0.5	1	24	145	203.67	0	0	0	0	0	0	0	92.32	7.68	3	53.7826	-13	323	24	17.3913	26.087	56.5217	4.1667	4.1667	0	0	0	0	0	0	0	20.83	54.17	25	0	0	0	0	0	0	0	0
284	HRSG-E2-C2419	45.083	15609	CLUSTER10			0.8	0.5	1	24	148.5	194.21	0	0	0	0	0	0	0	95.06	4.94	9	33.5217	-25	242	24	13.0435	26.087	60.8696	0	0	0	0	0	0	0	0	0	25	50	25	0	0	0	0	0	0	0	0
285	HRSG-E2-C2554	47.071	15109	CLUSTER1			0.8	0.5	1	23	139	198.96	0	0	0	0	0	0	0	93.04	6.96	10.5	47.7727	-25	214	23	27.2727	13.6364	59.0909	0	0	0	0	0	0	0	0	0	13.04	52.17	34.78	0	0	0	0	0	0	0	0
286	HRSG-E2-C407	57.678	46146	CLUSTER6			0.8	0.5	1	68	129.5	209.4	0	0	0	0	0	0	0	93.05	6.95	3	47.8955	-28	1038	68	23.8806	19.403	56.7164	0	0	0	0	0	0	0	0	0	20.59	45.59	33.82	0	0	0	0	0	0	0	0
287	HRSG-E2-C444	61.67	43958	CLUSTER3			0.8	0.5	1	65	132	205.38	0	0	0	0	0	0	0	93.25	6.75	13	46.3438	-70	425	65	29.6875	10.9375	59.375	0	0	0	0	0	0	0	0	0	12.31	32.31	55.38	0	0	0	0	0	1	0.0018	0
288	HRSG-E2-C460	63.415	43253	CLUSTER14			0.8	0.5	1	56	170	234.91	0	0	0	0	0	0	0	91.79	8.21	3	64.6	-49	735	56	36.3636	9.0909	54.5455	0	0	0	0	0	0	0	0	0	7.14	23.21	69.64	0	0	0	1	1.79	4	0.0072	0
289	HRSG-E2-C481	45.373	42505	CLUSTER2			0.8	0.5	1	57	122	220.46	0	0	0	0	0	0	0	89.89	10.11	14	76.7143	-61	792	57	25	7.1429	67.8571	0	0	0	0	0	0	0	0	0	19.3	64.91	15.79	0	0	0	0	0	0	0	0
290	HRSG-E2-C548	43.854	39800	CLUSTER4			0.8	0.5	1	50	129.5	250.86	0	0	0	0	0	0	0	95.15	4.85	3	39.3878	-39	465	50	28.5714	12.2449	59.1837	0	0	0	0	0	0	0	0	0	22	62	16	0	0	0	0	0	0	0	1
291	HRSG-E2-C587	55.64	37854	CLUSTER45			0.8	0.5	1	58	122.5	198.79	0	0	0	0	0	0	0	93.56	6.44	2	42.7368	-82	864	58	38.5965	7.0175	54.386	0	0	0	0	0	0	0	0	0	24.14	34.48	41.38	0	0	0	0	0	0	0	0
292	HRSG-E2-C601	63.653	37442	CLUSTER7			0.8	0.5	1	51	153	218.51	0	0	0	0	0	0	0	93.1	6.9	8.5	51.68	-30	414	51	30	8	62	1.9608	1.9608	0	0	0	0	0	0	0	21.57	25.49	52.94	0	0	0	0	0	1	0.0018	0
293	HRSG-E2-C627	54.752	36510	CLUSTER12			0.8	0.5	1	44	144	259.52	0	0	0	0	0	0	0	94.43	5.57	2	47.2558	-79	782	44	34.8837	13.9535	51.1628	0	0	0	0	0	0	0	0	0	15.91	50	34.09	0	0	0	0	0	0	0	0
294	HRSG-E2-C656	59.79	35715	CLUSTER5			0.8	0.5	1	42	144	243.67	0	0	0	0	0	0	0	88.59	11.41	21	99.4146	-31	649	42	24.3902	12.1951	63.4146	0	0	0	0	0	0	0	0	0	14.29	11.9	73.81	0	0	0	0	0	0	0	0
295	HRSG-E2-C662	52.555	35542	CLUSTER9			0.8	0.5	1	56	125	189.46	2	77	77	0	0	0	0	94.72	5.28	2	32.9298	-61	499	58	28.0702	15.7895	56.1404	0	0	0	0	0	0	0	0	0	10.71	35.71	53.57	0	0	0	0	0	0	0	0
296	HRSG-E2-C673	34.812	35017	CLUSTER8			0.8	0.5	1	48	168.5	223.4	0	0	0	0	0	0	0	93.75	6.25	4	46.5319	-19	305	48	29.7872	8.5106	61.7021	0	0	0	0	0	0	0	0	0	2.08	56.25	41.67	0	0	0	1	2.08	0	0	0
297	HRSG-E2-C743	53.451	32783	CLUSTER20			0.8	0.5	1	50	131	199.9	0	0	0	0	0	0	0	96.57	3.43	-3	22.9592	-61	285	50	61.2245	2.0408	36.7347	0	0	0	0	0	0	0	0	0	8	14	78	0	0	0	0	0	0	0	0
298	HRSG-E2-C800	43.387	31463	CLUSTER60	actinophage	whib	0.8	0.5	1	50	138	195.68	0	0	0	0	0	0	0	94.33	5.67	0	36.4082	-21	424	50	34.6939	16.3265	48.9796	0	0	0	0	0	0	0	0	0	16	50	34	0	1	2	0	0	1	0.0018	0
299	HRSG-E3-C1	47.479	161307	CLUSTER19	d__Bacteria;p__Proteobacteria;c__Gammaproteobacteria;o__Burkholderiales	trna	0.8	0.5	1	224	141	223.29	8	75.5	77.5	0	0	0	0	94.36	5.64	4	39.3593	-38	863	232	30.303	9.9567	59.7403	1.3393	0.8929	0	0	0	0	0	0	0	10.27	46.88	42.86	0	1	0.45	1	0.45	0	0	0
300	HRSG-E3-C123	43.854	39800	CLUSTER4			0.8	0.5	1	49	127	252.2	0	0	0	0	0	0	0	95.14	4.86	4.5	40.2708	-39	465	49	27.0833	12.5	60.4167	0	0	0	0	0	0	0	0	0	22.45	61.22	16.33	0	0	0	0	0	0	0	1
301	HRSG-E3-C145	55.64	37854	CLUSTER45			0.8	0.5	1	59	120	197.2	0	0	0	0	0	0	0	93.56	6.44	2	42.0345	-82	864	59	37.931	6.8966	55.1724	0	0	0	0	0	0	0	0	0	23.73	35.59	40.68	0	0	0	0	0	0	0	0
302	HRSG-E3-C149	63.653	37442	CLUSTER7			0.8	0.5	1	51	153	225.78	0	0	0	0	0	0	0	93.97	6.03	6	45.12	-30	414	51	30	8	62	1.9608	1.9608	0	0	0	0	0	0	0	21.57	25.49	52.94	0	0	0	0	0	1	0.0018	0
303	HRSG-E3-C157	54.752	36510	CLUSTER12			0.8	0.5	1	44	137.5	255.36	0	0	0	0	0	0	0	94.52	5.48	0	46.5581	-79	782	44	37.2093	13.9535	48.8372	0	0	0	0	0	0	0	0	0	15.91	47.73	36.36	0	0	0	0	0	0	0	0
304	HRSG-E3-C169	59.79	35715	CLUSTER5			0.8	0.5	1	41	144	257.95	0	0	0	0	0	0	0	89.86	10.14	10	90.575	-52	649	41	27.5	12.5	60	0	0	0	0	0	0	0	0	0	14.63	12.2	73.17	0	0	0	0	0	0	0	0
305	HRSG-E3-C171	52.555	35542	CLUSTER9			0.8	0.5	1	57	117	181.84	2	77	77	0	0	0	0	89.6	10.4	2.5	63.7586	-61	1624	59	27.5862	15.5172	56.8966	0	0	0	0	0	0	0	0	0	10.53	33.33	56.14	0	0	0	0	0	0	0	0
306	HRSG-E3-C177	34.812	35017	CLUSTER8			0.8	0.5	1	49	158	218.55	0	0	0	0	0	0	0	93.41	6.59	7.5	48.1042	-19	305	49	31.25	6.25	62.5	0	0	0	0	0	0	0	0	0	2.04	55.1	42.86	0	0	0	1	2.04	0	0	0
307	HRSG-E3-C206	43.394	31463	CLUSTER60	actinophage	whib	0.8	0.5	1	50	138	192.7	0	0	0	0	0	0	0	95.3	4.7	0	30.1837	-21	243	50	34.6939	16.3265	48.9796	0	0	0	0	0	0	0	0	0	16	50	34	0	1	2	0	0	1	0.0018	0
308	HRSG-E3-C25	33.004	73158	CLUSTER93			0.8	0.5	1	88	120	269.18	1	87	87	0	0	0	0	97.8	2.2	0	18.2841	-49	436	89	47.7273	14.7727	37.5	1.1364	0	0	0	0	0	0	0	0	3.41	62.5	34.09	0	0	0	0	0	1	0.0018	0
309	HRSG-E3-C66	54.694	48131	CLUSTER41			0.8	0.5	1	59	152	252.41	0	0	0	0	0	0	0	94.1	5.9	3	49	-43	400	59	27.5862	12.069	60.3448	0	0	0	0	0	0	0	0	0	8.47	47.46	44.07	0	0	0	0	0	0	0	0
310	HRSG-E3-C78	57.678	46146	CLUSTER6			0.8	0.5	1	68	119.5	208.65	0	0	0	0	0	0	0	92.95	7.05	3	48.5522	-28	1038	68	23.8806	19.403	56.7164	0	0	0	0	0	0	0	0	0	20.59	45.59	33.82	0	0	0	0	0	0	0	0
311	HRSG-E3-C88	61.67	43958	CLUSTER3			0.8	0.5	1	65	133	206.12	0	0	0	0	0	0	0	92.65	7.35	14	50.5156	-70	425	65	28.125	10.9375	60.9375	0	0	0	0	0	0	0	0	0	10.77	32.31	56.92	0	0	0	0	0	1	0.0018	0
312	HRSG-E3-C882	47.071	15109	CLUSTER1			0.8	0.5	1	23	136	191.96	0	0	0	0	0	0	0	90.92	9.08	10.5	62.3636	-43	575	23	27.2727	13.6364	59.0909	0	0	0	0	0	0	0	0	0	13.04	52.17	34.78	0	0	0	0	0	0	0	0
313	HRSG-E3-C92	63.413	43253	CLUSTER14			0.8	0.5	1	57	165	232.32	0	0	0	0	0	0	0	92.29	7.71	1	59.5357	-49	735	57	41.0714	8.9286	50	0	0	0	0	0	0	0	0	0	7.02	22.81	70.18	0	0	0	1	1.75	4	0.0072	0
314	HRSG-E4-C40	61.669	43957	CLUSTER3			0.8	0.5	1	66	131	203.88	0	0	0	0	0	0	0	92.64	7.36	14	49.7692	-70	425	66	29.2308	10.7692	60	0	0	0	0	0	0	0	0	0	12.12	31.82	56.06	0	0	0	0	0	1	0.0018	0
315	HRSG-E4-C68	63.653	37442	CLUSTER7			0.8	0.5	1	51	170	227.14	0	0	0	0	0	0	0	93.77	6.23	6	46.62	-30	414	51	30	8	62	1.9608	1.9608	0	0	0	0	0	0	0	21.57	25.49	52.94	0	0	0	0	0	1	0.0018	0
316	HRSG-E4-C694	47.098	15109	CLUSTER1			0.8	0.5	1	23	136	191.96	0	0	0	0	0	0	0	90.92	9.08	10.5	62.3636	-43	575	23	27.2727	13.6364	59.0909	0	0	0	0	0	0	0	0	0	13.04	52.17	34.78	0	0	0	0	0	0	0	0
317	HRSG-E4-C76	54.754	36514	CLUSTER12			0.8	0.5	1	45	140	250.87	0	0	0	0	0	0	0	94.5	5.5	1	45.6364	-79	786	45	36.3636	13.6364	50	0	0	0	0	0	0	0	0	0	15.56	48.89	35.56	0	0	0	0	0	0	0	0
318	HRSG-E5-C43	60.74	38380	CLUSTER11			0.8	0.5	1	66	116.5	175.58	0	0	0	0	0	0	0	94.33	5.67	-3	33.4615	-134	525	66	56.9231	4.6154	38.4615	0	0	0	0	0	0	0	0	0	6.06	15.15	78.79	0	0	0	0	0	0	0	0
319	HRSG-E5-C53	54.752	36510	CLUSTER12			0.8	0.5	1	44	137.5	255.66	0	0	0	0	0	0	0	95.05	4.95	0	42.0465	-79	782	44	39.5349	13.9535	46.5116	0	0	0	0	0	0	0	0	0	15.91	47.73	36.36	0	0	0	0	0	0	0	0
320	HRSG-E7-C111	34.244	33816	CLUSTER105			0.8	0.5	1	63	105	171.33	0	0	0	0	0	0	0	96.71	3.29	-3	17.9194	-58	559	63	56.4516	3.2258	40.3226	3.1746	1.5873	1	0	0	0	0	0	0	14.29	61.9	23.81	0	1	1.59	0	0	0	0	0
321	HRSG-E7-C89	55.568	39154	CLUSTER158			0.8	0.5	1	42	153	296.12	1	72	72	0	0	0	0	96.51	3.49	2	32.5476	-48	341	43	38.0952	4.7619	57.1429	0	0	0	0	0	0	0	0	0	14.29	40.48	45.24	0	0	0	0	0	0	0	0
322	HRSG-E8-C80	49.656	30651	CLUSTER103	Cyanobacteria	TIGR02997: Sig70-cyanoRpoD: RNA polymerase sigma factor, cyanobacterial RpoD-like family	0.8	0.5	1	38	144.5	252.47	0	0	0	0	0	0	0	95.67	4.33	0	35.8378	-27	377	38	27.027	24.3243	48.6486	0	0	1	0	0	0	0	0	0	23.68	60.53	15.79	0	0	0	0	0	1	0.0018	0
323	HRSG-H12-C1047	55.64	37854	CLUSTER45			0.8	30	1	59	125	198.58	0	0	0	0	0	0	0	93.56	6.44	2	42.0345	-82	864	59	37.931	6.8966	55.1724	0	0	0	0	0	0	0	0	0	23.73	35.59	40.68	0	0	0	0	0	0	0	0
324	HRSG-H12-C1061	65.296	37650	CLUSTER78			0.8	30	1	63	122	184.06	2	81	81	0	0	0	0	93.71	6.29	0	37	-55	548	65	32.8125	18.75	48.4375	0	0	0	0	0	0	0	0	0	23.81	9.52	66.67	0	0	0	0	0	0	0	0
325	HRSG-H12-C1076	63.653	37442	CLUSTER7			0.8	30	1	51	170	227.14	0	0	0	0	0	0	0	93.24	6.76	6	50.62	-30	414	51	30	8	62	1.9608	1.9608	0	0	0	0	0	0	0	21.57	25.49	52.94	0	0	0	0	0	1	0.0018	0
326	HRSG-H12-C1119	47.16	36684	CLUSTER26			0.8	30	1	57	126	200.3	0	0	0	0	0	0	0	95.83	4.17	4	27.2857	-49	296	57	33.9286	5.3571	60.7143	0	0	0	0	0	0	0	0	0	12.28	47.37	40.35	0	0	0	0	0	1	0.0018	0
327	HRSG-H12-C1131	54.752	36510	CLUSTER12			0.8	30	1	45	135	253.76	0	0	0	0	0	0	0	96.66	3.34	0	27.7045	-79	194	45	38.6364	13.6364	47.7273	0	0	0	0	0	0	0	0	0	15.56	48.89	35.56	0	0	0	0	0	0	0	0
328	HRSG-H12-C1155	61.321	36004	CLUSTER36			0.8	30	1	52	133.5	209.29	0	0	0	0	0	0	0	91.94	8.06	4	56.9216	-37	1133	52	35.2941	9.8039	54.902	1.9231	1.9231	0	0	0	0	0	0	0	11.54	40.38	48.08	0	0	0	0	0	0	0	0
329	HRSG-H12-C1170	59.79	35715	CLUSTER5			0.8	30	1	44	139	219.45	0	0	0	0	0	0	0	82.57	17.43	32	144.791	-52	1180	44	25.5814	11.6279	62.7907	0	0	0	0	0	0	0	0	0	13.64	11.36	75	0	0	0	0	0	0	0	0
330	HRSG-H12-C1171	56.984	35661	CLUSTER50			0.8	30	1	50	141	219.92	1	74	74	0	0	0	0	94.86	5.14	2	36.68	-15	332	51	32	12	56	2	2	0	0	0	0	0	0	0	8	36	56	0	0	0	0	0	0	0	0
331	HRSG-H12-C1180	52.555	35542	CLUSTER9			0.8	30	1	56	125	191.02	2	77	77	0	0	0	0	94.72	5.28	2	32.9298	-61	499	58	28.0702	15.7895	56.1404	0	0	0	0	0	0	0	0	0	10.71	35.71	53.57	0	0	0	0	0	0	0	0
332	HRSG-H12-C1294	68.891	33643	CLUSTER32			0.8	30	1	56	131	188.2	0	0	0	0	0	0	0	96.71	3.29	-3	20.1273	-45	320	56	69.0909	5.4545	25.4545	0	0	0	0	0	0	0	0	0	3.57	5.36	91.07	0	0	0	0	0	0	0	0
333	HRSG-H12-C1309	30.797	33468	CLUSTER27			0.8	30	1	50	155	214.24	0	0	0	0	0	0	0	96.51	3.49	3	23.8571	-37	130	50	28.5714	8.1633	63.2653	0	0	1	0	0	0	0	0	0	6	70	24	0	0	0	0	0	0	0	0
334	HRSG-H12-C1322	46.033	33272	CLUSTER113			0.8	30	1	47	139	213.6	0	0	0	0	0	0	0	92.77	7.23	1	52.3043	-55	771	47	34.7826	13.0435	52.1739	0	0	0	0	0	0	0	0	0	12.77	51.06	36.17	0	0	0	0	0	0	0	0
335	HRSG-H12-C1423	52.949	31872	CLUSTER13	actinophage	whib	0.8	30	1	48	147	211.06	0	0	0	0	0	0	0	96.3	3.7	0	25.0851	-61	295	48	40.4255	17.0213	42.5532	0	0	0	0	0	0	0	0	0	14.58	33.33	52.08	0	0	0	0	0	1	0.0018	0
336	HRSG-H12-C1453	43.391	31463	CLUSTER60	actinophage	whib	0.8	30	1	50	138	191.4	0	0	0	0	0	0	0	93.95	6.05	3	38.8367	-21	424	50	34.6939	14.2857	51.0204	0	0	0	0	0	0	0	0	0	16	50	34	0	1	2	0	0	1	0.0018	0
337	HRSG-H12-C1536	51.918	30502	CLUSTER22	actinophage	whib	0.8	30	1	47	136	202.47	0	0	0	0	0	0	0	94.95	5.05	0	33.4783	-42	597	47	47.8261	13.0435	39.1304	2.1277	2.1277	0	0	0	0	0	0	0	10.64	46.81	42.55	0	0	0	0	0	2	0.0036	0
338	HRSG-H12-C1802	48.718	27618	CLUSTER91			0.8	30	1	41	159	206	0	0	0	0	0	0	0	94.16	5.84	11.5	40.35	-48	204	41	30	5	65	0	0	0	0	0	0	0	0	0	9.76	46.34	43.9	0	0	0	0	0	3	0.0054	0
339	HRSG-H12-C3842	48.725	16829	CLUSTER108			0.8	30	1	24	162	212.46	0	0	0	0	0	0	0	93.89	6.11	2	44.6957	-55	355	24	34.7826	4.3478	60.8696	0	0	0	0	0	0	0	0	0	12.5	29.17	58.33	0	0	0	1	4.17	1	0.0018	0
340	HRSG-H12-C4056	58.749	16191	CLUSTER49			0.8	30	1	27	100	192.7	0	0	0	0	0	0	0	98.18	1.82	0	11.3077	-22	112	27	46.1538	23.0769	30.7692	0	0	0	0	0	0	0	0	0	7.41	25.93	66.67	0	0	0	0	0	2	0.0036	0
341	HRSG-H12-C4080	49.736	16117	CLUSTER51			0.8	30	1	24	142.5	203.21	0	0	0	0	0	0	0	92.87	7.13	3	49.9565	-13	323	24	21.7391	26.087	52.1739	4.1667	4.1667	0	0	0	0	0	0	0	20.83	54.17	25	0	0	0	0	0	0	0	0
342	HRSG-H12-C4526	47.071	15109	CLUSTER1			0.8	30	1	22	137.5	209.36	0	0	0	0	0	0	0	93.17	6.83	18	49.1429	-43	238	22	33.3333	4.7619	61.9048	0	0	0	0	0	0	0	0	0	18.18	45.45	36.36	0	0	0	0	0	0	0	0
343	HRSG-H12-C467	55.812	59098	CLUSTER40			0.8	30	1	88	106	202.25	0	0	0	0	0	0	0	92	8	5	54.3103	-22	882	88	28.7356	6.8966	64.3678	0	0	0	0	0	0	0	0	0	12.5	36.36	51.14	0	0	0	0	0	0	0	0
344	HRSG-H12-C4842	60.308	14499	CLUSTER52			0.8	30	1	21	144	215.48	0	0	0	0	0	0	0	96.03	3.97	3	28.75	-57	223	21	40	5	55	0	0	0	0	0	0	0	0	0	9.52	19.05	71.43	0	0	0	0	0	1	0.0018	0
345	HRSG-H12-C501	62.523	57414	CLUSTER101			0.8	30	1	67	143	269.63	0	0	0	0	0	0	0	95.64	4.36	7.5	37.9091	-152	921	67	27.2727	10.6061	62.1212	0	0	0	0	0	0	0	0	0	16.42	31.34	52.24	0	0	0	0	0	0	0	0
346	HRSG-H12-C5010	60.797	14129	CLUSTER29			0.8	30	1	21	128	207	0	0	0	0	0	0	0	98.94	1.06	-3	7.5	-16	111	21	55	10	35	0	0	0	0	0	0	0	0	0	19.05	28.57	52.38	0	0	0	0	0	2	0.0036	0
347	HRSG-H12-C610	55.14	51632	CLUSTER64			0.8	30	1	69	136	229.77	0	0	0	0	0	0	0	95.6	4.4	0	33.3971	-27	579	69	35.2941	17.6471	47.0588	1.4493	1.4493	0	0	0	0	0	0	0	8.7	31.88	59.42	0	0	0	0	0	1	0.0018	0
348	HRSG-H12-C624	60.668	50867	CLUSTER34			0.8	30	1	74	158	214.07	0	0	0	0	0	0	0	93.94	6.06	4	42.2055	-61	555	74	31.5068	10.9589	57.5342	0	0	0	0	0	0	0	0	0	12.16	9.46	78.38	0	0	0	0	0	3	0.0054	0
349	HRSG-H12-C684	46.267	48365	CLUSTER24			0.8	30	1	74	121	199.88	0	0	0	0	0	0	0	95.6	4.4	3	29.1781	-61	335	74	42.4658	2.7397	54.7945	1.3514	0	0	0	0	0	0	0	0	12.16	39.19	48.65	0	0	0	0	0	2	0.0036	0
350	HRSG-H12-C730	61.943	46354	CLUSTER39			0.8	30	1	56	135	262.27	0	0	0	0	0	0	0	96.09	3.91	0	32.9636	-49	486	56	45.4545	7.2727	47.2727	0	0	0	0	0	0	0	0	0	7.14	16.07	76.79	0	0	0	0	0	0	0	1
351	HRSG-H12-C735	57.678	46146	CLUSTER6			0.8	30	1	68	119.5	208.31	0	0	0	0	0	0	0	93.28	6.72	3	46.2687	-28	1038	68	25.3731	19.403	55.2239	0	0	0	0	0	0	0	0	0	19.12	45.59	35.29	0	0	0	0	0	0	0	0
352	HRSG-H12-C753	47.881	45598	CLUSTER31			0.8	30	1	51	167	280.65	0	0	0	0	0	0	0	94.89	5.11	5.5	46.64	-119	497	51	30	8	62	0	0	0	0	0	0	0	0	0	23.53	41.18	35.29	0	0	0	0	0	0	0	0
353	HRSG-H12-C792	61.67	43958	CLUSTER3			0.8	30	1	65	133	206.94	0	0	0	0	0	0	0	92.82	7.18	14	49.2812	-70	425	65	28.125	10.9375	60.9375	0	0	0	0	0	0	0	0	0	10.77	32.31	56.92	0	0	0	0	0	1	0.0018	0
354	HRSG-H12-C839	45.373	42505	CLUSTER2			0.8	30	1	56	123.5	225.5	0	0	0	0	0	0	0	90.78	9.22	12	71.2364	-61	792	56	25.4545	7.2727	67.2727	0	0	0	0	0	0	0	0	0	19.64	64.29	16.07	0	0	0	0	0	0	0	0
355	HRSG-H12-C915	50.001	40801	CLUSTER72			0.8	30	1	45	137	293.64	0	0	0	0	0	0	0	97.91	2.09	3.5	19.3864	-43	227	45	34.0909	9.0909	56.8182	0	0	0	0	0	0	0	0	0	15.56	37.78	46.67	0	0	0	0	0	0	0	0
356	HRSG-H13-C1000	61.943	46354	CLUSTER39			0.8	30	1	54	135	272.78	0	0	0	0	0	0	0	96.66	3.34	0	29.2075	-49	486	54	45.283	7.5472	47.1698	0	0	0	0	0	0	0	0	0	7.41	14.81	77.78	0	0	0	0	0	0	0	1
357	HRSG-H13-C1013	57.678	46146	CLUSTER6			0.8	30	1	68	119.5	208.28	0	0	0	0	0	0	0	92.97	7.03	3	48.4478	-28	1038	68	23.8806	19.403	56.7164	0	0	0	0	0	0	0	0	0	20.59	45.59	33.82	0	0	0	0	0	0	0	0
358	HRSG-H13-C1029	47.881	45598	CLUSTER31			0.8	30	1	53	158	251.6	0	0	0	0	0	0	0	92.89	7.11	5	62.3846	-119	970	53	32.6923	7.6923	59.6154	0	0	0	0	0	0	0	0	0	24.53	41.51	33.96	0	0	0	0	0	0	0	0
359	HRSG-H13-C1104	61.669	43957	CLUSTER3			0.8	30	1	66	132.5	204.92	0	0	0	0	0	0	0	93.57	6.43	14	43.4615	-70	378	66	29.2308	10.7692	60	0	0	0	0	0	0	0	0	0	12.12	31.82	56.06	0	0	0	0	0	1	0.0018	0
360	HRSG-H13-C1136	63.411	43253	CLUSTER14			0.8	30	1	57	160	230.72	0	0	0	0	0	0	0	92.27	7.73	1.5	59.6786	-49	735	57	39.2857	8.9286	51.7857	0	0	0	0	0	0	0	0	0	7.02	22.81	70.18	0	0	0	1	1.75	4	0.0072	0
361	HRSG-H13-C1166	45.373	42505	CLUSTER2			0.8	30	1	56	123.5	224.98	0	0	0	0	0	0	0	90.3	9.7	16	75	-61	792	56	23.6364	7.2727	69.0909	0	0	0	0	0	0	0	0	0	19.64	64.29	16.07	0	0	0	0	0	0	0	0
362	HRSG-H13-C1178	55.437	42293	CLUSTER159			0.8	30	1	45	183	276.2	0	0	0	0	0	0	0	91.57	8.43	14	81.0682	-28	913	45	18.1818	9.0909	72.7273	0	0	0	0	0	0	0	0	0	17.78	51.11	31.11	0	0	0	0	0	0	0	0
363	HRSG-H13-C1190	43.913	42072	CLUSTER160			0.8	30	1	50	157	256.8	1	74	74	0	0	0	0	93.05	6.95	1	58.46	-49	728	51	38	6	56	0	0	0	0	0	0	0	0	0	6	50	44	0	0	0	0	0	0	0	0
364	HRSG-H13-C1205	52.895	41830	CLUSTER100			0.8	30	1	59	119	210.36	0	0	0	0	0	0	0	91.15	8.85	5.5	63.8103	-125	653	59	29.3103	8.6207	62.069	1.6949	1.6949	0	0	0	0	0	0	0	8.47	49.15	42.37	0	0	0	0	0	0	0	0
365	HRSG-H13-C1220	44.021	41403	CLUSTER33			0.8	30	1	58	144.5	211.67	0	0	0	0	0	0	0	90.77	9.23	1	67.0526	-40	1074	58	40.3509	8.7719	50.8772	0	0	0	0	0	0	0	0	0	20.69	46.55	32.76	0	0	0	0	0	0	0	0
366	HRSG-H13-C1258	50.001	40801	CLUSTER72			0.8	30	1	46	141.5	281.15	0	0	0	0	0	0	0	96.48	3.52	4	31.9333	-43	654	46	33.3333	8.8889	57.7778	0	0	0	0	0	0	0	0	0	15.22	36.96	47.83	0	0	0	0	0	0	0	0
367	HRSG-H13-C1297	50.26	40143	CLUSTER90			0.8	30	1	54	142	232.89	0	0	0	0	0	0	0	95.15	4.85	7	36.7358	-34	265	54	32.0755	9.434	58.4906	0	0	1	0	0	0	0	0	0	24.07	42.59	33.33	0	0	0	0	0	1	0.0018	0
368	HRSG-H13-C1325	43.854	39800	CLUSTER4			0.8	30	1	50	129.5	251.8	0	0	0	0	0	0	0	96.32	3.68	2	29.898	-39	290	50	28.5714	14.2857	57.1429	0	0	0	0	0	0	0	0	0	22	62	16	0	0	0	0	0	0	0	1
369	HRSG-H13-C1434	59.033	38355	CLUSTER161			0.8	30	1	59	140	201.25	0	0	0	0	0	0	0	93.67	6.33	6	41.8621	-61	411	59	36.2069	5.1724	58.6207	1.6949	1.6949	0	0	0	0	0	0	0	10.17	20.34	69.49	0	0	0	0	0	0	0	0
370	HRSG-H13-C1463	61.247	37914	CLUSTER162			0.8	30	1	50	150.5	222.04	1	77	77	0	0	0	0	89.22	10.78	3	81.74	-25	1456	51	38	4	58	0	0	0	0	0	0	0	0	0	20	28	52	0	0	0	0	0	0	0	0
371	HRSG-H13-C1503	63.653	37442	CLUSTER7			0.8	30	1	51	170	227.14	0	0	0	0	0	0	0	93.97	6.03	6	45.12	-30	414	51	30	8	62	1.9608	1.9608	0	0	0	0	0	0	0	21.57	25.49	52.94	0	0	0	0	0	1	0.0018	0
372	HRSG-H13-C1552	47.16	36684	CLUSTER26			0.8	30	1	59	126	194.97	0	0	0	0	0	0	0	95.05	4.95	4.5	31.3103	-49	296	59	32.7586	5.1724	62.069	0	0	0	0	0	0	0	0	0	11.86	45.76	42.37	0	0	0	0	0	1	0.0018	0
373	HRSG-H13-C1563	52.217	36521	CLUSTER82			0.8	30	1	46	154.5	240.96	0	0	0	0	0	0	0	95.48	4.52	3	36.7111	-13	374	46	33.3333	8.8889	57.7778	0	0	0	0	0	0	0	0	0	2.17	45.65	52.17	0	0	0	0	0	0	0	0
374	HRSG-H13-C1602	61.334	36024	CLUSTER36			0.8	30	1	52	130	215.42	0	0	0	0	0	0	0	93.93	6.07	2	42.8627	-50	1153	52	39.2157	9.8039	50.9804	1.9231	1.9231	0	0	0	0	0	0	0	13.46	40.38	46.15	0	0	0	0	0	0	0	0
375	HRSG-H13-C1620	59.79	35715	CLUSTER5			0.8	30	1	41	144	252.15	0	0	0	0	0	0	0	89.19	10.81	15.5	96.5	-52	649	41	25	12.5	62.5	0	0	0	0	0	0	0	0	0	14.63	12.2	73.17	0	0	0	0	0	0	0	0
376	HRSG-H13-C1625	56.998	35661	CLUSTER50			0.8	30	1	50	141	222.56	1	74	74	0	0	0	0	94.92	5.08	2	36.24	-18	332	51	34	12	54	2	2	0	0	0	0	0	0	0	8	36	56	0	0	0	0	0	0	0	0
377	HRSG-H13-C1632	52.555	35542	CLUSTER9			0.8	30	1	55	130	201.11	2	77	77	0	0	0	0	94.67	5.33	2.5	33.8393	-61	499	57	25	16.0714	58.9286	0	0	0	0	0	0	0	0	0	10.91	36.36	52.73	0	0	0	0	0	0	0	0
378	HRSG-H13-C1668	51.498	34978	CLUSTER163			0.8	30	1	50	157	217.56	0	0	0	0	0	0	0	94.02	5.98	9	42.6939	-22	423	50	24.4898	8.1633	67.3469	0	0	0	0	0	0	0	0	0	20	44	36	0	0	0	0	0	0	0	0
379	HRSG-H13-C1708	44.847	34600	CLUSTER164			0.8	30	1	46	161	217.89	0	0	0	0	0	0	0	90.77	9.23	9	70.9333	-48	439	46	22.2222	13.3333	64.4444	0	0	0	0	0	0	0	0	0	26.09	43.48	30.43	0	0	0	1	2.17	5	0.009	0
380	HRSG-H13-C1800	68.891	33643	CLUSTER32			0.8	30	1	55	132	194.96	0	0	0	0	0	0	0	96.49	3.51	-3	21.8519	-7	338	55	70.3704	5.5556	24.0741	0	0	0	0	0	0	0	0	0	3.64	5.45	90.91	0	0	0	0	0	0	0	0
381	HRSG-H13-C1840	46.036	33272	CLUSTER113			0.8	30	1	48	141.5	211.75	0	0	0	0	0	0	0	92.3	7.7	1	54.5106	-55	771	48	36.1702	12.766	51.0638	0	0	0	0	0	0	0	0	0	12.5	50	37.5	0	0	0	0	0	0	0	0
382	HRSG-H13-C1968	52.949	31872	CLUSTER13	actinophage	whib	0.8	30	1	48	138.5	207.77	0	0	0	0	0	0	0	97.31	2.69	0	18.2553	-61	289	48	42.5532	17.0213	40.4255	0	0	0	0	0	0	0	0	0	14.58	33.33	52.08	0	0	0	0	0	1	0.0018	0
383	HRSG-H13-C2114	51.918	30502	CLUSTER22	actinophage	whib	0.8	30	1	45	136	208.4	0	0	0	0	0	0	0	92.9	7.1	0	49.2273	-42	597	45	47.7273	13.6364	38.6364	2.2222	2.2222	0	0	0	0	0	0	0	11.11	46.67	42.22	0	0	0	0	0	2	0.0036	0
384	HRSG-H13-C2470	48.718	27618	CLUSTER91			0.8	30	1	41	158	205	0	0	0	0	0	0	0	92.2	7.8	11.5	53.825	-48	581	41	32.5	5	62.5	0	0	0	0	0	0	0	0	0	9.76	43.9	46.34	0	0	0	0	0	3	0.0054	0
385	HRSG-H13-C5264	48.714	16829	CLUSTER108			0.8	30	1	25	151	186.52	0	0	0	0	0	0	0	92.42	7.58	2.5	53.125	-55	355	25	33.3333	4.1667	62.5	0	0	0	0	0	0	0	0	0	12	28	60	0	0	0	1	4	1	0.0018	0
386	HRSG-H13-C5267	49.081	16811	CLUSTER165			0.8	30	1	25	146	184.52	0	0	0	0	0	0	0	94.44	5.56	-3	38.9167	-60	561	25	54.1667	8.3333	37.5	0	0	0	0	0	0	0	0	0	16	24	60	0	0	0	1	4	1	0.0018	0
387	HRSG-H13-C544	61.592	61990	CLUSTER42			0.8	30	1	73	158	270.27	0	0	0	0	0	0	0	95.82	4.18	5	35.9722	-164	415	73	29.1667	11.1111	59.7222	0	0	0	0	0	0	0	0	0	21.92	20.55	57.53	0	0	0	0	0	1	0.0018	0
388	HRSG-H13-C5570	58.749	16191	CLUSTER49			0.8	30	1	27	100	190.07	0	0	0	0	0	0	0	97.02	2.98	0	18.5769	-22	186	27	42.3077	23.0769	34.6154	0	0	0	0	0	0	0	0	0	7.41	25.93	66.67	0	0	0	0	0	2	0.0036	0
389	HRSG-H13-C5609	49.736	16117	CLUSTER51			0.8	30	1	23	148	209.3	0	0	0	0	0	0	0	92.36	7.64	8	55.9545	-13	323	23	22.7273	22.7273	54.5455	4.3478	4.3478	0	0	0	0	0	0	0	21.74	52.17	26.09	0	0	0	0	0	0	0	0
390	HRSG-H13-C5892	45.083	15609	CLUSTER10			0.8	30	1	24	165	204.5	0	0	0	0	0	0	0	95.43	4.57	4	31.0435	-25	242	24	13.0435	30.4348	56.5217	0	0	0	0	0	0	0	0	0	25	50	25	0	0	0	0	0	0	0	0
391	HRSG-H13-C604	55.811	59098	CLUSTER40			0.8	30	1	88	107	201.77	0	0	0	0	0	0	0	90.94	9.06	7	61.5632	-22	882	88	27.5862	6.8966	65.5172	0	0	0	0	0	0	0	0	0	13.64	36.36	50	0	0	0	0	0	0	0	0
392	HRSG-H13-C6175	47.071	15109	CLUSTER1			0.8	30	1	22	137.5	212.95	0	0	0	0	0	0	0	94.58	5.42	3	39	-43	211	22	28.5714	14.2857	57.1429	0	0	0	0	0	0	0	0	0	13.64	50	36.36	0	0	0	0	0	0	0	0
393	HRSG-H13-C647	54.661	57313	CLUSTER112			0.8	30	1	62	156.5	290.23	1	71	71	0	0	0	0	95.46	4.54	3	41.9355	-24	479	63	35.4839	4.8387	59.6774	0	0	0	0	0	0	0	0	0	8.06	40.32	51.61	0	0	0	0	0	1	0.0018	0
394	HRSG-H13-C6564	60.308	14499	CLUSTER52			0.8	30	1	21	137	210.9	0	0	0	0	0	0	0	97.35	2.65	1	19.2	-57	138	21	45	5	50	0	0	0	0	0	0	0	0	0	9.52	19.05	71.43	0	0	0	0	0	1	0.0018	0
395	HRSG-H13-C6804	60.804	14129	CLUSTER29			0.8	30	1	21	134	205	0	0	0	0	0	0	0	92.87	7.13	0	50.35	-33	493	21	50	0	50	0	0	0	0	0	0	0	0	0	23.81	28.57	47.62	0	0	0	0	0	2	0.0036	0
396	HRSG-H13-C808	55.14	51632	CLUSTER64			0.8	30	1	68	136	233.19	0	0	0	0	0	0	0	95.67	4.33	0	33.403	-28	579	68	37.3134	16.4179	46.2687	1.4706	1.4706	0	0	0	0	0	0	0	8.82	32.35	58.82	0	0	0	0	0	1	0.0018	0
397	HRSG-H13-C833	60.639	50781	CLUSTER34			0.8	30	1	74	161	213.69	0	0	0	0	0	0	0	94.72	5.28	3	36.7397	-61	475	74	32.8767	10.9589	56.1644	0	0	0	0	0	0	0	0	0	10.81	9.46	79.73	0	0	0	0	0	3	0.0054	0
398	HRSG-H13-C920	46.271	48365	CLUSTER24			0.8	30	1	70	128	215.54	0	0	0	0	0	0	0	95.12	4.88	4	34.2174	-58	385	70	42.029	1.4493	56.5217	1.4286	0	0	0	0	0	0	0	0	12.86	40	47.14	0	0	0	0	0	2	0.0036	0
399	HRSG-H13-C928	54.694	48131	CLUSTER41			0.8	30	1	60	153.5	246.37	0	0	0	0	0	0	0	94.79	5.21	3	42.5424	-43	400	60	27.1186	13.5593	59.322	0	0	0	0	0	0	0	0	0	8.33	46.67	45	0	0	0	0	0	0	0	0
400	HRSG-H1-C198	62.532	57414	CLUSTER101			0.8	30	1	70	145	258.06	0	0	0	0	0	0	0	94.81	5.19	11	43.2029	-30	921	70	24.6377	11.5942	63.7681	0	0	0	0	0	0	0	0	0	15.71	31.43	52.86	0	0	0	0	0	0	0	0
401	HRSG-H1-C2329	45.083	15609	CLUSTER10			0.8	30	1	25	154	197.76	0	0	0	0	0	0	0	98.16	1.84	0	11.9583	-25	112	25	29.1667	33.3333	37.5	0	0	0	0	0	0	0	0	0	24	56	20	0	0	0	0	0	0	0	0
402	HRSG-H1-C285	60.651	50820	CLUSTER34			0.8	30	1	75	156	208.59	0	0	0	0	0	0	0	94.66	5.34	3	36.7027	-61	515	75	33.7838	10.8108	55.4054	0	0	0	0	0	0	0	0	0	10.67	10.67	78.67	0	0	0	0	0	3	0.0054	0
403	HRSG-H1-C353	57.678	46146	CLUSTER6			0.8	30	1	68	129.5	208.74	0	0	0	0	0	0	0	93.05	6.95	3	47.8955	-28	1038	68	23.8806	19.403	56.7164	0	0	0	0	0	0	0	0	0	20.59	45.59	33.82	0	0	0	0	0	0	0	0
404	HRSG-H1-C384	61.67	43958	CLUSTER3			0.8	30	1	65	133	207	0	0	0	0	0	0	0	92.64	7.36	14.5	50.5781	-70	425	65	29.6875	9.375	60.9375	0	0	0	0	0	0	0	0	0	12.31	32.31	55.38	0	0	0	0	0	1	0.0018	0
405	HRSG-H1-C403	63.408	43253	CLUSTER14			0.8	30	1	57	165	231.79	0	0	0	0	0	0	0	92.28	7.72	1.5	59.6607	-48	735	57	41.0714	7.1429	51.7857	0	0	0	0	0	0	0	0	0	7.02	22.81	70.18	0	0	0	1	1.75	4	0.0072	0
406	HRSG-H1-C486	43.854	39800	CLUSTER4			0.8	30	1	49	132	255.24	0	0	0	0	0	0	0	95.13	4.87	4.5	40.3958	-39	465	49	27.0833	14.5833	58.3333	0	0	0	0	0	0	0	0	0	22.45	61.22	16.33	0	0	0	0	0	0	0	1
407	HRSG-H1-C525	55.64	37854	CLUSTER45			0.8	30	1	60	133	194.55	0	0	0	0	0	0	0	93.68	6.32	2	40.5593	-82	864	60	40.678	5.0847	54.2373	0	0	0	0	0	0	0	0	0	25	35	40	0	0	0	0	0	0	0	0
408	HRSG-H1-C536	63.653	37442	CLUSTER7			0.8	30	1	51	153	224.9	0	0	0	0	0	0	0	93.24	6.76	6	50.62	-30	414	51	30	8	62	1.9608	1.9608	0	0	0	0	0	0	0	21.57	25.49	52.94	0	0	0	0	0	1	0.0018	0
409	HRSG-H1-C557	54.754	36514	CLUSTER12			0.8	30	1	48	127.5	236.1	0	0	0	0	0	0	0	95.54	4.46	0	34.6596	-79	750	48	40.4255	14.8936	44.6809	0	0	0	0	0	0	0	0	0	16.67	50	33.33	0	0	0	0	0	0	0	1
410	HRSG-H1-C579	61.329	36004	CLUSTER36			0.8	30	1	51	130	216.61	0	0	0	0	0	0	0	93.85	6.15	2	44.26	-37	1133	51	38	10	52	1.9608	1.9608	0	0	0	0	0	0	0	11.76	41.18	47.06	0	0	0	0	0	0	0	0
411	HRSG-H1-C584	59.79	35715	CLUSTER5			0.8	30	1	42	139	245.81	0	0	0	0	0	0	0	87.14	12.86	21	112	-52	732	42	24.3902	12.1951	63.4146	0	0	0	0	0	0	0	0	0	16.67	11.9	71.43	0	0	0	0	0	0	0	0
412	HRSG-H1-C592	52.555	35542	CLUSTER9			0.8	30	1	55	130	200.89	2	77	77	0	0	0	0	94.88	5.12	2	32.5179	-61	499	57	26.7857	16.0714	57.1429	0	0	0	0	0	0	0	0	0	10.91	36.36	52.73	0	0	0	0	0	0	0	0
413	HRSG-H1-C611	34.812	35017	CLUSTER8			0.8	30	1	49	167	221.84	0	0	0	0	0	0	0	93.83	6.17	3.5	45.0208	-19	305	49	31.25	8.3333	60.4167	0	0	0	0	0	0	0	0	0	2.04	55.1	42.86	0	0	0	1	2.04	0	0	0
414	HRSG-H1-C634	30.431	33942	CLUSTER76			0.8	30	1	55	131	189.82	0	0	0	0	0	0	0	94.06	5.94	2.5	37.3148	-43	295	55	20.3704	14.8148	64.8148	0	0	1	0	0	0	0	0	0	9.09	87.27	3.64	0	0	0	0	0	0	0	0
415	HRSG-H1-C726	32.278	31501	CLUSTER38			0.8	30	1	48	112	204.88	0	0	0	0	0	0	0	95.83	4.17	5	27.9362	-21	317	48	34.0426	4.2553	61.7021	0	0	1	0	0	0	0	0	0	8.33	68.75	22.92	0	0	0	0	0	0	0	0
416	HRSG-H3-C201	48.042	68830	CLUSTER75	actinophage	whib	0.8	30	1	91	145	236.19	2	74.5	74.5	0	0	0	0	95.21	4.79	2.5	35.8478	-28	677	93	28.2609	17.3913	54.3478	0	0	0	0	0	0	0	0	0	20.88	47.25	31.87	0	0	0	0	0	1	0.0018	0
417	HRSG-H3-C244	61.589	61909	CLUSTER42			0.8	30	1	72	160.5	272.12	0	0	0	0	0	0	0	95.81	4.19	5	36.5211	-164	415	72	29.5775	11.2676	59.1549	0	0	0	0	0	0	0	0	0	20.83	20.83	58.33	0	0	0	0	0	1	0.0018	0
418	HRSG-H3-C2580	45.083	15609	CLUSTER10			0.8	30	1	25	154	202.32	0	0	0	0	0	0	0	99.24	0.76	0	4.9583	-25	67	25	29.1667	37.5	33.3333	0	0	0	0	0	0	0	0	0	24	60	16	0	0	0	0	0	0	0	0
419	HRSG-H3-C271	55.801	59098	CLUSTER40			0.8	30	1	88	106	200.86	0	0	0	0	0	0	0	92	8	5	54.3678	-22	882	88	27.5862	6.8966	65.5172	0	0	0	0	0	0	0	0	0	12.5	36.36	51.14	0	0	0	0	0	1	0.0018	0
420	HRSG-H3-C2749	47.071	15109	CLUSTER1			0.8	30	1	22	137.5	209.27	0	0	0	0	0	0	0	94.74	5.26	3	37.8095	-43	211	22	33.3333	9.5238	57.1429	0	0	0	0	0	0	0	0	0	13.64	50	36.36	0	0	0	0	0	0	0	0
421	HRSG-H3-C29	47.476	161307	CLUSTER19	d__Bacteria;p__Proteobacteria;c__Gammaproteobacteria;o__Burkholderiales	trna	0.8	30	1	223	144	225.59	8	75.5	77.5	0	0	0	0	94.44	5.56	4	39.0261	-38	863	231	30.4348	10	59.5652	1.3453	0.8969	0	0	0	0	0	0	0	10.31	47.09	42.6	0	1	0.45	1	0.45	0	0	0
422	HRSG-H3-C3127	60.797	14129	CLUSTER29			0.8	30	1	22	131	200.55	0	0	0	0	0	0	0	95.86	4.14	-3	27.8571	-61	493	22	52.381	9.5238	38.0952	0	0	0	0	0	0	0	0	0	22.73	27.27	50	0	0	0	0	0	2	0.0036	0
423	HRSG-H3-C355	60.655	50827	CLUSTER34			0.8	30	1	73	162	217.19	0	0	0	0	0	0	0	95.34	4.66	3	32.9167	-61	368	73	33.3333	11.1111	55.5556	0	0	0	0	0	0	0	0	0	10.96	9.59	79.45	0	0	0	0	0	3	0.0054	0
424	HRSG-H3-C383	46.267	48365	CLUSTER24			0.8	30	1	71	128	213.37	0	0	0	0	0	0	0	94.75	5.25	5	36.2857	-58	385	71	41.4286	1.4286	57.1429	1.4085	0	0	0	0	0	0	0	0	12.68	39.44	47.89	0	0	0	0	0	2	0.0036	0
425	HRSG-H3-C385	54.694	48131	CLUSTER41			0.8	30	1	59	155	252.49	0	0	0	0	0	0	0	94	6	4	49.7586	-43	400	59	24.1379	13.7931	62.069	0	0	0	0	0	0	0	0	0	8.47	45.76	45.76	0	0	0	0	0	0	0	0
426	HRSG-H3-C413	57.678	46146	CLUSTER6			0.8	30	1	69	135	206.9	0	0	0	0	0	0	0	93.26	6.74	3.5	45.7353	-147	1038	69	25	17.6471	57.3529	0	0	0	0	0	0	0	0	0	20.29	46.38	33.33	0	0	0	0	0	0	0	0
427	HRSG-H3-C441	61.919	44169	CLUSTER166			0.8	30	1	50	161	273.14	0	0	0	0	0	0	0	94.38	5.62	3	50.6327	-46	694	50	40.8163	4.0816	55.102	0	0	0	0	0	0	0	0	0	30	26	44	0	0	0	0	0	2	0.0036	0
428	HRSG-H3-C444	61.67	43958	CLUSTER3			0.8	30	1	66	132.5	203.52	0	0	0	0	0	0	0	92.49	7.51	15	50.8	-70	425	66	29.2308	9.2308	61.5385	0	0	0	0	0	0	0	0	0	12.12	30.3	57.58	0	0	0	0	0	1	0.0018	0
429	HRSG-H3-C456	63.411	43253	CLUSTER14			0.8	30	1	55	175	237.82	0	0	0	0	0	0	0	91.74	8.26	2.5	66.1481	-49	735	55	37.037	9.2593	53.7037	0	0	0	0	0	0	0	0	0	7.27	23.64	69.09	0	0	0	1	1.82	4	0.0072	0
430	HRSG-H3-C467	45.373	42505	CLUSTER2			0.8	30	1	58	120.5	200.34	0	0	0	0	0	0	0	88.05	11.95	16	89.1053	-61	792	58	24.5614	7.0175	68.4211	0	0	0	0	0	0	0	0	0	18.97	63.79	17.24	0	0	0	0	0	0	0	0
431	HRSG-H3-C519	43.854	39800	CLUSTER4			0.8	30	1	51	127	242.75	0	0	0	0	0	0	0	94.06	5.94	2.5	47.32	-39	549	51	28	14	58	0	0	0	0	0	0	0	0	0	21.57	62.75	15.69	0	0	0	0	0	0	0	1
432	HRSG-H3-C572	63.653	37442	CLUSTER7			0.8	30	1	50	177	231.2	0	0	0	0	0	0	0	93.8	6.2	10	47.3469	-36	414	50	26.5306	6.1224	67.3469	2	2	0	0	0	0	0	0	0	22	26	52	0	0	0	0	0	1	0.0018	0
433	HRSG-H3-C592	54.752	36510	CLUSTER12			0.8	30	1	45	135	252.24	0	0	0	0	0	0	0	94.55	5.45	0	45.2045	-79	782	45	38.6364	13.6364	47.7273	0	0	0	0	0	0	0	0	0	15.56	48.89	35.56	0	0	0	0	0	0	0	0
434	HRSG-H3-C613	59.79	35715	CLUSTER5			0.8	30	1	42	144	239.79	0	0	0	0	0	0	0	88.59	11.41	21	99.4146	-31	649	42	24.3902	12.1951	63.4146	0	0	0	0	0	0	0	0	0	14.29	11.9	73.81	0	0	0	0	0	0	0	0
435	HRSG-H3-C615	56.984	35661	CLUSTER50			0.8	30	1	49	145	226.51	1	74	74	0	0	0	0	95.42	4.58	2	33.3265	-18	332	50	34.6939	8.1633	57.1429	2.0408	2.0408	0	0	0	0	0	0	0	10.2	36.73	53.06	0	0	0	0	0	0	0	0
436	HRSG-H3-C619	52.555	35542	CLUSTER9			0.8	30	1	56	118.5	195.8	2	77	77	0	0	0	0	94.68	5.32	2	33.193	-61	499	58	26.3158	15.7895	57.8947	0	0	0	0	0	0	0	0	0	10.71	35.71	53.57	0	0	0	0	0	0	0	0
437	HRSG-H3-C626	46.863	35412	CLUSTER99			0.8	30	1	61	108	179.7	0	0	0	0	0	0	0	94.09	5.91	0.5	34.9	-99	606	61	36.6667	13.3333	50	0	0	0	0	0	0	0	0	0	14.75	36.07	49.18	0	0	0	0	0	0	0	0
438	HRSG-H3-C814	51.918	30502	CLUSTER22	actinophage	whib	0.8	30	1	48	133.5	192.73	0	0	0	0	0	0	0	92.7	7.3	0	47.3617	-42	597	48	44.6809	12.766	42.5532	2.0833	2.0833	0	0	0	0	0	0	0	12.5	45.83	41.67	0	0	0	0	0	2	0.0036	0
439	HRSG-H3-C86	39.453	103130	CLUSTER167			0.8	30	1	150	120	196.45	22	75.5	77.18	0	0	0	0	88.09	11.91	13	71.8129	-55	1077	172	25.1462	6.4327	68.4211	0.6667	0	0	0	0	0	0	0	0	8	61.33	30.67	0	2	1.33	1	0.67	2	0.0036	0
440	HRSG-H3-C958	60.331	27636	CLUSTER111	actinophage	whib	0.8	30	1	39	138	207.36	0	0	0	0	0	0	0	92.85	7.15	0	51.9737	-10	651	39	42.1053	13.1579	44.7368	0	0	0	0	0	0	0	0	0	28.21	35.9	35.9	0	0	0	0	0	1	0.0018	0
441	HRSG-H6-C217	55.814	59098	CLUSTER40			0.8	30	1	88	107	200.25	0	0	0	0	0	0	0	90.11	9.89	7	67.1494	-22	885	88	27.5862	6.8966	65.5172	0	0	0	0	0	0	0	0	0	13.64	36.36	50	0	0	0	0	0	0	0	0
442	HRSG-H6-C2170	47.071	15109	CLUSTER1			0.8	30	1	22	150.5	211.23	0	0	0	0	0	0	0	95.11	4.89	2	35.1905	-43	211	22	33.3333	14.2857	52.381	0	0	0	0	0	0	0	0	0	13.64	50	36.36	0	0	0	0	0	0	0	0
443	HRSG-H6-C290	60.667	50868	CLUSTER34			0.8	30	1	73	160	215	0	0	0	0	0	0	0	94.86	5.14	3	36.3472	-61	555	73	33.3333	11.1111	55.5556	0	0	0	0	0	0	0	0	0	10.96	9.59	79.45	0	0	0	0	0	3	0.0054	0
444	HRSG-H6-C341	57.678	46146	CLUSTER6			0.8	30	1	68	129.5	208.74	0	0	0	0	0	0	0	93.05	6.95	3	47.8955	-28	1038	68	23.8806	19.403	56.7164	0	0	0	0	0	0	0	0	0	20.59	45.59	33.82	0	0	0	0	0	0	0	0
445	HRSG-H6-C370	61.67	43958	CLUSTER3			0.8	30	1	66	131	203.88	0	0	0	0	0	0	0	92.64	7.36	14	49.7846	-70	425	66	29.2308	10.7692	60	0	0	0	0	0	0	0	0	0	12.12	31.82	56.06	0	0	0	0	0	1	0.0018	0
446	HRSG-H6-C381	63.413	43253	CLUSTER14			0.8	30	1	57	175	229.04	0	0	0	0	0	0	0	92.27	7.73	2.5	59.6964	-102	735	57	37.5	8.9286	53.5714	0	0	0	0	0	0	0	0	0	7.02	24.56	68.42	0	0	0	1	1.75	4	0.0072	0
447	HRSG-H6-C390	45.373	42505	CLUSTER2			0.8	30	1	57	122	221.84	0	0	0	0	0	0	0	90.27	9.73	14	73.8571	-61	792	57	25	7.1429	67.8571	0	0	0	0	0	0	0	0	0	19.3	64.91	15.79	0	0	0	0	0	0	0	0
448	HRSG-H6-C478	55.643	37854	CLUSTER45			0.8	30	1	60	133	193.23	0	0	0	0	0	0	0	93.68	6.32	2	40.5593	-82	864	60	40.678	5.0847	54.2373	0	0	0	0	0	0	0	0	0	25	35	40	0	0	0	0	0	0	0	0
449	HRSG-H6-C487	63.653	37442	CLUSTER7			0.8	30	1	51	170	226.16	0	0	0	0	0	0	0	93.1	6.9	8.5	51.68	-30	414	51	30	8	62	1.9608	1.9608	0	0	0	0	0	0	0	21.57	25.49	52.94	0	0	0	0	0	1	0.0018	0
450	HRSG-H6-C513	54.755	36510	CLUSTER12			0.8	30	1	44	141.5	257.57	0	0	0	0	0	0	0	94.81	5.19	0	44.093	-79	782	44	39.5349	13.9535	46.5116	0	0	0	0	0	0	0	0	0	13.64	50	36.36	0	0	0	0	0	0	0	0
451	HRSG-H6-C525	59.79	35715	CLUSTER5			0.8	30	1	41	144	257.22	0	0	0	0	0	0	0	89.19	10.81	15.5	96.5	-52	649	41	25	12.5	62.5	0	0	0	0	0	0	0	0	0	14.63	12.2	73.17	0	0	0	0	0	0	0	0
452	HRSG-H6-C530	52.555	35542	CLUSTER9			0.8	30	1	55	120	196.98	2	77	77	0	0	0	0	95.04	4.96	2	31.4821	-61	499	57	28.5714	16.0714	55.3571	0	0	0	0	0	0	0	0	0	10.91	36.36	52.73	0	0	0	0	0	0	0	0
453	HRSG-H6-C580	30.794	33468	CLUSTER27			0.8	30	1	50	133.5	211.92	0	0	0	0	0	0	0	96.67	3.33	3	22.7347	-37	130	50	28.5714	8.1633	63.2653	0	0	1	0	0	0	0	0	0	6	70	24	0	0	0	0	0	0	0	0
454	HRSG-H6-C596	53.451	32783	CLUSTER20			0.8	30	1	51	132	202.65	0	0	0	0	0	0	0	96.1	3.9	-3	25.6	-61	285	51	58	2	40	0	0	0	0	0	0	0	0	0	7.84	15.69	76.47	0	0	0	0	0	1	0.0018	0
455	HRSG-H6-C620	52.949	31872	CLUSTER13	actinophage	whib	0.8	30	1	49	141	207.39	0	0	0	0	0	0	0	96.39	3.61	0	23.9583	-61	295	49	43.75	14.5833	41.6667	0	0	0	0	0	0	0	0	0	16.33	32.65	51.02	0	0	0	0	0	1	0.0018	0
456	HRSG-H6-C631	43.387	31463	CLUSTER60	actinophage	whib	0.8	30	1	50	138	195.52	0	0	0	0	0	0	0	94.46	5.54	0	35.5714	-21	424	50	34.6939	16.3265	48.9796	0	0	0	0	0	0	0	0	0	16	50	34	0	1	2	0	0	1	0.0018	0
457	HRSG-H6-C672	51.921	30502	CLUSTER22	actinophage	whib	0.8	30	1	45	136	207.73	0	0	0	0	0	0	0	92.52	7.48	0	51.8409	-42	597	45	45.4545	13.6364	40.9091	2.2222	2.2222	0	0	0	0	0	0	0	11.11	46.67	42.22	0	0	0	0	0	2	0.0036	0
458	HRSG-H9-C20	47.476	161307	CLUSTER19	d__Bacteria;p__Proteobacteria;c__Gammaproteobacteria;o__Burkholderiales	trna	0.8	30	1	223	144	225.2	8	75.5	77.5	0	0	0	0	94.19	5.81	4	40.713	-38	863	231	29.5652	10	60.4348	1.3453	0.8969	0	0	0	0	0	0	0	10.31	47.09	42.6	0	1	0.45	1	0.45	0	0	0
459	HRSG-H9-C2214	45.083	15609	CLUSTER10			0.8	30	1	23	176	212.22	0	0	0	0	0	0	0	95.41	4.59	2.5	32.5455	-25	242	23	13.6364	31.8182	54.5455	0	0	0	0	0	0	0	0	0	26.09	52.17	21.74	0	0	0	0	0	0	0	0
460	HRSG-H9-C2330	47.071	15109	CLUSTER1			0.8	30	1	22	137.5	209.27	0	0	0	0	0	0	0	94.74	5.26	3	37.8095	-43	211	22	33.3333	9.5238	57.1429	0	0	0	0	0	0	0	0	0	13.64	50	36.36	0	0	0	0	0	0	0	0
461	HRSG-H9-C286	57.497	54999	CLUSTER28			0.8	30	1	82	131	211.67	0	0	0	0	0	0	0	96.19	3.81	3	25.8765	-43	280	82	35.8025	2.4691	61.7284	0	0	0	0	0	0	0	0	0	8.54	32.93	58.54	0	0	0	0	0	0	0	0
462	HRSG-H9-C362	46.261	48365	CLUSTER24			0.8	30	1	71	128	211.32	0	0	0	0	0	0	0	94.29	5.71	5	39.4714	-58	385	71	41.4286	1.4286	57.1429	1.4085	0	0	0	0	0	0	0	0	12.68	39.44	47.89	0	0	0	0	0	2	0.0036	0
463	HRSG-H9-C396	61.943	46354	CLUSTER39			0.8	30	1	55	136	268.36	0	0	0	0	0	0	0	96.53	3.47	0	29.8148	-49	486	55	44.4444	7.4074	48.1481	0	0	0	0	0	0	0	0	0	7.27	14.55	78.18	0	0	0	0	0	0	0	1
464	HRSG-H9-C437	61.671	43954	CLUSTER3			0.8	30	1	64	131	206.91	0	0	0	0	0	0	0	92	8	12	55.8413	-70	828	64	30.1587	11.1111	58.7302	0	0	0	0	0	0	0	0	0	12.5	32.81	54.69	0	0	0	0	0	1	0.0018	0
465	HRSG-H9-C453	63.411	43253	CLUSTER14			0.8	30	1	57	165	232.77	0	0	0	0	0	0	0	92.42	7.58	0.5	58.5357	-49	735	57	41.0714	8.9286	50	0	0	0	0	0	0	0	0	0	7.02	22.81	70.18	0	0	0	1	1.75	4	0.0072	0
466	HRSG-H9-C473	45.373	42505	CLUSTER2			0.8	30	1	57	122	221.09	0	0	0	0	0	0	0	89.84	10.16	17.5	77.1071	-61	792	57	25	5.3571	69.6429	0	0	0	0	0	0	0	0	0	19.3	64.91	15.79	0	0	0	0	0	0	0	0
467	HRSG-H9-C541	26.11	39785	CLUSTER16			0.8	30	1	39	262	314.82	0	0	0	0	0	0	0	94.74	5.26	25	55.0526	-7	268	39	10.5263	5.2632	84.2105	2.5641	0	0	0	0	0	0	0	0	10.26	71.79	17.95	0	0	0	0	0	4	0.0072	0
468	HRSG-H9-C596	63.653	37442	CLUSTER7			0.8	30	1	51	153	224.69	0	0	0	0	0	0	0	93.07	6.93	8.5	51.9	-30	414	51	28	8	64	1.9608	1.9608	0	0	0	0	0	0	0	21.57	25.49	52.94	0	0	0	0	0	1	0.0018	0
469	HRSG-H9-C626	54.754	36514	CLUSTER12			0.8	30	1	45	140	254.96	0	0	0	0	0	0	0	96.66	3.34	0	27.7045	-79	194	45	38.6364	13.6364	47.7273	0	0	0	0	0	0	0	0	0	15.56	48.89	35.56	0	0	0	0	0	0	0	0
470	HRSG-H9-C648	61.321	36004	CLUSTER36			0.8	30	1	53	137	212.74	0	0	0	0	0	0	0	94.88	5.12	3	35.4423	-37	721	53	36.5385	9.6154	53.8462	1.8868	1.8868	0	0	0	0	0	0	0	13.21	39.62	47.17	0	0	0	0	0	0	0	0
471	HRSG-H9-C659	59.79	35715	CLUSTER5			0.8	30	1	41	144	255.73	0	0	0	0	0	0	0	89.36	10.64	10	95	-52	649	41	27.5	12.5	60	0	0	0	0	0	0	0	0	0	14.63	12.2	73.17	0	0	0	0	0	0	0	0
472	HRSG-H9-C663	56.981	35661	CLUSTER50			0.8	30	1	49	137	226.02	1	74	74	0	0	0	0	94.95	5.05	2	36.7347	-18	332	50	34.6939	12.2449	53.0612	2.0408	2.0408	0	0	0	0	0	0	0	8.16	36.73	55.1	0	0	0	0	0	0	0	0
473	HRSG-H9-C668	52.555	35542	CLUSTER9			0.8	30	1	56	118.5	197.86	2	77	77	0	0	0	0	95.13	4.87	2	30.3684	-61	499	58	29.8246	15.7895	54.386	0	0	0	0	0	0	0	0	0	10.71	35.71	53.57	0	0	0	0	0	0	0	0
474	HRSG-H9-C726	68.891	33643	CLUSTER32			0.8	30	1	56	127.5	186.2	0	0	0	0	0	0	0	95.73	4.27	-3	26.0909	-7	338	56	67.2727	5.4545	27.2727	0	0	0	0	0	0	0	0	0	5.36	5.36	89.29	0	0	0	0	0	0	0	0
475	HRSG-H9-C775	52.949	31872	CLUSTER13	actinophage	whib	0.8	30	1	49	137	207.1	0	0	0	0	0	0	0	97.3	2.7	0	17.9375	-61	295	49	43.75	16.6667	39.5833	0	0	0	0	0	0	0	0	0	16.33	32.65	51.02	0	0	0	0	0	1	0.0018	0
476	HRS-HL12-C116	26.12	39785	CLUSTER16			5	30	1	40	263.5	310.65	0	0	0	0	0	0	0	94.74	5.26	25	53.6154	-7	268	40	12.8205	2.5641	84.6154	5	0	0	0	0	0	0	0	0	10	70	20	0	0	0	0	0	4	0.0072	0
477	HRS-HL12-C125	63.653	37442	CLUSTER7			5	30	1	50	176	229.98	0	0	0	0	0	0	0	93.77	6.23	8	47.6327	-30	414	50	28.5714	8.1633	63.2653	2	2	0	0	0	0	0	0	0	22	26	52	0	0	0	0	0	1	0.0018	0
478	HRS-HL12-C161	53.451	32783	CLUSTER20			5	30	1	51	132	204.02	0	0	0	0	0	0	0	96.87	3.13	-3	20.5	-61	285	51	60	2	38	0	0	0	0	0	0	0	0	0	7.84	15.69	76.47	0	0	0	0	0	1	0.0018	0
479	HRS-HL12-C172	32.272	31501	CLUSTER38			5	30	1	48	120.5	202.02	0	0	0	0	0	0	0	96.21	3.79	4	25.4255	-28	317	48	36.1702	4.2553	59.5745	0	0	1	0	0	0	0	0	0	10.42	66.67	22.92	0	0	0	0	0	1	0.0018	0
480	HRS-HL12-C464	58.749	16191	CLUSTER49			5	30	1	27	100	190.07	0	0	0	0	0	0	0	97.02	2.98	0	18.5769	-22	186	27	42.3077	23.0769	34.6154	0	0	0	0	0	0	0	0	0	7.41	25.93	66.67	0	0	0	0	0	2	0.0036	0
481	HRS-HL12-C524	47.071	15109	CLUSTER1			5	30	1	23	139	196.09	0	0	0	0	0	0	0	90.92	9.08	10.5	62.3636	-43	575	23	27.2727	13.6364	59.0909	0	0	0	0	0	0	0	0	0	13.04	52.17	34.78	0	0	0	0	0	0	0	0
482	HRS-HL12-C83	47.881	45598	CLUSTER31			5	30	1	53	158	231.25	0	0	0	0	0	0	0	93.34	6.66	5	58.4038	-119	970	53	34.6154	5.7692	59.6154	0	0	0	0	0	0	0	0	0	22.64	41.51	35.85	0	0	0	0	0	0	0	0
483	HRS-HL12-C86	61.671	43954	CLUSTER3			5	30	1	64	131	206.91	0	0	0	0	0	0	0	92	8	12	55.8413	-70	828	64	30.1587	11.1111	58.7302	0	0	0	0	0	0	0	0	0	12.5	32.81	54.69	0	0	0	0	0	1	0.0018	0
484	HRS-HL12-C96	45.373	42505	CLUSTER2			5	30	1	56	120.5	223.68	0	0	0	0	0	0	0	92.15	7.85	12	60.6364	-61	792	56	25.4545	7.2727	67.2727	0	0	0	0	0	0	0	0	0	19.64	64.29	16.07	0	0	0	0	0	0	0	0
485	HRS-HL13-C12	47.881	45598	CLUSTER31			5	30	1	50	173	286.94	0	0	0	0	0	0	0	95.46	4.54	5	42.2449	-119	497	50	34.6939	6.1224	59.1837	0	0	0	0	0	0	0	0	0	22	44	34	0	0	0	0	0	0	0	0
486	HRS-HL13-C14	61.671	43954	CLUSTER3			5	30	1	65	138	206.65	0	0	0	0	0	0	0	92.5	7.5	14.5	51.4844	-70	461	65	28.125	9.375	62.5	0	0	0	0	0	0	0	0	0	12.31	32.31	55.38	0	0	0	0	0	1	0.0018	0
487	HRS-HL13-C20	45.373	42505	CLUSTER2			5	30	1	56	123.5	225.18	0	0	0	0	0	0	0	89.83	10.17	19	78.6182	-61	792	56	21.8182	7.2727	70.9091	0	0	0	0	0	0	0	0	0	19.64	66.07	14.29	0	0	0	0	0	0	0	0
488	HRS-HL13-C29	34.82	35017	CLUSTER8			5	30	1	49	158	219.45	0	0	0	0	0	0	0	93.41	6.59	7.5	48.1042	-19	305	49	31.25	6.25	62.5	0	0	0	0	0	0	0	0	0	2.04	55.1	42.86	0	0	0	1	2.04	0	0	0
489	HRS-HL1-C60	45.373	42505	CLUSTER2			5	30	1	56	123.5	225.09	0	0	0	0	0	0	0	89.91	10.09	16	78	-61	792	56	23.6364	7.2727	69.0909	0	0	0	0	0	0	0	0	0	19.64	64.29	16.07	0	0	0	0	0	0	0	0
490	HRS-HL1-C97	34.812	35017	CLUSTER8			5	30	1	49	158	218.55	0	0	0	0	0	0	0	93.41	6.59	7.5	48.1042	-19	305	49	31.25	6.25	62.5	0	0	0	0	0	0	0	0	0	2.04	55.1	42.86	0	0	0	1	2.04	0	0	0
491	HRS-HL3-C101	32.272	31501	CLUSTER38			5	30	1	48	120.5	209.92	0	0	0	0	0	0	0	97.27	2.73	4	18.2979	-28	190	48	38.2979	4.2553	57.4468	0	0	1	0	0	0	0	0	0	10.42	66.67	22.92	0	0	0	0	0	1	0.0018	0
492	HRS-HL3-C23	51.56	65619	CLUSTER168			5	30	1	81	110	253.38	0	0	0	0	0	0	0	96.4	3.6	0	29.5	-49	496	81	46.25	11.25	42.5	0	0	0	0	0	0	0	0	0	0	49.38	50.62	0	1	1.23	0	0	1	0.0018	0
493	HRS-HL3-C45	57.112	50252	CLUSTER59			5	30	1	66	133.5	241.82	0	0	0	0	0	0	0	95.85	4.15	3	32.0615	-58	276	66	27.6923	7.6923	64.6154	0	0	0	0	0	0	0	0	0	21.21	25.76	53.03	0	1	1.52	0	0	1	0.0018	0
494	HRS-HL6-C345	47.071	15109	CLUSTER1			5	30	1	23	139	199.17	0	0	0	0	0	0	0	93.26	6.74	2.5	46.2727	-43	302	23	31.8182	13.6364	54.5455	0	0	0	0	0	0	0	0	0	13.04	47.83	39.13	0	0	0	0	0	0	0	0
495	HRS-HL6-C65	45.373	42505	CLUSTER2			5	30	1	58	120.5	211.17	0	0	0	0	0	0	0	88.05	11.95	16	89.1053	-61	792	58	24.5614	7.0175	68.4211	0	0	0	0	0	0	0	0	0	18.97	63.79	17.24	0	0	0	0	0	0	0	0
496	HRS-HL6-C81	60.743	38380	CLUSTER11			5	30	1	66	116.5	175.59	0	0	0	0	0	0	0	94.56	5.44	-3	32.1231	-134	525	66	56.9231	4.6154	38.4615	0	0	0	0	0	0	0	0	0	6.06	15.15	78.79	0	0	0	0	0	0	0	0
497	HRS-HL9-C101	26.108	39785	CLUSTER16			5	30	1	39	262	316.69	0	0	0	0	0	0	0	94.37	5.63	36.5	58.8947	-7	268	39	10.5263	5.2632	84.2105	2.5641	0	0	0	0	0	0	0	0	10.26	71.79	17.95	0	0	0	0	0	4	0.0072	0
498	HRS-HL9-C148	53.451	32783	CLUSTER20			5	30	1	51	130	201.76	0	0	0	0	0	0	0	96.13	3.87	-3	25.36	-61	285	51	60	2	38	0	0	0	0	0	0	0	0	0	7.84	15.69	76.47	0	0	0	0	0	1	0.0018	0
499	HRS-HL9-C157	32.282	31501	CLUSTER38			5	30	1	47	117	211.26	0	0	0	0	0	0	0	96.63	3.37	4	23.0652	-28	317	47	39.1304	4.3478	56.5217	0	0	1	0	0	0	0	0	0	10.64	65.96	23.4	0	0	0	0	0	1	0.0018	0
500	HRS-HL9-C76	61.671	43962	CLUSTER3			5	30	1	64	135.5	209.53	0	0	0	0	0	0	0	92.89	7.11	14	49.6349	-70	466	64	28.5714	11.1111	60.3175	0	0	0	0	0	0	0	0	0	10.94	32.81	56.25	0	0	0	0	0	1	0.0018	0
501	HRS-HL9-C82	45.373	42505	CLUSTER2			5	30	1	57	122	217.42	0	0	0	0	0	0	0	89.84	10.16	17.5	77.0893	-61	792	57	25	7.1429	67.8571	0	0	0	0	0	0	0	0	0	19.3	64.91	15.79	0	0	0	0	0	0	0	0
502	HRS-HL9-C89	44.017	41398	CLUSTER33			5	30	1	58	137.5	209.76	0	0	0	0	0	0	0	88.74	11.26	1	81.7719	-40	1073	58	40.3509	8.7719	50.8772	0	0	0	0	0	0	0	0	0	20.69	43.1	36.21	0	0	0	0	0	0	0	0
503	HRS-HL9-C90	52.969	41364	CLUSTER100			5	30	1	58	118.5	211.62	0	0	0	0	0	0	0	89.5	10.5	6	76.2105	-125	726	58	29.8246	8.7719	61.4035	1.7241	1.7241	0	0	0	0	0	0	0	8.62	50	41.38	0	0	0	0	0	0	0	0
504	HRS-HS12-C1015	60.017	39792	CLUSTER63			0.22	30	1	44	158	270.68	0	0	0	0	0	0	0	91.68	8.32	10	76.9767	-13	786	44	25.5814	11.6279	62.7907	0	0	0	0	0	0	0	0	0	6.82	20.45	72.73	0	1	2.27	0	0	2	0.0036	0
505	HRS-HS12-C1075	49.672	38376	CLUSTER15			0.22	30	1	50	170	237.02	0	0	0	0	0	0	0	94.02	5.98	9	46.8163	-112	537	50	28.5714	2.0408	69.3878	2	2	0	0	0	0	0	0	0	16	52	32	0	0	0	0	0	0	0	0
506	HRS-HS12-C1103	46.791	37924	CLUSTER25			0.22	30	1	60	125	197.52	0	0	0	0	0	0	0	95.39	4.61	5	29.6102	-39	344	60	33.8983	3.3898	62.7119	0	0	0	0	0	0	0	0	0	10	55	35	0	0	0	0	0	1	0.0018	0
507	HRS-HS12-C1139	63.637	37442	CLUSTER7			0.22	30	1	50	161.5	227.96	0	0	0	0	0	0	0	93.85	6.15	10	47.0204	-36	414	50	26.5306	6.1224	67.3469	2	2	0	0	0	0	0	0	0	20	26	54	0	0	0	0	0	1	0.0018	0
508	HRS-HS12-C1173	61.094	36902	CLUSTER17			0.22	30	1	57	124	199.32	0	0	0	0	0	0	0	95.89	4.11	-1.5	27.0536	-19	364	57	50	12.5	37.5	1.7544	1.7544	0	0	0	0	0	0	0	15.79	12.28	71.93	0	0	0	0	0	0	0	0
509	HRS-HS12-C1193	47.16	36684	CLUSTER26			0.22	30	1	57	126	199.86	0	0	0	0	0	0	0	94.47	5.53	4.5	36.1964	-49	296	57	30.3571	5.3571	64.2857	0	0	0	0	0	0	0	0	0	12.28	50.88	36.84	0	0	0	0	0	1	0.0018	0
510	HRS-HS12-C1201	54.752	36510	CLUSTER12			0.22	30	1	45	140	250.71	0	0	0	0	0	0	0	94.52	5.48	1	45.4773	-79	782	45	38.6364	11.3636	50	0	0	0	0	0	0	0	0	0	15.56	48.89	35.56	0	0	0	0	0	0	0	0
511	HRS-HS12-C1239	61.343	36014	CLUSTER36			0.22	30	1	51	130	220.06	0	0	0	0	0	0	0	96.95	3.05	2	22	-37	163	51	38	10	52	1.9608	1.9608	0	0	0	0	0	0	0	11.76	41.18	47.06	0	0	0	0	0	0	0	0
512	HRS-HS12-C1248	59.79	35715	CLUSTER5			0.22	30	1	42	139	246.86	0	0	0	0	0	0	0	89.26	10.74	10	93.561	-52	649	42	26.8293	12.1951	60.9756	0	0	0	0	0	0	0	0	0	14.29	14.29	71.43	0	0	0	0	0	0	0	0
513	HRS-HS12-C1249	56.987	35661	CLUSTER50			0.22	30	1	50	141	221.48	1	74	74	0	0	0	0	94.92	5.08	2	36.24	-18	332	51	34	12	54	2	2	0	0	0	0	0	0	0	8	36	56	0	0	0	0	0	0	0	0
514	HRS-HS12-C1255	52.552	35542	CLUSTER9			0.22	30	1	55	120	197.96	2	77	77	0	0	0	0	94.65	5.35	2.5	33.9464	-61	499	57	25	16.0714	58.9286	0	0	0	0	0	0	0	0	0	9.09	36.36	54.55	0	0	0	0	0	0	0	0
515	HRS-HS12-C1350	52.285	34318	CLUSTER92			0.22	30	1	58	140	177.83	0	0	0	0	0	0	0	93	7	3	42.1579	-22	335	58	38.5965	5.2632	56.1404	0	0	0	0	0	0	0	0	0	1.72	31.03	67.24	0	0	0	1	1.72	1	0.0018	0
516	HRS-HS12-C1355	48.166	34242	CLUSTER95			0.22	30	1	45	137	239.36	0	0	0	0	0	0	0	96.15	3.85	0	30	-46	326	45	43.1818	15.9091	40.9091	0	0	0	0	0	0	0	0	0	8.89	51.11	40	0	0	0	0	0	1	0.0018	0
517	HRS-HS12-C1396	68.891	33643	CLUSTER32			0.22	30	1	55	132	193.07	0	0	0	0	0	0	0	95.94	4.06	-3	25.3148	-7	338	55	68.5185	5.5556	25.9259	0	0	0	0	0	0	0	0	0	3.64	5.45	90.91	0	0	0	0	0	0	0	0
518	HRS-HS12-C1539	52.949	31872	CLUSTER13	actinophage	whib	0.22	30	1	50	135.5	199.08	0	0	0	0	0	0	0	94.42	5.58	0	36.2857	-61	531	50	42.8571	12.2449	44.898	0	0	0	0	0	0	0	0	0	18	34	48	0	0	0	0	0	1	0.0018	0
519	HRS-HS12-C1659	51.918	30502	CLUSTER22	actinophage	whib	0.22	30	1	45	136	207.11	0	0	0	0	0	0	0	92.9	7.1	0	49.2273	-42	597	45	47.7273	13.6364	38.6364	2.2222	2.2222	0	0	0	0	0	0	0	11.11	46.67	42.22	0	0	0	0	0	2	0.0036	0
520	HRS-HS12-C4345	48.383	16574	CLUSTER48			0.22	30	1	24	164.5	218.5	0	0	0	0	0	0	0	97.97	2.03	0	14.6087	-46	139	24	47.8261	8.6957	43.4783	0	0	0	0	0	0	0	0	0	16.67	45.83	37.5	0	0	0	0	0	0	0	0
521	HRS-HS12-C4477	58.749	16191	CLUSTER49			0.22	30	1	27	100	192.7	0	0	0	0	0	0	0	98.18	1.82	0	11.3077	-22	112	27	46.1538	23.0769	30.7692	0	0	0	0	0	0	0	0	0	7.41	25.93	66.67	0	0	0	0	0	2	0.0036	0
522	HRS-HS12-C4504	49.736	16117	CLUSTER51			0.22	30	1	23	148	210.87	0	0	0	0	0	0	0	92.47	7.53	3	55.1364	-13	323	23	22.7273	22.7273	54.5455	4.3478	4.3478	0	0	0	0	0	0	0	21.74	52.17	26.09	0	0	0	0	0	0	0	0
523	HRS-HS12-C4575	46.195	15941	CLUSTER46			0.22	30	1	24	147	193.38	0	0	0	0	0	0	0	96.88	3.12	0	21.6087	-25	261	24	34.7826	30.4348	34.7826	0	0	0	0	0	0	0	0	0	20.83	54.17	25	0	1	4.17	0	0	0	0	0
524	HRS-HS12-C4739	45.083	15609	CLUSTER10			0.22	30	1	24	148.5	194.21	0	0	0	0	0	0	0	95.06	4.94	9	33.5217	-25	242	24	13.0435	26.087	60.8696	0	0	0	0	0	0	0	0	0	25	50	25	0	0	0	0	0	0	0	0
525	HRS-HS12-C49	43.267	163096	CLUSTER18			0.22	30	1	231	151	218.58	29	76	76.72	0	0	0	0	94.67	5.33	5	33.5714	-61	788	260	21.6216	13.5135	64.8649	0.4329	0	1	0	0	0	0	0	0	5.63	55.84	38.53	0	2	0.87	1	0.43	0	0	0
526	HRS-HS12-C494	54.66	57247	CLUSTER112			0.22	30	1	62	156.5	289.1	1	71	71	0	0	0	0	95.47	4.53	2.5	41.871	-24	492	63	37.0968	4.8387	58.0645	0	0	0	0	0	0	0	0	0	9.68	38.71	51.61	0	0	0	0	0	1	0.0018	0
527	HRS-HS12-C4945	47.071	15109	CLUSTER1			0.22	30	1	21	139	213.1	0	0	0	0	0	0	0	94.74	5.26	10.5	39.7	-43	211	21	35	5	60	0	0	0	0	0	0	0	0	0	14.29	47.62	38.1	0	0	0	0	0	0	0	0
528	HRS-HS12-C5021	50.284	14965	CLUSTER104			0.22	30	1	21	167	218.62	0	0	0	0	0	0	0	94.39	5.61	6.5	41.95	-16	286	21	30	20	50	0	0	0	0	0	0	0	0	0	4.76	14.29	80.95	0	0	0	0	0	0	0	0
529	HRS-HS12-C5128	48.352	14775	CLUSTER98			0.22	30	1	21	156	209.05	0	0	0	0	0	0	0	92.76	7.24	5.5	53.45	-7	319	21	25	20	55	0	0	0	0	0	0	0	0	0	14.29	33.33	52.38	0	0	0	0	0	0	0	0
530	HRS-HS12-C52	47.476	161307	CLUSTER19	d__Bacteria;p__Proteobacteria;c__Gammaproteobacteria;o__Burkholderiales	trna	0.22	30	1	224	142.5	222.61	8	75.5	77.5	0	0	0	0	94.39	5.61	4	39.1775	-38	863	232	30.7359	9.9567	59.3074	1.3393	0.8929	0	0	0	0	0	0	0	10.27	46.88	42.86	0	1	0.45	1	0.45	0	0	0
531	HRS-HS12-C5264	60.301	14499	CLUSTER52			0.22	30	1	21	137	213.71	0	0	0	0	0	0	0	97.05	2.95	1	21.4	-57	223	21	45	5	50	0	0	0	0	0	0	0	0	0	4.76	19.05	76.19	0	0	0	0	0	0	0	0
532	HRS-HS12-C5351	49.711	14337	CLUSTER86			0.22	30	1	22	148.5	202.77	0	0	0	0	0	0	0	94.86	5.14	6	35.0952	-7	396	22	23.8095	23.8095	52.381	4.5455	4.5455	0	0	0	0	0	0	0	18.18	45.45	36.36	0	0	0	0	0	0	0	0
533	HRS-HS12-C5410	50.583	14244	CLUSTER23			0.22	30	1	18	182	215.17	0	0	0	0	0	0	0	88.04	11.96	13	100.235	-19	886	18	35.2941	11.7647	52.9412	0	0	0	0	0	0	0	0	0	16.67	33.33	50	0	0	0	0	0	1	0.0018	0
534	HRS-HS12-C5522	61.368	14048	CLUSTER47			0.22	30	1	22	125.5	192.64	0	0	0	0	0	0	0	95.93	4.07	0	27.2381	-13	205	22	42.8571	9.5238	47.619	0	0	0	0	0	0	0	0	0	9.09	40.91	50	0	0	0	0	0	0	0	0
535	HRS-HS12-C5530	49.508	14028	CLUSTER83			0.22	30	1	21	147	200.76	0	0	0	0	0	0	0	92.45	7.55	11.5	52.95	-57	295	21	30	5	65	0	0	0	0	0	0	0	0	0	19.05	57.14	23.81	0	0	0	0	0	0	0	0
536	HRS-HS12-C606	55.14	51632	CLUSTER64			0.22	30	1	69	136	236.42	0	0	0	0	0	0	0	95.6	4.4	0	33.3971	-27	579	69	35.2941	17.6471	47.0588	1.4493	1.4493	0	0	0	0	0	0	0	8.7	31.88	59.42	0	0	0	0	0	1	0.0018	0
537	HRS-HS12-C620	60.665	50866	CLUSTER34			0.22	30	1	73	162	214.51	0	0	0	0	0	0	0	94.47	5.53	3	39.0833	-61	555	73	31.9444	11.1111	56.9444	0	0	0	0	0	0	0	0	0	10.96	9.59	79.45	0	0	0	0	0	3	0.0054	0
538	HRS-HS12-C694	46.286	48365	CLUSTER24			0.22	30	1	70	122	215.04	0	0	0	0	0	0	0	93.85	6.15	10	43.1014	-58	385	70	37.6812	1.4493	60.8696	1.4286	0	0	0	0	0	0	0	0	12.86	40	47.14	0	0	0	0	0	2	0.0036	0
539	HRS-HS12-C758	61.943	46354	CLUSTER39			0.22	30	1	54	136.5	274.33	0	0	0	0	0	0	0	97.58	2.42	0	21.2075	-49	309	54	45.283	7.5472	47.1698	0	0	0	0	0	0	0	0	0	7.41	14.81	77.78	0	0	0	0	0	0	0	1
540	HRS-HS12-C790	47.881	45598	CLUSTER31			0.22	30	1	52	165.5	276.35	0	0	0	0	0	0	0	95.4	4.6	5	41.1569	-119	497	52	35.2941	3.9216	60.7843	0	0	0	0	0	0	0	0	0	21.15	42.31	36.54	0	0	0	0	0	0	0	0
541	HRS-HS12-C805	35.362	45017	CLUSTER169			0.22	30	1	68	121.5	209.63	0	0	0	0	0	0	0	95.56	4.44	2	29.8358	-133	896	68	29.8507	14.9254	55.2239	0	0	0	0	0	0	0	0	0	10.29	70.59	19.12	0	0	0	0	0	0	0	0
542	HRS-HS12-C832	52.371	44076	CLUSTER21			0.22	30	1	58	140.5	245.47	0	0	0	0	0	0	0	97.81	2.19	0	16.9474	-52	381	58	40.3509	15.7895	43.8596	0	0	0	0	0	0	0	0	0	17.24	48.28	34.48	0	0	0	0	0	2	0.0036	0
543	HRS-HS12-C839	61.67	43953	CLUSTER3			0.22	30	1	66	131	201.89	0	0	0	0	0	0	0	92.02	7.98	14	53.9385	-70	461	66	27.6923	10.7692	61.5385	0	0	0	0	0	0	0	0	0	13.64	31.82	54.55	0	0	0	0	0	1	0.0018	0
544	HRS-HS12-C865	63.411	43253	CLUSTER14			0.22	30	1	58	165	225.53	0	0	0	0	0	0	0	92.16	7.84	1	59.4737	-49	735	58	42.1053	7.0175	50.8772	0	0	0	0	0	0	0	0	0	8.62	22.41	68.97	0	0	0	1	1.72	4	0.0072	0
545	HRS-HS12-C893	45.373	42505	CLUSTER2			0.22	30	1	56	123.5	225.29	0	0	0	0	0	0	0	89.75	10.25	19	79.2182	-61	792	56	23.6364	7.2727	69.0909	0	0	0	0	0	0	0	0	0	19.64	66.07	14.29	0	0	0	0	0	0	0	0
546	HRS-HS12-C937	44.012	41402	CLUSTER33			0.22	30	1	58	142	209.93	0	0	0	0	0	0	0	88.99	11.01	1	79.9649	-40	1074	58	38.5965	8.7719	52.6316	0	0	0	0	0	0	0	0	0	18.97	48.28	32.76	0	0	0	0	0	0	0	0
547	HRS-HS12-C974	50.001	40801	CLUSTER72			0.22	30	1	44	147	300.55	0	0	0	0	0	0	0	98.22	1.78	3	16.9302	-43	227	44	34.8837	9.3023	55.814	0	0	0	0	0	0	0	0	0	15.91	38.64	45.45	0	0	0	0	0	0	0	0
548	HRS-HS12-C981	44.936	40631	CLUSTER73			0.22	30	1	50	145	252.86	0	0	0	0	0	0	0	94.03	5.97	2	49.4694	-64	526	50	28.5714	18.3673	53.0612	0	0	0	0	0	0	0	0	0	12	56	32	0	0	0	0	0	1	0.0018	0
549	HRS-HS13-C1001	63.653	37442	CLUSTER7			0.22	30	1	51	153	227.9	0	0	0	0	0	0	0	93.87	6.13	9.5	45.92	-36	414	51	28	6	66	1.9608	1.9608	0	0	0	0	0	0	0	21.57	25.49	52.94	0	0	0	0	0	1	0.0018	0
550	HRS-HS13-C1043	47.16	36684	CLUSTER26			0.22	30	1	59	122	188.58	0	0	0	0	0	0	0	94.45	5.55	4.5	35.1207	-49	296	59	31.0345	5.1724	63.7931	0	0	0	0	0	0	0	0	0	11.86	49.15	38.98	0	0	0	0	0	1	0.0018	0
551	HRS-HS13-C1102	59.79	35715	CLUSTER5			0.22	30	1	42	139	251.45	0	0	0	0	0	0	0	89.26	10.74	10	93.561	-52	649	42	26.8293	12.1951	60.9756	0	0	0	0	0	0	0	0	0	14.29	14.29	71.43	0	0	0	0	0	0	0	0
552	HRS-HS13-C1187	52.282	34329	CLUSTER92			0.22	30	1	57	146	183.26	0	0	0	0	0	0	0	92.76	7.24	3.5	44.3929	-13	335	57	35.7143	5.3571	58.9286	0	0	0	0	0	0	0	0	0	1.75	29.82	68.42	0	0	0	1	1.75	1	0.0018	0
553	HRS-HS13-C1225	68.891	33643	CLUSTER32			0.22	30	1	55	130	192.24	0	0	0	0	0	0	0	95.26	4.74	-3	29.5	-7	338	55	70.3704	3.7037	25.9259	0	0	0	0	0	0	0	0	0	5.45	5.45	89.09	0	0	0	0	0	0	0	0
554	HRS-HS13-C1440	51.921	30502	CLUSTER22	actinophage	whib	0.22	30	1	47	136	202.34	0	0	0	0	0	0	0	94.55	5.45	0	36.1304	-42	597	47	45.6522	13.0435	41.3043	2.1277	2.1277	0	0	0	0	0	0	0	10.64	46.81	42.55	0	0	0	0	0	2	0.0036	0
555	HRS-HS13-C4056	48.389	16574	CLUSTER48			0.22	30	1	23	153	217.83	0	0	0	0	0	0	0	97.79	2.21	0	16.6364	-9	139	23	40.9091	18.1818	40.9091	0	0	0	0	0	0	0	0	0	13.04	47.83	39.13	0	0	0	0	0	0	0	0
556	HRS-HS13-C42	35.929	165302	CLUSTER170			0.22	30	1	257	128	196.29	22	75	75.45	0	0	0	0	94.19	5.81	4	34.5252	-58	685	279	32.0144	8.6331	59.3525	1.1673	0	0	0	0	0	0	0	0	14.79	53.7	31.52	0	2	0.78	2	0.78	1	0.0018	0
557	HRS-HS13-C4213	58.749	16191	CLUSTER49			0.22	30	1	27	100	190.07	0	0	0	0	0	0	0	97.02	2.98	0	18.5769	-22	186	27	42.3077	23.0769	34.6154	0	0	0	0	0	0	0	0	0	7.41	25.93	66.67	0	0	0	0	0	2	0.0036	0
558	HRS-HS13-C4371	46.195	15941	CLUSTER46			0.22	30	1	24	147	195.88	0	0	0	0	0	0	0	96.63	3.37	0	23.3913	-25	261	24	34.7826	30.4348	34.7826	0	0	0	0	0	0	0	0	0	25	50	25	0	1	4.17	0	0	0	0	0
559	HRS-HS13-C44	43.267	163096	CLUSTER18			0.22	30	1	232	149.5	217.51	29	76	76.72	0	0	0	0	94.73	5.27	5.5	33.0423	-61	788	261	21.5385	13.0769	65.3846	0.431	0	1	0	0	0	0	0	0	5.6	55.6	38.79	0	2	0.86	1	0.43	0	0	0
560	HRS-HS13-C4498	45.083	15609	CLUSTER10			0.22	30	1	24	151.5	191.96	0	0	0	0	0	0	0	95.06	4.94	9	33.5217	-25	242	24	13.0435	26.087	60.8696	0	0	0	0	0	0	0	0	0	25	50	25	0	0	0	0	0	0	0	0
561	HRS-HS13-C46	47.476	161307	CLUSTER19	d__Bacteria;p__Proteobacteria;c__Gammaproteobacteria;o__Burkholderiales	trna	0.22	30	1	225	141	220.84	8	75.5	77.5	0	0	0	0	94.34	5.66	4	39.3405	-38	863	233	30.6034	9.9138	59.4828	1.3333	0.8889	0	0	0	0	0	0	0	10.67	46.67	42.67	0	1	0.44	1	0.44	0	0	0
562	HRS-HS13-C470	57.501	54999	CLUSTER28			0.22	30	1	82	131	211.67	0	0	0	0	0	0	0	96.19	3.81	3	25.8765	-43	280	82	35.8025	2.4691	61.7284	0	0	0	0	0	0	0	0	0	8.54	32.93	58.54	0	0	0	0	0	0	0	0
563	HRS-HS13-C4749	47.071	15109	CLUSTER1			0.22	30	1	21	162	220.05	0	0	0	0	0	0	0	97.21	2.79	1	21.05	-43	142	21	35	15	50	0	0	0	0	0	0	0	0	0	14.29	52.38	33.33	0	0	0	0	0	0	0	0
564	HRS-HS13-C475	57.689	54634	CLUSTER171			0.22	30	1	76	136.5	223.61	0	0	0	0	0	0	0	94.53	5.47	6	39.88	-60	576	76	22.6667	17.3333	60	1.3158	1.3158	0	0	1	1	0	0	0	15.79	31.58	52.63	0	0	0	0	0	0	0	0
565	HRS-HS13-C4834	50.291	14965	CLUSTER104			0.22	30	1	20	172	231	0	0	0	0	0	0	0	95.63	4.37	0	34.4211	-16	286	20	36.8421	15.7895	47.3684	0	0	0	0	0	0	0	0	0	5	15	80	0	0	0	0	0	0	0	0
566	HRS-HS13-C5080	60.308	14499	CLUSTER52			0.22	30	1	22	140.5	207.45	0	0	0	0	0	0	0	96.12	3.88	2	26.7619	-57	223	22	42.8571	4.7619	52.381	0	0	0	0	0	0	0	0	0	9.09	18.18	72.73	0	0	0	0	0	1	0.0018	0
567	HRS-HS13-C5312	61.361	14048	CLUSTER47			0.22	30	1	20	125.5	207.05	0	0	0	0	0	0	0	94.48	5.52	4	40.7895	-13	402	20	36.8421	10.5263	52.6316	0	0	0	0	0	0	0	0	0	10	40	50	0	0	0	0	0	0	0	0
568	HRS-HS13-C536	55.14	51632	CLUSTER64			0.22	30	1	69	136	230.36	0	0	0	0	0	0	0	95.6	4.4	0	33.3971	-27	579	69	35.2941	17.6471	47.0588	1.4493	1.4493	0	0	0	0	0	0	0	8.7	31.88	59.42	0	0	0	0	0	1	0.0018	0
569	HRS-HS13-C670	61.943	46354	CLUSTER39			0.22	30	1	54	136.5	274.35	0	0	0	0	0	0	0	96.53	3.47	0	30.3208	-49	486	54	45.283	7.5472	47.1698	0	0	0	0	0	0	0	0	0	7.41	14.81	77.78	0	0	0	0	0	0	0	1
570	HRS-HS13-C673	57.678	46146	CLUSTER6			0.22	30	1	68	129.5	208.74	0	0	0	0	0	0	0	93.05	6.95	3	47.8955	-28	1038	68	23.8806	19.403	56.7164	0	0	0	0	0	0	0	0	0	20.59	45.59	33.82	0	0	0	0	0	0	0	0
571	HRS-HS13-C689	47.881	45598	CLUSTER31			0.22	30	1	51	173	282	0	0	0	0	0	0	0	95.34	4.66	5.5	42.5	-119	497	51	32	6	62	0	0	0	0	0	0	0	0	0	21.57	41.18	37.25	0	0	0	0	0	0	0	0
572	HRS-HS13-C733	61.67	43958	CLUSTER3			0.22	30	1	66	132.5	204.92	0	0	0	0	0	0	0	92.83	7.17	14	48.4769	-70	425	66	29.2308	10.7692	60	0	0	0	0	0	0	0	0	0	12.12	31.82	56.06	0	0	0	0	0	1	0.0018	0
573	HRS-HS13-C750	63.411	43253	CLUSTER14			0.22	30	1	57	165	226.96	0	0	0	0	0	0	0	91.69	8.31	3	64.1964	-49	735	57	35.7143	8.9286	55.3571	0	0	0	0	0	0	0	0	0	7.02	22.81	70.18	0	0	0	1	1.75	4	0.0072	0
574	HRS-HS13-C765	61.6	42885	CLUSTER118			0.22	30	1	55	140	226.13	1	75	75	0	0	0	0	89.25	10.75	16	83.8	-3	1992	56	23.6364	0	76.3636	0	0	0	0	0	0	0	0	0	10.91	47.27	41.82	0	0	0	0	0	1	0.0018	0
575	HRS-HS13-C789	45.373	42505	CLUSTER2			0.22	30	1	57	122	222.65	0	0	0	0	0	0	0	91.33	8.67	14	65.8036	-61	792	57	25	7.1429	67.8571	0	0	0	0	0	0	0	0	0	19.3	64.91	15.79	0	0	0	0	0	0	0	0
576	HRS-HS13-C854	44.929	40631	CLUSTER73			0.22	30	1	50	145	252.86	0	0	0	0	0	0	0	94.03	5.97	2	49.4694	-64	526	50	28.5714	18.3673	53.0612	0	0	0	0	0	0	0	0	0	12	56	32	0	0	0	0	0	1	0.0018	0
577	HRS-HS13-C891	60.022	39709	CLUSTER63			0.22	30	1	44	158	269.64	0	0	0	0	0	0	0	90.19	9.81	14	90.5581	-13	702	44	23.2558	11.6279	65.1163	0	0	0	0	0	0	0	0	0	6.82	20.45	72.73	0	1	2.27	0	0	2	0.0036	0
578	HRS-HS13-C966	49.666	38376	CLUSTER15			0.22	30	1	51	169	229.45	0	0	0	0	0	0	0	93.64	6.36	9	48.78	-112	537	51	30	2	68	1.9608	1.9608	0	0	0	0	0	0	0	15.69	52.94	31.37	0	0	0	0	0	0	0	0
579	HRS-HS13-C974	53.968	38169	CLUSTER172			0.22	30	1	54	144	222.22	0	0	0	0	0	0	0	95.96	4.04	1	29.0943	-67	740	54	37.7358	9.434	52.8302	0	0	0	0	0	0	0	0	0	24.07	35.19	40.74	0	0	0	0	0	0	0	0
580	HRS-HS13-C983	46.783	37924	CLUSTER25			0.22	30	1	59	127	200.53	0	0	0	0	0	0	0	95.97	4.03	4.5	26.3448	-39	344	59	34.4828	3.4483	62.069	0	0	0	0	0	0	0	0	0	10.17	54.24	35.59	0	0	0	0	0	1	0.0018	0
581	HRS-HS1-C10	47.476	161508	CLUSTER19	d__Bacteria;p__Proteobacteria;c__Gammaproteobacteria;o__Burkholderiales	trna	0.22	30	1	224	141	224.64	8	75.5	77.5	0	0	0	0	94.35	5.65	4	39.5281	-38	863	232	29.8701	9.9567	60.1732	1.3393	0.8929	0	0	0	0	0	0	0	10.27	46.88	42.86	0	1	0.45	1	0.45	0	0	0
582	HRS-HS1-C1677	45.083	15609	CLUSTER10			0.22	30	1	23	154	206.52	0	0	0	0	0	0	0	96.61	3.39	6.5	24.0455	-25	142	23	13.6364	27.2727	59.0909	0	0	0	0	0	0	0	0	0	26.09	47.83	26.09	0	0	0	0	0	0	0	0
583	HRS-HS1-C1787	47.071	15109	CLUSTER1			0.22	30	1	22	137.5	209.27	0	0	0	0	0	0	0	94.74	5.26	3	37.8095	-43	211	22	33.3333	9.5238	57.1429	0	0	0	0	0	0	0	0	0	13.64	50	36.36	0	0	0	0	0	0	0	0
584	HRS-HS1-C1995	50.583	14244	CLUSTER23			0.22	30	1	18	165.5	210.61	0	0	0	0	0	0	0	94.26	5.74	0	48.1176	-19	480	18	35.2941	17.6471	47.0588	0	0	0	0	0	0	0	0	0	16.67	33.33	50	0	0	0	0	0	1	0.0018	0
585	HRS-HS1-C214	57.678	46146	CLUSTER6			0.22	30	1	68	129.5	208.74	0	0	0	0	0	0	0	93.05	6.95	3	47.8955	-28	1038	68	23.8806	19.403	56.7164	0	0	0	0	0	0	0	0	0	20.59	45.59	33.82	0	0	0	0	0	0	0	0
586	HRS-HS1-C233	52.371	44076	CLUSTER21			0.22	30	1	58	140.5	241.03	0	0	0	0	0	0	0	97.81	2.19	0	16.9474	-52	381	58	40.3509	15.7895	43.8596	0	0	0	0	0	0	0	0	0	17.24	48.28	34.48	0	0	0	0	0	2	0.0036	0
587	HRS-HS1-C253	61.6	42885	CLUSTER118			0.22	30	1	57	141	220.26	1	75	75	0	0	0	0	88.49	11.51	16	86.6316	-3	1992	58	22.807	0	77.193	0	0	0	0	0	0	0	0	0	12.28	45.61	42.11	0	0	0	0	0	1	0.0018	0
588	HRS-HS1-C259	45.373	42505	CLUSTER2			0.22	30	1	57	119	212.72	0	0	0	0	0	0	0	87.83	12.17	20	92.3571	-46	792	57	21.4286	7.1429	71.4286	0	0	0	0	0	0	0	0	0	21.05	63.16	15.79	0	0	0	0	0	0	0	0
589	HRS-HS1-C287	43.854	39800	CLUSTER4			0.22	30	1	49	132	254.94	0	0	0	0	0	0	0	95.54	4.46	2.5	36.9792	-39	465	49	27.0833	14.5833	58.3333	0	0	0	0	0	0	0	0	0	22.45	61.22	16.33	0	0	0	0	0	0	0	1
590	HRS-HS1-C316	49.666	38376	CLUSTER15			0.22	30	1	50	168.5	234.7	0	0	0	0	0	0	0	93.62	6.38	9	49.9388	-112	537	50	28.5714	2.0408	69.3878	2	2	0	0	0	0	0	0	0	16	52	32	0	0	0	0	0	0	0	0
591	HRS-HS1-C347	61.097	36902	CLUSTER17			0.22	30	1	58	124	200.66	0	0	0	0	0	0	0	95.3	4.7	-3	30.4386	-19	364	58	50.8772	12.2807	36.8421	1.7241	1.7241	0	0	0	0	0	0	0	15.52	12.07	72.41	0	0	0	0	0	0	0	0
592	HRS-HS1-C363	53.297	36293	CLUSTER44			0.22	30	1	50	116	226.86	0	0	0	0	0	0	0	95.29	4.71	2	34.8776	-34	815	50	32.6531	8.1633	59.1837	0	0	0	0	0	0	0	0	0	12	48	40	0	0	0	0	0	0	0	0
593	HRS-HS1-C373	59.79	35715	CLUSTER5			0.22	30	1	43	144	236.58	0	0	0	0	0	0	0	86.54	13.46	15.5	114.429	-52	681	43	26.1905	11.9048	61.9048	0	0	0	0	0	0	0	0	0	13.95	11.63	74.42	0	0	0	0	0	0	0	0
594	HRS-HS1-C388	34.812	35017	CLUSTER8			0.22	30	1	49	158	218.55	0	0	0	0	0	0	0	93.41	6.59	7.5	48.1042	-19	305	49	31.25	6.25	62.5	0	0	0	0	0	0	0	0	0	2.04	55.1	42.86	0	0	0	1	2.04	0	0	0
595	HRS-HS1-C436	53.451	32783	CLUSTER20			0.22	30	1	51	132	195.98	0	0	0	0	0	0	0	96.14	3.86	-3	25.32	-61	285	51	60	2	38	0	0	0	0	0	0	0	0	0	7.84	15.69	76.47	0	0	0	0	0	1	0.0018	0
596	HRS-HS1-C468	52.952	31872	CLUSTER13	actinophage	whib	0.22	30	1	49	136	205.41	0	0	0	0	0	0	0	95.67	4.33	0	28.7292	-61	518	49	43.75	14.5833	41.6667	0	0	0	0	0	0	0	0	0	16.33	32.65	51.02	0	0	0	0	0	1	0.0018	0
597	HRS-HS1-C472	30.775	31626	CLUSTER30			0.22	30	1	61	98	163.75	0	0	0	0	0	0	0	95.78	4.22	0	22.25	-28	230	61	41.6667	10	48.3333	0	0	1	0	0	0	0	0	0	13.11	59.02	27.87	0	0	0	0	0	0	0	0
598	HRS-HS1-C559	32.167	29076	CLUSTER173			0.22	30	1	52	137.5	175.77	0	0	0	0	0	0	0	94.7	5.3	3	30.1961	-34	622	52	39.2157	3.9216	56.8627	0	0	1	0	0	0	0	0	0	3.85	71.15	25	0	0	0	0	0	1	0.0018	0
599	HRS-HS1-C612	37.747	27544	CLUSTER89			0.22	30	1	33	149	253.21	0	0	0	0	0	0	0	93.25	6.75	11	58.0625	-46	914	33	15.625	9.375	75	0	0	0	0	0	0	0	0	0	9.09	69.7	21.21	0	0	0	0	0	1	0.0018	0
600	HRS-HS1-C673	40.705	25832	CLUSTER35			0.22	30	1	34	150	227.82	0	0	0	0	0	0	0	94.29	5.71	16	44.6667	-22	284	34	24.2424	6.0606	69.697	0	0	0	0	0	0	0	0	0	8.82	64.71	26.47	0	0	0	0	0	0	0	0
601	HRS-HS1-C72	33.018	73197	CLUSTER93			0.22	30	1	89	119	266.73	1	87	87	0	0	0	0	97.86	2.14	0	17.573	-61	436	90	48.3146	14.6067	37.0787	1.1236	0	0	0	0	0	0	0	0	3.37	62.92	33.71	0	0	0	0	0	1	0.0018	0
602	HRS-HS1-C8	43.267	163096	CLUSTER18			0.22	30	1	230	152.5	219.62	29	76	76.72	0	0	0	0	94.6	5.4	5	34.1512	-61	788	259	21.7054	13.1783	65.1163	0.4348	0	1	0	0	0	0	0	0	5.65	55.65	38.7	0	2	0.87	1	0.43	0	0	0
603	HRS-HS3-C10	36.565	156129	CLUSTER107			0.22	30	1	210	147.5	229.15	4	73	73.25	0	0	0	0	93.04	6.96	15	51.0282	-43	1348	214	21.1268	8.9202	69.9531	1.4286	0.9524	1	0	0	0	0	0	0	12.86	59.52	27.62	0	2	0.95	1	0.48	1	0.0018	0
604	HRS-HS3-C108	33.122	60694	CLUSTER174			0.22	30	1	97	128	190.44	1	76	76	0	0	0	0	92.54	7.46	4	46.701	-61	810	98	32.9897	6.1856	60.8247	2.0619	1.0309	0	0	0	0	0	0	0	11.34	73.2	15.46	0	0	0	0	0	1	0.0018	0
605	HRS-HS3-C133	57.499	54999	CLUSTER28			0.22	30	1	82	133	210.66	0	0	0	0	0	0	0	95.28	4.72	3	32.037	-94	329	82	37.037	2.4691	60.4938	0	0	0	0	0	0	0	0	0	8.54	32.93	58.54	0	0	0	0	0	0	0	0
606	HRS-HS3-C1568	48.389	16574	CLUSTER48			0.22	30	1	23	153	213.87	0	0	0	0	0	0	0	96.92	3.08	0	23.2273	-9	148	23	40.9091	13.6364	45.4545	0	0	0	0	0	0	0	0	0	17.39	43.48	39.13	0	0	0	0	0	0	0	0
607	HRS-HS3-C171	57.118	50252	CLUSTER59			0.22	30	1	65	134	244.25	0	0	0	0	0	0	0	95.92	4.08	3	32.0469	-58	276	65	28.125	7.8125	64.0625	0	0	0	0	0	0	0	0	0	21.54	26.15	52.31	0	1	1.54	0	0	1	0.0018	0
608	HRS-HS3-C1879	47.071	15109	CLUSTER1			0.22	30	1	21	139	218	0	0	0	0	0	0	0	96.66	3.34	1	25.25	-43	162	21	35	15	50	0	0	0	0	0	0	0	0	0	14.29	47.62	38.1	0	0	0	0	0	0	0	0
609	HRS-HS3-C203	57.678	46146	CLUSTER6			0.22	30	1	68	129.5	205.06	0	0	0	0	0	0	0	92.94	7.06	4	48.6119	-28	1038	68	23.8806	17.9104	58.209	0	0	0	0	0	0	0	0	0	20.59	45.59	33.82	0	0	0	0	0	0	0	0
610	HRS-HS3-C2113	50.576	14244	CLUSTER23			0.22	30	1	18	169	229.61	0	0	0	0	0	0	0	88.47	11.53	0	96.6471	-19	886	18	35.2941	17.6471	47.0588	0	0	0	0	0	0	0	0	0	16.67	33.33	50	0	0	0	0	0	1	0.0018	0
611	HRS-HS3-C2166	48.75	14035	CLUSTER87			0.22	30	1	20	164.5	217.85	0	0	0	0	0	0	0	96.23	3.77	1	27.8421	-25	123	20	36.8421	10.5263	52.6316	0	0	0	0	0	0	0	0	0	25	35	40	0	0	0	0	0	0	0	0
612	HRS-HS3-C2167	49.501	14028	CLUSTER83			0.22	30	1	21	135	186.48	0	0	0	0	0	0	0	94.55	5.45	7	38.2	-57	282	21	30	10	60	0	0	0	0	0	0	0	0	0	19.05	57.14	23.81	0	0	0	0	0	0	0	0
613	HRS-HS3-C220	52.375	44076	CLUSTER21			0.22	30	1	58	140.5	244.98	0	0	0	0	0	0	0	97.81	2.19	0	16.9474	-52	381	58	40.3509	15.7895	43.8596	0	0	0	0	0	0	0	0	0	17.24	48.28	34.48	0	0	0	0	0	2	0.0036	0
614	HRS-HS3-C221	61.67	43958	CLUSTER3			0.22	30	1	66	132.5	202.7	0	0	0	0	0	0	0	93.21	6.79	14	45.9385	-70	425	66	29.2308	10.7692	60	0	0	0	0	0	0	0	0	0	12.12	31.82	56.06	0	0	0	0	0	1	0.0018	0
615	HRS-HS3-C234	45.373	42505	CLUSTER2			0.22	30	1	57	122	222.65	0	0	0	0	0	0	0	90.66	9.34	14	70.8571	-61	792	57	25	7.1429	67.8571	0	0	0	0	0	0	0	0	0	19.3	64.91	15.79	0	0	0	0	0	0	0	0
616	HRS-HS3-C250	44.028	41401	CLUSTER33			0.22	30	1	58	142	210.74	0	0	0	0	0	0	0	88.99	11.01	1	79.9474	-40	1073	58	38.5965	8.7719	52.6316	0	0	0	0	0	0	0	0	0	18.97	48.28	32.76	0	0	0	0	0	0	0	0
617	HRS-HS3-C272	43.854	39800	CLUSTER4			0.22	30	1	49	132	254.59	0	0	0	0	0	0	0	95.25	4.75	2.5	39.4167	-39	465	49	27.0833	14.5833	58.3333	0	0	0	0	0	0	0	0	0	22.45	61.22	16.33	0	0	0	0	0	0	0	1
618	HRS-HS3-C313	52.444	37686	CLUSTER65			0.22	30	1	56	130.5	207.5	1	77	77	0	0	0	0	94.03	5.97	3.5	40.1786	-46	493	57	32.1429	7.1429	60.7143	0	0	0	0	0	0	0	0	0	3.57	53.57	42.86	0	0	0	0	0	0	0	0
619	HRS-HS3-C326	49.945	37381	CLUSTER37			0.22	30	1	54	158	211.5	0	0	0	0	0	0	0	95.53	4.47	1	31.5283	-58	320	54	41.5094	7.5472	50.9434	0	0	0	0	0	0	0	0	0	9.26	40.74	50	0	0	0	0	0	0	0	0
620	HRS-HS3-C328	61.097	36902	CLUSTER17			0.22	30	1	57	124	197.37	0	0	0	0	0	0	0	95.29	4.71	-3	31.0179	-19	364	57	51.7857	12.5	35.7143	1.7544	1.7544	0	0	0	0	0	0	0	15.79	12.28	71.93	0	0	0	0	0	0	0	0
621	HRS-HS3-C333	47.157	36684	CLUSTER26			0.22	30	1	58	124	197.91	0	0	0	0	0	0	0	95.28	4.72	4	30.3509	-49	296	58	33.3333	5.2632	61.4035	0	0	0	0	0	0	0	0	0	12.07	48.28	39.66	0	0	0	0	0	1	0.0018	0
622	HRS-HS3-C340	53.302	36293	CLUSTER44			0.22	30	1	50	116	219.96	0	0	0	0	0	0	0	95.16	4.84	2	35.8163	-32	815	50	30.6122	10.2041	59.1837	0	0	0	0	0	0	0	0	0	12	48	40	0	0	0	0	0	0	0	0
623	HRS-HS3-C359	59.79	35715	CLUSTER5			0.22	30	1	43	134	229.56	0	0	0	0	0	0	0	85.87	14.13	26.5	120.143	-52	685	43	26.1905	11.9048	61.9048	0	0	0	0	0	0	0	0	0	13.95	11.63	74.42	0	0	0	0	0	0	0	0
624	HRS-HS3-C403	49.494	34374	CLUSTER115			0.22	30	1	53	137	195.13	0	0	0	0	0	0	0	94.59	5.41	1.5	35.7885	-61	439	53	32.6923	15.3846	51.9231	0	0	0	0	0	0	0	0	0	15.09	33.96	50.94	0	0	0	0	0	2	0.0036	0
625	HRS-HS3-C482	30.775	31626	CLUSTER30			0.22	30	1	62	95.5	161.37	0	0	0	0	0	0	0	96.62	3.38	0	17.5082	-28	230	62	44.2623	8.1967	47.541	0	0	1	0	0	0	0	0	0	12.9	56.45	30.65	0	0	0	0	0	0	0	0
626	HRS-HS3-C491	49.666	31420	CLUSTER57	Cyanobacteria	TIGR02997: Sig70-cyanoRpoD: RNA polymerase sigma factor, cyanobacterial RpoD-like family	0.22	30	1	39	144	254.87	0	0	0	0	0	0	0	95.9	4.1	0	33.8684	-18	378	39	28.9474	26.3158	44.7368	0	0	1	0	0	0	0	0	0	23.08	64.1	12.82	0	0	0	0	0	1	0.0018	0
627	HRS-HS3-C699	40.705	25832	CLUSTER35			0.22	30	1	31	155	244.52	0	0	0	0	0	0	0	95.55	4.45	9.5	38.3333	-33	284	31	33.3333	6.6667	60	0	0	0	0	0	0	0	0	0	9.68	74.19	16.13	0	0	0	0	0	0	0	0
628	HRS-HS3-C8	43.267	163096	CLUSTER18			0.22	30	1	231	150	217.1	29	76	76.72	0	0	0	0	94.81	5.19	5	32.668	-61	788	260	21.6216	13.5135	64.8649	0.4329	0	1	0	0	0	0	0	0	5.63	55.84	38.53	0	2	0.87	1	0.43	0	0	0
629	HRS-HS6-C10	47.476	161307	CLUSTER19			0.22	30	1	227	141	220.53	8	75.5	77.5	0	0	0	0	93.98	6.02	4	41.5128	-38	863	235	30.3419	9.8291	59.8291	1.3216	0.8811	0	0	0	0	0	0	0	10.13	46.26	43.61	0	1	0.44	1	0.44	0	0	0
630	HRS-HS6-C1570	48.377	16574	CLUSTER48			0.22	30	1	25	151	209.36	0	0	0	0	0	0	0	97.54	2.46	0	17	-46	139	25	41.6667	12.5	45.8333	0	0	0	0	0	0	0	0	0	16	44	40	0	0	0	0	0	0	0	0
631	HRS-HS6-C1663	46.195	15941	CLUSTER46			0.22	30	1	24	156	207.67	0	0	0	0	0	0	0	96.56	3.44	0	23.8261	-25	261	24	34.7826	30.4348	34.7826	0	0	0	0	0	0	0	0	0	25	54.17	20.83	0	1	4.17	0	0	0	0	0
632	HRS-HS6-C1833	47.071	15109	CLUSTER1			0.22	30	1	22	137.5	209.27	0	0	0	0	0	0	0	94.74	5.26	3	37.8095	-43	211	22	33.3333	9.5238	57.1429	0	0	0	0	0	0	0	0	0	13.64	50	36.36	0	0	0	0	0	0	0	0
633	HRS-HS6-C2021	49.718	14337	CLUSTER86			0.22	30	1	23	136	182.91	0	0	0	0	0	0	0	97.6	2.4	3	15.6364	-7	120	23	27.2727	22.7273	50	4.3478	4.3478	0	0	0	0	0	0	0	17.39	47.83	34.78	0	0	0	0	0	0	0	0
634	HRS-HS6-C2101	61.39	14048	CLUSTER47			0.22	30	1	22	125.5	201.64	0	0	0	0	0	0	0	96.63	3.37	0	22.5714	-13	205	22	42.8571	9.5238	47.619	0	0	0	0	0	0	0	0	0	9.09	40.91	50	0	0	0	0	0	0	0	0
635	HRS-HS6-C234	46.267	48365	CLUSTER24			0.22	30	1	70	128	214.93	0	0	0	0	0	0	0	94.44	5.56	6	38.971	-58	385	70	42.029	1.4493	56.5217	1.4286	0	0	0	0	0	0	0	0	12.86	40	47.14	0	0	0	0	0	2	0.0036	0
636	HRS-HS6-C258	57.678	46146	CLUSTER6			0.22	30	1	68	129.5	208.74	0	0	0	0	0	0	0	93.05	6.95	3	47.8955	-28	1038	68	23.8806	19.403	56.7164	0	0	0	0	0	0	0	0	0	20.59	45.59	33.82	0	0	0	0	0	0	0	0
637	HRS-HS6-C285	52.375	44076	CLUSTER21			0.22	30	1	58	140.5	245.53	0	0	0	0	0	0	0	97.84	2.16	0	16.7018	-52	381	58	40.3509	15.7895	43.8596	0	0	0	0	0	0	0	0	0	17.24	48.28	34.48	0	0	0	0	0	2	0.0036	0
638	HRS-HS6-C288	61.67	43958	CLUSTER3			0.22	30	1	65	133	206.65	0	0	0	0	0	0	0	93.85	6.15	13	42.25	-70	425	65	29.6875	10.9375	59.375	0	0	0	0	0	0	0	0	0	12.31	32.31	55.38	0	0	0	0	0	1	0.0018	0
639	HRS-HS6-C315	45.373	42505	CLUSTER2			0.22	30	1	56	123.5	225.48	0	0	0	0	0	0	0	89.85	10.15	19	78.4182	-61	792	56	25.4545	7.2727	67.2727	0	0	0	0	0	0	0	0	0	19.64	64.29	16.07	0	0	0	0	0	0	0	0
640	HRS-HS6-C353	43.854	39800	CLUSTER4			0.22	30	1	50	129.5	251.04	0	0	0	0	0	0	0	95.17	4.83	2	39.2245	-39	465	50	28.5714	14.2857	57.1429	0	0	0	0	0	0	0	0	0	22	62	16	0	0	0	0	0	0	0	1
641	HRS-HS6-C381	49.677	38376	CLUSTER15			0.22	30	1	50	170	237.06	0	0	0	0	0	0	0	93.61	6.39	9	50.0816	-112	537	50	26.5306	2.0408	71.4286	2	2	0	0	0	0	0	0	0	16	54	30	0	0	0	0	0	0	0	0
642	HRS-HS6-C389	46.788	37924	CLUSTER25			0.22	30	1	59	127	197.1	0	0	0	0	0	0	0	95.65	4.35	5	28.431	-39	344	59	34.4828	3.4483	62.069	0	0	0	0	0	0	0	0	0	10.17	54.24	35.59	0	0	0	0	0	1	0.0018	0
643	HRS-HS6-C403	49.945	37381	CLUSTER37			0.22	30	1	55	158	207.4	0	0	0	0	0	0	0	95.53	4.47	1.5	30.9444	-58	345	55	40.7407	7.4074	51.8519	0	0	0	0	0	0	0	0	0	9.09	40	50.91	0	0	0	0	0	0	0	0
644	HRS-HS6-C412	61.097	36902	CLUSTER17			0.22	30	1	57	124	197.37	0	0	0	0	0	0	0	95.29	4.71	-3	31.0179	-19	364	57	51.7857	12.5	35.7143	1.7544	1.7544	0	0	0	0	0	0	0	15.79	12.28	71.93	0	0	0	0	0	0	0	0
645	HRS-HS6-C423	52.211	36521	CLUSTER82			0.22	30	1	46	160	249.13	0	0	0	0	0	0	0	95.98	4.02	3	32.6444	-13	374	46	31.1111	11.1111	57.7778	0	0	0	0	0	0	0	0	0	2.17	47.83	50	0	0	0	0	0	0	0	0
646	HRS-HS6-C426	54.379	36380	CLUSTER175			0.22	30	1	53	148	218.58	0	0	0	0	0	0	0	95.93	4.07	2	28.4615	-56	760	53	28.8462	15.3846	55.7692	1.8868	0	0	0	0	0	0	0	0	26.42	33.96	39.62	0	0	0	0	0	1	0.0018	0
647	HRS-HS6-C429	53.305	36293	CLUSTER44			0.22	30	1	50	116	227.44	0	0	0	0	0	0	0	95.27	4.73	2	35.0204	-34	815	50	30.6122	10.2041	59.1837	0	0	0	0	0	0	0	0	0	12	48	40	0	0	0	0	0	0	0	0
648	HRS-HS6-C443	59.79	35715	CLUSTER5			0.22	30	1	41	144	257.78	0	0	0	0	0	0	0	89.18	10.82	15.5	96.6	-52	649	41	25	12.5	62.5	0	0	0	0	0	0	0	0	0	14.63	12.2	73.17	0	0	0	0	0	0	0	0
649	HRS-HS6-C446	52.555	35542	CLUSTER9			0.22	30	1	56	125	198.77	2	77	77	0	0	0	0	94.75	5.25	2	32.7368	-61	499	58	28.0702	15.7895	56.1404	0	0	0	0	0	0	0	0	0	10.71	35.71	53.57	0	0	0	0	0	0	0	0
650	HRS-HS6-C543	52.959	31872	CLUSTER13	actinophage	whib	0.22	30	1	48	147	211.06	0	0	0	0	0	0	0	96.3	3.7	0	25.0851	-61	295	48	40.4255	17.0213	42.5532	0	0	0	0	0	0	0	0	0	14.58	33.33	52.08	0	0	0	0	0	1	0.0018	0
651	HRS-HS6-C554	49.663	31420	CLUSTER57	Cyanobacteria	TIGR02997: Sig70-cyanoRpoD: RNA polymerase sigma factor, cyanobacterial RpoD-like family	0.22	30	1	38	147	261.37	0	0	0	0	0	0	0	95.65	4.35	0	36.9189	-18	378	38	29.7297	21.6216	48.6486	0	0	1	0	0	0	0	0	0	23.68	63.16	13.16	0	0	0	0	0	1	0.0018	0
652	HRS-HS6-C778	40.686	25832	CLUSTER35			0.22	30	1	31	151	236.52	0	0	0	0	0	0	0	95.55	4.45	9.5	38.3333	-33	284	31	33.3333	6.6667	60	0	0	0	0	0	0	0	0	0	9.68	74.19	16.13	0	0	0	0	0	0	0	0
653	HRS-HS6-C8	43.267	163096	CLUSTER18			0.22	30	1	232	150	218.01	29	76	76.72	0	0	0	0	94.79	5.21	5.5	32.6731	-61	788	261	21.1538	13.4615	65.3846	0.431	0	1	0	0	0	0	0	0	5.6	56.03	38.36	0	2	0.86	1	0.43	0	0	0
654	HRS-HS9-C1007	51.918	30502	CLUSTER22	actinophage	whib	0.22	30	1	47	136	202.34	0	0	0	0	0	0	0	94.55	5.45	0	36.1304	-42	597	47	45.6522	13.0435	41.3043	2.1277	2.1277	0	0	0	0	0	0	0	10.64	46.81	42.55	0	0	0	0	0	2	0.0036	0
655	HRS-HS9-C22	43.813	156784	CLUSTER79			0.22	30	1	203	174	237.72	28	76	76.96	0	0	0	0	94.12	5.88	5.5	40.0565	-58	680	231	25.6522	11.7391	62.6087	1.9704	0.9852	1	0	0	0	0	0	0	7.88	52.22	39.9	0	1	0.49	1	0.49	1	0.0018	0
656	HRS-HS9-C3154	46.195	15941	CLUSTER46			0.22	30	1	24	147	193.38	0	0	0	0	0	0	0	96.88	3.12	0	21.6087	-25	261	24	34.7826	30.4348	34.7826	0	0	0	0	0	0	0	0	0	20.83	54.17	25	0	1	4.17	0	0	0	0	0
657	HRS-HS9-C3278	45.083	15609	CLUSTER10			0.22	30	1	23	176	210.13	0	0	0	0	0	0	0	95.2	4.8	6.5	34.0455	-25	242	23	13.6364	27.2727	59.0909	0	0	0	0	0	0	0	0	0	26.09	47.83	26.09	0	0	0	0	0	0	0	0
658	HRS-HS9-C3470	47.071	15109	CLUSTER1			0.22	30	1	23	139	199.61	0	0	0	0	0	0	0	93.04	6.96	10.5	47.7727	-25	214	23	27.2727	13.6364	59.0909	0	0	0	0	0	0	0	0	0	13.04	52.17	34.78	0	0	0	0	0	0	0	0
659	HRS-HS9-C361	57.123	50246	CLUSTER59			0.22	30	1	66	133.5	242.09	0	0	0	0	0	0	0	95.86	4.14	3	32.0154	-58	276	66	29.2308	6.1538	64.6154	0	0	0	0	0	0	0	0	0	21.21	25.76	53.03	0	1	1.52	0	0	1	0.0018	0
660	HRS-HS9-C3860	50.583	14244	CLUSTER23			0.22	30	1	18	182	225.83	0	0	0	0	0	0	0	88.02	11.98	13	100.412	-19	886	18	29.4118	17.6471	52.9412	0	0	0	0	0	0	0	0	0	16.67	33.33	50	0	0	0	0	0	1	0.0018	0
661	HRS-HS9-C390	46.269	48365	CLUSTER24			0.22	30	1	70	128	215.01	0	0	0	0	0	0	0	93.99	6.01	10	42.1594	-58	385	70	39.1304	1.4493	59.4203	1.4286	0	0	0	0	0	0	0	0	12.86	40	47.14	0	0	0	0	0	2	0.0036	0
662	HRS-HS9-C3934	60.775	14111	CLUSTER29			0.22	30	1	20	131	201.85	0	0	0	0	0	0	0	94.89	5.11	-3	37.9474	-61	493	20	52.6316	5.2632	42.1053	0	0	0	0	0	0	0	0	0	25	25	50	0	0	0	0	0	2	0.0036	0
663	HRS-HS9-C433	57.68	46146	CLUSTER6			0.22	30	1	68	129.5	208.74	0	0	0	0	0	0	0	93.05	6.95	3	47.8955	-28	1038	68	23.8806	19.403	56.7164	0	0	0	0	0	0	0	0	0	20.59	45.59	33.82	0	0	0	0	0	0	0	0
664	HRS-HS9-C471	52.373	44076	CLUSTER21			0.22	30	1	58	140.5	245.97	0	0	0	0	0	0	0	97.83	2.17	0	16.7895	-52	381	58	40.3509	15.7895	43.8596	0	0	0	0	0	0	0	0	0	17.24	48.28	34.48	0	0	0	0	0	2	0.0036	0
665	HRS-HS9-C475	61.671	43954	CLUSTER3			0.22	30	1	65	133	205.89	0	0	0	0	0	0	0	92.55	7.45	14	51.1562	-70	461	65	28.125	10.9375	60.9375	0	0	0	0	0	0	0	0	0	10.77	32.31	56.92	0	0	0	0	0	1	0.0018	0
666	HRS-HS9-C512	45.373	42505	CLUSTER2			0.22	30	1	56	123.5	225.18	0	0	0	0	0	0	0	89.83	10.17	19	78.6182	-61	792	56	21.8182	7.2727	70.9091	0	0	0	0	0	0	0	0	0	19.64	66.07	14.29	0	0	0	0	0	0	0	0
667	HRS-HS9-C541	44.011	41403	CLUSTER33			0.22	30	1	58	144.5	211.28	0	0	0	0	0	0	0	89.21	10.79	1	78.3509	-40	1074	58	38.5965	8.7719	52.6316	0	0	0	0	0	0	0	0	0	20.69	46.55	32.76	0	0	0	0	0	0	0	0
668	HRS-HS9-C558	44.931	40631	CLUSTER73			0.22	30	1	51	145	245.82	0	0	0	0	0	0	0	94.03	5.97	2.5	48.54	-64	526	51	28	18	54	0	0	0	0	0	0	0	0	0	11.76	56.86	31.37	0	0	0	0	0	1	0.0018	0
669	HRS-HS9-C580	60.013	39793	CLUSTER63			0.22	30	1	44	158	270.68	0	0	0	0	0	0	0	91.68	8.32	10	77	-13	787	44	25.5814	11.6279	62.7907	0	0	0	0	0	0	0	0	0	6.82	20.45	72.73	0	1	2.27	0	0	2	0.0036	0
670	HRS-HS9-C631	49.669	38376	CLUSTER15			0.22	30	1	51	168	229.82	0	0	0	0	0	0	0	92.99	7.01	9.5	53.78	-112	537	51	30	2	68	1.9608	1.9608	0	0	0	0	0	0	0	17.65	52.94	29.41	0	0	0	0	0	0	0	0
671	HRS-HS9-C644	46.786	37924	CLUSTER25			0.22	30	1	60	127.5	194.95	0	0	0	0	0	0	0	95.64	4.36	5	28	-39	344	60	33.8983	3.3898	62.7119	0	0	0	0	0	0	0	0	0	10	55	35	0	0	0	0	0	1	0.0018	0
672	HRS-HS9-C665	63.653	37442	CLUSTER7			0.22	30	1	51	153	224.69	0	0	0	0	0	0	0	93.07	6.93	8.5	51.9	-30	414	51	28	8	64	1.9608	1.9608	0	0	0	0	0	0	0	21.57	25.49	52.94	0	0	0	0	0	1	0.0018	0
673	HRS-HS9-C693	47.16	36684	CLUSTER26			0.22	30	1	57	129	202.23	0	0	0	0	0	0	0	95.25	4.75	4	31.1071	-49	296	57	32.1429	5.3571	62.5	0	0	0	0	0	0	0	0	0	10.53	49.12	40.35	0	0	0	0	0	1	0.0018	0
674	HRS-HS9-C70	43.52	100237	CLUSTER80	actinophage	whib	0.22	30	1	161	127	194.05	0	0	0	0	0	0	0	94.88	5.12	3	32.0625	-55	1412	161	26.875	15.625	57.5	0	0	0	0	0	0	0	0	0	23.6	55.28	21.12	0	0	0	0	0	1	0.0018	0
675	HRS-HS9-C700	54.752	36510	CLUSTER12			0.22	30	1	44	144	258.64	0	0	0	0	0	0	0	94.75	5.25	0	44.6047	-79	782	44	37.2093	13.9535	48.8372	0	0	0	0	0	0	0	0	0	13.64	50	36.36	0	0	0	0	0	0	0	0
676	HRS-HS9-C745	59.79	35715	CLUSTER5			0.22	30	1	40	144	262.07	0	0	0	0	0	0	0	89.19	10.81	21	98.9744	-52	649	40	25.641	10.2564	64.1026	0	0	0	0	0	0	0	0	0	15	12.5	72.5	0	0	0	0	0	0	0	0
677	HRS-HS9-C753	52.555	35542	CLUSTER9			0.22	30	1	56	118.5	198.29	2	77	77	0	0	0	0	94.73	5.27	2	32.8421	-61	499	58	28.0702	15.7895	56.1404	0	0	0	0	0	0	0	0	0	10.71	35.71	53.57	0	0	0	0	0	0	0	0
678	HRS-HS9-C844	30.79	33456	CLUSTER27			0.22	30	1	49	172	216.61	0	0	0	0	0	0	0	96.47	3.53	3	24.6042	-37	130	49	27.0833	8.3333	64.5833	0	0	1	0	0	0	0	0	0	6.12	71.43	22.45	0	0	0	0	0	0	0	0
679	HRS-HS9-C950	30.763	31626	CLUSTER30			0.22	30	1	61	98	164.05	0	0	0	0	0	0	0	96	4	2	21.0833	-28	230	61	40	8.3333	51.6667	0	0	1	0	0	0	0	0	0	13.11	57.38	29.51	0	0	0	0	0	0	0	0
[truncated: 1 more columns]

## Sheet: cyanophages
Additional file 5 - Table S4.2 - Cyanophages with photosystem Q
Access number	length	photosystem Q(B) protein	host
DQ875742	40938	no	Phormidium sp.
EF537008	43249	no	Phormidium foveolarum
HQ615693	178563	yes	Synechococcus sp. LC16
HQ683709	95299	no	Planktothrix agardhii HAB637
KJ410740	79178	no	Synechococcus sp. PCCC-A2c
MT234670	137012	no	Pseudanabaena sp. KCZY-C8
MT840185	185411	no	Microcystis aeruginosa
MT840186	34634	no	Microcystis aeruginosa
MT840187	29541	no	Microcystis aeruginosa
MT840188	21831	no	Microcystis aeruginosa
MT840189	38341	no	Microcystis aeruginosa
MT840190	16170	no	Microcystis aeruginosa
MW822601	42143	no	Synechococcus sp. SR-C1
MZ447863	40325	no	Microcystis sp.
NC_008367	40938	no	Phormidium sp.
NC_009551	43249	no	Phormidium foveolarum
NC_015569	178563	yes	Synechococcus sp. LC16
NC_016564	95299	no	Planktothrix agardhii
