# Supplementary material for: High-resolution metagenomic reconstruction of the freshwater spring bloom
Source: Microbiome. 2023 Jan 26;11:15. doi: 10.1186/s40168-022-01451-4 (PMC9878933; doi:10.1186/s40168-022-01451-4)
Supplement: Supplementary file 7 — Additional file 6:Table S5. FISH counts in epilimnion and hypolimnion. [file 40168_2022_1451_MOESM6_ESM.xlsx]

## Sheet: FISHDATA
Additional file 6 - Table S5 - FISH counts in Epilimnion and Hypolimnion
DATE	EPI	FISH-FILTER BACTERIA label	% Nanopelagicales (AcI-852)	% Nanopelagicus (Npel-23S-2669)	% other Nanopelagicales	% LD12 (LD12-115)	% Methylopumilus (LD28-1017)	% other Methylophilaceae	% Methylophilaceae (MET1217)	abu Nanopelagicus	abu other Nanopelagicales	abu Nanopelagicales	LD12 (LD12-115)	abu Methylopumilus	abu other Methylophilaceae	Methylophilaceae (MET1217)
3.4.2018	0.5m	HRS-1	23.84	5.07	18.77	3.55	2	2.44	4.44	0.0840099	0.311019	0.395029	0.0588235	0.03314	0.0404308	0.0735708
6.4.2018	0.5m	HRS-2	18.86	2.94	15.92	2.9	2.07	0.43	2.5	0.0651357	0.352708	0.417843	0.0642495	0.0458608	0.00952665	0.0553875
9.4.2018	0.5m	HRS-3	15.76	3.06	12.7	1.65	1.78	1.57	3.35	0.0772191	0.320485	0.397704	0.0416378	0.0449183	0.039619	0.0845373
11.4.2018	0.5m	HRS-4	15.41	2.37	13.04	0.79	1.1	1.63	2.73	0.103759	0.570891	0.67465	0.0345862	0.048158	0.0713614	0.119519
13.4.2018	0.5m	HRS-5	17.83	1.63	16.2	1.01	1.32	2.3	3.62	0.10559	1.04792	1.15351	0.065342	0.0853974	0.148799	0.234196
16.4.2018	0.5m	HRS-6	18.66	1.18	17.48	0.73	1	1.84	2.84	0.078588	1.16417	1.24276	0.048618	0.0666	0.122544	0.189144
18.4.2018	0.5m	HRS-7	18.8	1.37	17.43	0.64	0.87	1.36	2.23	0.08307	1.05687	1.13994	0.0388064	0.0527524	0.0824636	0.135216
20.4.2018	0.5m	HRS-8	18.91	2.17	16.74	1.28	0.79	1.29	2.08	0.142862	1.10208	1.24494	0.0842688	0.0520097	0.0849272	0.136937
23.4.2018	0.5m	HRS-9	17.27	1.06	16.21	1.27	1.23	1.12	2.35	0.070914	1.08445	1.15536	0.084963	0.082287	0.074928	0.157215
25.4.2018	0.5m	HRS-10	20.64	1.35	19.29	1.06	0.99	0.9	1.89	0.067041	0.957941	1.02498	0.0526396	0.0491634	0.044694	0.0938574
27.4.2018	0.5m	HRS-11	28.01	2.63	25.38	0.8	1.13	0.72	1.85	0.138511	1.33665	1.47517	0.0421325	0.0595122	0.0379193	0.0974315
2.5.2018	0.5m	HRS-12	24.17	2.71	21.46	2.16	2.13	0.01	2.14	0.148137	1.17307	1.3212	0.118072	0.116432	0.00054663	0.116979
9.5.2018	0.5m	HRS-13	19.69	6.14	13.55	4.21	4.57	0	3	0.259952	0.573673	0.833625	0.178241	0.193482	0	0.127012
DATE	HYPO	FISH-FILTER BACTERIA label	% Nanopelagicales (AcI-852)	% Nanopelagicus (Npel-23S-2669)	% other Nanopelagicales	% LD12 (LD12-115)	% Methylopumilus (LD28-1017)	% other Methylophilaceae	% Methylophilaceae (MET1217)	abu Nanopelagicus	abu other Nanopelagicales	abu Nanopelagicales	LD12 (LD12-115)	abu Methylopumilus	abu other Methylophilaceae	Methylophilaceae (MET1217)
3.4.2018	30m	HRS-1H	23.9	23.61	0.29	3.36	3.1	0.57	3.67	0.64715	0.0079489	0.655099	0.0920976	0.084971	0.0156237	0.100595
9.4.2018	30m	HRS-3H	11.89	11.95	0	1.53	1.83	1.4	3.23	0.280646	-0.0014091	0.279237	0.035932	0.0429775	0.032879	0.0758565
16.4.2018	30m	HRS-6H	16.42	13.15	3.27	1.4	1.75	1.42	3.17	0.246234	0.0612308	0.307465	0.026215	0.0327687	0.0265895	0.0593583
23.4.2018	30m	HRS-9H	13.06	10.48	2.58	2.33	2.11	2.28	4.39	0.178312	0.0438974	0.222209	0.0396438	0.0359006	0.0387931	0.0746937
2.5.2018	30m	HRS-12H	10.36	5.63	4.73	3.27	2.89	3.55	6.44	0.0696994	0.0585574	0.128257	0.0404826	0.0357782	0.043949	0.0797272
9.5.2018	30m	HRS-13H	13.05	6.18	6.87	2.33	2.5	3.5	6	0.0864643	0.0961181	0.182582	0.032599	0.0349775	0.0489684	0.0839459
