# Supplementary material for: High-resolution metagenomic reconstruction of the freshwater spring bloom
Source: Microbiome. 2023 Jan 26;11:15. doi: 10.1186/s40168-022-01451-4 (PMC9878933; doi:10.1186/s40168-022-01451-4)
Supplement: Supplementary file 8 — Additional file 7: Table S6. Eukaryotic MAGs information. [file 40168_2022_1451_MOESM7_ESM.xlsx]

## Sheet: Euk bins info
Additional file 7 - Table S6 - Eukaryotic MAGs information
ID	completeness% (eukaryota_odb10)	completeness% (lineage specific)	No Contigs	N50 (Kb)	Genome Size (Mb)	lineage specific dataset	Notes
BIN1-Thalassi-HRS-EL2-bin-7	39.61	50	4361	5.423	22.4353	stramenopiles_odb10	mag
BIN2-Thalassi-HRS-EL3-bin-17	31.76	46	3908	4.876	18.2047	stramenopiles_odb10	mag
BIN3-Thalassi-HRS-HL1-bin-3	40.39	45	4135	5.389	21.5501	stramenopiles_odb10	mag
BIN4-Thalassi-HRS-HL3-bin-16	25.1	47	3514	4.449	15.143	stramenopiles_odb10	mag
Thlassiosira_assembly	49.02	63	5894	5.996	30.7396	stramenopiles_odb10	merged genome flye
GCA_000296195_T_oceanica	55.69	93	50891	3.628	92.0438	stramenopiles_odb10	ref
GCA_019693575_T_oceanica_NMCA1005	53.33	88	48312	3.96	83.5129	stramenopiles_odb10	ref
GCA_020086505_T_sundarbana	10.59	18	9999	10.968	52.8924	stramenopiles_odb10	ref
GCF_000149405_T_pseudonana	68.24	89	113	1191.06	29.4531	stramenopiles_odb10	ref
BIN1-Chrysochromulina-HRS-EL10-bin-28	29.02	NA	5399	3.917	20.0661		mag
BIN5-Chrysochromulina-HRS-EL9-bin-33	27.06	NA	5454	3.559	18.2523		mag
BIN11-Chrysochromulina-HRSG-E12-bin-151	21.18	NA	4915	3.413	15.467		mag
BIN10-Chrysochromulina-HRSG-E11-bin-66	20.78	NA	4939	3.48	16.0516		mag
BIN7-Chrysochromulina-HRS-ES9-bin-53	20.78	NA	5865	3.292	17.5943		mag
BIN4-Chrysochromulina-HRS-EL8-bin-33	20.39	NA	5205	3.162	14.8941		mag
BIN6-Chrysochromulina-HRS-ES10-bin-70	14.51	NA	2801	3.271	8.40361		mag
BIN18-Chrysochromulina-HRSG-E9-bin-33	11.76	NA	5181	3.157	14.483		mag
BIN2-Chrysochromulina-HRS-EL11-bin-17	11.76	NA	2557	3.642	8.91551		mag
BIN12-Chrysochromulina-HRSG-E13-bin-13	7.06	NA	3481	3.301	10.496		mag
BIN9-Chrysochromulina-HRSG-E10-bin-79	7.06	NA	5308	3.196	15.1281		mag
Chrysochromulina_group1_assembly	51.37	NA	19431	3.627	59.7111		merged genome flye
BIN14-Chrysochromulina-HRSG-E5-bin-54	34.12	NA	6693	5.574	35.368		mag
BIN13-Chrysochromulina-HRSG-E13-bin-78	24.71	NA	6384	5.116	31.0824		mag
BIN17-Chrysochromulina-HRSG-E8-bin-33	20	NA	4694	3.249	13.9268		mag
BIN3-Chrysochromulina-HRS-EL6-bin-3	18.82	NA	4888	3.925	18.5068		mag
BIN16-Chrysochromulina-HRSG-E7-bin-20	17.65	NA	3691	3.301	11.3307		mag
BIN15-Chrysochromulina-HRSG-E6-bin-18	15.29	NA	3882	3.604	13.5136		mag
BIN8-Chrysochromulina-HRSG-E10-bin-37	14.12	NA	4760	4.277	19.7482		mag
BIN19-Chrysochromulina-HRSG-E9-bin-43	12.55	NA	5031	4.397	21.3186		mag
Chrysochromulina_group2_assembly	51.37	NA	13481	5.785	59.9724		merged genome flye
GCA_000372725_E_huxleyi	48.24	NA	16919	29.715	155.931		ref
GCA_001275005_C_tobinii	58.04	NA	3412	24.114	59.0731		ref
GCA_002887195_C_parva	68.24	NA	8362	16.048	65.7648		ref
GCA_000002595_C_reinhardtii	77.25	96.38	1511	215.409	107.048	chlorophyta_odb10	ref
GCA_016834605_C_incerta	80.78	97.56	453	1576.47	129.236	chlorophyta_odb10	ref
GCA_000240725.N_gaditana	64.31	80	5537	21.34	30.3432	stramenopiles_odb10	ref
GCA_001614225_N_limnetica	46.27	57	23791	2.703	33.5089	stramenopiles_odb10	ref
GCA_004519485.N_oceanica	73.73	92	32	1148.43	29.2648	stramenopiles_odb10	ref
GCA_000315625_G_theta	72.55	NA	5073	40.445	83.4534		ref
GCA_003573635_G_avonlea	37.25	NA	31852	3.834	91.517		ref
BIN1-Stramenopiles-HRSG-E12-bin-61	10.98	15	486	5.624	2.53652	stramenopiles_odb10	mag
BIN1-Cryptophyceae-HRSG-E6-bin-24	8.24	NA	1612	3.934	6.11624		mag
