# Supplementary material for: High-resolution metagenomic reconstruction of the freshwater spring bloom
Source: Microbiome. 2023 Jan 26;11:15. doi: 10.1186/s40168-022-01451-4 (PMC9878933; doi:10.1186/s40168-022-01451-4)
Supplement: Supplementary file 9 — Additional file 8: Table S7. NCLDV abundances and general information. [file 40168_2022_1451_MOESM8_ESM.xlsx]

## Sheet: NCLDV abundance (covgb)
Additional file 8 - Table S7.1 - NCLDV abundances (Cov/gb)
id	host	derep	cluster_representative	HRS-ES1	HRS-ES2	HRS-ES3	HRS-ES4	HRS-ES5	HRS-ES6	HRS-ES7	HRS-ES8	HRS-ES9	HRS-ES10	HRS-ES11	HRS-ES12	HRS-ES13	HRS-HS1	HRS-HS3	HRS-HS6	HRS-HS9	HRS-HS12	HRS-HS13	HRSG-E1	HRSG-E2	HRSG-E3	HRSG-E4	HRSG-E5	HRSG-E6	HRSG-E7	HRSG-E8	HRSG-E9	HRSG-E10	HRSG-E11	HRSG-E12	HRSG-E13	HRSG-H1	HRSG-H3	HRSG-H6	HRSG-H9	HRSG-H12	HRSG-H13	HRS-EL1	HRS-EL2	HRS-EL3	HRS-EL4	HRS-EL5	HRS-EL6	HRS-EL7	HRS-EL8
HRS-EL10-C1		CLUSTER7	no	0	0	0	0	0	0	0	0	0.9	2.24	2.21	2.47	1.94	0	0	0	0	0	0	0	0	0	0	0	0	0	0	0.33	0.83	0.91	1.11	0.72	0	0	0	0	0	0	0	0	0	0	0	0	0	0
HRS-EL10-C100		CLUSTER796	yes	0.14	0.17	0.31	0.72	4.25	6.85	4.31	3.82	2.93	1.33	0.91	0.49	0.26	0.21	0.2	0	0.14	0	0	0	0	0	0.22	0.64	1.08	1.61	1.02	0.88	0.65	0.37	0.33	0.21	0	0	0	0	0	0	0	0	0	0.33	1.39	3.45	2.64	1.99
HRS-EL10-C105		CLUSTER16	no	0	0	0	0	0	0	0	0	0.96	2.3	2.09	2.42	1.83	0	0	0	0	0	0	0	0	0	0	0	0	0	0	0.33	0.82	0.91	1.09	0.71	0	0	0	0	0	0	0	0	0	0	0	0	0	0
HRS-EL10-C106		CLUSTER100	yes	0	0	0	0	0	0	0	1.82	3.49	1.47	1.06	0.58	0.16	0	0	0	0	0	0	0	0	0	0	0	0	0.15	3	1	0.91	0.51	0.21	0	0	0	0	0	0	0	0	0	0	0	0	0	0	2.68
HRS-EL10-C119		CLUSTER842	yes	0	0	0	0	0	0	0	1.98	2.91	1.23	0.99	0.55	0.18	0	0	0	0	0	0	0	0	0	0	0	0	0.15	2.98	0.89	0.93	0.5	0.17	0	0	0	0	0	0	0	0	0	0	0	0	0	0	2.79
HRS-EL10-C120		CLUSTER847	yes	0	0	0	0	0.15	0.39	0.27	0.26	0.41	0.37	0.31	0.23	0.14	0	0	0	0	0	0	0	0	0	0	0	0	0	0	0	0.18	0	0.14	0	0	0	0	0	0	0	0	0	0	0	0	0.2	0	0
HRS-EL10-C121		CLUSTER10	no	0.16	0.19	0.34	0.8	4.63	7.08	4.59	4.11	3.1	1.45	1.05	0.56	0.37	0.26	0.24	0	0.14	0	0	0	0	0	0.29	0.66	1.16	1.78	1.14	0.96	0.71	0.42	0.32	0.26	0.1	0	0	0	0	0	0	0	0	0.36	1.4	3.33	2.73	2.07
HRS-EL10-C138		CLUSTER886	yes	0	0	0	0	0	0	0	0	1.09	1.38	0.87	0.54	0.64	0	0	0	0	0	0	0	0	0	0	0	0	0	0	0.16	0.29	0	0.13	0	0	0	0	0	0	0	0	0	0	0	0	0	0	0
HRS-EL10-C14		CLUSTER58	yes	0	0	0	0	0.24	0.2	0.16	0.19	0.65	0.76	0.4	0.2	0	0	0	0	0	0	0	0	0	0	0	0	0	0	0	0.21	0.34	0.24	0	0	0	0	0	0	0	0	0	0	0	0	0	0	0	0
HRS-EL10-C147		CLUSTER4	no	0.42	0.64	0.81	0.39	0.54	0.48	0.4	0.44	0.89	1.05	0.79	0.79	0.38	0.91	0.99	1.08	1.27	1.07	1.05	0.32	0.51	0.42	0.2	0.16	0	0	0	0.18	0.29	0.27	0.37	0.14	0.35	0.4	0.31	0.31	0.28	0.17	0	0	0	0	0	0	0	0
HRS-EL10-C149		CLUSTER907	yes	0	0	0	0	0	0	0	0	1.09	2.51	2.35	2.71	2.09	0	0	0	0	0	0	0	0	0	0	0	0	0	0	0.35	0.86	0.94	1.13	0.73	0	0	0	0	0	0	0	0	0	0	0	0	0	0
HRS-EL10-C150		CLUSTER59	no	0	0	0	0	0	0	0	0	1.02	1.18	0.95	0.56	0.84	0	0	0	0	0	0	0	0	0	0	0	0	0	0	0.2	0.31	0.18	0.12	0.23	0	0	0	0	0	0	0	0	0	0	0	0	0	0
HRS-EL10-C151		CLUSTER17	no	0.36	0.63	0.75	0.37	0.57	0.48	0.42	0.47	0.92	1.1	0.78	0.78	0.37	0.85	1	1.03	1.22	1.04	1.08	0.33	0.54	0.42	0.2	0	0	0.12	0	0.15	0.3	0.23	0.36	0.13	0.37	0.41	0.28	0.33	0.27	0.19	0	0	0	0	0	0	0	0
HRS-EL10-C156		CLUSTER2	no	0.37	0.63	0.72	0.37	0.55	0.45	0.38	0.48	0.92	1.01	0.74	0.76	0.37	0.85	0.98	1.02	1.31	1.01	1.08	0.3	0.49	0.38	0.2	0	0	0	0	0.17	0.31	0.23	0.39	0.14	0.34	0.4	0.3	0.29	0.28	0.21	0	0	0	0	0	0	0	0
HRS-EL10-C184		CLUSTER966	yes	0	0	0	0.21	1.25	3.11	2.73	3.25	4.14	2.81	2.25	1.14	0.83	0	0	0	0	0	0	0	0	0	0	0	0.38	0.87	0.69	1.12	1.23	0.69	0.43	0.44	0	0	0	0	0	0	0	0	0	0	0	0.81	0.85	1
HRS-EL10-C186		CLUSTER17	no	0.4	0.62	0.78	0.4	0.57	0.49	0.45	0.46	0.89	1.08	0.73	0.83	0.38	0.87	0.91	1.01	1.3	1.04	1.12	0.34	0.51	0.37	0.19	0	0	0	0	0.18	0.28	0.26	0.34	0.13	0.38	0.41	0.3	0.32	0.27	0.17	0	0	0	0	0	0.23	0	0
HRS-EL10-C197		CLUSTER24	no	0.16	0.16	0.3	0.72	4.28	6.68	4.19	3.82	2.56	1.13	0.86	0.46	0.26	0.19	0.2	0	0.14	0	0	0	0	0	0.26	0.66	1.09	1.72	1.06	0.82	0.57	0.38	0.26	0.21	0	0	0	0	0	0	0	0	0	0.32	1.37	3.4	2.6	1.93
HRS-EL10-C199	Phaeocystis globosa virus strain 16T, complete genome	CLUSTER2	no	0.39	0.63	0.79	0.4	0.57	0.5	0.4	0.43	0.99	1.09	0.82	0.71	0.39	0.87	0.93	1.04	1.31	1.04	1.11	0.31	0.53	0.45	0.2	0.13	0	0	0	0.19	0.29	0.26	0.38	0.13	0.37	0.38	0.3	0.33	0.27	0.18	0	0	0	0	0	0	0	0.18
HRS-EL10-C205		CLUSTER11	no	0.43	0.65	0.84	0.36	0.56	0.44	0.46	0.49	0.97	1.11	0.75	0.77	0.38	0.85	1.05	1.1	1.29	1.01	1.09	0.35	0.51	0.44	0.18	0	0	0	0	0	0.27	0.23	0.35	0.13	0.39	0.38	0.32	0.37	0.31	0.18	0	0	0	0	0	0	0	0.2
HRS-EL10-C212		CLUSTER501	no	0.13	0.16	0.36	0.76	4.77	7.35	4.32	3.86	2.84	1.22	0.88	0.47	0.25	0.23	0.23	0	0	0	0	0	0	0	0.26	0.63	1.09	1.69	1.04	0.86	0.64	0.35	0.31	0.18	0	0	0	0	0	0	0	0	0	0.39	1.62	3.9	2.88	2.18
HRS-EL10-C217		CLUSTER69	no	0.13	0.08	0	0	0	0.38	0.61	0.86	1.04	2.94	4.41	3.7	2.08	0	0	0	0	0	0	0	0	0	0	0	0	0	0.26	0.62	1.26	1.14	0.67	0.39	0	0	0	0	0	0	0	0	0	0	0	0	0	0.27
HRS-EL10-C222		CLUSTER108	no	0	0	0	0.18	1.08	2.79	2.15	2.64	4.35	2.93	2.18	1.08	0.73	0	0	0	0	0	0	0	0	0	0	0	0.32	0.66	0.55	0.94	1.08	0.58	0.4	0.41	0	0	0	0	0	0	0	0	0	0	0.23	0.74	0.65	0.7
HRS-EL10-C227		CLUSTER520	yes	0	0	0	0	0.31	0.26	0.19	0.22	0.7	0.75	0.45	0.23	0	0	0	0	0	0	0	0	0	0	0	0	0	0	0	0.22	0.38	0.25	0	0	0	0	0	0	0	0	0	0	0	0	0	0	0	0
HRS-EL10-C23		CLUSTER651	yes	0	0	0	0	0.23	0.2	0.15	0.16	0.67	0.83	0.39	0.19	0	0	0	0	0	0	0	0	0	0	0	0	0	0	0	0.19	0.31	0.22	0	0	0	0	0	0	0	0	0	0	0	0	0	0	0	0
HRS-EL10-C231		CLUSTER528	yes	0	0	0	0	0	0	0	0	1.05	1.39	0.9	0.54	0.93	0	0	0	0	0	0	0	0	0	0	0	0	0	0	0.19	0.28	0	0.13	0	0	0	0	0	0	0	0	0	0	0	0	0	0	0
HRS-EL10-C237		CLUSTER1076	yes	0	0	0	0	0.28	0.24	0.18	0.2	0.71	0.79	0.45	0.21	0	0	0	0	0	0	0	0	0	0	0	0	0	0	0	0.24	0.38	0.28	0	0	0	0	0	0	0	0	0	0	0	0	0	0	0	0
HRS-EL10-C243		CLUSTER85	no	0.15	0.2	0.35	0.76	4.4	7.17	4.61	4.19	3.14	1.33	0.98	0.58	0.35	0.25	0.25	0.14	0.14	0	0	0	0	0	0.27	0.69	1.18	1.76	1.14	1.04	0.69	0.41	0.36	0.25	0	0	0	0	0	0	0	0	0	0.36	1.37	3.57	2.85	2.04
HRS-EL10-C253		CLUSTER14	no	0	0	0	0.22	1.11	2.99	2.38	3.09	4.09	2.79	2.23	1.07	0.75	0	0	0	0	0	0	0	0	0	0	0	0.35	0.75	0.63	1.14	1.17	0.7	0.4	0.41	0	0	0	0	0	0	0	0	0	0	0	0.74	0.75	0.88
HRS-EL10-C262		CLUSTER1131	yes	0	0	0	0	0	0	0	0	0.98	1.35	0.87	0.5	0.64	0	0	0	0	0	0	0	0	0	0	0	0	0	0	0.19	0.33	0	0.12	0	0	0	0	0	0	0	0	0	0	0	0	0	0	0
HRS-EL10-C267	Tetraselmis virus 1, complete genome	CLUSTER273	no	0	0	0	0	0.25	0.21	0.17	0.19	0.66	0.78	0.4	0.2	0	0	0	0	0	0	0	0	0	0	0	0	0	0	0	0.21	0.36	0.24	0	0	0	0	0	0	0	0	0	0	0	0	0	0	0	0
HRS-EL10-C271		CLUSTER59	no	0	0	0	0	0	0	0	0.14	1.06	1.1	0.95	0.56	0.64	0	0	0	0	0	0	0	0	0	0	0	0	0	0	0.2	0.29	0.16	0	0	0	0	0	0	0	0	0	0	0	0	0	0	0	0
HRS-EL10-C28		CLUSTER7	no	0	0	0	0	0	0	0	0	1.1	2.59	2.4	2.74	2.03	0	0	0	0	0	0	0	0	0	0	0	0	0	0	0.4	0.94	0.93	1.16	0.74	0	0	0	0	0	0	0	0	0	0	0	0	0	0
HRS-EL10-C318		CLUSTER8	no	0	0	0	0	0	0	0	2.02	3.09	1.29	1	0.56	0.18	0	0	0	0	0	0	0	0	0	0	0	0	0.15	3.15	0.92	0.86	0.45	0.19	0	0	0	0	0	0	0	0	0	0	0	0	0	0	2.67
HRS-EL10-C323		CLUSTER1212	yes	0	0	0	0	0	0	0	0	1.06	0.88	0.28	0.19	0.27	0	0	0	0	0	0	0	0	0	0	0.43	0.24	0.21	0.26	1.81	1.16	0.4	0.2	1.14	0	0	0	0	0	0	0	0	0	0	0	0.35	0.2	0.62
HRS-EL10-C34		CLUSTER670	yes	0	0	0	0	0.24	0.23	0.19	0.2	0.73	0.83	0.4	0.23	0	0	0	0	0	0	0	0	0	0	0	0	0	0	0	0.22	0.37	0.24	0	0	0	0	0	0	0	0	0	0	0	0	0	0	0	0
HRS-EL10-C358		CLUSTER1261	yes	0	0	0	0	0	0.33	0.27	0.26	0.36	0.31	0.33	0.2	0	0	0	0	0	0	0	0	0	0	0	0	0	0	0	0	0.16	0	0.12	0	0	0	0	0	0	0	0	0	0	0	0	0.19	0	0
HRS-EL10-C374		CLUSTER369	no	0	0	0	0.22	1.1	3.03	2.54	3.04	4.11	2.86	2.34	1.16	0.84	0	0	0	0	0	0	0	0	0	0	0	0.3	0.75	0.68	0.99	1.15	0.73	0.43	0.41	0	0	0	0	0	0	0	0	0	0	0	0.68	0.78	0.89
HRS-EL10-C376		CLUSTER6	no	0	0	0	0.2	1.1	2.8	2.31	2.89	3.94	2.73	2.15	1.07	0.79	0	0	0	0	0	0	0	0	0	0	0	0.32	0.71	0.62	1.03	1.14	0.64	0.44	0.37	0	0	0	0	0	0	0	0	0	0	0.22	0.77	0.74	0.82
HRS-EL10-C382		CLUSTER428	no	0	0	0	0	0.29	0.77	0.77	0.86	0.97	0.44	0.2	0	0	0	0	0	0	0	0	0	0	0	0	0	0	0.27	0.23	0.26	0.17	0.17	0	0	0	0	0	0	0	0	0	0	0	0	0	0.52	0.48	0.54
HRS-EL10-C384		CLUSTER158	no	0.22	0.26	0.24	0	0.5	1.03	1.06	1.47	2.85	2.07	1.75	0.85	0.31	0.41	0.28	0.16	0.2	0.11	0	0	0	0	0	0	0	0.34	0.46	0.77	1.02	0.73	0.58	0.26	0.14	0	0	0	0	0	0	0	0	0	0	0.78	0.78	0.85
HRS-EL10-C395		CLUSTER1327	yes	0.07	0.07	0	0	0.4	1	1.29	2.37	4.19	3.14	2.78	1.35	0.36	0	0	0	0	0	0	0	0	0	0	0	0	0.48	0.65	1.35	1.7	1.25	0.87	0.28	0	0	0	0	0	0	0	0	0	0	0	0.37	0.49	0.83
HRS-EL10-C4		CLUSTER16	no	0	0	0	0	0	0	0	0	0.94	2.35	2.19	2.53	1.96	0	0	0	0	0	0	0	0	0	0	0	0	0	0	0.36	0.87	0.9	1.11	0.72	0	0	0	0	0	0	0	0	0	0	0	0	0	0
HRS-EL10-C400		CLUSTER1335	yes	0.05	0.06	0	0	0.28	0.68	1.13	2.01	3.68	2.96	2.44	1.13	0.28	0	0	0	0	0	0	0	0	0	0	0	0	0.38	0.61	1.23	1.41	1.07	0.83	0.25	0	0	0	0	0	0	0	0	0	0	0	0.31	0.41	0.72
HRS-EL10-C41		CLUSTER12	no	0.38	0.62	0.74	0.38	0.54	0.43	0.42	0.45	0.85	1.02	0.76	0.72	0.39	0.79	0.97	1.01	1.23	1.03	1.06	0.3	0.49	0.36	0.17	0	0	0	0	0.16	0.29	0.25	0.37	0.12	0.33	0.4	0.29	0.31	0.27	0.19	0	0	0	0	0	0	0	0
HRS-EL10-C413		CLUSTER1348	yes	0	0	0	0	0	0	0	0.16	1.04	1.26	0.87	0.51	0.74	0	0	0	0	0	0	0	0	0	0	0	0	0	0	0.17	0.31	0	0.13	0	0	0	0	0	0	0	0	0	0	0	0	0	0	0
HRS-EL10-C42		CLUSTER35	no	0	0	0	0	0	0	0	0	0.86	2.12	2.17	2.44	1.86	0	0	0	0	0	0	0	0	0	0	0	0	0	0	0.31	0.8	0.93	1.06	0.7	0	0	0	0	0	0	0	0	0	0	0	0	0	0
HRS-EL10-C430		CLUSTER1364	yes	0	0	0	0.27	1.36	3.4	2.96	3.41	4.59	3.04	2.42	1.19	0.81	0	0	0	0	0	0	0	0	0	0	0	0.34	0.98	0.73	1.12	1.21	0.77	0.57	0.47	0	0	0	0	0	0	0	0	0	0	0	0.98	1.03	1.02
HRS-EL10-C451		CLUSTER34	no	0	0	0	0	0	0	0	0.15	2.07	2.59	2	1.58	0.74	0	0	0	0	0	0	0	0	0	0	0	0	0	0	0.39	0.65	0.43	0.29	0.1	0	0	0	0	0	0	0	0	0	0	0	0	0	0.18
HRS-EL10-C469		CLUSTER211	no	0	0	0	0	0	0	0	0	0.94	1.89	1.52	1.23	0.96	0	0	0	0	0	0	0	0	0	0	0	0	0	0	0.3	0.56	0.45	0.51	0.26	0	0	0	0	0	0	0	0	0	0	0	0	0	0
HRS-EL10-C49	Chrysochromulina ericina virus isolate CeV-01B, complete genome	CLUSTER136	yes	0	0	0	0	0.28	0.23	0.18	0.22	0.66	0.82	0.4	0.22	0	0	0	0	0	0	0	0	0	0	0	0	0	0	0	0.24	0.36	0.26	0	0	0	0	0	0	0	0	0	0	0	0	0	0	0	0
HRS-EL10-C492		CLUSTER293	no	0	0	0	0	0.2	0.2	0.16	0.17	0.6	0.69	0.39	0.2	0	0	0	0	0	0	0	0	0	0	0	0	0	0	0	0.16	0.33	0.24	0	0	0	0	0	0	0	0	0	0	0	0	0	0	0	0
HRS-EL10-C497		CLUSTER1424	yes	0	0	0	0	0.12	0.29	0.27	0.21	0.38	0.27	0.29	0.18	0.13	0	0	0	0	0	0	0	0	0	0	0	0	0	0	0.11	0.17	0	0.11	0	0	0	0	0	0	0	0	0	0	0	0	0.19	0	0
HRS-EL10-C498		CLUSTER36	no	0	0	0	0	0.31	0.76	0.82	0.87	0.89	0.41	0.22	0	0	0	0	0	0	0	0	0	0	0	0	0	0	0.23	0.26	0.29	0.23	0	0	0	0	0	0	0	0	0	0	0	0	0	0	0.49	0.53	0.59
HRS-EL10-C510		CLUSTER1438	yes	0	0	0	0	0	0.34	0.24	0.23	0.32	0.23	0.27	0.21	0	0	0	0	0	0	0	0	0	0	0	0	0	0	0	0	0.16	0	0	0	0	0	0	0	0	0	0	0	0	0	0	0	0	0
HRS-EL10-C524		CLUSTER1451	yes	0.13	0.07	0	0	0	0.4	0.6	0.94	0.97	2.47	4.3	3.45	1.92	0	0	0	0	0	0	0	0	0	0	0	0	0	0.28	0.62	1.2	0.99	0.68	0.37	0	0	0	0	0	0	0	0	0	0	0	0	0	0.32
HRS-EL10-C526		CLUSTER116	no	0.37	0.64	0.75	0.42	0.53	0.45	0.48	0.44	1	1.16	0.91	0.82	0.4	0.86	0.99	1.18	1.24	1.07	1.07	0.35	0.53	0.45	0.22	0	0	0	0	0.18	0.31	0.26	0.38	0.15	0.4	0.37	0.34	0.34	0.3	0.17	0	0	0	0	0	0	0	0
HRS-EL10-C562		CLUSTER1505	yes	0	0	0	0	0.14	0.33	0.3	0.22	0.42	0.33	0.29	0.2	0	0	0	0	0	0	0	0	0	0	0	0	0	0	0	0	0.2	0	0.13	0	0	0	0	0	0	0	0	0	0	0	0	0.24	0	0
HRS-EL10-C576		CLUSTER1515	yes	0	0	0	0	0	0	0	0	0.37	0.34	0.4	0.2	0	0	0	0	0	0	0	0	0	0	0	0	0	0	0	0.19	0.21	0.15	0	0	0	0	0	0	0	0	0	0	0	0	0	0	0	0
HRS-EL10-C59		CLUSTER714	yes	0	0	0	0	0.26	0.24	0.18	0.19	0.63	0.83	0.45	0.23	0	0	0	0	0	0	0	0	0	0	0	0	0	0	0	0.22	0.31	0.25	0	0	0	0	0	0	0	0	0	0	0	0	0	0	0	0
HRS-EL10-C593		CLUSTER50	no	0	0	0	0.17	1.05	2.81	2.39	2.76	3.94	2.5	2.16	0.95	0.7	0	0	0	0	0	0	0	0	0	0	0	0.33	0.71	0.58	0.9	1.15	0.54	0.35	0.39	0	0	0	0	0	0	0	0	0	0	0	0.71	0.72	0.81
HRS-EL10-C600		CLUSTER1555	yes	0.22	0.27	0.21	0.2	0.56	1.15	1.14	1.54	2.79	2.37	1.8	0.85	0.33	0.39	0.32	0.21	0.21	0.13	0	0	0	0	0	0	0	0.36	0.49	0.89	0.93	0.76	0.58	0.29	0.14	0	0	0	0	0	0	0	0	0	0	0.75	0.79	0.86
HRS-EL10-C616		CLUSTER32	no	0	0	0	0	0	0	0	0.16	2.22	2.68	2.04	1.45	0.76	0	0	0	0	0	0	0	0	0	0	0	0	0	0	0.42	0.67	0.38	0.31	0.12	0	0	0	0	0	0	0	0	0	0	0	0	0	0
HRS-EL10-C657		CLUSTER242	no	0	0	0	0	0	0	0	2	2.56	1.28	1.05	0.56	0.15	0	0	0	0	0	0	0	0	0	0	0	0	0.17	3	0.82	0.8	0.54	0.16	0	0	0	0	0	0	0	0	0	0	0	0	0	0	2.42
HRS-EL10-C68		CLUSTER87	yes	0	0	0	0	0	0	0	2.47	3.17	1.51	1.26	0.64	0.23	0	0	0	0	0	0	0	0	0	0	0	0	0.15	3.71	0.93	0.99	0.5	0.2	0	0	0	0	0	0	0	0	0	0	0	0	0	0	2.97
HRS-EL10-C687		CLUSTER1643	yes	0	0	0	0	0	0	0	0	1.09	1.27	0.89	0.54	0.82	0	0	0	0	0	0	0	0	0	0	0	0	0	0	0.16	0.3	0	0	0	0	0	0	0	0	0	0	0	0	0	0	0	0	0
HRS-EL10-C70		CLUSTER4	no	0.36	0.6	0.79	0.39	0.56	0.46	0.4	0.44	0.92	1.05	0.74	0.73	0.4	0.83	0.95	1.12	1.28	0.96	1.07	0.3	0.51	0.39	0.21	0	0	0	0	0.16	0.3	0.24	0.35	0.13	0.34	0.37	0.34	0.33	0.26	0.18	0	0	0	0	0	0.19	0	0.2
HRS-EL10-C728		CLUSTER145	no	0	0.04	0	0	0.35	0.55	0.41	0.61	1.56	2.37	1.91	0.61	0.16	0	0	0	0	0	0	0	0	0	0	0	0	0	0	0.46	0.95	0.52	0.22	0	0	0	0	0	0	0	0	0	0	0	0	0	0	0.26
HRS-EL10-C74		CLUSTER2	no	0.38	0.61	0.82	0.39	0.52	0.46	0.4	0.48	0.86	1.05	0.74	0.71	0.38	0.8	0.95	1.03	1.28	1.07	1.06	0.32	0.5	0.41	0.2	0.14	0	0	0	0.15	0.28	0.25	0.38	0.13	0.37	0.4	0.3	0.3	0.26	0.17	0	0	0	0	0	0	0	0
HRS-EL10-C748	Phaeocystis globosa virus strain 16T, complete genome	CLUSTER105	no	0.11	0.08	0	0	0	0.5	0.75	1.12	1.14	2.79	4.51	3.42	1.89	0	0	0	0	0	0	0	0	0	0	0	0	0.24	0.27	0.68	1.27	1.18	0.74	0.38	0	0	0	0	0	0	0	0	0	0	0	0	0	0.36
HRS-EL10-C752		CLUSTER385	no	0	0	0	0.17	1.11	3.01	2.32	2.77	4.83	3.16	2.34	1.17	0.82	0	0	0	0	0	0	0	0	0	0	0.14	0.29	0.73	0.59	1.01	1.2	0.7	0.43	0.47	0	0	0	0	0	0	0	0	0	0	0	0.69	0.68	0.7
HRS-EL10-C77		CLUSTER2	no	0.4	0.61	0.72	0.41	0.52	0.43	0.37	0.38	0.78	0.95	0.72	0.72	0.39	0.76	0.89	0.93	1.2	1	1.11	0.28	0.49	0.36	0.17	0	0	0	0	0.18	0.27	0.25	0.34	0.12	0.34	0.37	0.28	0.31	0.26	0.18	0	0	0	0	0	0	0	0
HRS-EL10-C771	Phaeocystis globosa virus strain 16T, complete genome	CLUSTER1712	yes	0	0	0	0	0	0.31	0.56	0.61	0.72	1.34	1.28	1.47	1.19	0	0	0	0	0	0	0	0	0	0	0	0	0.27	0.27	0.2	0.42	0.42	0.36	0.41	0	0	0	0	0	0	0	0	0	0	0	0	0.23	0.28
HRS-EL10-C825		CLUSTER235	no	0.13	0.09	0	0	0	0.36	0.54	0.76	0.93	2.73	4.3	3.62	1.97	0	0	0	0	0	0	0	0	0	0	0	0	0	0.23	0.68	1.16	1.24	0.78	0.35	0	0	0	0	0	0	0	0	0	0	0	0	0	0.29
HRS-EL10-C829		CLUSTER1753	yes	0.15	0.14	0.16	0	0.2	0.23	0.23	0.45	2.2	3.53	3.16	2.01	0.9	0.2	0.17	0	0.17	0	0	0	0	0	0	0	0	0	0	0.64	1.4	0.97	0.7	0.25	0	0	0	0	0	0	0	0	0	0	0	0	0	0
HRS-EL10-C830		CLUSTER312	no	0	0	0	0	0.24	0.21	0.14	0.18	0.68	0.83	0.43	0.2	0	0	0	0	0	0	0	0	0	0	0	0	0	0	0	0.24	0.35	0.23	0	0	0	0	0	0	0	0	0	0	0	0	0	0	0	0
HRS-EL10-C85		CLUSTER757	yes	0	0	0	0	0.26	0.24	0.19	0.22	0.68	0.74	0.44	0.23	0	0	0	0	0	0	0	0	0	0	0	0	0	0	0	0.21	0.39	0.28	0	0	0	0	0	0	0	0	0	0	0	0	0	0	0	0
HRS-EL10-C850		CLUSTER615	no	0.17	0.24	0	0	0.28	0.53	0.63	0.87	1.8	1.51	1.27	0.65	0.23	0.3	0.29	0	0.16	0	0	0	0	0	0	0	0	0	0.29	0.55	0.73	0.49	0.37	0	0	0	0	0	0	0	0	0	0	0	0	0.43	0.42	0.53
HRS-EL10-C90		CLUSTER18	no	0	0	0	0	0	0	0	2.27	3	1.38	1.1	0.61	0.2	0	0	0	0	0	0	0	0	0	0	0	0	0.19	3.33	0.9	0.96	0.49	0.18	0	0	0	0	0	0	0	0	0	0	0	0	0	0	2.55
HRS-EL10-C93		CLUSTER20	yes	0	0	0	0	0	0	0	1.82	3.8	1.57	1.19	0.65	0.17	0	0	0	0	0	0	0	0	0	0	0	0	0.14	2.91	1.02	0.91	0.51	0.26	0	0	0	0	0	0	0	0	0	0	0	0	0	0	2.57
HRS-EL10-C99		CLUSTER147	yes	0	0	0	0.19	1.14	3	2.35	2.95	4.37	3	2.26	1.04	0.81	0	0	0	0	0	0	0	0	0	0	0	0.37	0.79	0.67	1.06	1.18	0.7	0.43	0.41	0	0	0	0	0	0	0	0	0	0	0.2	0.71	0.73	0.8
HRS-EL11-C1		CLUSTER16	yes	0	0	0	0	0	0	0	0	0.92	2.3	2.15	2.47	1.92	0	0	0	0	0	0	0	0	0	0	0	0	0	0	0.35	0.84	0.89	1.09	0.71	0	0	0	0	0	0	0	0	0	0	0	0	0	0
HRS-EL11-C106		CLUSTER45	no	0.15	0.18	0.31	0.71	4.14	6.56	4.45	3.97	2.95	1.38	1.11	0.61	0.32	0.23	0.21	0	0.16	0	0	0	0	0	0.25	0.6	0.95	1.74	1.01	0.94	0.72	0.44	0.32	0.26	0	0	0	0	0	0	0	0	0	0.32	1.41	3.22	2.72	1.91
HRS-EL11-C111		CLUSTER8	no	0	0	0	0	0	0	0	1.96	2.99	1.26	1.01	0.56	0.19	0	0	0	0	0	0	0	0	0	0	0	0	0.16	3	0.88	0.94	0.52	0.17	0	0	0	0	0	0	0	0	0	0	0	0	0	0	2.78
HRS-EL11-C124		CLUSTER29	no	0.16	0.2	0.35	0.76	4.42	7.22	4.64	4.17	3.15	1.37	0.99	0.57	0.37	0.25	0.24	0	0.15	0	0	0	0.11	0	0.27	0.7	1.18	1.77	1.15	1.02	0.71	0.41	0.35	0.27	0	0	0	0	0	0	0	0	0	0.35	1.36	3.52	2.82	2.02
HRS-EL11-C132		CLUSTER3	no	0.13	0.16	0.34	0.71	4.21	6.82	4.16	3.84	2.82	1.33	0.9	0.44	0.27	0.22	0.23	0.17	0.14	0	0	0	0	0	0.22	0.65	1.12	1.72	1.07	0.9	0.65	0.42	0.34	0.21	0	0	0	0	0	0	0	0	0	0.33	1.44	3.3	2.64	1.99
HRS-EL11-C134		CLUSTER2	no	0.39	0.6	0.84	0.43	0.54	0.46	0.41	0.48	0.88	1.1	0.79	0.76	0.39	0.83	0.97	1.06	1.24	1.09	1.1	0.31	0.54	0.42	0.19	0	0	0	0	0.17	0.3	0.25	0.4	0.13	0.37	0.41	0.31	0.3	0.28	0.19	0	0	0	0	0	0	0	0.18
HRS-EL11-C138		CLUSTER1015	yes	0	0	0	0	0	0	0	0	0	0	0.3	0.45	0	0	0	0	0	0	0	0	0	0	0	0	0	0	0	0	0	0.27	0.23	0	0	0	0	0	0	0	0	0	0	0	0	0	0	0
HRS-EL11-C154		CLUSTER12	no	0.41	0.66	0.76	0.39	0.55	0.44	0.42	0.45	0.76	0.99	0.78	0.77	0.36	0.78	0.99	1	1.32	1.05	1.07	0.31	0.51	0.39	0.2	0	0	0	0	0.15	0.28	0.3	0.4	0.14	0.31	0.44	0.28	0.35	0.28	0.17	0	0	0	0	0	0	0	0
HRS-EL11-C167		CLUSTER1071	yes	0.12	0.15	0.32	0.69	4.18	6.53	4.01	3.49	2.46	1.04	0.78	0.42	0.22	0.2	0.22	0	0	0	0	0	0	0	0.23	0.56	0.98	1.54	0.97	0.79	0.57	0.33	0.29	0.16	0	0	0	0	0	0	0	0	0	0.37	1.38	3.44	2.58	2.04
HRS-EL11-C2		CLUSTER43	no	0	0	0	0	0	0	0	0	0.9	2.24	2.2	2.46	1.93	0	0	0	0	0	0	0	0	0	0	0	0	0	0	0.33	0.83	0.91	1.11	0.72	0	0	0	0	0	0	0	0	0	0	0	0	0	0
HRS-EL11-C21		CLUSTER342	yes	0	0	0	0	0	0	0	1.97	2.9	1.29	1.06	0.56	0.18	0	0	0	0	0	0	0	0	0	0	0	0	0.14	3.03	0.84	0.87	0.5	0.17	0	0	0	0	0	0	0	0	0	0	0	0	0	0	2.57
HRS-EL11-C239		CLUSTER8	no	0	0	0	0	0	0	0	2	3.06	1.27	0.99	0.55	0.18	0	0	0	0	0	0	0	0	0	0	0	0	0.15	3.11	0.9	0.85	0.44	0.19	0	0	0	0	0	0	0	0	0	0	0	0	0	0	2.64
HRS-EL11-C256		CLUSTER2	no	0.34	0.61	0.67	0.42	0.54	0.43	0.32	0.32	0.84	1.03	0.7	0.73	0.34	0.79	0.92	0.92	1.18	1.04	1.12	0.3	0.47	0.35	0.16	0	0	0	0	0.18	0.27	0.26	0.34	0.12	0.38	0.37	0.3	0.31	0.25	0.19	0	0	0	0	0	0	0	0
HRS-EL11-C259	Chrysochromulina ericina virus isolate CeV-01B, complete genome	CLUSTER17	no	0.38	0.65	0.79	0.39	0.56	0.48	0.41	0.45	0.87	1.05	0.73	0.84	0.4	0.89	0.99	1.04	1.25	1.1	1.18	0.37	0.54	0.42	0.2	0.13	0	0	0	0.15	0.32	0.21	0.37	0.11	0.36	0.4	0.27	0.33	0.3	0.2	0	0	0	0	0	0.21	0.16	0
HRS-EL11-C27		CLUSTER18	no	0	0	0	0	0	0	0	2.21	2.9	1.31	1.09	0.63	0.2	0	0	0	0	0	0	0	0	0	0	0	0	0.18	3.3	0.87	0.92	0.47	0.18	0	0	0	0	0	0	0	0	0	0	0	0	0	0	2.5
HRS-EL11-C275		CLUSTER1260	yes	0	0	0	0	0.33	0.26	0.18	0.2	0.67	0.75	0.45	0.23	0	0	0	0	0	0	0	0	0	0	0	0	0	0	0	0.23	0.38	0.27	0	0	0	0	0	0	0	0	0	0	0	0	0	0	0	0
HRS-EL11-C28		CLUSTER7	no	0	0	0	0	0	0	0	0	1.02	2.48	2.32	2.63	1.96	0	0	0	0	0	0	0	0	0	0	0	0	0	0	0.38	0.9	0.9	1.14	0.73	0	0	0	0	0	0	0	0	0	0	0	0	0	0
HRS-EL11-C285		CLUSTER10	no	0.17	0.21	0.37	0.81	4.79	7.34	4.95	4.26	3.4	1.67	1.26	0.65	0.45	0.26	0.23	0	0.14	0	0	0	0	0	0.31	0.68	1.19	1.85	1.2	1.08	0.81	0.48	0.33	0.28	0.1	0	0	0	0	0	0	0	0	0.33	1.38	3.49	2.81	2.18
HRS-EL11-C302		CLUSTER85	no	0.13	0.15	0.34	0.7	4.27	6.66	4.33	3.7	2.94	1.26	0.87	0.51	0.26	0.21	0.17	0	0.14	0	0	0	0	0	0.21	0.6	1.08	1.63	1.04	0.88	0.61	0.4	0.32	0.22	0	0	0	0	0	0	0	0	0	0.33	1.54	3.34	2.81	1.96
HRS-EL11-C305		CLUSTER6	no	0	0	0	0.16	1.2	2.92	2.35	2.92	4.45	3.08	2.32	1.09	0.79	0	0	0	0	0	0	0	0	0	0	0	0.39	0.79	0.67	1.07	1.14	0.74	0.44	0.38	0	0	0	0	0	0	0	0	0	0	0	0.75	0.78	0.86
HRS-EL11-C308		CLUSTER136	no	0	0	0	0	0.29	0.22	0.16	0.22	0.64	0.83	0.36	0.24	0	0	0	0	0	0	0	0	0	0	0	0	0	0	0	0.26	0.34	0.27	0	0	0	0	0	0	0	0	0	0	0	0	0	0	0	0
HRS-EL11-C325		CLUSTER24	no	0.17	0.17	0.3	0.73	4.35	6.86	4.3	3.9	2.7	1.23	0.88	0.48	0.27	0.2	0.18	0	0.14	0	0	0	0	0	0.3	0.64	1.13	1.73	1.16	0.87	0.6	0.43	0.3	0.22	0	0	0	0	0	0	0	0	0	0.33	1.36	3.58	2.59	1.94
HRS-EL11-C326		CLUSTER147	no	0	0	0	0.21	1.18	3.19	2.45	3.09	4.83	3.11	2.32	1.09	0.86	0	0	0	0	0	0	0	0	0	0	0	0.4	0.85	0.72	1.18	1.27	0.72	0.44	0.43	0	0	0	0	0	0	0	0	0	0	0.23	0.76	0.76	0.82
HRS-EL11-C35		CLUSTER709	yes	0	0	0	0	0	0	0	0	0	0	0.36	0.45	0	0	0	0	0	0	0	0	0	0	0	0	0	0	0	0	0	0.28	0.24	0	0	0	0	0	0	0	0	0	0	0	0	0	0	0
HRS-EL11-C39		CLUSTER381	yes	0	0	0	0	0	0	0	0	1.03	2.44	2.36	2.7	2.12	0	0	0	0	0	0	0	0	0	0	0	0	0	0	0.37	0.86	0.96	1.14	0.74	0	0	0	0	0	0	0	0	0	0	0	0	0	0
HRS-EL11-C390	Tetraselmis virus 1, complete genome	CLUSTER1436	yes	0.05	0.06	0	0	0.36	0.89	1.22	2.15	4.04	3.01	2.61	1.28	0.33	0	0	0	0	0	0	0	0	0	0	0	0	0.41	0.61	1.31	1.65	1.12	0.91	0.25	0	0	0	0	0	0	0	0	0	0	0	0.3	0.48	0.75
HRS-EL11-C414		CLUSTER1488	yes	0.05	0.07	0	0	0.38	0.78	1.02	2	4.2	3.22	2.75	1.33	0.33	0	0	0	0	0	0	0	0	0	0	0	0	0.42	0.56	1.3	1.52	1.04	0.94	0.29	0	0	0	0	0	0	0	0	0	0	0	0.28	0.41	0.64
HRS-EL11-C424		CLUSTER293	no	0	0	0	0	0.22	0.19	0.15	0.19	0.59	0.64	0.38	0.18	0	0	0	0	0	0	0	0	0	0	0	0	0	0	0	0.17	0.31	0.23	0	0	0	0	0	0	0	0	0	0	0	0	0	0	0	0
HRS-EL11-C434	Phaeocystis globosa virus strain 16T, complete genome	CLUSTER69	no	0.13	0.07	0	0	0	0.38	0.61	0.83	1.18	3.13	4.59	3.95	2.15	0	0	0	0	0	0	0	0	0	0	0	0	0	0.27	0.67	1.32	1.23	0.71	0.38	0	0	0	0	0	0	0	0	0	0	0	0	0	0.27
HRS-EL11-C437		CLUSTER140	no	0	0	0	0	0	0	0	2.41	2.98	1.47	1.3	0.59	0.26	0	0	0	0	0	0	0	0	0	0	0	0	0.15	3.71	0.93	0.89	0.48	0.19	0	0	0	0	0	0	0	0	0	0	0	0	0	0	2.92
HRS-EL11-C443		CLUSTER1536	yes	0	0	0	0.3	3.29	4.21	2.8	2.11	1.65	1.17	0.91	0.41	0.22	0	0	0	0	0	0	0	0	0	0.23	2.44	0.82	0.92	0.58	0.37	0.54	0.29	0	0	0	0	0	0	0	0	0	0	0	0.84	2.79	3.02	2.64	2.37
HRS-EL11-C5		CLUSTER35	yes	0	0	0	0	0	0	0	0	0.93	2.25	2.25	2.5	1.93	0	0	0	0	0	0	0	0	0	0	0	0	0	0	0.31	0.81	0.95	1.1	0.72	0	0	0	0	0	0	0	0	0	0	0	0	0	0
HRS-EL11-C502		CLUSTER1630	yes	0.21	0.25	0	0	0.43	0.7	0.76	0.99	2.1	1.49	1.34	0.67	0.22	0.32	0.28	0	0.2	0	0	0	0	0	0	0	0	0.28	0.31	0.62	0.74	0.49	0.39	0.18	0.11	0	0	0	0	0	0	0	0	0	0	0.48	0.51	0.62
HRS-EL11-C52		CLUSTER20	no	0	0	0	0	0	0	0	1.82	3.82	1.58	1.2	0.65	0.18	0	0	0	0	0	0	0	0	0	0	0	0	0.14	2.92	1.02	0.92	0.51	0.26	0	0	0	0	0	0	0	0	0	0	0	0	0	0	2.58
HRS-EL11-C521		CLUSTER1666	yes	0	0	0	0	0.28	0.81	1.05	1.32	2.45	1.74	1.67	1.14	0.28	0	0	0	0	0	0	0	0	0	0	0	0	0.31	0.3	0.57	0.67	0.64	0.77	0.23	0	0	0	0	0	0	0	0	0	0	0	0.47	0.58	0.51
HRS-EL11-C532		CLUSTER6	no	0	0	0	0.2	1.14	2.7	2.37	2.86	4.27	3.12	2.29	1.08	0.71	0	0	0	0	0	0	0	0	0	0	0	0.37	0.76	0.61	1.11	1.1	0.68	0.47	0.42	0	0	0	0	0	0	0	0	0	0	0	0.69	0.73	0.77
HRS-EL11-C544		CLUSTER506	no	0	0	0	0.18	1.08	2.87	2.46	2.82	4.14	2.62	2.27	0.99	0.71	0	0	0	0	0	0	0	0	0	0	0	0.35	0.72	0.6	0.95	1.22	0.59	0.38	0.39	0	0	0	0	0	0	0	0	0	0	0	0.75	0.74	0.83
HRS-EL11-C547		CLUSTER13	no	0	0	0	0.17	1.03	2.78	2.19	2.64	4.66	3.11	2.35	1.15	0.71	0	0	0	0	0	0	0	0	0	0	0	0.37	0.65	0.54	0.94	1.06	0.61	0.43	0.44	0	0	0	0	0	0	0	0	0	0	0.23	0.72	0.67	0.69
HRS-EL11-C56		CLUSTER19	no	0.14	0.17	0.31	0.71	4.23	6.81	4.28	3.8	2.89	1.29	0.89	0.47	0.25	0.21	0.2	0	0.14	0	0	0	0	0	0.22	0.63	1.07	1.6	1.01	0.87	0.63	0.36	0.32	0.2	0	0	0	0	0	0	0	0	0	0.33	1.39	3.44	2.62	1.97
HRS-EL11-C560	Phaeocystis globosa virus strain 16T, complete genome	CLUSTER1721	yes	0.1	0.06	0	0	0	0.38	0.65	1.02	1.12	2.76	4.48	3.85	2.04	0	0	0	0	0	0	0	0	0	0	0	0	0.2	0.28	0.65	1.15	1.18	0.77	0.39	0	0	0	0	0	0	0	0	0	0	0	0	0	0.26
HRS-EL11-C570		CLUSTER100	no	0	0	0	0	0	0	0	1.71	3.46	1.37	1.05	0.55	0.16	0	0	0	0	0	0	0	0	0	0	0	0	0.16	3.13	0.98	0.98	0.54	0.22	0	0	0	0	0	0	0	0	0	0	0	0	0	0	2.95
HRS-EL11-C592		CLUSTER312	no	0	0	0	0	0.23	0.21	0.14	0.18	0.64	0.84	0.42	0.2	0	0	0	0	0	0	0	0	0	0	0	0	0	0	0	0.23	0.36	0.24	0	0	0	0	0	0	0	0	0	0	0	0	0	0	0	0
HRS-EL11-C599		CLUSTER61	no	0.13	0.09	0	0	0	0.35	0.52	0.75	0.94	2.76	4.33	3.64	1.98	0	0	0	0	0	0	0	0	0	0	0	0	0	0.23	0.68	1.17	1.24	0.8	0.35	0	0	0	0	0	0	0	0	0	0	0	0	0	0.29
HRS-EL11-C601		CLUSTER94	no	0.15	0.18	0.31	0.76	4.21	6.67	4.14	3.84	2.64	1.16	0.78	0.43	0.22	0.18	0.22	0	0.14	0	0	0	0	0	0.29	0.65	1.09	1.79	1.08	0.92	0.61	0.33	0.29	0.18	0.09	0	0	0	0	0	0	0	0	0.35	1.39	3.34	2.65	1.96
HRS-EL11-C612		CLUSTER58	no	0	0	0	0	0.24	0.21	0.15	0.2	0.67	0.72	0.43	0.22	0	0	0	0	0	0	0	0	0	0	0	0	0	0	0	0.19	0.32	0.19	0	0	0	0	0	0	0	0	0	0	0	0	0	0	0	0.18
HRS-EL11-C74		CLUSTER2	no	0.38	0.62	0.78	0.39	0.55	0.46	0.39	0.42	0.96	1.08	0.81	0.72	0.39	0.86	0.93	1.03	1.3	1.01	1.09	0.31	0.52	0.43	0.2	0	0	0	0	0.18	0.3	0.26	0.38	0.13	0.36	0.4	0.29	0.31	0.27	0.18	0	0	0	0	0	0	0	0
HRS-EL11-C98		CLUSTER918	yes	0	0	0	0	0	0	0	0	0	0	0.35	0.43	0	0	0	0	0	0	0	0	0	0	0	0	0	0	0	0	0	0.26	0.24	0	0	0	0	0	0	0	0	0	0	0	0	0	0	0
HRS-EL12-C112	Phaeocystis globosa virus strain 16T, complete genome	CLUSTER143	no	0	0	0	0	0	0	0	0	0	0	0	1.57	2.09	0	0	0	0	0	0	0	0	0	0	0	0	0	0	0	0	0	1.04	0.34	0	0	0	0	0	0	0	0	0	0	0	0	0	0
HRS-EL12-C151		CLUSTER276	no	0	0	0	0	0	0	0	0	0	0	0.36	4.43	1.06	0	0	0	0	0	0	0	0	0	0	0	0	0	0	0	0	0	1.29	0.37	0	0	0	0	0	0	0	0	0	0	0	0	0	0
HRS-EL12-C162		CLUSTER162	no	0	0	0	0	0	0	0	0	0	0	0.42	4.63	0.95	0	0	0	0	0	0	0	0	0	0	0	0	0	0	0	0	0.18	1.48	0.4	0	0	0	0	0	0	0	0	0	0	0	0	0	0
HRS-EL12-C177		CLUSTER1033	yes	0	0	0	0	0	0	0	0	0	0	0	1.61	2.04	0	0	0	0	0	0	0	0	0	0	0	0	0	0	0	0	0	1.12	0.35	0	0	0	0	0	0	0	0	0	0	0	0	0	0
HRS-EL12-C179		CLUSTER275	no	0	0	0	0	0	0	0	0	0	0	0.36	4.14	0.92	0	0	0	0	0	0	0	0	0	0	0	0	0	0	0	0	0	1.29	0.4	0	0	0	0	0	0	0	0	0	0	0	0	0	0
HRS-EL12-C198		CLUSTER245	no	0	0	0	0	0	0	0	0	0	0	0.32	3.99	0.99	0	0	0	0	0	0	0	0	0	0	0	0	0	0	0	0	0	1.16	0.37	0	0	0	0	0	0	0	0	0	0	0	0	0	0
HRS-EL12-C211		CLUSTER1124	yes	0	0	0	0	0	0	0	0	0	0	0.32	3.55	0.98	0	0	0	0	0	0	0	0	0	0	0	0	0	0	0	0	0	1.18	0.4	0	0	0	0	0	0	0	0	0	0	0	0	0	0
HRS-EL12-C219		CLUSTER1157	yes	0	0	0	0	0	0	0	0	0	0	0	0.37	0	0	0	0	0	0	0	0	0	0	0	0	0	0	0	0	0	0	0.12	0	0	0	0	0	0	0	0	0	0	0	0	0	0	0
HRS-EL12-C549		CLUSTER1746	yes	0	0	0	0	0	0	0	0	0	0	0	0.31	0	0	0	0	0	0	0	0	0	0	0	0	0	0	0	0	0	0	0.14	0	0	0	0	0	0	0	0	0	0	0	0	0	0	0
HRS-EL12-C550		CLUSTER1748	yes	0	0	0	0	0	0	0	0	0	0	0	0.33	0	0	0	0	0	0	0	0	0	0	0	0	0	0	0	0	0	0	0.15	0	0	0	0	0	0	0	0	0	0	0	0	0	0	0
HRS-EL12-C56		CLUSTER210	yes	0	0	0	0	0	0	0	0	0	0	0	1.7	2.09	0	0	0	0	0	0	0	0	0	0	0	0	0	0	0	0	0	1.17	0.34	0	0	0	0	0	0	0	0	0	0	0	0	0	0
HRS-EL12-C563		CLUSTER1760	yes	0	0	0	0	0	0	0	0	0	0	0	2.96	0.91	0	0	0	0	0	0	0	0	0	0	0	0	0	0	0	0	0	0	0.34	0	0	0	0	0	0	0	0	0	0	0	0	0	0
HRS-EL12-C57		CLUSTER212	no	0	0	0	0	0	0	0	0	0	0	0	1.68	2.11	0	0	0	0	0	0	0	0	0	0	0	0	0	0	0	0	0	1.24	0.34	0	0	0	0	0	0	0	0	0	0	0	0	0	0
HRS-EL12-C74		CLUSTER90	yes	0	0	0	0	0	0	0	0	0	0	0.41	4.63	1.04	0	0	0	0	0	0	0	0	0	0	0	0	0	0	0	0	0	1.51	0.42	0	0	0	0	0	0	0	0	0	0	0	0	0	0
HRS-EL12-C75		CLUSTER132	no	0	0	0	0	0	0	0	0	0	0	0.36	4.66	1.02	0	0	0	0	0	0	0	0	0	0	0	0	0	0	0	0	0	1.45	0.4	0	0	0	0	0	0	0	0	0	0	0	0	0	0
HRS-EL12-C76		CLUSTER743	yes	0	0	0	0	0	0	0	0	0	0	0.39	4.37	0.97	0	0	0	0	0	0	0	0	0	0	0	0	0	0	0	0	0	1.39	0.39	0	0	0	0	0	0	0	0	0	0	0	0	0	0
HRS-EL13-C921		CLUSTER492	no	0	0	0	0	0	0	0	0	1.09	0.9	0.29	0.2	0.29	0	0	0	0	0	0	0	0	0	0	0.48	0.27	0.22	0.28	1.97	1.26	0.43	0.22	1.16	0	0	0	0	0	0	0	0	0	0	0	0.38	0.22	0.67
HRS-EL1-C150		CLUSTER798	yes	0.85	0.67	0.5	0.34	0.26	0	0	0	0	0	0	0	0	0.61	0.43	0.16	0.23	0	0	0	0.14	0	0	0	0	0	0	0	0	0	0	0	0.14	0	0	0	0	0	1.81	0.76	0.37	0.53	0.47	0	0	0
HRS-EL1-C197		CLUSTER131	no	0.88	0.67	0.56	0.34	0.23	0	0	0	0	0	0	0	0	0.58	0.37	0.15	0.23	0	0	0	0.12	0	0	0	0	0	0	0	0	0	0	0	0.13	0	0	0	0	0	1.86	0.73	0.35	0.59	0.46	0	0	0
HRS-EL1-C230		CLUSTER214	no	0.06	0.06	0.35	0.15	0.28	0.15	0	0	0	0	0	0	0	0	0.36	0.45	1.35	1.04	1.02	0	0	0	0	0	0	0	0	0	0	0	0	0	0	0.11	0.34	0.53	0.55	0.43	0.69	0.83	0.4	0	0	0	0	0
HRS-EL1-C262		CLUSTER292	no	1.83	1.16	0.63	0.34	0.21	0.33	0.51	0.55	0.27	0.25	0.32	0.19	0	0.8	0.79	1.32	2.67	1.36	1.34	0	0.22	0	0	0	0	0	0.14	0	0	0	0	0	0.19	0.3	0.4	0.54	0.36	0.28	0.59	0.51	0.36	0.28	0.27	0	0.19	0.27
HRS-EL1-C289		CLUSTER48	no	0.83	0.65	0.51	0.31	0.24	0	0	0	0	0	0	0	0	0.64	0.48	0.15	0.24	0	0	0	0.14	0	0	0	0	0	0	0	0	0	0	0	0.12	0	0	0	0	0	1.79	0.73	0.32	0.6	0.44	0	0	0
HRS-EL1-C297		CLUSTER126	no	0.06	0.07	0.36	0.15	0.26	0.18	0	0	0	0	0	0	0	0	0.35	0.32	1.43	0.97	0.99	0	0	0	0	0	0	0	0	0	0	0	0	0	0	0.11	0.35	0.51	0.54	0.42	0.68	0.78	0.41	0	0	0	0	0
HRS-EL1-C362		CLUSTER300	no	0.9	0.68	0.55	0.32	0.22	0	0	0	0	0	0	0	0	0.54	0.53	0	0.22	0	0	0	0.13	0	0	0	0	0	0	0	0	0	0	0	0.13	0	0	0	0	0	1.95	0.81	0.42	0.72	0.54	0	0	0
HRS-EL1-C498		CLUSTER5	no	0.74	1.27	1.14	0.3	0.51	0	0	0	0.2	0	0	0	0	2.17	1.91	0.98	0.75	1.1	0.76	0.92	0.67	0.22	0	0	0	0	0	0	0	0	0	0	0.71	0.56	0.69	0.9	0.78	0.94	1.76	1.1	0.38	0	0	0	0	0
HRS-EL1-C575		CLUSTER159	no	1.79	1.31	0.76	0.42	0.18	0.35	0.58	0.54	0.39	0.29	0.39	0.2	0	0.82	0.9	1.53	2.93	1.44	1.6	0	0.25	0.19	0	0	0	0	0.18	0	0.17	0	0	0	0.22	0.3	0.48	0.61	0.42	0.27	0.62	0.56	0.43	0.25	0.29	0.22	0.2	0.22
HRS-EL1-C646		CLUSTER1629	yes	0	0	0	0	0	0	0	0	0	0	0	0	0	0	0	0	0	0	0	0	0	0	0	0	0	0	0	0	0	0	0	0	0	0	0	0	0	0	0.71	0.44	0.2	0	0	0	0	0
HRS-EL1-C731		CLUSTER31	no	0.06	0.09	0.36	0.16	0.29	0	0	0	0	0	0	0	0	0	0.32	0.39	1.51	0.99	0.92	0	0	0	0	0	0	0	0	0	0	0	0	0	0	0.13	0.33	0.56	0.55	0.42	0.62	0.81	0.41	0	0	0	0	0
HRS-EL1-C98		CLUSTER220	yes	0.93	0.7	0.48	0.33	0.24	0	0	0	0	0	0	0	0	0.61	0.47	0.2	0.27	0	0	0	0.12	0	0	0	0	0	0	0	0	0	0	0	0.14	0	0	0	0	0	1.82	0.71	0.33	0.61	0.48	0	0	0
HRS-EL2-C151		CLUSTER220	no	0.93	0.66	0.47	0.3	0.23	0	0	0	0	0	0	0	0	0.58	0.45	0.18	0.26	0	0	0	0.11	0	0	0	0	0	0	0	0	0	0	0	0.13	0	0	0	0	0	1.68	0.66	0.33	0.57	0.43	0	0	0
HRS-EL2-C198		CLUSTER131	no	0.9	0.67	0.56	0.34	0.23	0	0	0	0	0	0	0	0	0.59	0.38	0.15	0.23	0	0	0	0.12	0	0	0	0	0	0	0	0	0	0	0	0.13	0	0	0	0	0	1.9	0.74	0.36	0.59	0.47	0	0	0
HRS-EL2-C427		CLUSTER66	no	0.05	0.08	0.37	0.15	0.3	0.14	0	0	0	0	0	0	0	0	0.37	0.39	1.4	1.05	1.02	0	0	0	0	0	0	0	0	0	0	0	0	0	0	0.12	0.33	0.52	0.58	0.41	0.59	0.83	0.39	0	0	0	0	0
HRS-EL2-C486		CLUSTER104	no	1.94	1.2	0.71	0.36	0.19	0.33	0.51	0.52	0.3	0.24	0.34	0.24	0	0.77	0.86	1.38	2.65	1.4	1.43	0.15	0.23	0	0	0	0	0	0	0	0	0	0	0	0.21	0.27	0.44	0.57	0.37	0.33	0.57	0.54	0.4	0.28	0.28	0	0.22	0.24
HRS-EL2-C50		CLUSTER666	yes	0.07	0.07	0.36	0.16	0.28	0.18	0	0	0	0	0	0	0	0	0.37	0.43	1.44	1.02	1.05	0	0	0	0	0	0	0	0	0	0	0	0	0	0	0.12	0.34	0.51	0.57	0.42	0.62	0.79	0.44	0	0	0	0	0
HRS-EL2-C581		CLUSTER5	no	0.74	1.26	1.13	0.29	0.5	0	0	0	0.19	0	0	0	0	2.16	1.9	0.98	0.75	1.09	0.76	0.91	0.67	0.21	0	0	0	0	0	0	0	0	0	0	0.71	0.56	0.68	0.89	0.78	0.94	1.75	1.09	0.38	0	0	0	0	0
HRS-EL2-C644		CLUSTER31	no	0.06	0.09	0.36	0.16	0.3	0	0	0	0	0	0	0	0	0	0.32	0.4	1.49	0.96	0.94	0	0	0	0	0	0	0	0	0	0	0	0	0	0	0.14	0.32	0.55	0.55	0.41	0.6	0.8	0.41	0	0	0	0	0
HRS-EL2-C678		CLUSTER23	no	0.06	0.07	0.4	0.16	0.29	0.15	0	0	0	0	0	0	0	0	0.34	0.42	1.43	1.1	1.04	0	0	0	0	0	0	0	0	0	0	0	0	0	0	0.11	0.39	0.57	0.6	0.41	0.6	0.77	0.39	0	0	0	0	0
HRS-EL2-C70		CLUSTER214	no	0.06	0.07	0.36	0.16	0.26	0.16	0	0	0	0	0	0	0	0	0.38	0.39	1.39	1	0.97	0	0	0	0	0	0	0	0	0	0	0	0	0	0	0.11	0.34	0.52	0.54	0.42	0.62	0.78	0.39	0	0	0	0	0
HRS-EL2-C813		CLUSTER48	no	0.83	0.7	0.5	0.35	0.24	0	0	0	0	0	0	0	0	0.68	0.49	0.17	0.25	0	0	0	0.16	0	0	0	0	0	0	0	0	0	0	0	0.13	0	0	0	0	0	1.88	0.81	0.33	0.64	0.44	0	0	0
HRS-EL3-C488		CLUSTER42	no	0.87	0.71	0.37	0.16	0	0	0	0	0	0	0	0	0	0.72	0.48	0.39	0.33	0.17	0	0.26	0.24	0	0	0	0	0	0	0	0	0	0	0	0.25	0.14	0	0	0	0	0.49	0.39	0.8	0.23	0	0	0	0
HRS-EL4-C101		CLUSTER783	yes	0	0	0	0.49	1.19	0.64	0.34	0.29	0.29	0.19	0	0	0	0	0	0	0	0	0	0	0	0	0.22	0.26	0	0	0	0	0	0	0	0	0	0	0	0	0	0	0	0	0	1.07	0.71	0.39	0.29	0.29
HRS-EL4-C134		CLUSTER827	yes	0	0	0	0.47	1.19	0.6	0.32	0.27	0.25	0.21	0.16	0	0	0	0	0	0	0	0	0	0	0	0.2	0.29	0.14	0	0	0	0	0	0	0	0	0	0	0	0	0	0	0	0	1.06	0.7	0.39	0.29	0.23
HRS-EL4-C147		CLUSTER841	yes	0.04	0	0	0.48	1.31	0.6	0.38	0.29	0.29	0.21	0	0	0	0	0	0	0	0	0	0	0	0	0.25	0.28	0.15	0	0	0	0	0	0	0	0	0	0	0	0	0	0	0	0	1.03	0.72	0.38	0.32	0.24
HRS-EL4-C292		CLUSTER1074	yes	0	0	0	0.52	1.28	0.59	0.36	0.27	0.29	0.23	0.14	0	0	0	0	0	0	0	0	0	0	0	0.23	0.26	0	0	0	0	0	0	0	0	0	0	0	0	0	0	0	0	0	1.12	0.7	0.41	0.29	0.29
HRS-EL4-C454		CLUSTER271	no	0	0	0	0.5	1.29	0.57	0.36	0.3	0.36	0.24	0.17	0	0	0	0	0	0	0	0	0	0	0	0.21	0.29	0	0	0	0	0	0	0	0	0	0	0	0	0	0	0	0	0	1.03	0.75	0.46	0.3	0.28
HRS-EL4-C595		CLUSTER597	yes	0	0	0	0.32	3.29	4.54	3.04	2.29	1.65	1.06	0.82	0.4	0.27	0	0	0	0	0	0	0	0	0	0.22	2.6	0.78	1	0.66	0.34	0.55	0.29	0	0	0	0	0	0	0	0	0	0	0	0.84	3.24	3.25	2.78	2.54
HRS-EL4-C621		CLUSTER1516	yes	0.51	0.52	0.33	0.47	0.29	0.2	0.17	0.15	0	0	0	0	0	0.48	0.32	0.28	0.26	0.14	0	0	0.13	0	0.15	0	0	0	0	0	0	0	0	0	0.17	0	0	0	0	0	0	0	0.4	0.75	0.26	0	0	0
HRS-EL4-C628		CLUSTER307	no	0	0	0	0.44	1.2	0.61	0.33	0.25	0.24	0.17	0	0	0	0	0	0	0	0	0	0	0	0	0.19	0.27	0	0	0	0	0	0	0	0	0	0	0	0	0	0	0	0	0	1.12	0.73	0.41	0.32	0.29
HRS-EL4-C640		CLUSTER1551	yes	0.38	0.48	0.4	0.45	0.36	0.19	0	0	0	0	0	0	0	0.5	0.33	0.21	0.23	0.16	0.14	0	0.12	0	0	0	0	0	0	0	0	0	0	0	0.17	0	0	0	0	0	0.17	0	0.43	0.66	0.27	0	0	0
HRS-EL4-C806		CLUSTER308	no	0.51	0.51	0.33	0.49	0.27	0.22	0.18	0	0	0	0	0	0	0.5	0.41	0.26	0.26	0.13	0	0	0.13	0	0	0	0	0	0	0	0	0	0	0	0.18	0	0	0	0	0	0	0.13	0.4	0.7	0.32	0	0	0
HRS-EL5-C120		CLUSTER15	yes	0.12	0.13	0.25	0.59	3.85	6.02	3.67	3.3	2.23	0.94	0.68	0.37	0.19	0.18	0.17	0	0	0	0	0	0	0	0.19	0.6	0.86	1.55	0.89	0.67	0.47	0.32	0.24	0.17	0	0	0	0	0	0	0	0	0	0.29	1.29	3.22	2.43	1.75
HRS-EL5-C130		CLUSTER10	no	0.15	0.19	0.35	0.8	4.65	7.11	4.64	4.2	3.24	1.53	1.11	0.6	0.4	0.25	0.23	0	0.14	0	0	0	0	0	0.29	0.65	1.15	1.79	1.15	1	0.75	0.44	0.33	0.27	0.1	0	0	0	0	0	0	0	0	0.35	1.4	3.34	2.73	2.06
HRS-EL5-C154		CLUSTER29	no	0.15	0.19	0.34	0.74	4.34	7.04	4.56	4.07	3.07	1.35	0.98	0.54	0.37	0.23	0.25	0	0.16	0	0	0	0	0	0.26	0.69	1.15	1.73	1.11	0.98	0.66	0.42	0.34	0.26	0	0	0	0	0	0	0	0	0	0.35	1.33	3.43	2.72	2.03
HRS-EL5-C241		CLUSTER19	no	0.15	0.17	0.33	0.78	4.32	6.86	4.23	3.77	2.94	1.31	0.88	0.47	0.27	0.22	0.2	0	0.15	0	0	0	0	0	0.22	0.64	1.05	1.59	0.99	0.91	0.66	0.36	0.37	0.21	0	0	0	0	0	0	0	0	0	0.33	1.38	3.35	2.63	1.94
HRS-EL5-C292		CLUSTER3	no	0.12	0.15	0.3	0.67	4.08	6.38	3.97	3.47	2.44	1.02	0.78	0.41	0.22	0.19	0.21	0	0	0	0	0	0	0	0.22	0.55	0.96	1.51	0.95	0.79	0.57	0.32	0.28	0.16	0	0	0	0	0	0	0	0	0	0.36	1.36	3.34	2.55	2.03
HRS-EL5-C328		CLUSTER1162	yes	0.06	0	0	0.23	0.79	2.71	2.87	2.34	0.66	1.14	1.47	0.89	0.42	0	0	0	0	0	0	0	0	0	0.18	0.57	0.61	0.77	0.69	0.27	0.42	0.37	0	0	0	0	0	0	0	0	0	0	0	0.19	1.23	0.99	0.25	0.28
HRS-EL5-C33		CLUSTER24	yes	0.15	0.17	0.32	0.7	4.21	6.76	4.22	3.75	2.65	1.19	0.89	0.48	0.26	0.2	0.2	0	0	0	0	0	0	0	0.25	0.64	1.03	1.71	1.02	0.82	0.63	0.39	0.3	0.22	0	0	0	0	0	0	0	0	0	0.33	1.39	3.42	2.64	1.91
HRS-EL5-C35		CLUSTER208	yes	0.15	0.16	0.32	0.69	4.19	6.52	4.21	3.75	2.53	1.06	0.82	0.45	0.24	0.2	0.2	0	0.14	0	0	0	0	0	0.25	0.63	0.98	1.7	0.97	0.79	0.56	0.35	0.25	0.2	0	0	0	0	0	0	0	0	0	0.34	1.41	3.32	2.69	1.99
HRS-EL5-C515	Phaeocystis globosa virus strain 16T, complete genome	CLUSTER306	no	0.06	0	0	0.23	0.78	2.88	3.08	2.71	0.78	1.49	1.67	1.09	0.48	0	0	0	0	0	0	0	0	0	0.17	0.62	0.67	0.9	0.66	0.3	0.48	0.37	0.15	0	0	0	0	0	0	0	0	0	0	0	1.15	0.98	0.34	0
HRS-EL5-C536		CLUSTER274	no	0.04	0	0	0.48	1.24	0.59	0.35	0.28	0.26	0.22	0.17	0	0	0	0	0	0	0	0	0	0	0	0.18	0.32	0.15	0	0	0	0	0	0	0	0	0	0	0	0	0	0	0	0	1.05	0.75	0.4	0.29	0.24
HRS-EL5-C552	Phaeocystis globosa virus strain 16T, complete genome	CLUSTER1390	yes	0.07	0	0	0.25	0.75	2.94	3.12	2.77	0.61	1.24	1.57	0.92	0.51	0	0	0	0	0	0	0	0	0	0.18	0.63	0.64	0.89	0.73	0.25	0.49	0.36	0	0	0	0	0	0	0	0	0	0	0	0	1.32	0.9	0.31	0.26
HRS-EL5-C580		CLUSTER1428	yes	0	0	0	0	0	0.47	1.2	0.94	0.26	0.21	0.17	0	0	0	0	0	0	0	0	0	0	0	0	0.55	1.65	2.16	2.16	0.47	0.26	0	0	0	0	0	0	0	0	0	0	0	0	0	0.78	3.75	5.09	3.4
HRS-EL5-C738		CLUSTER1662	yes	0	0	0	0.5	1.25	0.65	0.33	0.24	0.27	0.22	0	0	0	0	0	0	0	0	0	0	0	0	0.22	0.22	0	0	0	0	0	0	0	0	0	0	0	0	0	0	0	0	0	1.05	0.79	0.41	0.29	0.26
HRS-EL5-C768		CLUSTER313	yes	0	0	0	0.2	1.94	2.3	1.45	1.1	1.03	0.58	0.5	0.27	0	0	0	0	0	0	0	0	0	0	0	1.46	0.52	0.47	0.36	0	0.3	0	0	0	0	0	0	0	0	0	0	0	0	0.48	1.57	1.78	1.46	1.42
HRS-EL5-C842		CLUSTER75	no	0	0	0	0.26	2.7	3.57	2.44	1.97	1.26	0.66	0.67	0.32	0.15	0	0	0	0	0	0	0	0	0	0.18	2.04	0.84	0.84	0.55	0.31	0.47	0	0	0	0	0	0	0	0	0	0	0	0	0.77	2.05	2.44	2.36	2.28
HRS-EL5-C846	Phaeocystis globosa virus strain 16T, complete genome	CLUSTER1770	yes	0.08	0	0	0.25	0.79	3	3.76	3.26	1.04	1.75	2.55	1.43	0.64	0	0	0	0	0	0	0	0	0	0.22	0.64	0.72	1	0.88	0.5	0.75	0.46	0.22	0	0	0	0	0	0	0	0	0	0	0	1.26	1.33	0.43	0.33
HRS-EL5-C860	Chrysochromulina ericina virus isolate CeV-01B, complete genome	CLUSTER1781	yes	0.06	0.06	0	0	0.36	2.24	3.22	2.23	0.56	0.8	1.1	0.51	0.23	0	0	0	0	0	0	0	0	0	0	0.22	0.66	1.02	0.68	0.27	0.35	0.26	0	0	0	0	0	0	0	0	0	0	0	0	0.9	1.01	0.58	0.27
HRS-EL5-C93		CLUSTER227	yes	0.14	0.16	0.31	0.71	4.17	6.68	4.16	3.7	2.67	1.17	0.8	0.45	0.24	0.18	0.19	0	0.14	0	0	0	0	0	0.24	0.64	1.06	1.66	1.01	0.87	0.58	0.36	0.28	0.19	0	0	0	0	0	0	0	0	0	0.33	1.45	3.3	2.71	1.93
HRS-EL5-C94		CLUSTER3	no	0.14	0.16	0.33	0.71	4.2	6.72	4.12	3.8	2.67	1.18	0.84	0.4	0.25	0.21	0.22	0.17	0.13	0	0	0	0	0	0.23	0.65	1.02	1.75	1.02	0.87	0.63	0.37	0.31	0.2	0	0	0	0	0	0	0	0	0	0.33	1.43	3.37	2.61	1.96
HRS-EL6-C123	Phaeocystis globosa virus strain 16T, complete genome	CLUSTER1032	yes	0.08	0.04	0	0	0.42	2.32	2.94	2.4	0.47	0.68	0.85	0.49	0	0	0	0	0	0	0	0	0	0	0	0.23	0.59	0.98	0.68	0.23	0.26	0.25	0	0	0	0	0	0	0	0	0	0	0	0	0.79	1.02	0.49	0.43
HRS-EL6-C144	Phaeocystis globosa virus strain 16T, complete genome	CLUSTER1067	yes	0.09	0.06	0	0	0.32	1.75	2.35	2.4	0.86	1.61	2.03	1.18	0.49	0	0	0	0	0	0	0	0	0	0	0.2	0.56	0.87	0.7	0.44	0.56	0.47	0.21	0	0	0	0	0	0	0	0	0	0	0	0.68	0.91	0.42	0.48
HRS-EL6-C150		CLUSTER15	no	0.13	0.14	0.27	0.57	3.93	6.07	3.8	3.46	2.33	0.96	0.71	0.41	0.19	0.2	0.17	0	0	0	0	0	0	0	0.2	0.6	0.91	1.62	0.9	0.66	0.51	0.34	0.24	0.17	0	0	0	0	0	0	0	0	0	0.26	1.28	3.21	2.5	1.87
HRS-EL6-C186	Phaeocystis globosa virus strain 16T, complete genome	CLUSTER234	no	0.08	0.05	0	0	0.32	1.79	2.53	2.26	0.86	1.51	2	1.22	0.51	0	0	0	0	0	0	0	0	0	0	0.2	0.5	0.84	0.84	0.43	0.59	0.53	0.22	0	0	0	0	0	0	0	0	0	0	0	0.6	0.83	0.48	0.47
HRS-EL6-C213		CLUSTER303	yes	0.07	0.04	0	0	0.39	2.22	2.83	2.17	0.55	0.69	0.86	0.47	0.13	0	0	0	0	0	0	0	0	0	0	0.22	0.67	0.99	0.67	0.25	0.3	0.25	0	0	0	0	0	0	0	0	0	0	0	0	0.78	1.12	0.44	0.3
HRS-EL6-C24		CLUSTER29	yes	0.14	0.18	0.34	0.72	4.28	6.84	4.4	3.88	2.98	1.31	0.93	0.52	0.32	0.22	0.22	0	0.15	0	0	0	0	0	0.24	0.66	1.12	1.68	1.08	0.94	0.64	0.41	0.33	0.23	0	0	0	0	0	0	0	0	0	0.34	1.41	3.41	2.71	2
HRS-EL6-C260		CLUSTER305	yes	0	0	0	0.26	2.86	4	2.6	2.1	1.28	0.68	0.57	0.3	0.17	0	0	0	0	0	0	0	0	0	0.2	2.09	0.61	0.9	0.51	0	0.41	0	0	0	0	0	0	0	0	0	0	0	0	0.77	2.56	2.79	2.4	2.26
HRS-EL6-C270		CLUSTER49	no	0	0	0	0.17	1.14	1.82	1.13	0.91	0.88	0.5	0.28	0	0	0	0	0	0	0	0	0	0	0	0	0.24	0.26	0.35	0.34	0	0	0	0	0	0	0	0	0	0	0	0	0	0	0	0.34	0.78	1.02	0.71
HRS-EL6-C299		CLUSTER1389	yes	0.08	0.05	0	0	0.34	1.8	2.28	2.37	0.84	1.39	1.76	1.03	0.42	0	0	0	0	0	0	0	0	0	0	0.2	0.45	0.81	0.71	0.42	0.57	0.44	0.17	0	0	0	0	0	0	0	0	0	0	0	0.57	0.79	0.48	0.44
HRS-EL6-C3		CLUSTER3	yes	0.14	0.16	0.31	0.69	4.23	6.63	4.12	3.71	2.6	1.15	0.83	0.41	0.25	0.2	0.22	0	0.12	0	0	0	0	0	0.24	0.62	1.04	1.68	1.01	0.85	0.62	0.35	0.3	0.19	0	0	0	0	0	0	0	0	0	0.34	1.42	3.35	2.65	2
HRS-EL6-C318		CLUSTER41	no	0.09	0.05	0	0	0.28	1.68	2.28	2.43	0.77	1.37	1.87	1.07	0.44	0	0	0	0	0	0	0	0	0	0	0.22	0.5	0.8	0.79	0.4	0.51	0.51	0.17	0	0	0	0	0	0	0	0	0	0	0	0.49	0.72	0.43	0.43
HRS-EL6-C347		CLUSTER1469	yes	0.06	0	0	0	0.33	2.08	2.72	2.15	0.4	0.62	0.75	0.39	0	0	0	0	0	0	0	0	0	0	0	0.21	0.55	0.9	0.62	0	0.22	0.22	0	0	0	0	0	0	0	0	0	0	0	0	0.77	0.94	0.52	0.26
HRS-EL6-C354		CLUSTER108	no	0	0	0	0.16	1.08	2.88	2.21	2.73	4.83	3.37	2.44	1.19	0.76	0	0	0	0	0	0	0	0	0	0	0	0.35	0.65	0.54	1.04	1.13	0.68	0.46	0.45	0	0	0	0	0	0	0	0	0	0	0.24	0.8	0.68	0.73
HRS-EL6-C355		CLUSTER1495	yes	0	0	0	0.21	1.29	3.26	2.62	3.19	4.34	2.93	2.28	1.12	0.85	0	0	0	0	0	0	0	0	0	0	0	0.37	0.86	0.66	1.13	1.2	0.7	0.52	0.45	0	0	0	0	0	0	0	0	0	0	0.25	0.88	0.85	0.87
HRS-EL6-C361		CLUSTER37	no	0	0	0	0.2	1.26	3	2.69	3.36	4.81	3.13	2.4	1.27	0.86	0	0	0	0	0	0	0	0	0	0	0.17	0.4	0.89	0.68	1.27	1.41	0.77	0.5	0.46	0	0	0	0	0	0	0	0	0	0	0	0.78	0.81	0.98
HRS-EL6-C366		CLUSTER603	yes	0	0	0	0.29	2.78	3.68	2.51	1.99	1.3	0.74	0.7	0.32	0.17	0	0	0	0	0	0	0	0	0	0.19	2.15	0.85	0.84	0.57	0.3	0.48	0	0	0	0	0	0	0	0	0	0	0	0	0.77	2.16	2.52	2.4	2.29
HRS-EL6-C469		CLUSTER127	no	0	0	0	0.19	1.13	1.75	1.16	1.08	0.91	0.52	0.27	0	0	0	0	0	0	0	0	0	0	0	0.15	0.31	0.25	0.42	0.35	0	0.14	0	0	0	0	0	0	0	0	0	0	0	0	0	0.23	0.69	0.92	0.78
HRS-EL6-C48		CLUSTER19	yes	0.14	0.16	0.31	0.7	4.18	6.7	4.21	3.77	2.79	1.25	0.87	0.47	0.24	0.21	0.2	0	0.14	0	0	0	0	0	0.22	0.63	1.06	1.6	1	0.84	0.62	0.36	0.31	0.2	0	0	0	0	0	0	0	0	0	0.34	1.35	3.39	2.61	1.94
HRS-EL6-C5		CLUSTER45	yes	0.16	0.18	0.33	0.77	4.51	7.06	4.59	4.01	2.99	1.41	1.06	0.56	0.33	0.23	0.22	0	0.15	0	0	0	0	0	0.27	0.69	1.07	1.78	1.08	0.94	0.7	0.41	0.33	0.25	0	0	0	0	0	0	0	0	0	0.34	1.45	3.44	2.77	2.07
HRS-EL6-C502		CLUSTER53	no	0	0	0	0.16	1.15	1.73	1.02	0.86	0.82	0.46	0.22	0	0	0	0	0	0	0	0	0	0	0	0	0.22	0.25	0.36	0.25	0	0.15	0	0	0	0	0	0	0	0	0	0	0	0	0	0.23	0.73	1.02	0.7
HRS-EL6-C68		CLUSTER10	no	0.16	0.2	0.35	0.8	4.64	7.16	4.68	4.22	3.21	1.53	1.12	0.59	0.39	0.26	0.24	0	0.14	0	0	0	0	0	0.29	0.65	1.16	1.8	1.16	1.01	0.75	0.44	0.33	0.27	0.1	0	0	0	0	0	0	0	0	0.35	1.39	3.37	2.76	2.1
HRS-EL6-C8		CLUSTER192	yes	0.15	0.16	0.31	0.68	4.13	6.63	4.13	3.66	2.45	1.09	0.81	0.43	0.25	0.18	0.19	0	0.12	0	0	0	0	0	0.25	0.65	1.01	1.66	0.99	0.81	0.58	0.35	0.26	0.19	0	0	0	0	0	0	0	0	0	0.33	1.34	3.3	2.64	1.88
HRS-EL7-C102		CLUSTER52	yes	0	0	0	0.18	1.1	1.62	1.08	0.85	0.92	0.6	0.25	0	0	0	0	0	0	0	0	0	0	0	0	0.25	0.28	0.38	0.31	0	0	0	0	0	0	0	0	0	0	0	0	0	0	0	0.33	0.69	0.94	0.77
HRS-EL7-C103		CLUSTER49	no	0	0	0	0.17	1.09	1.76	1.14	0.94	0.8	0.49	0.29	0	0	0	0	0	0	0	0	0	0	0	0	0.24	0.25	0.36	0.32	0	0	0	0	0	0	0	0	0	0	0	0	0	0	0	0.31	0.72	1.03	0.74
HRS-EL7-C122		CLUSTER19	no	0.14	0.16	0.33	0.74	4.21	6.65	4.1	3.71	2.75	1.21	0.84	0.45	0.25	0.21	0.2	0	0.14	0	0	0	0	0	0.21	0.62	1.01	1.58	0.96	0.84	0.63	0.34	0.34	0.21	0	0	0	0	0	0	0	0	0	0.34	1.33	3.29	2.6	1.88
HRS-EL7-C139		CLUSTER53	no	0	0	0	0.16	1.12	1.75	1.04	0.91	0.79	0.48	0.24	0	0	0	0	0	0	0	0	0	0	0	0	0.24	0.26	0.37	0.28	0	0	0	0	0	0	0	0	0	0	0	0	0	0	0	0.25	0.7	1	0.71
HRS-EL7-C187		CLUSTER15	no	0.13	0.14	0.28	0.58	3.94	6.13	3.85	3.49	2.36	0.99	0.73	0.42	0.19	0.2	0.18	0	0	0	0	0	0	0	0.2	0.61	0.93	1.62	0.91	0.68	0.51	0.35	0.24	0.17	0	0	0	0	0	0	0	0	0	0.26	1.31	3.25	2.51	1.88
HRS-EL7-C196		CLUSTER151	no	0	0	0	0.16	1.07	1.75	1.09	0.91	0.83	0.49	0.26	0	0	0	0	0	0	0	0	0	0	0	0	0.27	0.31	0.4	0.32	0	0.15	0	0	0	0	0	0	0	0	0	0	0	0	0	0.29	0.7	1.02	0.78
HRS-EL7-C207		CLUSTER524	yes	0	0	0	0.16	1.06	1.55	0.99	0.96	0.76	0.43	0.22	0	0	0	0	0	0	0	0	0	0	0	0	0.23	0.25	0.34	0.32	0	0	0	0	0	0	0	0	0	0	0	0	0	0	0	0.31	0.64	0.93	0.69
HRS-EL7-C210		CLUSTER3	no	0.12	0.15	0.31	0.68	4.17	6.48	3.98	3.47	2.44	1.05	0.78	0.42	0.22	0.19	0.22	0	0	0	0	0	0	0	0.23	0.56	0.97	1.53	0.95	0.79	0.57	0.32	0.28	0.15	0	0	0	0	0	0	0	0	0	0.36	1.37	3.41	2.57	2.02
HRS-EL7-C229		CLUSTER75	no	0	0	0	0.31	2.95	3.83	2.66	2.08	1.43	0.84	0.77	0.37	0.19	0	0	0	0	0	0	0	0	0	0.22	2.18	0.88	0.87	0.64	0.33	0.54	0	0	0	0	0	0	0	0	0	0	0	0	0.79	2.31	2.64	2.39	2.33
HRS-EL7-C237		CLUSTER161	no	0	0	0	0.18	1.13	1.7	1.21	0.97	0.81	0.52	0.24	0	0	0	0	0	0	0	0	0	0	0	0	0.25	0.28	0.38	0.29	0	0.14	0	0	0	0	0	0	0	0	0	0	0	0	0	0.26	0.71	0.95	0.74
HRS-EL7-C24		CLUSTER127	no	0	0	0	0.18	1.08	1.71	1.14	0.96	0.85	0.51	0.23	0	0	0	0	0	0	0	0	0	0	0	0	0.26	0.27	0.38	0.32	0	0.13	0	0	0	0	0	0	0	0	0	0	0	0	0	0.27	0.69	0.99	0.76
HRS-EL7-C252		CLUSTER410	no	0	0	0	0.18	1.12	1.75	1.04	0.94	0.86	0.54	0.28	0	0	0	0	0	0	0	0	0	0	0	0	0.27	0.31	0.37	0.3	0	0.14	0	0	0	0	0	0	0	0	0	0	0	0	0	0.27	0.81	1.02	0.75
HRS-EL7-C277		CLUSTER79	no	0	0	0	0	0.41	0.97	0.9	0.87	0.91	0.35	0.22	0	0	0	0	0	0	0	0	0	0	0	0	0	0.15	0.32	0.25	0.3	0.24	0	0	0	0	0	0	0	0	0	0	0	0	0	0	0.49	0.54	0.58
HRS-EL7-C300		CLUSTER50	no	0	0	0	0.17	1.03	2.72	2.35	2.76	3.75	2.31	2.02	0.92	0.7	0	0	0	0	0	0	0	0	0	0	0	0.3	0.72	0.54	0.84	1.07	0.53	0.33	0.38	0	0	0	0	0	0	0	0	0	0	0	0.68	0.69	0.8
HRS-EL7-C31		CLUSTER24	no	0.15	0.17	0.32	0.7	4.21	6.72	4.17	3.71	2.49	1.1	0.85	0.43	0.25	0.2	0.2	0	0.12	0	0	0	0	0	0.25	0.65	1.03	1.69	1	0.79	0.59	0.36	0.27	0.2	0	0	0	0	0	0	0	0	0	0.34	1.36	3.37	2.63	1.89
HRS-EL7-C32		CLUSTER3	no	0.15	0.17	0.32	0.69	4.21	6.75	4.2	3.85	2.7	1.19	0.87	0.41	0.25	0.21	0.22	0.16	0.13	0	0	0	0	0	0.23	0.64	1.05	1.77	1.04	0.88	0.64	0.39	0.32	0.21	0	0	0	0	0	0	0	0	0	0.33	1.45	3.38	2.64	2.02
HRS-EL7-C33		CLUSTER85	yes	0.14	0.17	0.34	0.71	4.28	6.84	4.42	3.89	2.98	1.29	0.94	0.52	0.32	0.22	0.21	0	0.15	0	0	0	0	0	0.24	0.66	1.12	1.68	1.08	0.93	0.64	0.41	0.33	0.24	0	0	0	0	0	0	0	0	0	0.34	1.4	3.38	2.72	1.99
HRS-EL7-C4		CLUSTER645	yes	0	0	0	0.18	1.11	1.69	1.16	1.02	0.83	0.5	0.28	0	0	0	0	0	0	0	0	0	0	0	0	0.28	0.29	0.37	0.31	0	0.15	0	0	0	0	0	0	0	0	0	0	0	0	0	0.29	0.7	1	0.81
HRS-EL7-C45		CLUSTER10	no	0.15	0.19	0.33	0.75	4.49	7.05	4.6	4.11	3.09	1.46	1.06	0.56	0.34	0.24	0.23	0	0.14	0	0	0	0	0	0.27	0.65	1.16	1.76	1.13	0.96	0.7	0.42	0.31	0.24	0.09	0	0	0	0	0	0	0	0	0.34	1.39	3.42	2.72	2.08
HRS-EL7-C458		CLUSTER305	no	0	0	0	0.26	2.86	3.98	2.58	2.13	1.21	0.61	0.52	0.28	0.16	0	0	0	0	0	0	0	0	0	0.21	2.07	0.56	0.91	0.48	0	0.4	0	0	0	0	0	0	0	0	0	0	0	0	0.78	2.54	2.79	2.37	2.23
HRS-EL7-C463		CLUSTER6	no	0	0	0	0.2	1.13	2.8	2.31	2.88	3.85	2.65	2.15	1.05	0.79	0	0	0	0	0	0	0	0	0	0	0	0.31	0.75	0.63	1.05	1.13	0.67	0.43	0.39	0	0	0	0	0	0	0	0	0	0	0.22	0.79	0.75	0.83
HRS-EL7-C504		CLUSTER1527	yes	0	0	0	0	0.29	0.81	0.96	1.41	2.54	1.77	1.59	1	0.29	0	0	0	0	0	0	0	0	0	0	0	0	0.33	0.3	0.56	0.66	0.58	0.67	0.2	0	0	0	0	0	0	0	0	0	0	0	0.56	0.62	0.58
HRS-EL7-C614		CLUSTER149	no	0	0	0	0.21	0.99	1.74	1.03	0.97	0.82	0.43	0.27	0	0	0	0	0	0	0	0	0	0	0	0.16	0.22	0.25	0.33	0.27	0	0.15	0	0	0	0	0	0	0	0	0	0	0	0	0	0.25	0.63	0.93	0.71
HRS-EL7-C639		CLUSTER288	no	0	0	0	0	0.34	1	1.15	1.29	1.18	0.69	0.62	0	0	0	0	0	0	0	0	0	0	0	0	0	0.22	0.36	0.37	0.43	0.45	0	0	0	0	0	0	0	0	0	0	0	0	0	0	0.57	0.69	0.66
HRS-EL7-C682		CLUSTER13	no	0	0	0	0.21	1.01	2.66	2.1	2.64	3.7	2.38	1.92	0.94	0.7	0	0	0	0	0	0	0	0	0	0	0	0.33	0.69	0.59	0.81	1.05	0.47	0.32	0.37	0	0	0	0	0	0	0	0	0	0	0	0.68	0.65	0.69
HRS-EL7-C706		CLUSTER1754	yes	0.08	0.06	0	0	0	0.43	0.58	0.45	0	0.3	0.22	0	0	0	0	0	0	0	0	0	0	0	0	0	0.47	0.39	0.21	0	0.17	0.18	0	0	0	0	0	0	0	0	0	0	0	0	0	0.29	0.46	0
HRS-EL8-C11		CLUSTER24	no	0.15	0.17	0.32	0.7	4.21	6.71	4.17	3.7	2.48	1.09	0.84	0.44	0.25	0.2	0.2	0	0.12	0	0	0	0	0	0.25	0.66	1.03	1.7	1	0.79	0.59	0.36	0.27	0.2	0	0	0	0	0	0	0	0	0	0.34	1.36	3.36	2.63	1.89
HRS-EL8-C130		CLUSTER19	no	0.13	0.16	0.3	0.73	4.13	6.52	4.1	3.72	2.64	1.17	0.83	0.42	0.23	0.22	0.21	0	0.13	0	0	0	0	0	0.19	0.63	0.98	1.59	0.96	0.81	0.6	0.34	0.32	0.19	0	0	0	0	0	0	0	0	0	0.35	1.32	3.32	2.65	1.87
HRS-EL8-C143		CLUSTER402	no	0	0	0	0.2	1.09	1.67	1.14	0.98	0.88	0.53	0.3	0	0	0	0	0	0	0	0	0	0	0	0	0.25	0.26	0.34	0.29	0	0.18	0	0	0	0	0	0	0	0	0	0	0	0	0	0.32	0.73	0.95	0.85
HRS-EL8-C145		CLUSTER3	no	0.12	0.15	0.3	0.67	4.07	6.36	3.95	3.45	2.42	1	0.77	0.41	0.22	0.19	0.22	0	0	0	0	0	0	0	0.22	0.55	0.96	1.5	0.94	0.78	0.56	0.32	0.28	0.15	0	0	0	0	0	0	0	0	0	0.36	1.35	3.34	2.54	2.03
HRS-EL8-C15		CLUSTER217	yes	0.14	0.17	0.32	0.71	4.27	6.53	4.2	3.75	2.56	1.1	0.83	0.45	0.25	0.21	0.21	0	0.15	0	0	0	0	0	0.25	0.63	0.96	1.69	0.98	0.82	0.59	0.35	0.25	0.2	0	0	0	0	0	0	0	0	0	0.33	1.43	3.36	2.66	1.95
HRS-EL8-C202		CLUSTER6	no	0	0	0	0.16	1.14	2.88	2.31	2.92	4.23	2.91	2.17	1.06	0.77	0	0	0	0	0	0	0	0	0	0	0	0.36	0.78	0.67	1.03	1.09	0.71	0.41	0.38	0	0	0	0	0	0	0	0	0	0	0	0.73	0.78	0.86
HRS-EL8-C204		CLUSTER52	no	0	0	0	0.19	1.1	1.63	1.07	0.86	0.91	0.63	0.25	0	0	0	0	0	0	0	0	0	0	0	0	0.24	0.29	0.4	0.31	0	0	0	0	0	0	0	0	0	0	0	0	0	0	0	0.32	0.72	0.95	0.83
HRS-EL8-C21		CLUSTER45	no	0.17	0.2	0.33	0.82	4.76	7.45	4.86	4.21	3.4	1.7	1.27	0.65	0.42	0.25	0.24	0	0.15	0	0	0	0	0	0.27	0.74	1.18	1.81	1.15	1.05	0.81	0.47	0.39	0.29	0	0	0	0	0	0	0	0	0	0.36	1.43	3.48	2.8	2.13
HRS-EL8-C22		CLUSTER140	yes	0	0	0	0	0	0	0	2.46	3.16	1.5	1.26	0.64	0.23	0	0	0	0	0	0	0	0	0	0	0	0	0.15	3.69	0.93	0.99	0.5	0.2	0	0	0	0	0	0	0	0	0	0	0	0	0	0	2.95
HRS-EL8-C224		CLUSTER29	no	0.15	0.19	0.32	0.78	4.27	7.02	4.6	4.1	3.13	1.34	0.99	0.55	0.37	0.23	0.28	0	0.17	0	0	0	0	0	0.27	0.68	1.18	1.72	1.06	1.01	0.64	0.44	0.34	0.27	0	0	0	0	0	0	0	0	0	0.35	1.37	3.39	2.78	2.1
HRS-EL8-C28		CLUSTER3	no	0.14	0.16	0.33	0.71	4.19	6.71	4.12	3.79	2.68	1.19	0.84	0.4	0.25	0.21	0.22	0.17	0.13	0	0	0	0	0	0.23	0.65	1.02	1.74	1.02	0.87	0.63	0.37	0.31	0.2	0	0	0	0	0	0	0	0	0	0.33	1.44	3.37	2.61	1.96
HRS-EL8-C38		CLUSTER20	no	0	0	0	0	0	0	0	1.85	3.87	1.61	1.21	0.67	0.18	0	0	0	0	0	0	0	0	0	0	0	0	0.14	2.98	1.05	0.93	0.51	0.26	0	0	0	0	0	0	0	0	0	0	0	0	0	0	2.61
HRS-EL8-C401	Tetraselmis virus 1, complete genome	CLUSTER14	no	0	0	0	0.21	1.09	2.97	2.39	3.13	4.16	2.87	2.26	1.02	0.76	0	0	0	0	0	0	0	0	0	0	0	0.34	0.74	0.62	1.15	1.16	0.71	0.41	0.39	0	0	0	0	0	0	0	0	0	0	0.22	0.74	0.75	0.91
HRS-EL8-C41		CLUSTER243	yes	0	0	0	0	0	0	0	1.82	3.5	1.47	1.06	0.58	0.17	0	0	0	0	0	0	0	0	0	0	0	0	0.15	3	1	0.91	0.51	0.21	0	0	0	0	0	0	0	0	0	0	0	0	0	0	2.68
HRS-EL8-C43		CLUSTER8	no	0	0	0	0	0	0	0	2.01	3.18	1.33	1.04	0.57	0.18	0	0	0	0	0	0	0	0	0	0	0	0	0.15	3.09	0.91	0.91	0.49	0.19	0	0	0	0	0	0	0	0	0	0	0	0	0	0	2.72
HRS-EL8-C438		CLUSTER75	no	0	0	0	0.29	2.75	3.65	2.48	1.97	1.28	0.73	0.69	0.32	0.17	0	0	0	0	0	0	0	0	0	0.19	2.12	0.85	0.84	0.56	0.3	0.47	0	0	0	0	0	0	0	0	0	0	0	0	0.77	2.15	2.5	2.38	2.27
HRS-EL8-C474		CLUSTER9	no	0	0	0	0.15	0.95	2.86	2.19	2.83	3.98	2.47	2.03	1	0.72	0	0	0	0	0	0	0	0	0	0	0	0.29	0.67	0.53	0.93	1.03	0.63	0.38	0.43	0	0	0	0	0	0	0	0	0	0	0	0.61	0.67	0.77
HRS-EL8-C52		CLUSTER852	yes	0.14	0.16	0.32	0.7	4.15	6.53	4.17	3.69	2.73	1.18	0.84	0.47	0.24	0.19	0.19	0	0.14	0	0	0	0	0	0.23	0.61	1.06	1.66	1.04	0.87	0.61	0.38	0.31	0.21	0	0	0	0	0	0	0	0	0	0.34	1.44	3.27	2.66	1.91
HRS-EL8-C64		CLUSTER466	yes	0.12	0.13	0.25	0.62	3.97	6.18	3.73	3.25	2.4	1.01	0.7	0.36	0.2	0.18	0.18	0	0.12	0	0	0	0	0	0.19	0.63	0.9	1.57	0.91	0.69	0.49	0.33	0.26	0.17	0	0	0	0	0	0	0	0	0	0.3	1.31	3.32	2.46	1.75
HRS-EL8-C7		CLUSTER18	no	0	0	0	0	0	0	0	2.22	2.9	1.31	1.09	0.63	0.2	0	0	0	0	0	0	0	0	0	0	0	0	0.19	3.3	0.88	0.93	0.47	0.18	0	0	0	0	0	0	0	0	0	0	0	0	0	0	2.5
HRS-EL8-C72		CLUSTER123	no	0	0	0	0	0	0	0	2.02	2.87	1.33	1.08	0.57	0.16	0	0	0	0	0	0	0	0	0	0	0	0	0.16	3.08	0.82	0.85	0.54	0.16	0	0	0	0	0	0	0	0	0	0	0	0	0	0	2.57
HRS-EL8-C9		CLUSTER10	yes	0.15	0.19	0.35	0.75	4.52	7.06	4.53	4.06	3.13	1.46	1.05	0.57	0.35	0.23	0.22	0	0.14	0	0	0	0	0	0.27	0.64	1.15	1.73	1.12	0.95	0.72	0.42	0.32	0.25	0.09	0	0	0	0	0	0	0	0	0.34	1.4	3.38	2.68	2.05
HRS-EL9-C1		CLUSTER18	no	0	0	0	0	0	0	0	2.22	2.9	1.28	1.11	0.62	0.21	0	0	0	0	0	0	0	0	0	0	0	0	0.18	3.32	0.87	0.93	0.47	0.18	0	0	0	0	0	0	0	0	0	0	0	0	0	0	2.53
HRS-EL9-C122		CLUSTER15	no	0.13	0.14	0.28	0.58	3.93	6.11	3.81	3.46	2.35	0.99	0.72	0.41	0.19	0.2	0.18	0	0	0	0	0	0	0	0.2	0.6	0.92	1.6	0.9	0.67	0.51	0.34	0.24	0.17	0	0	0	0	0	0	0	0	0	0.28	1.3	3.23	2.5	1.86
HRS-EL9-C125		CLUSTER241	no	0	0	0	0	0	0	0	1.7	3.34	1.37	1.02	0.54	0.16	0	0	0	0	0	0	0	0	0	0	0	0	0.15	2.95	0.96	0.88	0.5	0.21	0	0	0	0	0	0	0	0	0	0	0	0	0	0	2.69
HRS-EL9-C14	Phaeocystis globosa virus strain 16T, complete genome	CLUSTER8	yes	0	0	0	0	0	0	0	1.97	3.01	1.26	1	0.55	0.18	0	0	0	0	0	0	0	0	0	0	0	0	0.15	3.03	0.9	0.9	0.48	0.18	0	0	0	0	0	0	0	0	0	0	0	0	0	0	2.73
HRS-EL9-C155	Tetraselmis virus 1, complete genome	CLUSTER535	yes	0	0	0	0.22	1.11	3.02	2.42	3.12	4.09	2.8	2.24	1.08	0.75	0	0	0	0	0	0	0	0	0	0	0	0.35	0.76	0.63	1.12	1.18	0.7	0.41	0.41	0	0	0	0	0	0	0	0	0	0	0	0.74	0.74	0.89
HRS-EL9-C159		CLUSTER13	no	0	0	0	0.18	1.03	2.68	2.08	2.58	3.99	2.6	2.04	0.99	0.71	0	0	0	0	0	0	0	0	0	0	0	0.31	0.65	0.54	0.85	1.04	0.54	0.36	0.38	0	0	0	0	0	0	0	0	0	0	0	0.7	0.63	0.71
HRS-EL9-C161		CLUSTER256	no	0	0	0	0	0.28	0.86	1.15	1.35	2.53	1.89	1.58	1.15	0.35	0	0	0	0	0	0	0	0	0	0	0	0	0.33	0.33	0.57	0.7	0.69	0.83	0.22	0	0	0	0	0	0	0	0	0	0	0	0.48	0.59	0.54
HRS-EL9-C166		CLUSTER1105	yes	0.05	0.06	0	0	0.27	0.75	1.13	1.9	3.87	2.87	2.55	1.25	0.29	0	0	0	0	0	0	0	0	0	0	0	0	0.41	0.62	1.19	1.38	1.17	0.84	0.26	0	0	0	0	0	0	0	0	0	0	0	0.3	0.44	0.83
HRS-EL9-C19		CLUSTER3	no	0.14	0.17	0.33	0.69	4.21	6.74	4.16	3.83	2.69	1.18	0.85	0.41	0.25	0.21	0.22	0.17	0.13	0	0	0	0	0	0.23	0.64	1.04	1.75	1.03	0.87	0.64	0.37	0.31	0.2	0	0	0	0	0	0	0	0	0	0.33	1.45	3.41	2.61	1.99
HRS-EL9-C220		CLUSTER1198	yes	0	0	0	0	0	0	0	0	1.82	0.4	0	0	0	0	0	0	0	0	0	0	0	0	0	0	0	0	0	2.06	0.4	0	0	0	0	0	0	0	0	0	0	0	0	0	0	0	0	0
HRS-EL9-C228		CLUSTER29	no	0.15	0.19	0.32	0.78	4.28	7.02	4.6	4.1	3.14	1.34	0.99	0.55	0.37	0.23	0.28	0	0.17	0	0	0	0	0	0.27	0.68	1.18	1.73	1.07	1.01	0.64	0.45	0.35	0.27	0	0	0	0	0	0	0	0	0	0.35	1.37	3.4	2.79	2.11
HRS-EL9-C24		CLUSTER723	yes	0	0	0	0	0	0	0	0	1.8	0.97	0.4	0	0	0	0	0	0	0	0	0	0	0	0	0	0	0	0.51	1.22	0.45	0	0	0	0	0	0	0	0	0	0	0	0	0	0	0	0	0.26
HRS-EL9-C253		CLUSTER9	no	0	0	0	0.15	0.98	2.89	2.18	2.75	4.11	2.65	2.03	1.05	0.74	0	0	0	0	0	0	0	0	0	0	0	0.27	0.69	0.55	0.93	1.02	0.62	0.38	0.45	0	0	0	0	0	0	0	0	0	0	0	0.63	0.67	0.75
HRS-EL9-C28		CLUSTER94	yes	0.14	0.16	0.31	0.7	4.15	6.67	4.14	3.69	2.66	1.16	0.79	0.45	0.24	0.18	0.19	0	0.14	0	0	0	0	0	0.24	0.64	1.05	1.66	1	0.87	0.58	0.36	0.28	0.19	0	0	0	0	0	0	0	0	0	0.33	1.45	3.32	2.7	1.93
HRS-EL9-C286		CLUSTER65	no	0	0	0	0.17	1.08	2.92	2.25	2.96	4.29	2.83	2.15	0.98	0.78	0	0	0	0	0	0	0	0	0	0	0	0.36	0.77	0.66	1.04	1.15	0.68	0.39	0.38	0	0	0	0	0	0	0	0	0	0	0.21	0.66	0.69	0.79
HRS-EL9-C29		CLUSTER19	no	0.14	0.17	0.31	0.7	4.19	6.72	4.23	3.78	2.81	1.27	0.89	0.47	0.25	0.21	0.2	0	0.14	0	0	0	0	0	0.22	0.63	1.06	1.61	1.01	0.84	0.63	0.36	0.32	0.21	0	0	0	0	0	0	0	0	0	0.34	1.36	3.4	2.62	1.94
HRS-EL9-C293		CLUSTER61	no	0.12	0.07	0	0	0	0.23	0.47	0.67	1.05	2.45	4.12	3.19	2.02	0	0	0	0	0	0	0	0	0	0	0	0	0	0.21	0.57	1.15	1.05	0.66	0.36	0	0	0	0	0	0	0	0	0	0	0	0	0	0.3
HRS-EL9-C31		CLUSTER45	no	0.16	0.18	0.33	0.76	4.42	6.97	4.66	3.97	2.9	1.35	1.01	0.53	0.32	0.23	0.21	0	0.16	0	0	0	0	0	0.27	0.67	1.02	1.79	1.07	0.91	0.7	0.39	0.31	0.25	0	0	0	0	0	0	0	0	0	0.33	1.46	3.39	2.77	2.05
HRS-EL9-C37		CLUSTER20	no	0	0	0	0	0	0	0	1.82	3.82	1.57	1.19	0.65	0.17	0	0	0	0	0	0	0	0	0	0	0	0	0.14	2.92	1.02	0.91	0.51	0.26	0	0	0	0	0	0	0	0	0	0	0	0	0	0	2.57
HRS-EL9-C38		CLUSTER45	no	0.16	0.19	0.32	0.8	4.67	7.21	4.58	4.02	3.23	1.55	1.17	0.6	0.38	0.24	0.23	0	0.14	0	0	0	0	0	0.26	0.7	1.13	1.73	1.09	1	0.74	0.44	0.37	0.26	0.1	0	0	0	0	0	0	0	0	0.35	1.41	3.43	2.78	2.07
HRS-EL9-C394		CLUSTER1510	yes	0	0	0	0.32	3.05	3.99	2.69	2.08	1.55	0.91	0.78	0.41	0.2	0	0	0	0	0	0	0	0	0	0.23	2.24	0.87	0.87	0.63	0.35	0.55	0.23	0	0	0	0	0	0	0	0	0	0	0	0.8	2.44	2.77	2.37	2.47
HRS-EL9-C40		CLUSTER792	yes	0	0	0	0	0	0	0	0	1.47	0.29	0	0	0	0	0	0	0	0	0	0	0	0	0	0	0	0	0	1.52	0.29	0	0	0	0	0	0	0	0	0	0	0	0	0	0	0	0	0
HRS-EL9-C402		CLUSTER87	no	0	0	0	0	0	0	0	2.4	2.97	1.47	1.3	0.59	0.26	0	0	0	0	0	0	0	0	0	0	0	0	0.15	3.7	0.93	0.89	0.48	0.19	0	0	0	0	0	0	0	0	0	0	0	0	0	0	2.91
HRS-EL9-C442		CLUSTER1571	yes	0	0	0	0.46	1.87	4.45	4.05	4.19	3.7	2.39	2.04	0.98	0.68	0	0	0	0	0	0	0	0	0	0	0.26	0.5	1.25	0.85	0.89	1.06	0.69	0.34	0.35	0	0	0	0	0	0	0	0	0	0	0	1.04	1.35	1.34
HRS-EL9-C45		CLUSTER10	no	0.15	0.19	0.35	0.8	4.66	7.13	4.65	4.21	3.24	1.54	1.12	0.61	0.4	0.26	0.23	0	0.14	0	0	0	0	0	0.29	0.65	1.15	1.8	1.15	1	0.76	0.45	0.33	0.27	0.1	0	0	0	0	0	0	0	0	0.36	1.41	3.35	2.74	2.06
HRS-EL9-C469		CLUSTER1604	yes	0	0	0	0	0.26	0.81	1.04	1.55	2.59	1.97	1.69	1.06	0.29	0	0	0	0	0	0	0	0	0	0	0	0	0.33	0.34	0.58	0.7	0.6	0.71	0.22	0	0	0	0	0	0	0	0	0	0	0	0.52	0.61	0.53
HRS-EL9-C473		CLUSTER26	no	0	0	0	0.24	1.16	2.95	2.57	3.01	4.19	2.79	2.12	1.03	0.74	0	0	0	0	0	0	0	0	0	0	0	0.31	0.85	0.61	0.97	1.06	0.66	0.45	0.39	0	0	0	0	0	0	0	0	0	0	0	0.81	0.89	0.9
HRS-EL9-C482		CLUSTER1622	yes	0.08	0.09	0	0	0.36	0.96	1.41	2.49	4.14	3.2	2.91	1.44	0.32	0	0	0	0	0	0	0	0	0	0	0	0	0.53	0.71	1.49	1.67	1.14	0.91	0.27	0	0	0	0	0	0	0	0	0	0	0	0.29	0.53	0.82
HRS-EL9-C499		CLUSTER1641	yes	0.06	0.06	0	0	0.27	0.83	1.34	2.13	4.22	3.19	2.84	1.47	0.32	0	0	0	0	0	0	0	0	0	0	0	0	0.49	0.66	1.34	1.63	1.18	0.99	0.3	0	0	0	0	0	0	0	0	0	0	0	0.34	0.49	0.73
HRS-EL9-C5		CLUSTER123	yes	0	0	0	0	0	0	0	2.06	2.81	1.26	1.02	0.55	0.19	0	0	0	0	0	0	0	0	0	0	0	0	0.16	3.01	0.79	0.84	0.47	0.15	0	0	0	0	0	0	0	0	0	0	0	0	0	0	2.45
HRS-EL9-C501		CLUSTER1645	yes	0.12	0.06	0	0	0	0.35	0.56	0.82	0.94	2.6	4.19	3.52	2.01	0	0	0	0	0	0	0	0	0	0	0	0	0	0.23	0.61	1.27	1.12	0.69	0.39	0	0	0	0	0	0	0	0	0	0	0	0	0	0.27
HRS-EL9-C505		CLUSTER1650	yes	0	0	0	0	0.29	0.86	1.07	1.38	2.61	1.78	1.65	1.13	0.29	0	0	0	0	0	0	0	0	0	0	0	0	0.33	0.31	0.59	0.68	0.62	0.77	0.22	0	0	0	0	0	0	0	0	0	0	0	0.49	0.62	0.52
HRS-EL9-C519		CLUSTER69	no	0.13	0.07	0	0	0	0.3	0.53	0.77	1.04	2.86	4.34	3.65	2.08	0	0	0	0	0	0	0	0	0	0	0	0	0	0.2	0.62	1.26	1.1	0.75	0.41	0	0	0	0	0	0	0	0	0	0	0	0	0	0.23
HRS-EL9-C54		CLUSTER840	yes	0	0	0	0	0	0	0	0	1.61	0.31	0	0	0	0	0	0	0	0	0	0	0	0	0	0	0	0	0	1.58	0.36	0	0	0	0	0	0	0	0	0	0	0	0	0	0	0	0	0
HRS-EL9-C57		CLUSTER24	no	0.16	0.16	0.31	0.69	4.19	6.58	4.11	3.75	2.31	1	0.8	0.41	0.24	0.19	0.2	0	0.13	0	0	0	0	0	0.26	0.64	1	1.69	1	0.76	0.54	0.35	0.24	0.2	0	0	0	0	0	0	0	0	0	0.32	1.34	3.29	2.6	1.91
HRS-EL9-C65		CLUSTER262	yes	0	0	0	0	0	0	0	0	1.87	1	0.45	0	0	0	0	0	0	0	0	0	0	0	0	0	0	0	0.36	1.21	0.44	0	0	0	0	0	0	0	0	0	0	0	0	0	0	0	0	0
HRS-EL9-C68		CLUSTER105	yes	0.13	0.08	0	0	0	0.38	0.54	0.89	1.03	2.61	4.2	3.34	1.96	0	0	0	0	0	0	0	0	0	0	0	0	0.2	0.24	0.6	1.22	1.11	0.63	0.42	0	0	0	0	0	0	0	0	0	0	0	0	0	0.33
HRS-EL9-C76		CLUSTER900	yes	0	0	0	0	0	0	0	0	1.23	0.28	0	0	0	0	0	0	0	0	0	0	0	0	0	0	0	0	0	1.33	0.28	0	0	0	0	0	0	0	0	0	0	0	0	0	0	0	0	0
HRS-EL9-C82		CLUSTER6	no	0	0	0	0.17	1.13	2.89	2.37	2.89	4.25	3.09	2.24	1.08	0.79	0	0	0	0	0	0	0	0	0	0	0	0.36	0.76	0.64	1.04	1.13	0.7	0.43	0.38	0	0	0	0	0	0	0	0	0	0	0	0.72	0.77	0.82
HRS-EL9-C99		CLUSTER492	yes	0	0	0	0	0	0	0	0	1.15	0.88	0.29	0.19	0.28	0	0	0	0	0	0	0	0	0	0	0.58	0.33	0.3	0.39	2.14	1.41	0.52	0.27	1.28	0	0	0	0	0	0	0	0	0	0	0	0.52	0.25	0.79
HRS-ES10-C1		CLUSTER1	yes	0.13	0.18	0.28	0.32	0.48	0.68	0.69	0.66	0.86	1.44	0.89	0.85	0.64	0.22	0.28	0.35	0.44	0.44	0.47	0.29	0.24	0.41	0.51	0.32	0.27	0.3	0.2	0	0.23	0	0	0	0.24	0.36	0.4	0.44	0.4	0.33	0	0	0	0	0	0	0	0
HRS-ES10-C1014		CLUSTER293	yes	0	0	0	0	0.2	0.2	0.16	0.18	0.57	0.66	0.37	0.2	0	0	0	0	0	0	0	0	0	0	0	0	0	0	0	0.17	0.31	0.24	0	0	0	0	0	0	0	0	0	0	0	0	0	0	0	0
HRS-ES10-C1021		CLUSTER1093	yes	0	0	0	0	0	0	0	0.27	1.08	2.65	2.07	2.58	3.04	0	0	0	0	0	0	0	0	0	0	0	0	0	0	0.32	0.65	0.39	0.3	0.33	0	0	0	0	0	0	0	0	0	0	0	0	0	0
HRS-ES10-C1024		CLUSTER1095	yes	0	0	0	0	0.26	0.23	0.2	0.24	0.72	0.8	0.43	0.24	0	0	0	0	0	0	0	0	0	0	0	0	0	0	0	0.19	0.37	0.26	0	0	0	0	0	0	0	0	0	0	0	0	0	0	0	0
HRS-ES10-C1028	Chrysochromulina ericina virus isolate CeV-01B, complete genome	CLUSTER1096	yes	0	0	0	0	0	0.34	0.52	0.56	0.71	1.34	1.16	1.41	1.23	0	0	0	0	0	0	0	0	0	0	0	0	0.24	0.26	0.24	0.52	0.44	0.38	0.39	0	0	0	0	0	0	0	0	0	0	0	0	0.17	0.2
HRS-ES10-C1046		CLUSTER13	no	0	0	0	0.2	1.12	3.04	2.36	2.98	4.38	2.84	2.16	1.01	0.8	0	0	0	0	0	0	0	0	0	0	0	0.38	0.81	0.68	1.06	1.18	0.67	0.4	0.42	0	0	0	0	0	0	0	0	0	0	0.21	0.71	0.72	0.8
HRS-ES10-C1051		CLUSTER1103	yes	0	0	0	0	0	0	0	0	0.44	0.71	0.64	0.59	0.35	0	0	0	0	0	0	0	0	0	0	0	0	0	0	0.17	0.34	0.39	0.25	0.13	0	0	0	0	0	0	0	0	0	0	0	0	0	0
HRS-ES10-C1066		CLUSTER539	no	0	0	0	0	0	0.16	0	0	0.68	0.86	0.29	0.38	0.34	0	0	0	0	0	0	0	0	0	0	0	0	0	0	0	0	0	0	0	0	0	0	0	0	0	0	0	0	0	0	0	0	0
HRS-ES10-C1100		CLUSTER1128	yes	0	0	0	0	0	0	0	0	0.38	0.72	0.63	0.61	0.35	0	0	0	0	0	0	0	0	0	0	0	0	0	0	0.18	0.35	0.33	0.23	0.12	0	0	0	0	0	0	0	0	0	0	0	0	0	0
HRS-ES10-C1104		CLUSTER296	no	0	0	0	0	0	0	0	0	0.59	0.99	0.79	0.88	0.89	0	0	0	0	0	0	0	0	0	0	0	0	0	0	0	0.23	0.21	0.15	0.14	0	0	0	0	0	0	0	0	0	0	0	0	0	0
HRS-ES10-C1125		CLUSTER1137	yes	0	0	0	0	0	0	0	0	0.43	0.82	0.59	0.62	0.43	0	0	0	0	0	0	0	0	0	0	0	0	0	0	0.18	0.36	0.39	0.24	0.13	0	0	0	0	0	0	0	0	0	0	0	0	0	0
HRS-ES10-C1149		CLUSTER64	no	0	0	0	0	0	0	0	0.17	2.14	2.79	1.94	1.46	0.76	0	0	0	0	0	0	0	0	0	0	0	0	0	0	0.33	0.66	0.42	0.31	0.12	0	0	0	0	0	0	0	0	0	0	0	0	0	0
HRS-ES10-C1150		CLUSTER1143	yes	0	0	0	0	0	0	0	0.21	0.92	1.85	1.44	1.59	2.05	0	0	0	0	0	0	0	0	0	0	0	0	0	0	0.23	0.4	0.34	0.23	0.24	0	0	0	0	0	0	0	0	0	0	0	0	0	0
HRS-ES10-C1156		CLUSTER1145	yes	0.06	0.11	0	0	0	0.17	0.16	0.28	1.04	1.7	0.93	0.85	0.65	0.21	0.16	0.14	0.16	0.16	0.16	0	0	0	0	0	0	0	0	0.26	0.37	0.25	0.28	0.15	0	0	0	0	0	0	0	0	0	0	0	0	0	0
HRS-ES10-C1179		CLUSTER34	no	0	0	0	0	0	0	0	0	2.01	2.52	1.99	1.52	0.72	0	0	0	0	0	0	0	0	0	0	0	0	0	0	0.39	0.61	0.4	0.28	0	0	0	0	0	0	0	0	0	0	0	0	0	0	0
HRS-ES10-C12		CLUSTER177	yes	0.37	0.62	0.78	0.39	0.56	0.47	0.41	0.46	0.92	1.05	0.77	0.74	0.37	0.85	0.97	1.06	1.3	1.03	1.09	0.3	0.52	0.4	0.2	0	0	0	0	0.17	0.3	0.24	0.38	0.13	0.35	0.39	0.32	0.32	0.27	0.19	0	0	0	0	0	0	0	0
HRS-ES10-C1200		CLUSTER294	no	0	0	0	0	0.48	1.42	0.79	1.86	7.06	5.49	1.8	1.22	0.42	0	0	0	0	0	0	0	0	0	0	0	0	0.62	0	0.99	1.05	0.33	0.34	0	0	0	0	0	0	0	0	0	0	0	0	1.07	1.06	0.94
HRS-ES10-C121		CLUSTER659	yes	0	0	0	0	0	0	0	0	0	1.29	0.75	0.5	0.29	0	0	0	0	0	0	0	0	0	0	0	0	0	0	0	0.32	0	0	0	0	0	0	0	0	0	0	0	0	0	0	0	0	0
HRS-ES10-C1218		CLUSTER1164	yes	0	0.04	0	0	0.61	0.42	0.3	0.23	0.42	0.57	0.38	0.28	0	0	0	0	0	0	0	0	0	0	0	0	0	0	0	0	0	0	0	0	0	0	0	0	0	0	0	0	0	0	0	0	0	0
HRS-ES10-C1235		CLUSTER58	no	0	0	0	0	0.26	0.19	0.16	0.17	0.62	0.74	0.41	0.21	0	0	0	0	0	0	0	0	0	0	0	0	0	0	0	0.2	0.33	0.23	0	0	0	0	0	0	0	0	0	0	0	0	0	0	0	0
HRS-ES10-C1240		CLUSTER70	no	0	0	0	0	0	0	0	0	2.19	2.7	2.12	1.66	0.79	0	0	0	0	0	0	0	0	0	0	0	0	0	0	0.35	0.64	0.4	0.31	0.12	0	0	0	0	0	0	0	0	0	0	0	0	0	0
HRS-ES10-C1242	Phaeocystis globosa virus strain 16T, complete genome	CLUSTER1172	yes	0.14	0.08	0	0	0	0.33	0.51	0.82	0.81	2.34	3.95	3.08	1.94	0	0	0	0	0	0	0	0	0	0	0	0	0	0.22	0.53	1.17	0.95	0.56	0.39	0	0	0	0	0	0	0	0	0	0	0	0	0	0.26
HRS-ES10-C1265		CLUSTER555	yes	0	0	0	0	0	0	0	0	0.42	0.8	0.59	0.57	0.37	0	0	0	0	0	0	0	0	0	0	0	0	0	0	0	0.31	0.31	0.23	0.15	0	0	0	0	0	0	0	0	0	0	0	0	0	0
HRS-ES10-C1270		CLUSTER1179	yes	0	0	0	0	0	0	0	0.23	2.78	3.08	1.1	1.48	1.29	0	0	0	0	0	0	0	0	0	0	0	0	0	0	0.17	0.5	0	0.14	0.2	0	0	0	0	0	0	0	0	0	0	0	0	0	0
HRS-ES10-C1283		CLUSTER1182	yes	0.08	0.12	0	0	0	0	0.18	0.32	1.22	2.01	1.35	1.19	0.59	0	0	0	0.23	0.18	0.19	0	0	0	0	0	0	0	0	0.25	0.52	0.68	0.43	0.17	0	0	0	0	0	0	0	0	0	0	0	0	0	0
HRS-ES10-C1291		CLUSTER1185	yes	0.05	0.09	0	0	0	0	0	0.21	0.89	1.36	1.05	0.91	0.46	0	0	0	0.17	0.18	0.14	0	0	0	0	0	0	0	0	0.19	0.41	0.53	0.32	0.15	0	0	0	0	0	0	0	0	0	0	0	0	0	0
HRS-ES10-C1292		CLUSTER230	no	0.04	0.1	0	0	0	0	0	0.21	1.03	1.57	0.89	0.8	0.56	0.18	0.18	0	0.14	0.15	0.14	0	0	0	0	0	0	0	0	0.24	0.34	0.27	0.31	0.16	0	0	0	0	0	0	0	0	0	0	0	0	0	0
HRS-ES10-C131		CLUSTER44	no	0	0	0	0	0	0	0	0.2	0.63	1.01	0.77	0.86	0.97	0	0	0	0	0	0	0	0	0	0	0	0	0	0	0	0.26	0.18	0.17	0.14	0	0	0	0	0	0	0	0	0	0	0	0	0	0
HRS-ES10-C1316		CLUSTER278	no	0	0	0	0	0	0	0	0.32	0.97	1.29	1.01	0.67	0.64	0	0	0	0	0	0	0	0	0	0	0	0	0	0	0	0.28	0.16	0	0	0	0	0	0	0	0	0	0	0	0	0	0	0	0
HRS-ES10-C134	Chrysochromulina ericina virus isolate CeV-01B, complete genome	CLUSTER17	no	0.4	0.66	0.8	0.39	0.59	0.49	0.44	0.49	1	1.14	0.86	0.84	0.41	0.88	0.98	1.09	1.29	1.08	1.11	0.33	0.55	0.42	0.2	0	0	0	0	0.17	0.34	0.28	0.38	0.14	0.39	0.43	0.31	0.33	0.28	0.19	0	0	0	0	0	0.22	0	0
HRS-ES10-C1389		CLUSTER115	yes	0	0	0	0	0	0	0	0.18	1.66	2.14	2.02	1.48	0.81	0	0	0	0	0	0	0	0	0	0	0	0	0	0.19	0.36	0.64	0.4	0.26	0	0	0	0	0	0	0	0	0	0	0	0	0	0	0.23
HRS-ES10-C1405		CLUSTER1220	yes	0.06	0.07	0	0	0	0	0.47	0.82	1.53	1.44	0.89	0.5	0.13	0	0	0	0	0	0	0	0	0	0	0	0	0	0	0.16	0.27	0	0	0	0	0	0	0	0	0	0	0	0	0	0	0	0.19	0
HRS-ES10-C141	Chrysochromulina ericina virus isolate CeV-01B, complete genome	CLUSTER59	yes	0	0	0	0	0	0	0	0	1.02	1.17	0.95	0.55	0.77	0	0	0	0	0	0	0	0	0	0	0	0	0	0	0.2	0.31	0.17	0.11	0	0	0	0	0	0	0	0	0	0	0	0	0	0	0
HRS-ES10-C1461		CLUSTER1237	yes	0	0	0	0	0	0	0	0	1.05	1.34	0.88	0.58	0.58	0	0	0	0	0	0	0	0	0	0	0	0	0	0	0	0.27	0	0.13	0	0	0	0	0	0	0	0	0	0	0	0	0	0	0
HRS-ES10-C1489		CLUSTER1253	yes	0	0	0	0	0	0	0	0	0.84	0.93	0.66	0.45	0.17	0	0	0	0	0	0	0	0	0	0	0	0	0	0	0.22	0.2	0	0	0	0	0	0	0	0	0	0	0	0	0	0	0	0	0
HRS-ES10-C15		CLUSTER7	no	0	0	0	0	0	0	0	0	0.9	2.25	2.21	2.47	1.94	0	0	0	0	0	0	0	0	0	0	0	0	0	0	0.33	0.84	0.91	1.11	0.72	0	0	0	0	0	0	0	0	0	0	0	0	0	0
HRS-ES10-C150		CLUSTER14	yes	0	0	0	0.2	1.1	2.83	2.29	2.93	3.76	2.51	2.07	0.98	0.71	0	0	0	0	0	0	0	0	0	0	0	0.34	0.74	0.6	1.01	1.07	0.65	0.39	0.4	0	0	0	0	0	0	0	0	0	0	0	0.71	0.75	0.81
HRS-ES10-C1501		CLUSTER566	yes	0.06	0.11	0	0	0	0	0.16	0.22	1.07	1.62	1.03	0.82	0.65	0.16	0.16	0.17	0.13	0.14	0	0	0	0	0	0	0	0	0	0.26	0.42	0.25	0.29	0.12	0	0	0	0	0	0	0	0	0	0	0	0	0	0
HRS-ES10-C1505		CLUSTER145	no	0.05	0.04	0	0	0.36	0.56	0.44	0.64	1.55	2.23	1.87	0.54	0.15	0	0	0	0	0	0	0	0	0	0	0	0	0	0	0.46	0.91	0.49	0.2	0	0	0	0	0	0	0	0	0	0	0	0	0	0	0.24
HRS-ES10-C153	Chrysochromulina ericina virus isolate CeV-01B, complete genome	CLUSTER128	yes	0	0	0	0	0	0	0	0.38	0.96	1.4	0.99	0.68	0.6	0	0	0	0	0	0	0	0	0	0	0	0	0	0	0	0.26	0.17	0	0	0	0	0	0	0	0	0	0	0	0	0	0	0	0
HRS-ES10-C154		CLUSTER678	yes	0	0	0	0	0	0	0	0	2.25	2.83	2.11	1.53	0.72	0	0	0	0	0	0	0	0	0	0	0	0	0	0	0.37	0.65	0.39	0.3	0.12	0	0	0	0	0	0	0	0	0	0	0	0	0	0
HRS-ES10-C156		CLUSTER314	no	0.39	0.62	0.77	0.43	0.54	0.48	0.45	0.48	0.9	1.05	0.81	0.78	0.38	0.86	0.96	1.06	1.29	0.99	1.04	0.32	0.51	0.42	0.2	0	0	0	0	0.17	0.3	0.25	0.35	0.13	0.35	0.37	0.32	0.32	0.26	0.18	0	0	0	0	0	0.19	0	0
HRS-ES10-C1565		CLUSTER520	no	0	0	0	0	0.3	0.24	0.17	0.19	0.69	0.72	0.44	0.21	0	0	0	0	0	0	0	0	0	0	0	0.11	0	0	0	0.21	0.36	0.25	0	0	0	0	0	0	0	0	0	0	0	0	0	0	0.13	0
HRS-ES10-C1581		CLUSTER540	no	0.05	0.1	0	0	0.25	0.23	0.26	0.25	0.6	0.7	0.45	0.31	0.18	0	0.19	0	0.18	0.18	0.17	0	0	0	0	0	0	0	0	0	0.13	0	0	0	0	0	0	0	0	0	0	0	0	0	0	0	0	0
HRS-ES10-C1589		CLUSTER1288	yes	0	0	0	0	0	0	0	0	0	1.39	0.87	0.51	0.27	0	0	0	0	0	0	0	0	0	0	0	0	0	0	0	0.31	0	0	0	0	0	0	0	0	0	0	0	0	0	0	0	0	0
HRS-ES10-C1592		CLUSTER270	no	0	0	0	0	0	0	0	0.38	0.89	1.28	0.93	0.65	0.36	0	0	0	0	0	0	0	0	0	0	0	0	0	0	0.17	0.25	0	0	0	0	0	0	0	0	0	0	0	0	0	0	0	0	0
HRS-ES10-C1598		CLUSTER37	no	0	0	0	0.21	1.32	3.06	2.72	3.31	4.55	3.03	2.34	1.2	0.85	0	0	0	0	0	0	0	0	0	0	0	0.39	0.91	0.66	1.24	1.32	0.72	0.48	0.46	0	0	0	0	0	0	0	0	0	0	0	0.84	0.86	1.04
HRS-ES10-C163		CLUSTER7	no	0	0	0	0	0	0	0	0	1.02	2.46	2.3	2.63	1.96	0	0	0	0	0	0	0	0	0	0	0	0	0	0	0.38	0.9	0.87	1.14	0.71	0	0	0	0	0	0	0	0	0	0	0	0	0	0
HRS-ES10-C164		CLUSTER355	yes	0.41	0.64	0.81	0.38	0.56	0.48	0.44	0.47	0.91	1.06	0.77	0.78	0.37	0.86	1.01	1.04	1.28	1	1.11	0.33	0.49	0.4	0.2	0	0	0	0	0.18	0.28	0.24	0.36	0.13	0.38	0.39	0.32	0.33	0.29	0.18	0	0	0	0	0	0	0	0
HRS-ES10-C1654		CLUSTER1312	yes	0.04	0.06	0	0	0	0	0	0.2	1.01	1.56	1.26	1.22	0.77	0	0	0	0	0	0	0	0	0	0	0	0	0	0	0.24	0.42	0.39	0.42	0.17	0	0	0	0	0	0	0	0	0	0	0	0	0	0
HRS-ES10-C1671		CLUSTER13	no	0	0	0	0.19	1.04	2.73	2.15	2.64	4.1	2.67	2.1	1.03	0.69	0	0	0	0	0	0	0	0	0	0	0	0.3	0.68	0.55	0.87	1.08	0.53	0.37	0.4	0	0	0	0	0	0	0	0	0	0	0.24	0.72	0.64	0.72
HRS-ES10-C1672	Phaeocystis globosa virus strain 16T, complete genome	CLUSTER1319	yes	0.09	0.06	0	0	0.33	1.8	2.63	2.24	0.83	1.39	1.81	1.01	0.4	0	0	0	0	0	0	0	0	0	0	0.22	0.5	0.82	0.74	0.4	0.54	0.44	0.2	0	0	0	0	0	0	0	0	0	0	0	0.53	0.81	0.46	0.45
HRS-ES10-C1692		CLUSTER39	no	0	0	0	0	0	0	0	0	0.46	0.87	0.86	2.05	1.47	0	0	0	0	0	0	0	0	0	0	0	0	0	0	0.16	0.53	1.02	1.55	0.88	0	0	0	0	0	0	0	0	0	0	0	0	0	0
HRS-ES10-C1705		CLUSTER8	no	0	0	0	0	0	0	0	1.99	3.26	1.37	1.07	0.58	0.19	0	0	0	0	0	0	0	0	0	0	0	0	0.16	2.99	0.9	0.96	0.54	0.18	0	0	0	0	0	0	0	0	0	0	0	0	0	0	2.81
HRS-ES10-C171		CLUSTER12	no	0.39	0.61	0.74	0.38	0.55	0.44	0.42	0.45	0.83	1.01	0.76	0.71	0.39	0.79	0.96	1	1.23	1.03	1.05	0.3	0.49	0.36	0.17	0	0	0	0	0.16	0.29	0.25	0.37	0.13	0.33	0.4	0.3	0.3	0.27	0.19	0	0	0	0	0	0	0	0
HRS-ES10-C1725	Phaeocystis globosa virus strain 16T, complete genome	CLUSTER1338	yes	0	0	0	0	0	0.89	1.55	1.85	0.78	1.51	2.35	1.15	0.35	0	0	0	0	0	0	0	0	0	0	0	0.23	0.45	0.44	0.44	0.58	0.46	0.16	0	0	0	0	0	0	0	0	0	0	0	0	0.63	0.39	0.45
HRS-ES10-C1769		CLUSTER40	no	0.06	0.07	0	0.17	0.76	1.63	1.7	1.67	1.31	0.75	0.52	0.4	0.56	0	0	0	0	0	0	0	0	0	0	0	0.25	0.66	0.48	0.37	0.33	0.24	0.31	0.47	0	0	0	0	0	0	0	0	0	0	0	0.35	0.51	0.5
HRS-ES10-C1803	Phaeocystis globosa virus strain 16T, complete genome	CLUSTER552	no	0	0	0	0	0.33	1.78	2.47	2.45	0.68	1.23	1.59	0.79	0.33	0	0	0	0	0	0	0	0	0	0	0.23	0.52	1.08	0.99	0.47	0.64	0.49	0.17	0	0	0	0	0	0	0	0	0	0	0	0.43	0.71	0.49	0.49
HRS-ES10-C1816		CLUSTER134	no	0	0	0	0	0	0	0	0	0.34	0.75	0.67	0.58	0.36	0	0	0	0	0	0	0	0	0	0	0	0	0	0	0.16	0.32	0.34	0.22	0.14	0	0	0	0	0	0	0	0	0	0	0	0	0	0
HRS-ES10-C1819	Phaeocystis globosa virus strain 16T, complete genome	CLUSTER291	no	0	0	0	0	0.28	1.78	2.4	2.42	0.73	1.35	1.53	0.83	0.24	0	0	0	0	0	0	0	0	0	0	0.26	0.54	1.06	0.94	0.49	0.61	0.55	0.18	0	0	0	0	0	0	0	0	0	0	0	0.54	0.74	0.5	0.45
HRS-ES10-C187		CLUSTER62	no	0	0	0	0	0	0	0	0.16	2.22	2.83	2.07	1.52	0.74	0	0	0	0	0	0	0	0	0	0	0	0	0	0	0.37	0.64	0.44	0.3	0.12	0	0	0	0	0	0	0	0	0	0	0	0	0	0
HRS-ES10-C1879		CLUSTER133	no	0.37	0.42	0.42	0.24	0.26	0.33	0.41	0.49	1.13	1.55	1.19	1.15	0.99	0.56	0.56	0.54	0.59	0.51	0.48	0	0.17	0	0	0	0	0	0	0.24	0.38	0.24	0.22	0	0.14	0.14	0	0	0	0	0	0	0	0	0	0	0	0
HRS-ES10-C1889		CLUSTER1393	yes	0	0	0	0	0	0.27	0.41	0.44	0.57	1.01	0.94	1.12	0.89	0	0	0	0	0	0	0	0	0	0	0	0	0	0	0	0.28	0.25	0.22	0.25	0	0	0	0	0	0	0	0	0	0	0	0	0	0
HRS-ES10-C1894		CLUSTER1396	yes	0	0	0	0	0	0	0	0	0.59	0.94	0.7	0.31	0	0	0	0	0	0	0	0	0	0	0	0	0	0	0	0.19	0.21	0	0	0	0	0	0	0	0	0	0	0	0	0	0	0	0	0
HRS-ES10-C1907		CLUSTER92	no	0.16	0.08	0	0	0	0.58	0.87	1.21	1	2.54	4.13	3.39	2.07	0	0	0	0	0	0	0	0	0	0	0	0	0.26	0.3	0.58	1.28	1.14	0.61	0.42	0	0	0	0	0	0	0	0	0	0	0	0	0	0.33
HRS-ES10-C1919		CLUSTER264	no	0	0	0	0	0	0	0	0	1	2.04	1.5	1.49	1.01	0	0	0	0	0	0	0	0	0	0	0	0	0	0	0.2	0.56	0.48	0.52	0.26	0	0	0	0	0	0	0	0	0	0	0	0	0	0
HRS-ES10-C1948		CLUSTER279	no	0	0	0	0	0	0	0	0.15	0.61	0.9	0.69	0.8	0.84	0	0	0	0	0	0	0	0	0	0	0	0	0	0	0	0.24	0	0.16	0.12	0	0	0	0	0	0	0	0	0	0	0	0	0	0
HRS-ES10-C1976		CLUSTER451	no	0.06	0.13	0	0	0	0	0.16	0.25	1.1	1.71	0.98	0.89	0.59	0.14	0.15	0	0.16	0.16	0.18	0	0	0	0	0	0	0	0	0.26	0.4	0.23	0.32	0.13	0	0	0	0	0	0	0	0	0	0	0	0	0	0
HRS-ES10-C2019		CLUSTER163	no	0	0	0	0	0	0	0.15	0.32	0.61	0.92	0.79	0.74	0.79	0	0	0	0	0	0	0	0	0	0	0	0	0	0	0	0.17	0	0	0	0	0	0	0	0	0	0	0	0	0	0	0	0	0
HRS-ES10-C2027		CLUSTER1441	yes	0.38	0.42	0.38	0.22	0.27	0.33	0.39	0.48	1.08	1.65	1.22	1.28	0.9	0.57	0.54	0.52	0.6	0.49	0.47	0	0.16	0.16	0	0	0	0	0	0.17	0.42	0.28	0.22	0.13	0.16	0.13	0	0	0	0	0	0	0	0	0	0	0	0
HRS-ES10-C209	Chrysochromulina ericina virus isolate CeV-01B, complete genome	CLUSTER371	yes	0	0	0	0	0	0	0	0	1.06	1.25	0.92	0.56	0.64	0	0	0	0	0	0	0	0	0	0	0	0	0	0	0.19	0.32	0.18	0.13	0	0	0	0	0	0	0	0	0	0	0	0	0	0	0
HRS-ES10-C2090		CLUSTER1463	yes	0	0	0	0	0	0.18	0.66	0.77	1.13	1.14	0.92	0.43	0	0	0	0	0	0	0	0	0	0	0	0	0	0.18	0	0	0.19	0	0	0	0	0	0	0	0	0	0	0	0	0	0	0	0	0
HRS-ES10-C2095	Phaeocystis globosa virus strain 16T, complete genome	CLUSTER298	no	0.35	0.43	0.4	0.22	0.28	0.29	0.39	0.53	1.04	1.62	1.17	1.15	0.85	0.49	0.51	0.47	0.59	0.46	0.46	0	0.15	0	0	0	0	0	0	0.2	0.38	0.23	0.21	0.16	0.15	0.12	0	0	0	0	0	0	0	0	0	0	0	0
HRS-ES10-C2097		CLUSTER507	no	0.05	0.09	0	0	0.24	0.21	0.21	0.23	0.71	0.67	0.47	0.36	0.21	0.16	0.16	0.18	0.23	0.21	0.19	0	0	0	0	0	0	0	0	0	0	0	0	0	0	0	0	0	0	0	0	0	0	0	0	0	0	0
HRS-ES10-C21		CLUSTER27	no	0	0	0	0	0	0	0	0.36	0.95	1.29	0.96	0.63	0.49	0	0	0	0	0	0	0	0	0	0	0	0	0	0	0	0.27	0.17	0	0	0	0	0	0	0	0	0	0	0	0	0	0	0	0
HRS-ES10-C2129		CLUSTER74	no	0.13	0.18	0.32	0.68	4.16	6.72	4.22	3.87	2.83	1.13	0.82	0.44	0.22	0.2	0.23	0.15	0.13	0	0	0	0	0	0.24	0.64	1.13	1.6	1.08	0.93	0.59	0.35	0.29	0.17	0	0	0	0	0	0	0	0	0	0.32	1.31	3.47	2.77	1.91
HRS-ES10-C2130		CLUSTER1478	yes	0.39	0.47	0.42	0.23	0.3	0.34	0.4	0.51	0.99	1.52	1.18	1.23	0.96	0.46	0.46	0.51	0.64	0.43	0.5	0	0.14	0	0	0	0	0	0	0.21	0.43	0.27	0.23	0.14	0.15	0.14	0	0	0	0	0	0	0	0	0	0	0	0
HRS-ES10-C2173		CLUSTER8	no	0	0	0	0	0	0	0	1.94	3.21	1.29	0.97	0.59	0.19	0	0	0	0	0	0	0	0	0	0	0	0	0.16	3.06	0.91	0.81	0.46	0.2	0	0	0	0	0	0	0	0	0	0	0	0	0	0	2.58
HRS-ES10-C2188	Phaeocystis globosa virus strain 16T, complete genome	CLUSTER260	no	0	0	0	0	0.28	1.65	2.32	2.3	0.67	1.11	1.5	0.78	0.23	0	0	0	0	0	0	0	0	0	0	0.25	0.47	1.07	0.9	0.51	0.67	0.46	0.15	0	0	0	0	0	0	0	0	0	0	0	0.54	0.64	0.51	0.4
HRS-ES10-C2193		CLUSTER1502	yes	0	0	0	0	0	0	0	0.28	0.44	0.83	0.67	0.84	1.02	0	0	0	0	0	0	0	0	0	0	0	0	0	0	0	0.2	0	0	0	0	0	0	0	0	0	0	0	0	0	0	0	0	0
HRS-ES10-C2209		CLUSTER76	no	0	0	0	0	0	0	0	0.23	0.53	0.93	0.75	0.77	0.92	0	0	0	0	0	0	0	0	0	0	0	0	0	0	0	0.25	0.17	0.16	0	0	0	0	0	0	0	0	0	0	0	0	0	0	0
HRS-ES10-C2210		CLUSTER1511	yes	0.06	0	0	0	0.32	1.65	2.31	2.22	0.86	1.49	1.89	1.07	0.4	0	0	0	0	0	0	0	0	0	0	0.15	0.49	0.81	0.75	0.41	0.55	0.43	0.19	0	0	0	0	0	0	0	0	0	0	0	0.57	0.75	0.4	0.48
HRS-ES10-C2224	Phaeocystis globosa virus strain 16T, complete genome	CLUSTER593	no	0.26	0.17	0	0	0	0.41	0.6	0.66	0.26	0.61	0.83	0.36	0.17	0	0	0	0.14	0	0	0	0	0	0	0	0	0.2	0.22	0.24	0.28	0.19	0	0	0	0	0	0	0	0	0	0	0	0	0	0.19	0.16	0
HRS-ES10-C226		CLUSTER32	no	0	0	0	0	0	0	0	0.17	2.06	2.7	2.02	1.57	0.73	0	0	0	0	0	0	0	0	0	0	0	0	0	0	0.38	0.65	0.41	0.28	0.11	0	0	0	0	0	0	0	0	0	0	0	0	0	0
HRS-ES10-C2271		CLUSTER1541	yes	0	0	0	0	0	0	0	0.25	0.91	1.99	1.32	1.74	1.97	0	0	0	0	0	0	0	0	0	0	0	0	0	0	0.19	0.45	0.28	0.27	0.29	0	0	0	0	0	0	0	0	0	0	0	0	0	0
HRS-ES10-C2279		CLUSTER1547	yes	0.05	0.1	0	0	0	0.16	0.15	0.27	1.04	1.53	0.9	0.83	0.54	0.19	0.16	0	0.18	0.15	0.16	0	0	0	0	0	0	0	0	0.25	0.33	0.3	0.28	0.13	0	0	0	0	0	0	0	0	0	0	0	0	0	0
HRS-ES10-C2337		CLUSTER41	no	0.09	0.05	0	0	0.27	1.66	2.26	2.34	0.77	1.36	1.78	1.05	0.45	0	0	0	0	0	0	0	0	0	0	0.2	0.51	0.78	0.78	0.4	0.51	0.5	0.16	0	0	0	0	0	0	0	0	0	0	0	0.49	0.64	0.43	0.4
HRS-ES10-C2367		CLUSTER248	no	0	0	0	0	0	0	0	0	0.2	0.56	0.57	0.69	0.77	0	0	0	0	0	0	0	0	0	0	0	0	0	0	0	0.17	0	0	0	0	0	0	0	0	0	0	0	0	0	0	0	0	0
HRS-ES10-C2452		CLUSTER1598	yes	0.06	0.11	0	0	0	0	0.18	0.24	0.94	1.62	1.08	0.98	0.46	0	0	0	0.16	0.17	0.2	0	0	0	0	0	0	0	0	0.23	0.37	0.48	0.33	0.16	0	0	0	0	0	0	0	0	0	0	0	0	0	0
HRS-ES10-C2474		CLUSTER134	no	0	0	0	0	0	0	0	0	0.46	0.81	0.67	0.62	0.45	0	0	0	0	0	0	0	0	0	0	0	0	0	0	0	0.38	0.39	0.24	0.14	0	0	0	0	0	0	0	0	0	0	0	0	0	0
HRS-ES10-C2532	Chrysochromulina ericina virus isolate CeV-01B, complete genome	CLUSTER1620	yes	0.07	0.05	0	0	0	0.16	0.22	0.28	0.33	0.48	0.3	0.26	0	0	0	0	0.15	0	0	0	0	0	0	0	0	0	0.14	0	0	0	0	0	0	0.1	0	0	0	0	0	0	0	0	0	0	0	0
HRS-ES10-C2542		CLUSTER610	yes	0	0	0	0	0	0	0	0	0.8	0.89	0.69	0.41	0.16	0	0	0	0	0	0	0	0	0	0	0	0	0	0	0.17	0.19	0	0	0	0	0	0	0	0	0	0	0	0	0	0	0	0	0
HRS-ES10-C2558		CLUSTER289	no	0.04	0.06	0	0	0	0	0.38	0.65	1.34	1.3	0.87	0.47	0.17	0	0	0	0	0	0	0	0	0	0	0	0	0	0	0	0.24	0	0	0	0	0	0	0	0	0	0	0	0	0	0	0	0	0
HRS-ES10-C2578	Chrysochromulina ericina virus isolate CeV-01B, complete genome	CLUSTER1639	yes	0	0	0	0	0	0	0	0	0.76	0.96	0.63	0.43	0.21	0	0	0	0	0	0	0	0	0	0	0	0	0	0	0.2	0.22	0	0	0	0	0	0	0	0	0	0	0	0	0	0	0	0	0
HRS-ES10-C2596		CLUSTER1644	yes	0.06	0.1	0.23	0	0.46	0.19	0	0.23	0.71	0.91	0.31	0.38	0.39	0.16	0.18	0.19	0	0	0	0	0	0	0	0	0	0	0	0	0	0	0	0	0	0	0	0	0	0	0	0	0	0	0	0	0	0
HRS-ES10-C2599	Chrysochromulina ericina virus isolate CeV-01B, complete genome	CLUSTER591	no	0	0	0	0	0	0	0	0	0.19	0.62	0.57	0.76	0.87	0	0	0	0	0	0	0	0	0	0	0	0	0	0	0	0.17	0.14	0	0.09	0	0	0	0	0	0	0	0	0	0	0	0	0	0
HRS-ES10-C2610		CLUSTER76	no	0	0	0	0	0	0	0	0	0.53	0.95	0.75	0.85	0.91	0	0	0	0	0	0	0	0	0	0	0	0	0	0	0	0.23	0.21	0.17	0.15	0	0	0	0	0	0	0	0	0	0	0	0	0	0
HRS-ES10-C2625		CLUSTER168	no	0.38	0.43	0.42	0.21	0.29	0.32	0.39	0.5	1.17	1.68	1.2	1.13	1.02	0.55	0.53	0.49	0.58	0.48	0.49	0.15	0.17	0	0	0	0	0	0	0.22	0.42	0.3	0.25	0	0.17	0.13	0	0	0	0.09	0	0	0	0	0	0	0	0
HRS-ES10-C2640		CLUSTER89	no	0	0	0	0	0	0	0	0.25	1.11	2.68	2.01	2.64	3.04	0	0	0	0	0	0	0	0	0	0	0	0	0	0	0.35	0.59	0.46	0.33	0.28	0	0	0	0	0	0	0	0	0	0	0	0	0	0
HRS-ES10-C266		CLUSTER221	yes	0	0	0	0	0	0	0	0	0	1.35	0.82	0.54	0.27	0	0	0	0	0	0	0	0	0	0	0	0	0	0	0	0.35	0	0	0	0	0	0	0	0	0	0	0	0	0	0	0	0	0
HRS-ES10-C2669		CLUSTER89	no	0	0	0	0	0	0	0.13	0.25	1.01	2.79	2.11	2.65	3.11	0	0	0	0	0	0	0	0	0	0	0	0	0	0	0.27	0.68	0.43	0.34	0.34	0	0	0	0	0	0	0	0	0	0	0	0	0	0
HRS-ES10-C2695		CLUSTER10	no	0.14	0.18	0.3	0.7	4.25	6.6	4.26	3.85	2.79	1.21	0.77	0.48	0.34	0.22	0.23	0.17	0.14	0	0	0	0	0	0.3	0.61	1.14	1.71	1.04	0.88	0.65	0.44	0.28	0.25	0.1	0	0	0	0	0	0	0	0	0.36	1.38	3.09	2.73	1.92
HRS-ES10-C2725	Chrysochromulina ericina virus isolate CeV-01B, complete genome	CLUSTER1686	yes	0	0	0	0	0.3	1.94	2.34	2.26	0.77	1.23	1.46	0.78	0.23	0	0	0	0	0	0	0	0	0	0	0.24	0.47	0.97	0.86	0.53	0.58	0.57	0.2	0	0	0	0	0	0	0	0	0	0	0	0.5	0.69	0.46	0.46
HRS-ES10-C273		CLUSTER224	yes	0	0	0	0	0	0	0	0	0	1.32	0.8	0.54	0.28	0	0	0	0	0	0	0	0	0	0	0	0	0	0	0	0.31	0	0	0	0	0	0	0	0	0	0	0	0	0	0	0	0	0
HRS-ES10-C2744		CLUSTER312	yes	0	0	0	0	0.23	0.21	0.14	0.18	0.66	0.82	0.43	0.2	0	0	0	0	0	0	0	0	0	0	0	0	0	0	0	0.24	0.35	0.23	0	0	0	0	0	0	0	0	0	0	0	0	0	0	0	0
HRS-ES10-C279		CLUSTER733	yes	0.05	0.08	0	0	0.24	0.23	0.21	0.23	0.62	0.72	0.37	0.33	0.2	0	0.19	0.18	0.18	0.18	0.19	0	0	0	0	0	0	0	0	0	0	0	0	0	0	0	0	0	0	0	0	0	0	0	0	0	0	0
HRS-ES10-C2853		CLUSTER600	no	0	0	0	0	0	0	0	0	0.64	1.5	0.9	1.25	1.4	0	0	0	0	0	0	0	0	0	0	0	0	0	0	0.15	0.38	0.33	0.26	0.25	0	0	0	0	0	0	0	0	0	0	0	0	0	0
HRS-ES10-C2860		CLUSTER100	no	0	0	0	0	0	0	0	1.71	3.44	1.36	1.05	0.55	0.16	0	0	0	0	0	0	0	0	0	0	0	0	0.16	3.13	0.98	0.97	0.54	0.22	0	0	0	0	0	0	0	0	0	0	0	0	0	0	2.94
HRS-ES10-C2884	Chrysochromulina ericina virus isolate CeV-01B, complete genome	CLUSTER1733	yes	0.05	0.09	0	0	0.22	0.27	0.23	0.24	0.64	0.76	0.44	0.38	0.21	0.17	0.15	0.2	0.18	0.19	0.23	0	0	0	0	0	0	0	0	0	0	0	0	0	0	0	0	0	0	0	0	0	0	0	0	0	0	0
HRS-ES10-C2895		CLUSTER192	no	0.18	0.17	0.3	0.77	4.44	6.88	4.32	3.99	2.66	1.22	0.9	0.5	0.27	0.2	0.19	0	0.15	0	0	0	0	0	0.31	0.63	1.14	1.78	1.19	0.88	0.61	0.43	0.32	0.22	0.1	0	0	0	0	0	0	0	0	0.34	1.3	3.38	2.55	1.94
HRS-ES10-C290	Phaeocystis globosa virus strain 16T, complete genome	CLUSTER740	yes	0	0	0	0	0	0	0	0	0.41	0.72	0.62	0.6	0.38	0	0	0	0	0	0	0	0	0	0	0	0	0	0	0.17	0.36	0.34	0.26	0.12	0	0	0	0	0	0	0	0	0	0	0	0	0	0
HRS-ES10-C2931		CLUSTER1744	yes	0	0	0	0	0	0	0.19	0.52	0.9	1.66	0.98	1.07	1.16	0	0	0	0	0	0	0	0	0	0	0	0	0	0.11	0	0.3	0.17	0	0	0	0	0	0	0	0	0	0	0	0	0	0	0	0
HRS-ES10-C2951		CLUSTER235	no	0.13	0.09	0	0	0	0.35	0.52	0.75	0.93	2.72	4.29	3.61	1.98	0	0	0	0	0	0	0	0	0	0	0	0	0	0.23	0.68	1.16	1.24	0.78	0.35	0	0	0	0	0	0	0	0	0	0	0	0	0	0.29
HRS-ES10-C2956		CLUSTER1751	yes	0	0	0	0	0	0	0.59	0.69	1.02	1.05	0.86	0.49	0	0	0	0	0	0	0	0	0	0	0	0	0	0	0	0	0.21	0	0	0	0	0	0	0	0	0	0	0	0	0	0	0	0	0
HRS-ES10-C2992		CLUSTER1757	yes	0	0	0	0	0	0	0	0.26	0.33	0.52	0.37	0.3	0.2	0	0	0	0	0	0	0	0	0	0	0	0	0	0	0	0	0	0	0	0	0	0	0	0	0	0	0	0	0	0	0	0	0.21
HRS-ES10-C3010		CLUSTER97	no	0	0	0	0	0	0	0	0	0.18	0.55	0.56	0.62	0.7	0	0	0	0	0	0	0	0	0	0	0	0	0	0	0	0.16	0.16	0	0	0	0	0	0	0	0	0	0	0	0	0	0	0	0
HRS-ES10-C3020		CLUSTER7	no	0	0	0	0	0	0	0	0	1.59	3.3	2.9	3.27	2.27	0	0	0	0	0	0	0	0	0	0	0	0	0	0	0.47	1.12	1.18	1.25	0.84	0	0	0	0	0	0	0	0	0	0	0	0	0	0
HRS-ES10-C305		CLUSTER2	no	0.37	0.62	0.77	0.39	0.55	0.45	0.37	0.42	0.88	1.05	0.71	0.73	0.36	0.81	0.96	0.99	1.28	1.07	1.08	0.32	0.46	0.38	0.19	0	0	0	0	0.16	0.28	0.26	0.35	0.13	0.37	0.38	0.3	0.3	0.26	0.18	0	0	0	0	0	0	0	0
HRS-ES10-C306		CLUSTER745	yes	0	0	0	0	0	0	0	0	0.67	0.96	0.76	0.4	0.16	0	0	0	0	0	0	0	0	0	0	0	0	0	0	0.24	0.23	0	0	0	0	0	0	0	0	0	0	0	0	0	0	0	0	0
HRS-ES10-C3080		CLUSTER342	no	0	0	0	0	0	0	0	1.88	2.5	1.18	1.05	0.53	0.16	0	0	0	0	0	0	0	0	0	0	0	0	0.14	3.06	0.8	0.92	0.52	0.15	0	0	0	0	0	0	0	0	0	0	0	0	0	0	2.6
HRS-ES10-C318		CLUSTER27	no	0	0	0	0	0	0	0	0.36	0.95	1.35	0.95	0.64	0.44	0	0	0	0	0	0	0	0	0	0	0	0	0	0	0	0.29	0	0	0	0	0	0	0	0	0	0	0	0	0	0	0	0	0
HRS-ES10-C340		CLUSTER231	yes	0	0	0	0	0	0	0.19	0.5	0.92	1.51	1.01	0.97	1.15	0	0	0	0	0	0	0	0	0	0	0	0	0	0	0	0.3	0	0	0	0	0	0	0	0	0	0	0	0	0	0	0	0	0
HRS-ES10-C349		CLUSTER418	yes	0	0	0	0	0	0	0	0	0	1.28	0.8	0.52	0.26	0	0	0	0	0	0	0	0	0	0	0	0	0	0	0	0.32	0	0	0	0	0	0	0	0	0	0	0	0	0	0	0	0	0
HRS-ES10-C351		CLUSTER18	no	0	0	0	0	0	0	0	2.26	3.01	1.38	1.1	0.61	0.2	0	0	0	0	0	0	0	0	0	0	0	0	0.19	3.33	0.9	0.96	0.49	0.18	0	0	0	0	0	0	0	0	0	0	0	0	0	0	2.55
HRS-ES10-C353		CLUSTER4	no	0.42	0.64	0.84	0.4	0.56	0.5	0.4	0.48	0.95	1.16	0.84	0.85	0.41	0.91	1.01	1.1	1.29	1.08	1.09	0.33	0.53	0.43	0.21	0.15	0	0	0	0.18	0.31	0.29	0.38	0.14	0.36	0.41	0.31	0.32	0.29	0.19	0	0	0	0	0	0	0	0
HRS-ES10-C361		CLUSTER35	no	0	0	0	0	0	0	0	0	0.91	2.18	2.12	2.37	1.83	0	0	0	0	0	0	0	0	0	0	0	0	0	0	0.31	0.79	0.95	1.09	0.71	0	0	0	0	0	0	0	0	0	0	0	0	0	0
HRS-ES10-C37		CLUSTER16	no	0	0	0	0	0	0	0	0	0.94	2.35	2.18	2.53	1.96	0	0	0	0	0	0	0	0	0	0	0	0	0	0	0.36	0.87	0.9	1.11	0.72	0	0	0	0	0	0	0	0	0	0	0	0	0	0
HRS-ES10-C378		CLUSTER786	yes	0	0	0	0	0.26	0.24	0.18	0.21	0.66	0.83	0.46	0.23	0	0	0	0	0	0	0	0	0	0	0	0	0	0	0	0.21	0.32	0.26	0	0	0	0	0	0	0	0	0	0	0	0	0	0	0	0
HRS-ES10-C380		CLUSTER20	no	0	0	0	0	0	0	0	1.83	3.83	1.58	1.2	0.66	0.18	0	0	0	0	0	0	0	0	0	0	0	0	0.14	2.93	1.02	0.91	0.51	0.26	0	0	0	0	0	0	0	0	0	0	0	0	0	0	2.58
HRS-ES10-C403		CLUSTER9	no	0	0	0	0.2	1.13	2.88	2.29	2.79	4.41	2.9	2.17	1.04	0.79	0	0	0	0	0	0	0	0	0	0	0	0.31	0.72	0.61	1.01	1.11	0.65	0.41	0.43	0	0	0	0	0	0	0	0	0	0	0	0.69	0.61	0.74
HRS-ES10-C407		CLUSTER240	yes	0.06	0.1	0	0	0	0	0	0.27	1.04	1.78	1.21	1.03	0.52	0	0	0	0.18	0.18	0.16	0	0	0	0	0	0	0	0	0.23	0.47	0.55	0.36	0.18	0	0	0	0	0	0	0	0	0	0	0	0	0	0
HRS-ES10-C418		CLUSTER205	no	0	0	0	0	0	0	0	0	0	1.34	0.78	0.51	0.28	0	0	0	0	0	0	0	0	0	0	0	0	0	0	0	0.3	0	0	0	0	0	0	0	0	0	0	0	0	0	0	0	0	0
HRS-ES10-C425		CLUSTER138	no	0.06	0.11	0	0	0	0.15	0.19	0.26	1.12	1.69	0.99	0.89	0.61	0.17	0.18	0.15	0.16	0.14	0.17	0	0	0	0	0	0	0	0	0.27	0.42	0.26	0.31	0.15	0	0	0	0	0	0	0	0	0	0	0	0	0	0
HRS-ES10-C438	Phaeocystis globosa virus strain 16T, complete genome	CLUSTER246	yes	0	0	0	0	0	0	0	0	0.92	2.09	1.44	1.43	0.97	0	0	0	0	0	0	0	0	0	0	0	0	0	0	0.24	0.53	0.5	0.5	0.25	0	0	0	0	0	0	0	0	0	0	0	0	0	0
HRS-ES10-C443		CLUSTER826	yes	0	0	0	0	0	0	0	0	1.99	2.7	2.08	1.59	0.7	0	0	0	0	0	0	0	0	0	0	0	0	0	0	0.37	0.66	0.44	0.27	0.12	0	0	0	0	0	0	0	0	0	0	0	0	0	0
HRS-ES10-C47	Phaeocystis globosa virus strain 16T, complete genome	CLUSTER625	yes	0	0	0	0	0	0	0	0.36	0.97	1.35	0.96	0.65	0.54	0	0	0	0	0	0	0	0	0	0	0	0	0	0	0	0.27	0	0	0	0	0	0	0	0	0	0	0	0	0	0	0	0	0
HRS-ES10-C472		CLUSTER136	no	0	0	0	0	0.28	0.24	0.18	0.23	0.67	0.84	0.4	0.23	0	0	0	0	0	0	0	0	0	0	0	0	0	0	0	0.24	0.37	0.26	0	0	0	0	0	0	0	0	0	0	0	0	0	0	0	0
HRS-ES10-C474		CLUSTER836	yes	0	0	0	0	0	0	0	0	0.58	1.25	0.84	1.04	1.35	0	0	0	0	0	0	0	0	0	0	0	0	0	0	0	0.28	0.27	0.22	0.22	0	0	0	0	0	0	0	0	0	0	0	0	0	0
HRS-ES10-C475		CLUSTER837	yes	0	0	0	0	0.24	0.23	0.17	0.22	0.71	0.81	0.41	0.23	0	0	0	0	0	0	0	0	0	0	0	0	0	0	0	0.24	0.36	0.24	0	0	0	0	0	0	0	0	0	0	0	0	0	0	0	0
HRS-ES10-C478		CLUSTER382	no	0	0	0	0	0	0	0	0	1.05	2.44	2.31	2.65	2.06	0	0	0	0	0	0	0	0	0	0	0	0	0	0	0.35	0.84	0.95	1.14	0.73	0	0	0	0	0	0	0	0	0	0	0	0	0	0
HRS-ES10-C486		CLUSTER843	yes	0	0	0	0	0	0	0	0	0.79	0.97	0.69	0.44	0.19	0	0	0	0	0	0	0	0	0	0	0	0	0	0	0.23	0.22	0	0	0	0	0	0	0	0	0	0	0	0	0	0	0	0	0
HRS-ES10-C491		CLUSTER72	yes	0	0	0	0	0	0	0	0.24	0.95	2.52	2.01	2.57	3.08	0	0	0	0	0	0	0	0	0	0	0	0	0	0	0.28	0.64	0.43	0.3	0.32	0	0	0	0	0	0	0	0	0	0	0	0	0	0
HRS-ES10-C495		CLUSTER848	yes	0	0	0	0	0	0	0	0	1.08	1.38	0.89	0.57	0.58	0	0	0	0	0	0	0	0	0	0	0	0	0	0	0.18	0.28	0	0.13	0	0	0	0	0	0	0	0	0	0	0	0	0	0	0
HRS-ES10-C501	Phaeocystis globosa virus strain 16T, complete genome	CLUSTER853	yes	0	0	0	0	0.32	1.75	2.6	2.49	0.78	1.37	1.61	0.89	0.3	0	0	0	0	0	0	0	0	0	0	0.23	0.55	1.09	0.96	0.54	0.7	0.58	0.17	0	0	0	0	0	0	0	0	0	0	0	0.5	0.67	0.54	0.5
HRS-ES10-C52		CLUSTER34	no	0	0	0	0	0	0	0	0	2.04	2.6	2.03	1.51	0.78	0	0	0	0	0	0	0	0	0	0	0	0	0	0	0.38	0.67	0.4	0.3	0.13	0	0	0	0	0	0	0	0	0	0	0	0	0	0
HRS-ES10-C525		CLUSTER862	yes	0	0	0	0	0	0	0	0	0.8	0.93	0.66	0.43	0.21	0	0	0	0	0	0	0	0	0	0	0	0	0	0	0.22	0.21	0	0	0	0	0	0	0	0	0	0	0	0	0	0	0	0	0
HRS-ES10-C551		CLUSTER463	yes	0	0	0	0	0	0	0	0	0	1.38	0.82	0.52	0.28	0	0	0	0	0	0	0	0	0	0	0	0	0	0	0	0.36	0	0	0	0	0	0	0	0	0	0	0	0	0	0	0	0	0
HRS-ES10-C568		CLUSTER889	yes	0	0	0	0	0	0	0	0	0.77	0.92	0.65	0.45	0.21	0	0	0	0	0	0	0	0	0	0	0	0	0	0	0.21	0.23	0	0	0	0	0	0	0	0	0	0	0	0	0	0	0	0	0
HRS-ES10-C57		CLUSTER77	no	0	0	0	0	0	0	0	0	0.87	2.21	2.12	2.42	1.86	0	0	0	0	0	0	0	0	0	0	0	0	0	0	0.35	0.83	0.89	1.1	0.69	0	0	0	0	0	0	0	0	0	0	0	0	0	0
HRS-ES10-C570		CLUSTER890	yes	0	0	0	0	0	0	0	0.23	1.02	2.6	1.99	2.51	2.98	0	0	0	0	0	0	0	0	0	0	0	0	0	0	0.26	0.61	0.43	0.34	0.31	0	0	0	0	0	0	0	0	0	0	0	0	0	0
HRS-ES10-C573		CLUSTER468	yes	0.14	0.51	0.86	0.19	1.56	2.88	0.27	1	0	2.93	1.56	2.35	0	0.87	0.54	0.7	1.1	0.38	0.54	0.49	0.31	0.41	1.16	0.77	0	0.22	0.14	0.5	0.76	0	0.13	0.27	0.49	0.58	1.02	1.36	0.88	0.64	0.3	0	0	0	0.74	0.52	0	0
HRS-ES10-C593		CLUSTER266	yes	0	0	0	0	0	0	0	0	0	1.22	0.76	0.54	0.27	0	0	0	0	0	0	0	0	0	0	0	0	0	0	0	0.35	0	0	0	0	0	0	0	0	0	0	0	0	0	0	0	0	0
HRS-ES10-C615		CLUSTER914	yes	0	0	0	0	0	0	0	0.22	0.61	1.02	0.78	0.9	0.92	0	0	0	0	0	0	0	0	0	0	0	0	0	0	0.15	0.25	0.18	0.15	0.16	0	0	0	0	0	0	0	0	0	0	0	0	0	0
HRS-ES10-C622		CLUSTER158	yes	0.2	0.25	0.21	0	0.4	0.83	0.83	1.2	2.41	1.83	1.53	0.72	0.28	0.38	0.28	0	0.18	0	0	0	0	0	0	0	0	0	0.36	0.65	0.85	0.64	0.51	0.23	0.13	0	0	0	0	0	0	0	0	0	0	0.6	0.62	0.73
HRS-ES10-C627		CLUSTER916	yes	0	0	0	0	0	0	0	0	0.44	0.77	0.64	0.57	0.38	0	0	0	0	0	0	0	0	0	0	0	0	0	0	0.15	0.38	0.31	0.24	0.13	0	0	0	0	0	0	0	0	0	0	0	0	0	0
HRS-ES10-C636		CLUSTER273	yes	0	0	0	0	0.25	0.21	0.17	0.19	0.66	0.78	0.4	0.2	0	0	0	0	0	0	0	0	0	0	0	0	0	0	0	0.19	0.34	0.23	0	0	0	0	0	0	0	0	0	0	0	0	0	0	0	0
HRS-ES10-C650		CLUSTER927	yes	0	0	0	0	0	0	0.13	0.26	1.06	2.36	1.65	1.97	2.48	0	0	0	0	0	0	0	0	0	0	0	0	0	0	0	0.5	0.38	0.31	0.3	0	0	0	0	0	0	0	0	0	0	0	0	0	0
HRS-ES10-C652		CLUSTER9	no	0	0	0	0.26	1.28	3.32	2.74	3.16	4.29	2.94	2.34	1.14	0.82	0	0	0	0	0	0	0	0	0	0	0.16	0.38	0.84	0.68	1.03	1.13	0.72	0.43	0.42	0	0	0	0	0	0	0	0	0	0	0.25	0.85	0.88	0.91
HRS-ES10-C661		CLUSTER6	no	0	0	0	0.17	1.15	2.91	2.39	2.9	4.37	3.2	2.31	1.11	0.79	0	0	0	0	0	0	0	0	0	0	0	0.37	0.77	0.66	1.08	1.17	0.72	0.45	0.39	0	0	0	0	0	0	0	0	0	0	0	0.73	0.77	0.84
HRS-ES10-C674		CLUSTER941	yes	0.4	0.46	0.38	0.23	0.29	0.3	0.41	0.49	1.17	1.55	1.2	1.21	0.89	0.54	0.54	0.5	0.59	0.52	0.52	0.16	0.19	0	0	0	0	0	0	0.21	0.43	0.28	0.24	0.14	0.15	0.14	0	0	0	0	0	0	0	0	0	0	0	0
HRS-ES10-C699		CLUSTER58	no	0	0	0	0	0.24	0.2	0.16	0.19	0.68	0.8	0.43	0.2	0	0	0	0	0	0	0	0	0	0	0	0	0	0	0	0.22	0.34	0.24	0	0	0	0	0	0	0	0	0	0	0	0	0	0	0	0
HRS-ES10-C701		CLUSTER277	yes	0	0	0	0	0	0	0	0	0	1.36	0.85	0.54	0.3	0	0	0	0	0	0	0	0	0	0	0	0	0	0	0	0.31	0	0	0	0	0	0	0	0	0	0	0	0	0	0	0	0	0
HRS-ES10-C702		CLUSTER957	yes	0	0	0	0	0	0	0	0	0.47	0.8	0.59	0.62	0.39	0	0	0	0	0	0	0	0	0	0	0	0	0	0	0	0.38	0.36	0.26	0.14	0	0	0	0	0	0	0	0	0	0	0	0	0	0
HRS-ES10-C764		CLUSTER107	no	0	0	0	0	0	0	0	0.17	2.12	2.75	2.02	1.5	0.69	0	0	0	0	0	0	0	0	0	0	0	0	0	0	0.35	0.65	0.43	0.28	0.11	0	0	0	0	0	0	0	0	0	0	0	0	0	0
HRS-ES10-C765		CLUSTER496	yes	0.09	0.06	0	0	0.18	0.43	0.66	0.96	1.2	3.06	4.58	3.93	2.15	0	0	0	0	0	0	0	0	0	0	0	0	0.2	0.29	0.67	1.27	1.2	0.78	0.37	0	0	0	0	0	0	0	0	0	0	0	0	0	0.29
HRS-ES10-C786		CLUSTER498	yes	0	0	0	0.25	1.3	3.29	2.76	3.2	4.51	3	2.3	1.12	0.8	0	0	0	0	0	0	0	0	0	0	0	0.36	0.92	0.68	1.1	1.2	0.71	0.54	0.44	0	0	0	0	0	0	0	0	0	0	0	0.92	0.94	0.95
HRS-ES10-C790		CLUSTER124	no	0	0	0	0	0	0	0	0	2.1	2.8	1.94	1.53	0.71	0	0	0	0	0	0	0	0	0	0	0	0	0	0	0.35	0.65	0.42	0.29	0.11	0	0	0	0	0	0	0	0	0	0	0	0	0	0
HRS-ES10-C806	Phaeocystis globosa virus strain 16T, complete genome	CLUSTER997	yes	0.06	0.09	0	0	0	0	0	0.23	0.98	1.63	1.09	0.99	0.45	0	0	0	0.16	0.17	0.15	0	0	0	0	0	0	0	0	0.19	0.41	0.52	0.36	0.16	0	0	0	0	0	0	0	0	0	0	0	0	0	0
HRS-ES10-C811		CLUSTER238	no	0	0	0	0	0	0	0	0	1.04	1.33	0.92	0.57	0.78	0	0	0	0	0	0	0	0	0	0	0	0	0	0	0.16	0.3	0	0.14	0	0	0	0	0	0	0	0	0	0	0	0	0	0	0
HRS-ES10-C825		CLUSTER26	no	0	0	0	0.19	1.08	2.74	2.19	2.8	3.75	2.51	2.02	0.98	0.74	0	0	0	0	0	0	0	0	0	0	0	0.33	0.68	0.59	0.95	1.1	0.59	0.4	0.37	0	0	0	0	0	0	0	0	0	0	0.23	0.72	0.7	0.78
HRS-ES10-C827		CLUSTER87	no	0	0	0	0	0	0	0	2.5	3.11	1.49	1.33	0.63	0.25	0	0	0	0	0	0	0	0	0	0	0	0	0.15	3.79	0.9	0.96	0.52	0.2	0	0	0	0	0	0	0	0	0	0	0	0	0	0	2.99
HRS-ES10-C832		CLUSTER1008	yes	0	0	0	0	0	0	0	0	1.04	1.33	0.86	0.52	0.65	0	0	0	0	0	0	0	0	0	0	0	0	0	0	0.17	0.31	0	0.15	0	0	0	0	0	0	0	0	0	0	0	0	0	0	0
HRS-ES10-C837		CLUSTER511	yes	0	0	0	0	0	0	0	0	0.41	0.8	0.66	0.61	0.43	0	0	0	0	0	0	0	0	0	0	0	0	0	0	0.16	0.34	0.37	0.27	0	0	0	0	0	0	0	0	0	0	0	0	0	0	0
HRS-ES10-C840		CLUSTER73	no	0	0	0	0	0.28	0.84	1.1	1.46	2.55	1.89	1.58	1.05	0.31	0	0	0	0	0	0	0	0	0	0	0	0	0.36	0.33	0.58	0.69	0.66	0.74	0.21	0	0	0	0	0	0	0	0	0	0	0	0.52	0.64	0.58
HRS-ES10-C848		CLUSTER44	no	0	0	0	0	0	0	0	0.2	0.62	0.89	0.74	0.85	0.95	0	0	0	0	0	0	0	0	0	0	0	0	0	0	0	0.23	0.17	0.14	0.14	0	0	0	0	0	0	0	0	0	0	0	0	0	0
HRS-ES10-C882	Tetraselmis virus 1, complete genome	CLUSTER283	no	0	0	0	0	0	0	0	0	0	1.3	0.8	0.54	0.29	0	0	0	0	0	0	0	0	0	0	0	0	0	0	0	0.33	0	0	0	0	0	0	0	0	0	0	0	0	0	0	0	0	0
HRS-ES10-C886		CLUSTER285	yes	0.05	0.07	0	0	0	0	0.14	0.22	0.9	1.59	1.05	0.9	0.38	0	0	0	0.15	0.17	0.16	0	0	0	0	0	0	0	0	0.18	0.34	0.38	0.33	0.14	0	0	0	0	0	0	0	0	0	0	0	0	0	0
HRS-ES10-C89		CLUSTER324	no	0	0	0	0	0	0	0	0	0	1.34	0.82	0.5	0.28	0	0	0	0	0	0	0	0	0	0	0	0	0	0	0	0.33	0	0	0	0	0	0	0	0	0	0	0	0	0	0	0	0	0
HRS-ES10-C904	Phaeocystis globosa virus strain 16T, complete genome	CLUSTER513	no	0	0	0	0	0	0	0	0	1.06	1.37	0.94	0.53	0.9	0	0	0	0	0	0	0	0	0	0	0	0	0	0	0.18	0.29	0	0.13	0.26	0	0	0	0	0	0	0	0	0	0	0	0	0	0
HRS-ES10-C925		CLUSTER516	yes	0	0	0	0	0	0	0	0.15	0.96	1.26	0.95	0.55	0.59	0	0	0	0	0	0	0	0	0	0	0	0	0	0	0.2	0.29	0	0.13	0	0	0	0	0	0	0	0	0	0	0	0	0	0	0
HRS-ES10-C926		CLUSTER1050	yes	0	0	0	0	0	0	0	0	0.63	0.99	0.73	0.39	0	0	0	0	0	0	0	0	0	0	0	0	0	0	0	0.17	0.25	0	0	0	0	0	0	0	0	0	0	0	0	0	0	0	0	0
HRS-ES10-C929	Phaeocystis globosa virus strain 16T, complete genome	CLUSTER61	no	0.13	0.08	0	0	0	0.33	0.48	0.86	1.03	2.55	4.15	3.38	2.04	0	0	0	0	0	0	0	0	0	0	0	0	0	0.22	0.59	1.22	1.11	0.61	0.42	0	0	0	0	0	0	0	0	0	0	0	0	0	0.32
HRS-ES10-C933		CLUSTER519	yes	0	0	0	0	0	0	0	0	0	1.2	0.78	0.5	0.27	0	0	0	0	0	0	0	0	0	0	0	0	0	0	0	0.33	0	0	0	0	0	0	0	0	0	0	0	0	0	0	0	0	0
HRS-ES10-C956		CLUSTER1061	yes	0	0	0	0	0	0	0	0	0.6	1.01	0.76	0.39	0.14	0	0	0	0	0	0	0	0	0	0	0	0	0	0	0.22	0.25	0.16	0	0	0	0	0	0	0	0	0	0	0	0	0	0	0	0
HRS-ES10-C965	Phaeocystis globosa virus strain 16T, complete genome	CLUSTER82	no	0	0	0	0	0	0	0	0.24	1.13	2.6	2	2.46	3.05	0	0	0	0	0	0	0	0	0	0	0	0	0	0	0.32	0.64	0.45	0.33	0.36	0	0	0	0	0	0	0	0	0	0	0	0	0	0
HRS-ES10-C966	Chrysochromulina ericina virus isolate CeV-01B, complete genome	CLUSTER1065	yes	0	0	0	0	0	0	0	0	0.63	0.99	0.72	0.39	0.15	0	0	0	0	0	0	0	0	0	0	0	0	0	0	0.26	0.23	0	0	0	0	0	0	0	0	0	0	0	0	0	0	0	0	0
HRS-ES10-C985		CLUSTER1068	yes	0	0	0	0	0	0	0	0	0.79	1.65	1.18	1.47	1.86	0	0	0	0	0	0	0	0	0	0	0	0	0	0	0	0.36	0.35	0.3	0.3	0	0	0	0	0	0	0	0	0	0	0	0	0	0
HRS-ES10-C987		CLUSTER1070	yes	0	0	0	0	0	0	0	0	0.44	0.8	0.6	0.59	0.35	0	0	0	0	0	0	0	0	0	0	0	0	0	0	0.16	0.35	0.35	0.23	0.14	0	0	0	0	0	0	0	0	0	0	0	0	0	0
HRS-ES10-C991		CLUSTER166	yes	0	0	0	0.17	1.07	2.85	2.28	2.76	4.41	2.85	2.31	1.03	0.73	0	0	0	0	0	0	0	0	0	0	0	0.32	0.7	0.59	0.99	1.17	0.55	0.4	0.4	0	0	0	0	0	0	0	0	0	0	0	0.71	0.7	0.76
HRS-ES10-C993	Phaeocystis globosa virus strain 16T, complete genome	CLUSTER95	no	0	0	0	0	0.3	1.77	2.5	2.38	0.77	1.28	1.49	0.71	0.29	0	0	0	0	0	0	0	0	0	0	0.23	0.54	0.99	0.92	0.51	0.65	0.58	0.16	0	0	0	0	0	0	0	0	0	0	0	0.51	0.73	0.48	0.45
HRS-ES11-C10		CLUSTER27	yes	0	0	0	0	0	0	0	0.36	0.95	1.31	0.95	0.63	0.48	0	0	0	0	0	0	0	0	0	0	0	0	0	0	0	0.28	0.17	0	0	0	0	0	0	0	0	0	0	0	0	0	0	0	0
HRS-ES11-C1022		CLUSTER1064	yes	0	0	0	0	0	0.16	0.67	0.83	0.77	0.87	0.77	0.38	0	0	0	0	0	0	0	0	0	0	0	0	0	0.16	0	0	0	0	0	0	0	0	0	0	0	0	0	0	0	0	0	0	0	0
HRS-ES11-C1030		CLUSTER72	no	0	0	0	0	0	0	0	0.24	0.99	2.54	2.1	2.66	3.17	0	0	0	0	0	0	0	0	0	0	0	0	0	0	0.27	0.64	0.44	0.31	0.34	0	0	0	0	0	0	0	0	0	0	0	0	0	0
HRS-ES11-C1040		CLUSTER39	no	0	0	0	0	0	0	0	0	0.47	0.83	0.87	2.03	1.45	0	0	0	0	0	0	0	0	0	0	0	0	0	0	0.17	0.53	1.01	1.55	0.88	0	0	0	0	0	0	0	0	0	0	0	0	0	0
HRS-ES11-C1048		CLUSTER1073	yes	0	0	0	0	0	0	0	0	0.23	0.51	0.72	0.6	0.54	0	0	0	0	0	0	0	0	0	0	0	0	0	0	0.21	0.36	0.36	0.22	0.26	0	0	0	0	0	0	0	0	0	0	0	0	0	0
HRS-ES11-C1054		CLUSTER1079	yes	0	0	0	0	0	0	0	0	0.16	0.37	0.53	0.62	0.45	0	0	0	0	0	0	0	0	0	0	0	0	0	0	0	0.14	0.15	0.22	0.13	0	0	0	0	0	0	0	0	0	0	0	0	0	0
HRS-ES11-C1068		CLUSTER418	no	0	0	0	0	0	0	0	0	0	1.29	0.82	0.51	0.26	0	0	0	0	0	0	0	0	0	0	0	0	0	0	0	0.34	0	0	0	0	0	0	0	0	0	0	0	0	0	0	0	0	0
HRS-ES11-C1071		CLUSTER1088	yes	0.09	0.09	0	0	0.45	0.62	0.49	0.61	1.46	1.87	1.67	0.49	0.16	0	0	0	0	0	0	0	0	0	0	0	0	0	0	0.4	0.87	0.47	0	0	0	0	0	0	0	0	0	0	0	0	0	0	0	0.34
HRS-ES11-C11		CLUSTER116	yes	0.4	0.64	0.78	0.41	0.57	0.48	0.44	0.48	0.96	1.08	0.81	0.8	0.39	0.86	0.98	1.08	1.3	1.03	1.08	0.33	0.54	0.41	0.21	0	0	0	0	0.17	0.32	0.26	0.36	0.14	0.36	0.4	0.32	0.32	0.27	0.19	0	0	0	0	0	0.2	0	0
HRS-ES11-C1109		CLUSTER13	no	0	0	0	0.2	1.12	3.04	2.36	2.98	4.38	2.84	2.16	1.01	0.8	0	0	0	0	0	0	0	0	0	0	0	0.38	0.81	0.68	1.06	1.18	0.67	0.4	0.41	0	0	0	0	0	0	0	0	0	0	0.21	0.7	0.72	0.8
HRS-ES11-C1125		CLUSTER166	no	0	0	0	0.17	1.06	2.83	2.27	2.74	4.32	2.78	2.26	1	0.72	0	0	0	0	0	0	0	0	0	0	0	0.32	0.71	0.58	0.97	1.17	0.55	0.39	0.4	0	0	0	0	0	0	0	0	0	0	0	0.7	0.71	0.77
HRS-ES11-C1132		CLUSTER14	no	0	0	0	0.23	1.12	3.03	2.42	3.11	4.11	2.8	2.24	1.07	0.75	0	0	0	0	0	0	0	0	0	0	0	0.35	0.76	0.63	1.14	1.17	0.7	0.4	0.41	0	0	0	0	0	0	0	0	0	0	0	0.75	0.76	0.89
HRS-ES11-C1150	Aureococcus anophagefferens virus isolate BtV-01, complete genome	CLUSTER1119	yes	0	0	0	0	0	0.22	0.3	0.35	0.48	0.96	0.9	0.92	0.82	0	0	0	0	0	0	0	0	0	0	0	0	0	0	0	0.21	0	0.15	0.18	0	0	0	0	0	0	0	0	0	0	0	0	0	0
HRS-ES11-C1185		CLUSTER44	no	0	0	0	0	0	0	0	0.22	0.59	0.98	0.77	0.9	0.93	0	0	0	0	0	0	0	0	0	0	0	0	0	0	0.16	0.26	0.17	0.16	0.16	0	0	0	0	0	0	0	0	0	0	0	0	0	0
HRS-ES11-C1187		CLUSTER109	no	0	0	0	0	0	0	0	0.22	1.06	2.46	1.99	2.73	3.02	0	0	0	0	0	0	0	0	0	0	0	0	0	0	0.27	0.61	0.41	0.31	0.34	0	0	0	0	0	0	0	0	0	0	0	0	0	0
HRS-ES11-C1218		CLUSTER294	no	0	0	0	0	0.47	1.39	0.78	1.85	7	5.43	1.78	1.2	0.41	0	0	0	0	0	0	0	0	0	0	0	0	0.6	0	0.98	1.03	0.33	0.33	0	0	0	0	0	0	0	0	0	0	0	0	1.04	1.04	0.92
HRS-ES11-C124		CLUSTER344	yes	0	0	0	0	0	0	0	0	2.08	2.74	1.99	1.48	0.73	0	0	0	0	0	0	0	0	0	0	0	0	0	0	0.37	0.67	0.4	0.29	0.11	0	0	0	0	0	0	0	0	0	0	0	0	0	0
HRS-ES11-C1277		CLUSTER1161	yes	0.06	0.11	0	0	0	0.14	0.13	0.23	1.12	1.64	0.97	0.92	0.6	0.17	0	0.16	0.17	0.14	0.13	0	0	0	0	0	0	0	0	0.26	0.39	0.29	0.25	0.14	0	0	0	0	0	0	0	0	0	0	0	0	0	0
HRS-ES11-C128	Chrysochromulina ericina virus isolate CeV-01B, complete genome	CLUSTER59	no	0	0	0	0	0	0	0	0.15	1.02	1.16	0.94	0.56	0.75	0	0	0	0	0	0	0	0	0	0	0	0	0	0	0.2	0.31	0.17	0.11	0	0	0	0	0	0	0	0	0	0	0	0	0	0	0
HRS-ES11-C1286		CLUSTER553	yes	0	0	0	0	0	0	0	0	0.62	1.03	0.77	0.34	0	0	0	0	0	0	0	0	0	0	0	0	0	0	0	0.18	0.26	0	0	0	0	0	0	0	0	0	0	0	0	0	0	0	0	0
HRS-ES11-C1292	Phaeocystis globosa virus strain 16T, complete genome	CLUSTER246	no	0	0	0	0	0	0	0	0	0.9	2.12	1.44	1.51	0.97	0	0	0	0	0	0	0	0	0	0	0	0	0	0	0.25	0.51	0.48	0.47	0.25	0	0	0	0	0	0	0	0	0	0	0	0	0	0
HRS-ES11-C1298		CLUSTER148	no	0	0	0	0	0	0	0	0.24	1.08	2.54	2.02	2.5	2.96	0	0	0	0	0	0	0	0	0	0	0	0	0	0	0.34	0.6	0.42	0.32	0.31	0	0	0	0	0	0	0	0	0	0	0	0	0	0
HRS-ES11-C131		CLUSTER205	yes	0	0	0	0	0	0	0	0	0	1.31	0.76	0.51	0.27	0	0	0	0	0	0	0	0	0	0	0	0	0	0	0	0.32	0	0	0	0	0	0	0	0	0	0	0	0	0	0	0	0	0
HRS-ES11-C1310		CLUSTER230	no	0.04	0.1	0	0	0	0	0	0.22	1.03	1.59	0.87	0.82	0.56	0.18	0.19	0	0.14	0.15	0.14	0	0	0	0	0	0	0	0	0.25	0.34	0.28	0.31	0.16	0	0	0	0	0	0	0	0	0	0	0	0	0	0
HRS-ES11-C132		CLUSTER206	yes	0	0	0	0	0	0	0	0	0.43	0.76	0.63	0.62	0.39	0	0	0	0	0	0	0	0	0	0	0	0	0	0	0.17	0.37	0.36	0.24	0.12	0	0	0	0	0	0	0	0	0	0	0	0	0	0
HRS-ES11-C1332		CLUSTER1175	yes	0.32	0.36	0.22	0.21	0.23	0.29	0.32	0.29	0.17	0.2	0.49	0.21	0	0.39	0.31	0.32	0.37	0.19	0.19	0.18	0.14	0	0	0	0	0	0	0	0.19	0.22	0	0	0.17	0.15	0	0	0	0	0	0	0	0	0	0	0	0
HRS-ES11-C1353		CLUSTER99	no	0	0	0	0.21	1.28	3.08	2.7	3.3	4.38	2.89	2.31	1.12	0.84	0	0	0	0	0	0	0	0	0	0	0	0.37	0.87	0.67	1.21	1.29	0.71	0.45	0.45	0	0	0	0	0	0	0	0	0	0	0	0.81	0.85	1.01
HRS-ES11-C1359		CLUSTER523	no	0	0	0	0	0	0	0	0	0.44	0.8	0.59	0.59	0.35	0	0	0	0	0	0	0	0	0	0	0	0	0	0	0.16	0.36	0.35	0.23	0.14	0	0	0	0	0	0	0	0	0	0	0	0	0	0
HRS-ES11-C1373		CLUSTER302	no	0	0	0	0	0	0	0	0.23	2.78	3.08	1.1	1.48	1.3	0	0	0	0	0	0	0	0	0	0	0	0	0	0	0.17	0.5	0	0.15	0.2	0	0	0	0	0	0	0	0	0	0	0	0	0	0
HRS-ES11-C1377		CLUSTER289	no	0.05	0.06	0	0	0	0	0.4	0.66	1.3	1.32	0.87	0.46	0	0	0	0	0	0	0	0	0	0	0	0	0	0	0	0	0.24	0	0	0	0	0	0	0	0	0	0	0	0	0	0	0	0	0
HRS-ES11-C138	Chrysochromulina ericina virus isolate CeV-01B, complete genome	CLUSTER128	no	0	0	0	0	0	0	0	0.38	0.96	1.39	0.98	0.68	0.6	0	0	0	0	0	0	0	0	0	0	0	0	0	0	0	0.26	0.17	0	0	0	0	0	0	0	0	0	0	0	0	0	0	0	0
HRS-ES11-C1382		CLUSTER1187	yes	0.06	0.11	0	0	0	0	0.18	0.25	1.08	1.58	0.94	0.85	0.63	0.14	0.14	0	0.16	0.15	0.18	0	0	0	0	0	0	0	0	0.24	0.4	0.22	0.3	0.14	0	0	0	0	0	0	0	0	0	0	0	0	0	0
HRS-ES11-C1431	Tetraselmis virus 1, complete genome	CLUSTER96	no	0.08	0.1	0	0.36	1.69	2.49	1.47	1.42	1.49	0.9	0.74	0.3	0.33	0	0	0	0	0	0	0	0	0	0	0	0.35	0.52	0.31	0.3	0.38	0.24	0	0.14	0	0	0	0	0	0	0	0	0	0	0	0	0.54	0
HRS-ES11-C1446		CLUSTER1205	yes	0	0	0	0	0	0	0	0	0.65	1.01	0.75	0.42	0.14	0	0	0	0	0	0	0	0	0	0	0	0	0	0	0.19	0.24	0	0	0	0	0	0	0	0	0	0	0	0	0	0	0	0	0
HRS-ES11-C1450		CLUSTER114	no	0.07	0.15	0.26	0	1.97	1.55	0.64	1.06	2.79	3.16	1.13	1.31	1.08	0.22	0.31	0.36	0.13	0.16	0.13	0	0	0	0	0.21	0	0	0	0.26	0.51	0	0.14	0.14	0	0	0	0	0	0	0	0	0	0	0.77	0.8	0.57	0.39
HRS-ES11-C1465		CLUSTER304	yes	0	0	0	0	0.28	1.72	2.31	2.34	0.69	1.26	1.48	0.78	0.22	0	0	0	0	0	0	0	0	0	0	0.24	0.52	1.01	0.91	0.45	0.59	0.51	0.16	0	0	0	0	0	0	0	0	0	0	0	0.53	0.68	0.47	0.45
HRS-ES11-C1468		CLUSTER1210	yes	0	0	0	0	0	0	0.12	0.26	1	2.06	1.55	1.78	2.17	0	0	0	0	0	0	0	0	0	0	0	0	0	0	0.24	0.44	0.32	0.24	0.25	0	0	0	0	0	0	0	0	0	0	0	0	0	0
HRS-ES11-C1485		CLUSTER1215	yes	0	0	0	0	0	0	0	0	0.43	0.78	0.62	0.59	0.39	0	0	0	0	0	0	0	0	0	0	0	0	0	0	0.16	0.35	0.34	0.26	0.15	0	0	0	0	0	0	0	0	0	0	0	0	0	0
HRS-ES11-C1492		CLUSTER1219	yes	0	0	0	0	0	0	0	0	0	0.43	0.64	0.61	0.43	0	0	0	0	0	0	0	0	0	0	0	0	0	0	0	0.16	0	0.22	0.11	0	0	0	0	0	0	0	0	0	0	0	0	0	0
HRS-ES11-C1509		CLUSTER115	no	0	0	0	0	0	0	0	0.18	1.67	2.15	2.04	1.49	0.81	0	0	0	0	0	0	0	0	0	0	0	0	0	0.19	0.37	0.65	0.4	0.26	0	0	0	0	0	0	0	0	0	0	0	0	0	0	0.23
HRS-ES11-C1511	Chrysochromulina ericina virus isolate CeV-01B, complete genome	CLUSTER1226	yes	0	0	0	0	0	0	0	0	0	0.38	0.56	0.6	0.47	0	0	0	0	0	0	0	0	0	0	0	0	0	0	0	0.13	0.18	0.24	0.14	0	0	0	0	0	0	0	0	0	0	0	0	0	0
HRS-ES11-C1518		CLUSTER296	no	0	0	0	0	0	0	0	0	0.58	0.99	0.81	0.86	0.89	0	0	0	0	0	0	0	0	0	0	0	0	0	0	0	0.25	0.21	0.15	0.14	0	0	0	0	0	0	0	0	0	0	0	0	0	0
HRS-ES11-C152	Phaeocystis globosa virus strain 16T, complete genome	CLUSTER182	no	0.38	0.63	0.76	0.4	0.56	0.47	0.4	0.45	0.93	1.07	0.76	0.73	0.38	0.87	0.95	1.06	1.32	1.01	1.08	0.3	0.52	0.42	0.2	0	0	0	0	0.18	0.3	0.25	0.39	0.14	0.36	0.39	0.3	0.31	0.27	0.19	0	0	0	0	0	0	0	0
HRS-ES11-C1562		CLUSTER1242	yes	0.04	0.07	0	0	0	0	0	0.2	1.04	1.57	1.32	1.32	0.83	0	0	0	0	0	0	0	0	0	0	0	0	0	0	0.28	0.45	0.38	0.45	0.2	0	0	0	0	0	0	0	0	0	0	0	0	0	0
HRS-ES11-C1566	Phaeocystis globosa virus strain 16T, complete genome	CLUSTER82	no	0	0	0	0	0	0	0	0.23	1.1	2.58	1.99	2.38	3.02	0	0	0	0	0	0	0	0	0	0	0	0	0	0	0.3	0.6	0.42	0.31	0.35	0	0	0	0	0	0	0	0	0	0	0	0	0	0
HRS-ES11-C158		CLUSTER685	yes	0	0	0	0	0	0	0	0	1.07	1.36	0.87	0.53	0.61	0	0	0	0	0	0	0	0	0	0	0	0	0	0	0.17	0.3	0	0.14	0	0	0	0	0	0	0	0	0	0	0	0	0	0	0
HRS-ES11-C1583		CLUSTER1252	yes	0.08	0.08	0	0.16	0.35	0.4	0.29	0.42	0.91	1.13	0.86	0.63	0.39	0	0	0	0	0.14	0.16	0	0	0	0	0	0	0.15	0.17	0	0.34	0.21	0.2	0.09	0	0	0	0	0	0	0	0	0	0	0	0	0	0
HRS-ES11-C1597		CLUSTER277	no	0	0	0	0	0	0	0	0	0	1.32	0.86	0.55	0.3	0	0	0	0	0	0	0	0	0	0	0	0	0	0	0	0.28	0	0	0	0	0	0	0	0	0	0	0	0	0	0	0	0	0
HRS-ES11-C16		CLUSTER43	no	0	0	0	0	0	0	0	0	0.9	2.25	2.21	2.47	1.94	0	0	0	0	0	0	0	0	0	0	0	0	0	0	0.33	0.84	0.91	1.11	0.72	0	0	0	0	0	0	0	0	0	0	0	0	0	0
HRS-ES11-C1604		CLUSTER419	no	0.06	0.04	0	0	0.38	2.2	2.78	2.17	0.53	0.69	0.86	0.46	0.14	0	0	0	0	0	0	0	0	0	0	0.21	0.66	1	0.67	0.25	0.29	0.25	0	0	0	0	0	0	0	0	0	0	0	0	0.77	1.1	0.44	0.31
HRS-ES11-C1610		CLUSTER1263	yes	0.05	0.07	0	0	0	0	0.43	0.75	1.35	1.33	0.91	0.49	0	0	0	0	0	0	0	0	0	0	0	0	0	0	0	0	0.29	0	0.11	0	0	0	0	0	0	0	0	0	0	0	0	0	0	0
HRS-ES11-C1612		CLUSTER154	no	0	0	0	0	0	0	0	0.25	1.03	2.71	2.06	2.68	3.11	0	0	0	0	0	0	0	0	0	0	0	0	0	0	0.31	0.67	0.45	0.35	0.32	0	0	0	0	0	0	0	0	0	0	0	0	0	0
HRS-ES11-C1620		CLUSTER1267	yes	0.39	0.47	0.39	0.23	0.31	0.33	0.4	0.54	1.12	1.68	1.24	1.24	0.94	0.57	0.58	0.61	0.64	0.53	0.51	0.16	0.17	0	0	0	0	0	0	0.23	0.42	0.24	0.26	0.15	0.16	0.13	0	0	0	0.08	0	0	0	0	0	0	0	0
HRS-ES11-C1641		CLUSTER1274	yes	0.07	0.09	0	0	0	0	0	0.21	0.96	1.52	1.1	0.96	0.48	0	0	0	0.18	0.17	0.16	0	0	0	0	0	0	0	0	0.23	0.4	0.48	0.37	0.15	0	0	0	0	0	0	0	0	0	0	0	0	0	0
HRS-ES11-C165	Phaeocystis globosa virus strain 16T, complete genome	CLUSTER61	yes	0.13	0.08	0	0	0	0.3	0.48	0.76	1.01	2.58	4.17	3.38	2	0	0	0	0	0	0	0	0	0	0	0	0	0	0.23	0.6	1.18	1.12	0.66	0.39	0	0	0	0	0	0	0	0	0	0	0	0	0	0.3
HRS-ES11-C1677		CLUSTER1284	yes	0	0	0	0	0	0.17	0.67	0.81	0.93	1.08	0.78	0.38	0	0	0	0	0	0	0	0	0	0	0	0	0	0.15	0	0	0.21	0	0	0	0	0	0	0	0	0	0	0	0	0	0	0	0	0
HRS-ES11-C1692		CLUSTER9	no	0	0	0	0.24	1.17	3.2	2.71	3.15	4.25	2.94	2.37	1.18	0.85	0	0	0	0	0	0	0	0	0	0	0.15	0.32	0.79	0.71	1.02	1.18	0.75	0.44	0.42	0	0	0	0	0	0	0	0	0	0	0	0.75	0.83	0.94
HRS-ES11-C1833		CLUSTER15	no	0.12	0.14	0.3	0.63	4.17	6.4	3.99	3.46	2.71	1.14	0.79	0.42	0.21	0.22	0.19	0	0.12	0	0	0	0	0	0.2	0.66	1.02	1.66	0.94	0.72	0.55	0.36	0.28	0.18	0	0	0	0	0	0	0	0	0	0.27	1.35	3.44	2.59	1.91
HRS-ES11-C185		CLUSTER7	no	0	0	0	0	0	0	0	0	1.04	2.5	2.33	2.63	1.97	0	0	0	0	0	0	0	0	0	0	0	0	0	0	0.38	0.89	0.92	1.14	0.73	0	0	0	0	0	0	0	0	0	0	0	0	0	0
HRS-ES11-C1850		CLUSTER582	yes	0	0	0	0	0	0.19	0.68	0.76	1.06	1.08	0.83	0.39	0	0	0	0	0	0	0	0	0	0	0	0	0	0.17	0	0	0.19	0	0	0	0	0	0	0	0	0	0	0	0	0	0	0	0	0
HRS-ES11-C1884	Phaeocystis globosa virus strain 16T, complete genome	CLUSTER1354	yes	0	0	0	0	0	0.83	1.36	1.61	0.74	1.47	2.23	1.06	0.35	0	0	0	0	0	0	0	0	0	0	0	0	0.36	0.38	0.37	0.47	0.43	0	0	0	0	0	0	0	0	0	0	0	0	0	0.68	0.32	0.38
HRS-ES11-C1899		CLUSTER1357	yes	0	0	0	0	0	0	0	0	0.95	1.33	0.82	0.47	0.86	0	0	0	0	0	0	0	0	0	0	0	0	0	0	0.19	0.3	0	0	0.28	0	0	0	0	0	0	0	0	0	0	0	0	0	0
HRS-ES11-C1918		CLUSTER209	no	0	0	0	0	0	0	0	0	0.22	0.52	0.55	0.69	0.75	0	0	0	0	0	0	0	0	0	0	0	0	0	0	0	0.2	0	0	0	0	0	0	0	0	0	0	0	0	0	0	0	0	0
HRS-ES11-C192	Phaeocystis globosa virus strain 16T, complete genome	CLUSTER134	yes	0	0	0	0	0	0	0	0	0.4	0.75	0.66	0.59	0.4	0	0	0	0	0	0	0	0	0	0	0	0	0	0	0.15	0.36	0.37	0.23	0.14	0	0	0	0	0	0	0	0	0	0	0	0	0	0
HRS-ES11-C1929		CLUSTER587	yes	0	0	0	0	0	0	0.19	0.28	0.44	0.66	0.62	0.63	0.57	0	0	0	0	0	0	0	0	0	0	0	0	0	0	0	0.15	0	0.13	0	0	0	0	0	0	0	0	0	0	0	0	0	0	0
HRS-ES11-C193		CLUSTER12	no	0.39	0.62	0.74	0.38	0.55	0.43	0.42	0.45	0.84	1.01	0.77	0.71	0.39	0.79	0.96	1.02	1.23	1.03	1.06	0.3	0.49	0.37	0.17	0	0	0	0	0.16	0.3	0.25	0.37	0.12	0.33	0.4	0.3	0.3	0.26	0.18	0	0	0	0	0	0	0	0
HRS-ES11-C1956		CLUSTER168	no	0.37	0.43	0.44	0.22	0.28	0.31	0.38	0.51	1.14	1.65	1.2	1.19	0.99	0.53	0.53	0.52	0.56	0.48	0.5	0.15	0.18	0.13	0	0	0	0	0	0.22	0.41	0.32	0.26	0	0.15	0.13	0	0	0	0.09	0	0	0	0	0	0	0	0
HRS-ES11-C197	Phaeocystis globosa virus strain 16T, complete genome	CLUSTER135	no	0	0	0	0	0.31	1.77	2.58	2.47	0.78	1.36	1.59	0.83	0.29	0	0	0	0	0	0	0	0	0	0	0.23	0.56	1.05	0.95	0.53	0.69	0.58	0.17	0	0	0	0	0	0	0	0	0	0	0	0.5	0.69	0.52	0.49
HRS-ES11-C1975		CLUSTER574	no	0.52	0.38	0.18	0	0	0.18	0.46	0.63	0.34	0.52	0.7	0.79	0.62	0.21	0.25	0.32	0.42	0.24	0.24	0.18	0.15	0	0	0	0.18	0.3	0.32	0.5	0.39	0.22	0.12	0	0.2	0.18	0.19	0.18	0	0.08	0	0	0	0	0	0	0	0
HRS-ES11-C2009		CLUSTER1382	yes	0	0	0	0	0	0.33	0.71	1.07	1.02	1.14	2.27	1.26	0.66	0	0	0	0	0	0	0	0	0	0	0	0	0.19	0.23	0.3	0.53	0.57	0.24	0	0	0	0	0	0	0	0	0	0	0	0	0	0	0
HRS-ES11-C2011		CLUSTER1383	yes	0	0	0	0	0	0	0	0	0	1.36	0.79	0.5	0.29	0	0	0	0	0	0	0	0	0	0	0	0	0	0	0	0.35	0	0	0	0	0	0	0	0	0	0	0	0	0	0	0	0	0
HRS-ES11-C2013		CLUSTER1385	yes	0.05	0.1	0	0	0	0	0.14	0	1.04	1.48	1.09	1.01	0.49	0	0	0	0.17	0.14	0.14	0	0	0	0	0	0	0	0	0.2	0.4	0.46	0.32	0.16	0	0	0	0	0	0	0	0	0	0	0	0	0	0
HRS-ES11-C2033		CLUSTER1388	yes	0	0	0	0	0	0	0	0	0.97	2	1.45	1.29	0.99	0	0	0	0	0	0	0	0	0	0	0	0	0	0	0.23	0.54	0.45	0.45	0.25	0	0	0	0	0	0	0	0	0	0	0	0	0	0
HRS-ES11-C2073		CLUSTER589	yes	0	0	0	0	0	0	0.25	0.33	0.3	0.55	0.52	0.51	0.47	0	0	0	0	0	0	0	0	0	0	0	0	0	0	0	0	0	0	0	0	0	0	0	0	0	0	0	0	0	0	0	0	0
HRS-ES11-C2075		CLUSTER41	no	0.09	0.06	0	0	0.26	1.75	2.37	2.52	0.82	1.47	1.91	1.14	0.43	0	0	0	0	0	0	0	0	0	0	0.23	0.48	0.79	0.82	0.45	0.53	0.52	0.19	0	0	0	0	0	0	0	0	0	0	0	0.53	0.82	0.4	0.42
HRS-ES11-C2086		CLUSTER1409	yes	0.08	0.08	0	0.16	0.35	0.39	0.37	0.42	1.06	1.28	0.82	0.62	0.42	0	0	0	0.17	0.15	0.16	0	0	0	0	0	0	0	0.2	0	0.28	0.25	0.16	0	0	0	0	0	0	0	0	0	0	0	0	0	0	0
HRS-ES11-C2095		CLUSTER585	no	0.06	0.08	0	0	0.24	0.21	0.25	0.26	0.63	0.69	0.4	0.33	0.2	0	0.2	0.17	0.22	0.19	0.19	0	0	0	0	0	0	0	0	0	0.15	0	0	0	0	0	0	0	0	0	0	0	0	0	0	0	0	0
HRS-ES11-C2105		CLUSTER558	no	0	0	0	0	0	0	0	0.23	1.04	2.55	2.12	2.68	3.16	0	0	0	0	0	0	0	0	0	0	0	0	0	0	0.32	0.62	0.52	0.27	0.34	0	0	0	0	0	0	0	0	0	0	0	0	0	0
HRS-ES11-C211		CLUSTER32	no	0	0	0	0	0	0	0	0.17	2.06	2.7	2.02	1.57	0.73	0	0	0	0	0	0	0	0	0	0	0	0	0	0	0.38	0.65	0.41	0.28	0.11	0	0	0	0	0	0	0	0	0	0	0	0	0	0
HRS-ES11-C2118		CLUSTER591	yes	0	0	0	0	0	0	0	0	0.2	0.64	0.58	0.78	0.87	0	0	0	0	0	0	0	0	0	0	0	0	0	0	0	0.16	0	0	0.09	0	0	0	0	0	0	0	0	0	0	0	0	0	0
HRS-ES11-C2122		CLUSTER570	no	0	0	0	0	0	0	0	0.34	1.04	1.33	1.03	0.73	0.62	0	0	0	0	0	0	0	0	0	0	0	0	0	0	0	0.3	0.16	0	0	0	0	0	0	0	0	0	0	0	0	0	0	0	0
HRS-ES11-C2123	Phaeocystis globosa virus strain 16T, complete genome	CLUSTER1415	yes	0.08	0.05	0	0	0.28	2.04	2.59	2.14	0.48	0.63	0.81	0.43	0.17	0	0	0	0	0	0	0	0	0	0	0.22	0.56	0.81	0.57	0.22	0.22	0.21	0	0	0	0	0	0	0	0	0	0	0	0	0.59	0.86	0.42	0.26
HRS-ES11-C2149		CLUSTER1420	yes	0.25	0.16	0	0	0	0.42	0.6	0.65	0.27	0.59	0.82	0.35	0.17	0	0	0	0.14	0	0	0	0	0	0	0	0	0.2	0.23	0.24	0.28	0.19	0	0	0	0	0	0	0	0	0	0	0	0	0	0.19	0.17	0
HRS-ES11-C215		CLUSTER710	yes	0	0	0	0	0	0	0	0	0.42	0.74	0.62	0.57	0.36	0	0	0	0	0	0	0	0	0	0	0	0	0	0	0.17	0.34	0.36	0.24	0.14	0	0	0	0	0	0	0	0	0	0	0	0	0	0
HRS-ES11-C217		CLUSTER138	yes	0.07	0.11	0	0	0	0	0.18	0.26	1.13	1.65	0.97	0.86	0.6	0.17	0.18	0.15	0.16	0.14	0.16	0	0	0	0	0	0	0	0	0.26	0.41	0.27	0.31	0.15	0	0	0	0	0	0	0	0	0	0	0	0	0	0
HRS-ES11-C2192		CLUSTER594	yes	0	0	0	0	0	0.23	0.32	0.4	0.47	0.9	0.88	0.84	0.8	0	0	0	0	0	0	0	0	0	0	0	0	0	0	0	0.21	0	0.21	0.18	0	0	0	0	0	0	0	0	0	0	0	0	0	0
HRS-ES11-C220		CLUSTER62	no	0	0	0	0	0	0	0	0	2.21	2.78	2.08	1.53	0.74	0	0	0	0	0	0	0	0	0	0	0	0	0	0	0.37	0.63	0.45	0.3	0.12	0	0	0	0	0	0	0	0	0	0	0	0	0	0
HRS-ES11-C2200		CLUSTER26	no	0	0	0	0.25	1.19	3.08	2.66	3.09	4.23	2.76	2.16	1.04	0.76	0	0	0	0	0	0	0	0	0	0	0	0.31	0.86	0.65	0.98	1.1	0.66	0.48	0.4	0	0	0	0	0	0	0	0	0	0	0	0.85	0.92	0.96
HRS-ES11-C2236	Tetraselmis virus 1, complete genome	CLUSTER3	no	0.14	0.17	0.32	0.63	4.26	6.82	4.12	3.84	2.6	1.03	0.85	0.45	0.22	0.19	0.19	0	0.14	0	0	0	0	0	0.24	0.61	1.04	1.72	1.04	0.83	0.65	0.37	0.29	0.2	0.1	0	0	0	0	0	0	0	0	0.33	1.55	3.37	2.59	2.01
HRS-ES11-C2264		CLUSTER20	no	0	0	0	0	0	0	0	1.94	4.26	1.82	1.28	0.77	0.22	0	0	0	0	0	0	0	0	0	0	0	0	0.15	3.12	1.13	1.03	0.51	0.29	0	0	0	0	0	0	0	0	0	0	0	0	0	0	2.54
HRS-ES11-C230	Phaeocystis globosa virus strain 16T, complete genome	CLUSTER711	yes	0.06	0.09	0	0	0	0	0.15	0.25	1.07	1.78	1.21	1.05	0.49	0	0	0	0.18	0.19	0.17	0	0	0	0	0	0	0	0	0.22	0.42	0.49	0.37	0.17	0	0	0	0	0	0	0	0	0	0	0	0	0	0
HRS-ES11-C2316		CLUSTER158	no	0.21	0.26	0.22	0	0.52	1	1.07	1.45	2.86	2.07	1.75	0.85	0.32	0.42	0.28	0.15	0.2	0.12	0	0	0	0	0	0	0	0.33	0.46	0.78	1.03	0.72	0.57	0.26	0.14	0	0	0	0	0	0	0	0	0	0	0.79	0.79	0.87
HRS-ES11-C2319		CLUSTER100	no	0	0	0	0	0	0	0	1.67	3.2	1.29	0.99	0.5	0.16	0	0	0	0	0	0	0	0	0	0	0	0	0.16	2.94	0.94	0.91	0.51	0.21	0	0	0	0	0	0	0	0	0	0	0	0	0	0	2.79
HRS-ES11-C235		CLUSTER385	yes	0	0	0	0.22	1.23	3.08	2.43	2.94	4.51	2.99	2.25	1.07	0.8	0	0	0	0	0	0	0	0	0	0	0	0.36	0.78	0.63	1.04	1.12	0.67	0.42	0.44	0	0	0	0	0	0	0	0	0	0	0	0.79	0.7	0.78
HRS-ES11-C238		CLUSTER716	yes	0	0	0	0	0	0	0	0	0	1.27	0.73	0.48	0.28	0	0	0	0	0	0	0	0	0	0	0	0	0	0	0	0.32	0	0	0	0	0	0	0	0	0	0	0	0	0	0	0	0	0
HRS-ES11-C239		CLUSTER387	yes	0.51	0.39	0.2	0	0	0.18	0.39	0.53	0.34	0.51	0.72	0.72	0.58	0.24	0.25	0.4	0.44	0.24	0.25	0.17	0.16	0	0	0	0.14	0.28	0.32	0.44	0.35	0.21	0	0	0.2	0.17	0.16	0	0.11	0.1	0	0	0	0	0	0	0	0
HRS-ES11-C240	Phaeocystis globosa virus strain 16T, complete genome	CLUSTER718	yes	0	0	0	0	0	0.68	1.35	1.61	0.55	1.26	2.05	1.01	0.32	0	0	0	0	0	0	0	0	0	0	0	0	0.38	0.39	0.34	0.54	0.41	0	0	0	0	0	0	0	0	0	0	0	0	0	0.58	0.32	0.41
HRS-ES11-C2405		CLUSTER92	no	0.14	0.07	0	0	0	0.42	0.68	0.93	1.02	2.86	4.36	3.65	2.09	0	0	0	0	0	0	0	0	0	0	0	0	0	0.26	0.63	1.31	1.19	0.74	0.4	0	0	0	0	0	0	0	0	0	0	0	0	0	0.29
HRS-ES11-C2407		CLUSTER133	no	0.38	0.41	0.41	0.22	0.26	0.32	0.4	0.52	1.11	1.54	1.19	1.15	0.98	0.55	0.55	0.55	0.59	0.5	0.48	0	0.17	0	0	0	0	0	0	0.23	0.38	0.25	0.23	0	0.14	0.13	0	0	0	0	0	0	0	0	0	0	0	0
HRS-ES11-C2412		CLUSTER599	yes	0	0	0	0	0	0	0	0	0.25	0.79	0.61	0.83	1.35	0	0	0	0	0	0	0	0	0	0	0	0	0	0	0	0.22	0	0.13	0.16	0	0	0	0	0	0	0	0	0	0	0	0	0	0
HRS-ES11-C2414		CLUSTER1496	yes	0	0	0	0	0	0	0	0	0.56	0.89	0.69	0.4	0	0	0	0	0	0	0	0	0	0	0	0	0	0	0	0.18	0.2	0	0	0	0	0	0	0	0	0	0	0	0	0	0	0	0	0
HRS-ES11-C2423		CLUSTER298	no	0.35	0.44	0.42	0.23	0.26	0.32	0.43	0.56	1.11	1.61	1.25	1.2	0.95	0.51	0.49	0.46	0.61	0.47	0.52	0.16	0.15	0	0	0	0	0	0	0.21	0.42	0.23	0.25	0.14	0.14	0.15	0	0	0	0	0	0	0	0	0	0	0	0
HRS-ES11-C2450	Phaeocystis globosa virus strain 16T, complete genome	CLUSTER1503	yes	0	0	0	0	0	1	1.56	1.76	0.66	1.36	2.11	1.04	0.31	0	0	0	0	0	0	0	0	0	0	0	0	0.46	0.37	0.36	0.52	0.48	0.16	0	0	0	0	0	0	0	0	0	0	0	0	0.64	0.33	0.36
HRS-ES11-C2485		CLUSTER463	no	0	0	0	0	0	0	0	0	0	1.4	0.77	0.49	0.3	0	0	0	0	0	0	0	0	0	0	0	0	0	0	0	0.32	0	0.09	0	0	0	0	0	0	0	0	0	0	0	0	0	0	0
HRS-ES11-C2491		CLUSTER77	no	0	0	0	0	0	0	0	0	1.11	2.5	2.29	2.54	2.05	0	0	0	0	0	0	0	0	0	0	0	0	0	0	0.38	0.99	0.87	1.15	0.71	0	0	0	0	0	0	0	0	0	0	0	0	0	0
HRS-ES11-C253	Chrysochromulina ericina virus isolate CeV-01B, complete genome	CLUSTER64	yes	0	0	0	0	0	0	0	0	2.06	2.72	1.97	1.49	0.71	0	0	0	0	0	0	0	0	0	0	0	0	0	0	0.35	0.65	0.43	0.29	0.12	0	0	0	0	0	0	0	0	0	0	0	0	0	0
HRS-ES11-C2546		CLUSTER1537	yes	0.05	0	0	0	0.31	1.62	2.25	2.17	0.84	1.46	1.87	1.02	0.39	0	0	0	0	0	0	0	0	0	0	0.15	0.47	0.79	0.72	0.4	0.54	0.42	0.19	0	0	0	0	0	0	0	0	0	0	0	0.55	0.73	0.39	0.45
HRS-ES11-C2558		CLUSTER1544	yes	0.12	0.22	0.23	0.21	0.29	0.31	0.35	0.5	1.16	1.25	0.9	0.68	0.29	0.3	0.34	0.32	0.34	0.29	0.29	0	0	0	0	0	0	0	0	0.23	0.38	0.22	0.2	0	0.11	0	0	0	0	0	0	0	0	0	0	0	0	0
HRS-ES11-C266		CLUSTER2	no	0.39	0.61	0.72	0.42	0.53	0.43	0.36	0.38	0.8	0.95	0.72	0.72	0.38	0.77	0.91	0.93	1.21	1.02	1.11	0.28	0.49	0.36	0.16	0	0	0	0	0.17	0.27	0.26	0.34	0.12	0.34	0.37	0.28	0.31	0.26	0.19	0	0	0	0	0	0	0	0
HRS-ES11-C2712		CLUSTER1590	yes	0	0	0	0	0	0	0	0.29	0.26	0.36	0.81	0.58	0.36	0	0	0	0	0	0	0	0	0	0	0	0	0	0	0	0	0	0	0	0	0	0	0	0	0	0	0	0	0	0	0	0	0
HRS-ES11-C273		CLUSTER735	yes	0.08	0.12	0	0	0	0	0.18	0.3	1.2	1.93	1.37	1.18	0.59	0	0	0	0.22	0.2	0.2	0	0	0	0	0	0	0	0	0.26	0.51	0.62	0.4	0.18	0	0	0	0	0	0	0	0	0	0	0	0	0	0
HRS-ES11-C2756		CLUSTER555	no	0	0	0	0	0	0	0	0	0.42	0.79	0.63	0.55	0.38	0	0	0	0	0	0	0	0	0	0	0	0	0	0	0.17	0.3	0.31	0.26	0.15	0	0	0	0	0	0	0	0	0	0	0	0	0	0
HRS-ES11-C2787		CLUSTER1605	yes	0	0	0	0	0.28	0.88	1.11	1.33	2.59	1.74	1.65	1.15	0.29	0	0	0	0	0	0	0	0	0	0	0	0	0.36	0.31	0.64	0.65	0.62	0.79	0.22	0	0	0	0	0	0	0	0	0	0	0	0.45	0.58	0.52
HRS-ES11-C2795		CLUSTER1606	yes	0	0	0	0	0	0	0	0	0.23	0.46	0.68	0.74	0.5	0	0	0	0	0	0	0	0	0	0	0	0	0	0	0.2	0.44	0.31	0.22	0.32	0	0	0	0	0	0	0	0	0	0	0	0	0	0
HRS-ES11-C2814		CLUSTER1615	yes	0	0	0	0	0	0.19	0.26	0.33	0.43	0.8	0.7	0.77	0.87	0	0	0	0	0	0	0	0	0	0	0	0	0	0	0	0.19	0	0	0.17	0	0	0	0	0	0	0	0	0	0	0	0	0	0
HRS-ES11-C2895	Phaeocystis globosa virus strain 16T, complete genome	CLUSTER137	no	0	0	0	0	0	0.67	1.21	1.57	0.66	1.71	2.46	1.38	0.39	0	0	0	0	0	0	0	0	0	0	0	0.17	0.41	0.41	0.44	0.61	0.51	0.19	0	0	0	0	0	0	0	0	0	0	0	0	0.51	0.3	0.42
HRS-ES11-C29		CLUSTER34	no	0	0	0	0	0	0	0	0	2.04	2.59	2.03	1.52	0.77	0	0	0	0	0	0	0	0	0	0	0	0	0	0	0.38	0.66	0.4	0.29	0.12	0	0	0	0	0	0	0	0	0	0	0	0	0	0
HRS-ES11-C291		CLUSTER744	yes	0	0	0	0	0	0	0	0	0.56	0.89	0.69	0.39	0	0	0	0	0	0	0	0	0	0	0	0	0	0	0	0.2	0.25	0	0	0	0	0	0	0	0	0	0	0	0	0	0	0	0	0
HRS-ES11-C2940		CLUSTER511	no	0	0	0	0	0	0	0	0	0.4	0.76	0.66	0.59	0.42	0	0	0	0	0	0	0	0	0	0	0	0	0	0	0.15	0.35	0.39	0.28	0	0	0	0	0	0	0	0	0	0	0	0	0	0	0
HRS-ES11-C2983	Phaeocystis globosa virus strain 16T, complete genome	CLUSTER1658	yes	0.08	0	0	0	0.32	1.93	2.54	2.43	0.85	1.4	2.08	1.17	0.48	0	0	0	0	0	0	0	0	0	0	0.24	0.5	0.75	0.78	0.37	0.65	0.48	0.23	0.11	0	0	0	0	0	0	0	0	0	0	0.69	0.85	0.45	0.39
HRS-ES11-C3009		CLUSTER1665	yes	0.21	0.24	0	0	0.32	0.57	0.64	0.92	2.03	1.45	1.3	0.66	0.21	0.31	0.27	0	0.2	0	0	0	0	0	0	0	0	0.23	0.28	0.59	0.73	0.48	0.38	0.17	0.11	0	0	0	0	0	0	0	0	0	0	0.42	0.46	0.59
HRS-ES11-C3022		CLUSTER231	no	0	0	0	0	0	0	0.21	0.55	0.98	1.68	1.16	1.06	1.22	0	0	0	0	0	0	0	0	0	0	0	0	0	0	0	0.3	0.16	0	0.13	0	0	0	0	0	0	0	0	0	0	0	0	0	0
HRS-ES11-C3045		CLUSTER614	yes	0	0	0	0	0	0	0	0	0.29	0.54	0.79	0.7	0.56	0	0	0	0	0	0	0	0	0	0	0	0	0	0	0.22	0.47	0.4	0.22	0.26	0	0	0	0	0	0	0	0	0	0	0	0	0	0
HRS-ES11-C3085		CLUSTER1683	yes	0.37	0.45	0.35	0.21	0.3	0.28	0.38	0.5	1.04	1.49	1.22	1.17	0.95	0.47	0.48	0.55	0.63	0.49	0.54	0	0.17	0	0	0	0	0	0	0	0.34	0.28	0.22	0.13	0.14	0.12	0	0	0	0	0	0	0	0	0	0	0	0
HRS-ES11-C3115		CLUSTER1697	yes	0.04	0	0	0	0.43	0.49	0.46	0.57	1.62	2.29	1.9	0.54	0.13	0	0	0	0	0	0	0	0	0	0	0	0	0	0	0.37	0.85	0.51	0.21	0	0	0	0	0	0	0	0	0	0	0	0	0	0	0
HRS-ES11-C3148		CLUSTER265	no	0.1	0.12	0	0.46	2.02	2.92	1.97	1.99	2.35	1.63	1.34	0.71	0.45	0	0	0	0	0	0	0	0	0	0	0	0.37	0.7	0.45	0.6	0.58	0.41	0	0.32	0	0	0	0	0	0	0	0	0	0	0	0.87	0	0
HRS-ES11-C3154		CLUSTER598	no	0	0	0	0	0	0.31	0.52	0.57	0.74	1.41	1.18	1.6	1.26	0	0	0	0	0	0	0	0	0	0	0	0	0.22	0.28	0.25	0.5	0.41	0.41	0.38	0	0	0	0	0	0	0	0	0	0	0	0	0.18	0.2
HRS-ES11-C3248		CLUSTER449	no	0	0	0	0	0	0	0	0.19	1.06	2.44	2	2.48	2.94	0	0	0	0	0	0	0	0	0	0	0	0	0	0	0.28	0.66	0.4	0.31	0.37	0	0	0	0	0	0	0	0	0	0	0	0	0	0
HRS-ES11-C327		CLUSTER767	yes	0.07	0.11	0	0	0	0	0.17	0.26	1.01	1.58	0.93	0.85	0.65	0.18	0.18	0.14	0.14	0.16	0.15	0	0	0	0	0	0	0	0	0.23	0.4	0.25	0.29	0.15	0	0	0	0	0	0	0	0	0	0	0	0	0	0
HRS-ES11-C3305		CLUSTER1728	yes	0.04	0	0	0	0.29	0.45	0.4	0.5	1.22	1.5	1.55	0.5	0	0	0	0	0	0	0	0	0	0	0	0	0	0	0	0.31	0.72	0.42	0.17	0	0	0	0	0	0	0	0	0	0	0	0	0	0	0.23
HRS-ES11-C3315		CLUSTER1732	yes	0	0	0	0	0	0	0	0	0.61	0.98	0.73	0.38	0	0	0	0	0	0	0	0	0	0	0	0	0	0	0	0.21	0.25	0.18	0	0	0	0	0	0	0	0	0	0	0	0	0	0	0	0
HRS-ES11-C3317	Phaeocystis globosa virus strain 16T, complete genome	CLUSTER1734	yes	0	0	0	0	0	0	0.2	0.37	0	0.34	0.4	0.35	0.29	0	0	0	0	0	0	0	0	0	0	0	0	0	0	0	0	0.16	0	0	0	0	0	0	0	0	0	0	0	0	0	0	0	0
HRS-ES11-C334		CLUSTER18	no	0	0	0	0	0	0	0	2.27	3	1.38	1.1	0.61	0.2	0	0	0	0	0	0	0	0	0	0	0	0	0.19	3.33	0.9	0.96	0.49	0.18	0	0	0	0	0	0	0	0	0	0	0	0	0	0	2.55
HRS-ES11-C3341		CLUSTER1738	yes	0.06	0.11	0	0	0	0.12	0.15	0.24	1.11	1.62	1.03	0.85	0.67	0	0.14	0.19	0.13	0.14	0.17	0	0	0	0	0	0	0	0	0.3	0.39	0.26	0.32	0.13	0	0	0	0	0	0	0	0	0	0	0	0	0	0
HRS-ES11-C3367	Phaeocystis globosa virus strain 16T, complete genome	CLUSTER164	no	0	0.05	0	0	0.37	2.2	2.8	2.15	0.42	0.69	0.85	0.39	0.15	0	0	0	0	0	0	0	0	0	0	0.2	0.62	0.92	0.61	0.21	0.25	0	0	0	0	0	0	0	0	0	0	0	0	0	0.81	0.9	0.54	0.21
HRS-ES11-C337		CLUSTER35	no	0	0	0	0	0	0	0	0	0.91	2.18	2.12	2.37	1.83	0	0	0	0	0	0	0	0	0	0	0	0	0	0	0.31	0.8	0.95	1.09	0.71	0	0	0	0	0	0	0	0	0	0	0	0	0	0
HRS-ES11-C3457		CLUSTER1755	yes	0.06	0.08	0	0	0.26	0.21	0.22	0.31	0.64	0.68	0.45	0.29	0.16	0.15	0	0.18	0.21	0.15	0.21	0	0	0	0	0	0	0	0	0	0.14	0	0	0	0	0	0	0	0	0	0	0	0	0	0	0	0	0
HRS-ES11-C3491		CLUSTER1763	yes	0	0	0	0	0	0	0	0	0.73	0.84	0.71	0.48	0.2	0	0	0	0	0	0	0	0	0	0	0	0	0	0	0.18	0.18	0	0	0	0	0	0	0	0	0	0	0	0	0	0	0	0	0
HRS-ES11-C3499		CLUSTER615	yes	0.17	0.24	0	0	0.28	0.53	0.63	0.86	1.78	1.5	1.27	0.65	0.22	0.3	0.29	0	0.16	0	0	0	0	0	0	0	0	0	0.28	0.54	0.72	0.49	0.37	0	0	0	0	0	0	0	0	0	0	0	0	0.43	0.41	0.52
HRS-ES11-C352		CLUSTER782	yes	0	0	0	0	0	0	0	0	0.44	0.82	0.62	0.56	0.36	0	0	0	0	0	0	0	0	0	0	0	0	0	0	0.15	0.36	0.32	0.23	0.12	0	0	0	0	0	0	0	0	0	0	0	0	0	0
HRS-ES11-C3544		CLUSTER610	no	0	0	0	0	0	0	0	0	0.81	0.91	0.72	0.41	0.16	0	0	0	0	0	0	0	0	0	0	0	0	0	0	0.17	0.2	0	0	0	0	0	0	0	0	0	0	0	0	0	0	0	0	0
HRS-ES11-C3549		CLUSTER58	no	0	0	0	0	0.24	0.22	0.15	0.19	0.67	0.71	0.43	0.22	0	0	0	0	0	0	0	0	0	0	0	0	0	0	0	0.19	0.32	0.19	0	0	0	0	0	0	0	0	0	0	0	0	0	0	0	0.18
HRS-ES11-C357		CLUSTER11	no	0.44	0.66	0.83	0.37	0.56	0.49	0.46	0.49	0.94	1.11	0.79	0.82	0.39	0.87	1.03	1.06	1.33	1.03	1.12	0.34	0.51	0.42	0.19	0	0	0	0	0.16	0.29	0.26	0.37	0.14	0.39	0.39	0.35	0.35	0.29	0.19	0	0	0	0	0	0	0	0.2
HRS-ES11-C3573		CLUSTER1773	yes	0.3	0.38	0.23	0.25	0.24	0.36	0.33	0.31	0	0.2	0.48	0.18	0	0.41	0.31	0.29	0.42	0.21	0.19	0.15	0.14	0	0	0	0	0	0	0	0.18	0.21	0	0	0.14	0.15	0	0	0	0	0	0	0	0	0	0	0	0
HRS-ES11-C3575		CLUSTER519	no	0	0	0	0	0	0	0	0	0	1.14	0.79	0.52	0.26	0	0	0	0	0	0	0	0	0	0	0	0	0	0	0	0.36	0	0	0	0	0	0	0	0	0	0	0	0	0	0	0	0	0
HRS-ES11-C3596		CLUSTER1780	yes	0	0	0	0	0	0.2	0.25	0.34	0.47	0.82	0.85	0.83	0.79	0	0	0	0	0	0	0	0	0	0	0	0	0	0	0	0.21	0	0.16	0.14	0	0	0	0	0	0	0	0	0	0	0	0	0	0
HRS-ES11-C377		CLUSTER145	yes	0.04	0	0	0	0.33	0.53	0.41	0.6	1.47	2.02	1.72	0.52	0.14	0	0	0	0	0	0	0	0	0	0	0	0	0	0	0.4	0.85	0.49	0.18	0	0	0	0	0	0	0	0	0	0	0	0	0	0	0.23
HRS-ES11-C383		CLUSTER238	yes	0	0	0	0	0	0	0	0	1.06	1.31	0.89	0.55	0.85	0	0	0	0	0	0	0	0	0	0	0	0	0	0	0.17	0.3	0	0.13	0	0	0	0	0	0	0	0	0	0	0	0	0	0	0
HRS-ES11-C401		CLUSTER2	no	0.38	0.62	0.83	0.37	0.54	0.46	0.38	0.48	0.89	1.06	0.7	0.73	0.38	0.81	0.98	1.04	1.31	1.1	1.07	0.31	0.48	0.39	0.21	0.14	0	0	0	0.15	0.29	0.25	0.37	0.13	0.37	0.38	0.3	0.3	0.26	0.17	0	0	0	0	0	0	0	0
HRS-ES11-C403		CLUSTER97	yes	0	0	0	0	0	0	0	0	0.23	0.59	0.58	0.65	0.72	0	0	0	0	0	0	0	0	0	0	0	0	0	0	0	0.19	0	0	0	0	0	0	0	0	0	0	0	0	0	0	0	0	0
HRS-ES11-C413		CLUSTER804	yes	0	0.05	0	0	0	0	0.37	0.73	1.57	1.55	0.96	0.46	0	0	0	0	0	0	0	0	0	0	0	0	0	0	0	0	0.23	0	0	0	0	0	0	0	0	0	0	0	0	0	0	0	0	0
HRS-ES11-C430		CLUSTER815	yes	0	0	0	0	0	0	0	0	0	0.4	0.56	0.6	0.43	0	0	0	0	0	0	0	0	0	0	0	0	0	0	0	0.15	0	0.24	0.14	0	0	0	0	0	0	0	0	0	0	0	0	0	0
HRS-ES11-C445	Phaeocystis globosa virus strain 16T, complete genome	CLUSTER244	yes	0.08	0	0	0	0.4	2.17	2.77	2.27	0.45	0.63	0.8	0.46	0.15	0	0	0	0	0	0	0	0	0	0	0.22	0.56	0.9	0.64	0.21	0.24	0.23	0	0	0	0	0	0	0	0	0	0	0	0	0.76	0.92	0.46	0.39
HRS-ES11-C451		CLUSTER442	yes	0.05	0.08	0	0	0	0	0	0.22	0.91	1.47	1.04	0.94	0.44	0	0	0	0.16	0.15	0.14	0	0	0	0	0	0	0	0	0.19	0.39	0.51	0.31	0.15	0	0	0	0	0	0	0	0	0	0	0	0	0	0
HRS-ES11-C46		CLUSTER16	no	0	0	0	0	0	0	0	0	0.92	2.33	2.17	2.53	1.95	0	0	0	0	0	0	0	0	0	0	0	0	0	0	0.36	0.85	0.91	1.11	0.72	0	0	0	0	0	0	0	0	0	0	0	0	0	0
HRS-ES11-C461		CLUSTER44	no	0	0	0	0	0	0	0	0.21	0.62	0.95	0.77	0.83	0.97	0	0	0	0	0	0	0	0	0	0	0	0	0	0	0	0.27	0.17	0.17	0.14	0	0	0	0	0	0	0	0	0	0	0	0	0	0
HRS-ES11-C475		CLUSTER248	yes	0	0	0	0	0	0	0	0	0.22	0.55	0.58	0.72	0.71	0	0	0	0	0	0	0	0	0	0	0	0	0	0	0	0.17	0	0	0	0	0	0	0	0	0	0	0	0	0	0	0	0	0
HRS-ES11-C492		CLUSTER844	yes	0.06	0.09	0	0	0	0	0	0.27	0.99	1.76	1.17	1.01	0.51	0	0	0	0.18	0.18	0.15	0	0	0	0	0	0	0	0	0.22	0.45	0.54	0.35	0.17	0	0	0	0	0	0	0	0	0	0	0	0	0	0
HRS-ES11-C495		CLUSTER236	no	0.07	0.12	0	0	0	0.17	0.16	0.25	1.14	1.58	0.97	0.84	0.64	0.15	0	0	0.16	0.15	0.15	0	0	0	0	0	0	0	0	0.23	0.38	0.28	0.3	0.15	0	0	0	0	0	0	0	0	0	0	0	0	0	0
HRS-ES11-C50	Phaeocystis globosa virus strain 16T, complete genome	CLUSTER632	yes	0	0	0	0	0	0	0	0.36	0.98	1.35	0.95	0.65	0.54	0	0	0	0	0	0	0	0	0	0	0	0	0	0	0	0.27	0	0	0	0	0	0	0	0	0	0	0	0	0	0	0	0	0
HRS-ES11-C502		CLUSTER224	no	0	0	0	0	0	0	0	0	0	1.3	0.82	0.55	0.28	0	0	0	0	0	0	0	0	0	0	0	0	0	0	0	0.32	0	0	0	0	0	0	0	0	0	0	0	0	0	0	0	0	0
HRS-ES11-C51		CLUSTER77	no	0	0	0	0	0	0	0	0	0.88	2.21	2.13	2.42	1.86	0	0	0	0	0	0	0	0	0	0	0	0	0	0	0.35	0.83	0.89	1.1	0.69	0	0	0	0	0	0	0	0	0	0	0	0	0	0
HRS-ES11-C524		CLUSTER859	yes	0.23	0.16	0	0	0	0.45	0.62	0.68	0.32	0.67	0.86	0.39	0	0	0	0	0.13	0	0	0	0	0	0	0	0	0.21	0.23	0.28	0.28	0.22	0	0	0	0	0	0	0	0	0	0	0	0	0	0.18	0.17	0.22
HRS-ES11-C54		CLUSTER32	no	0	0	0	0	0	0	0	0	2.21	2.78	2.07	1.54	0.73	0	0	0	0	0	0	0	0	0	0	0	0	0	0	0.37	0.65	0.4	0.29	0.13	0	0	0	0	0	0	0	0	0	0	0	0	0	0
HRS-ES11-C542		CLUSTER1	no	0.13	0.17	0.24	0.31	0.48	0.69	0.68	0.7	0.85	1.41	0.88	0.86	0.66	0.24	0.28	0.37	0.45	0.45	0.5	0.28	0.24	0.42	0.46	0.32	0.24	0.31	0.21	0	0.23	0	0	0	0.25	0.36	0.39	0.45	0.42	0.31	0	0	0	0	0	0	0	0
HRS-ES11-C543		CLUSTER89	no	0	0	0	0	0	0	0	0.25	1.08	2.71	2.06	2.65	3.07	0	0	0	0	0	0	0	0	0	0	0	0	0	0	0.32	0.66	0.46	0.34	0.32	0	0	0	0	0	0	0	0	0	0	0	0	0	0
HRS-ES11-C550		CLUSTER874	yes	0.08	0.05	0	0	0.32	1.78	2.44	2.24	0.87	1.48	1.96	1.17	0.49	0	0	0	0	0	0	0	0	0	0	0.19	0.48	0.85	0.78	0.45	0.59	0.5	0.21	0	0	0	0	0	0	0	0	0	0	0	0.61	0.8	0.48	0.46
HRS-ES11-C574		CLUSTER882	yes	0	0	0	0	0	0	0	0.52	1.15	1.17	0.64	0	0	0	0	0	0	0	0	0	0	0	0	0	0	0	0	0	0	0	0	0	0	0	0	0	0	0	0	0	0	0	0	0	0	0
HRS-ES11-C58		CLUSTER324	yes	0	0	0	0	0	0	0	0	0	1.33	0.81	0.49	0.28	0	0	0	0	0	0	0	0	0	0	0	0	0	0	0	0.33	0	0	0	0	0	0	0	0	0	0	0	0	0	0	0	0	0
HRS-ES11-C587		CLUSTER888	yes	0	0	0	0	0.26	0.24	0.16	0.2	0.66	0.84	0.47	0.23	0	0	0	0	0	0	0	0	0	0	0	0	0	0	0	0.22	0.3	0.25	0	0	0	0	0	0	0	0	0	0	0	0	0	0	0	0
HRS-ES11-C594		CLUSTER4	no	0.42	0.63	0.84	0.4	0.54	0.48	0.41	0.47	0.94	1.14	0.86	0.87	0.42	0.9	1.01	1.11	1.28	1.08	1.05	0.32	0.52	0.43	0.2	0.16	0	0	0	0.18	0.32	0.3	0.39	0.14	0.37	0.4	0.31	0.32	0.28	0.19	0	0	0	0	0	0	0	0
HRS-ES11-C599		CLUSTER893	yes	0	0	0	0	0	0	0	0	0	0.45	0.58	0.63	0.47	0	0	0	0	0	0	0	0	0	0	0	0	0	0	0	0.14	0	0.24	0.15	0	0	0	0	0	0	0	0	0	0	0	0	0	0
HRS-ES11-C601		CLUSTER894	yes	0	0	0	0	0	0	0	0.18	0.57	0.98	0.79	0.85	0.88	0	0	0	0	0	0	0	0	0	0	0	0	0	0	0	0.25	0	0.18	0.15	0	0	0	0	0	0	0	0	0	0	0	0	0	0
HRS-ES11-C605		CLUSTER898	yes	0	0	0	0	0	0	0	0	0.63	0.94	0.76	0.41	0.16	0	0	0	0	0	0	0	0	0	0	0	0	0	0	0.22	0.24	0	0	0	0	0	0	0	0	0	0	0	0	0	0	0	0	0
HRS-ES11-C614		CLUSTER65	no	0	0	0	0.17	1.04	2.7	2.07	2.57	3.88	2.59	2.01	0.98	0.71	0	0	0	0	0	0	0	0	0	0	0	0.29	0.66	0.52	0.84	0.99	0.53	0.35	0.37	0	0	0	0	0	0	0	0	0	0	0	0.7	0.62	0.72
HRS-ES11-C630		CLUSTER268	yes	0.07	0.12	0	0	0	0	0	0.23	1.14	1.89	1.28	1.11	0.58	0	0	0	0.2	0.2	0	0	0	0	0	0	0	0	0	0.27	0.47	0.6	0.43	0.17	0	0	0	0	0	0	0	0	0	0	0	0	0	0
HRS-ES11-C632		CLUSTER270	yes	0	0	0	0	0	0	0	0.34	0.93	1.32	0.94	0.66	0.42	0	0	0	0	0	0	0	0	0	0	0	0	0	0	0.15	0.25	0	0	0	0	0	0	0	0	0	0	0	0	0	0	0	0	0
HRS-ES11-C647		CLUSTER381	no	0	0	0	0	0	0	0	0	1.04	2.43	2.3	2.67	2.07	0	0	0	0	0	0	0	0	0	0	0	0	0	0	0.34	0.86	0.94	1.14	0.73	0	0	0	0	0	0	0	0	0	0	0	0	0	0
HRS-ES11-C658		CLUSTER8	no	0	0	0	0	0	0	0	1.99	3.36	1.36	1.06	0.59	0.19	0	0	0	0	0	0	0	0	0	0	0	0	0.16	3.05	0.91	0.91	0.51	0.19	0	0	0	0	0	0	0	0	0	0	0	0	0	0	2.69
HRS-ES11-C673		CLUSTER6	no	0	0	0	0.17	1.15	2.91	2.39	2.9	4.36	3.19	2.3	1.11	0.79	0	0	0	0	0	0	0	0	0	0	0	0.36	0.77	0.66	1.07	1.17	0.71	0.45	0.39	0	0	0	0	0	0	0	0	0	0	0	0.73	0.77	0.84
HRS-ES11-C677		CLUSTER929	yes	0	0	0	0	0	0	0	0	0	1.42	0.86	0.51	0.26	0	0	0	0	0	0	0	0	0	0	0	0	0	0	0	0.32	0	0	0	0	0	0	0	0	0	0	0	0	0	0	0	0	0
HRS-ES11-C687		CLUSTER482	yes	0.21	0.13	0	0	0	0.43	0.64	0.7	0.3	0.55	0.73	0.37	0	0	0	0	0.12	0	0	0	0	0	0	0	0	0.21	0.22	0.23	0.25	0.22	0	0	0	0	0	0	0	0	0	0	0	0	0	0.2	0	0
HRS-ES11-C693		CLUSTER935	yes	0	0	0	0	0	0	0	0	0.63	0.96	0.74	0.42	0.14	0	0	0	0	0	0	0	0	0	0	0	0	0	0	0.21	0.25	0	0	0	0	0	0	0	0	0	0	0	0	0	0	0	0	0
HRS-ES11-C696		CLUSTER936	yes	0.08	0.05	0	0	0.3	1.62	2.31	2.23	0.76	1.42	1.8	1.08	0.4	0	0	0	0	0	0	0	0	0	0	0.18	0.48	0.79	0.67	0.42	0.52	0.44	0.19	0	0	0	0	0	0	0	0	0	0	0	0.67	0.86	0.39	0.46
HRS-ES11-C7		CLUSTER1	no	0.13	0.19	0.27	0.32	0.49	0.68	0.69	0.66	0.87	1.46	0.88	0.85	0.65	0.21	0.29	0.35	0.44	0.44	0.46	0.3	0.24	0.41	0.51	0.32	0.27	0.3	0.2	0	0.23	0	0	0	0.24	0.37	0.4	0.43	0.39	0.33	0	0	0	0	0	0	0	0
HRS-ES11-C724		CLUSTER945	yes	0.47	0.36	0.18	0	0	0.19	0.37	0.43	0.33	0.46	0.72	0.7	0.51	0.21	0.25	0.39	0.38	0.19	0.22	0.16	0.13	0	0	0	0	0.27	0.3	0.43	0.35	0.22	0	0	0.17	0.17	0.2	0.17	0	0.09	0	0	0	0	0	0	0	0
HRS-ES11-C728		CLUSTER70	no	0	0	0	0	0	0	0	0	2.13	2.64	2.09	1.64	0.76	0	0	0	0	0	0	0	0	0	0	0	0	0	0	0.34	0.64	0.39	0.3	0.11	0	0	0	0	0	0	0	0	0	0	0	0	0	0
HRS-ES11-C733		CLUSTER266	no	0	0	0	0	0	0	0	0	0	1.25	0.77	0.55	0.28	0	0	0	0	0	0	0	0	0	0	0	0	0	0	0	0.36	0	0	0	0	0	0	0	0	0	0	0	0	0	0	0	0	0
HRS-ES11-C740	Phaeocystis globosa virus strain 16T, complete genome	CLUSTER257	no	0.06	0.1	0	0	0	0	0.14	0.27	1.06	1.62	0.95	0.84	0.62	0.17	0.15	0.14	0.14	0.15	0.14	0	0	0	0	0	0	0	0	0.26	0.37	0.25	0.28	0.15	0	0	0	0	0	0	0	0	0	0	0	0	0	0
HRS-ES11-C747		CLUSTER962	yes	0.05	0.06	0	0	0	0	0.45	0.81	1.2	1.17	0.83	0.43	0	0	0	0	0	0	0	0	0	0	0	0	0	0	0	0.15	0.23	0	0	0	0	0	0	0	0	0	0	0	0	0	0	0	0.18	0
HRS-ES11-C749		CLUSTER963	yes	0	0	0	0	0	0	0	0.21	0.53	0.86	0.76	0.79	0.95	0	0	0	0	0	0	0	0	0	0	0	0	0	0	0	0.27	0.18	0.15	0.12	0	0	0	0	0	0	0	0	0	0	0	0	0	0
HRS-ES11-C751		CLUSTER278	yes	0	0	0	0	0	0	0	0.44	1.24	1.7	1.25	0.85	0.7	0	0	0	0	0	0	0	0	0	0	0	0	0	0	0	0.36	0.22	0	0	0	0	0	0	0	0	0	0	0	0	0	0	0	0
HRS-ES11-C766		CLUSTER969	yes	0	0	0	0	0	0.14	0.27	0.33	0.26	0.53	0.55	0.54	0.55	0	0	0	0	0	0	0	0	0	0	0	0	0	0	0	0.15	0	0	0	0	0	0	0	0	0	0	0	0	0	0	0	0	0
HRS-ES11-C777		CLUSTER263	no	0.55	0.42	0	0.13	0	0.19	0.37	0.58	0.34	0.53	0.77	0.75	0.56	0.24	0.28	0.41	0.43	0.25	0.21	0.18	0.15	0	0	0	0.15	0.29	0.35	0.44	0.36	0.21	0	0	0.17	0.18	0.19	0.21	0.13	0.1	0	0	0	0	0	0	0	0
HRS-ES11-C793		CLUSTER107	no	0	0	0	0	0	0	0	0.17	2.13	2.76	2.02	1.5	0.69	0	0	0	0	0	0	0	0	0	0	0	0	0	0	0.35	0.65	0.43	0.28	0.11	0	0	0	0	0	0	0	0	0	0	0	0	0	0
HRS-ES11-C812		CLUSTER989	yes	0	0	0	0	0	0	0	0	0.76	0.95	0.69	0.42	0.18	0	0	0	0	0	0	0	0	0	0	0	0	0	0	0.24	0.21	0	0	0	0	0	0	0	0	0	0	0	0	0	0	0	0	0
HRS-ES11-C826		CLUSTER503	yes	0	0	0	0	0	0	0	0	1.05	1.26	0.91	0.49	0.48	0	0	0	0	0	0	0	0	0	0	0	0	0	0	0.18	0.34	0.17	0.12	0	0	0	0	0	0	0	0	0	0	0	0	0	0	0
HRS-ES11-C830	Phaeocystis globosa virus strain 16T, complete genome	CLUSTER255	no	0	0	0	0	0	0.73	1.42	1.7	0.66	1.39	2.19	1.06	0.31	0	0	0	0	0	0	0	0	0	0	0	0.19	0.41	0.41	0.38	0.54	0.42	0	0	0	0	0	0	0	0	0	0	0	0	0	0.6	0.35	0.38
HRS-ES11-C834	Tetraselmis virus 1, complete genome	CLUSTER76	no	0	0	0	0	0	0	0	0	0.58	0.91	0.76	0.82	0.89	0	0	0	0	0	0	0	0	0	0	0	0	0	0	0	0.24	0.2	0.17	0.15	0	0	0	0	0	0	0	0	0	0	0	0	0	0
HRS-ES11-C845		CLUSTER140	no	0	0	0	0	0	0	0	2.49	3.08	1.48	1.32	0.63	0.25	0	0	0	0	0	0	0	0	0	0	0	0	0.14	3.77	0.89	0.95	0.52	0.2	0	0	0	0	0	0	0	0	0	0	0	0	0	0	2.97
HRS-ES11-C849		CLUSTER485	no	0.4	0.46	0.38	0.24	0.29	0.3	0.42	0.49	1.2	1.57	1.25	1.23	0.9	0.55	0.54	0.51	0.6	0.53	0.53	0.15	0.18	0	0	0	0	0	0	0.22	0.43	0.29	0.25	0.14	0.16	0.14	0	0	0	0	0	0	0	0	0	0	0	0
HRS-ES11-C859		CLUSTER26	no	0	0	0	0.19	1.08	2.74	2.19	2.8	3.75	2.51	2.02	0.98	0.74	0	0	0	0	0	0	0	0	0	0	0	0.33	0.68	0.59	0.95	1.1	0.59	0.4	0.37	0	0	0	0	0	0	0	0	0	0	0.22	0.72	0.71	0.78
HRS-ES11-C867		CLUSTER1005	yes	0	0	0	0	0	0	0	0	0.71	0.94	0.77	0.36	0.15	0	0	0	0	0	0	0	0	0	0	0	0	0	0	0.23	0.21	0	0	0	0	0	0	0	0	0	0	0	0	0	0	0	0	0
HRS-ES11-C884		CLUSTER163	yes	0	0	0	0	0	0	0.18	0.42	0.76	1.25	0.94	0.89	0.95	0	0	0	0	0	0	0	0	0	0	0	0	0	0	0	0.22	0	0	0	0	0	0	0	0	0	0	0	0	0	0	0	0	0
HRS-ES11-C889		CLUSTER221	no	0	0	0	0	0	0	0	0	0	1.36	0.92	0.54	0.29	0	0	0	0	0	0	0	0	0	0	0	0	0	0	0	0.35	0	0	0	0	0	0	0	0	0	0	0	0	0	0	0	0	0
HRS-ES11-C895		CLUSTER44	no	0	0	0	0	0	0	0	0.2	0.62	0.89	0.74	0.86	0.95	0	0	0	0	0	0	0	0	0	0	0	0	0	0	0	0.23	0.18	0.14	0.14	0	0	0	0	0	0	0	0	0	0	0	0	0	0
HRS-ES11-C903	Phaeocystis globosa virus strain 16T, complete genome	CLUSTER92	no	0.1	0.07	0	0	0	0.45	0.66	0.93	1.18	2.89	4.16	3.52	1.98	0	0	0	0	0	0	0	0	0	0	0	0	0	0.26	0.59	1.21	1.04	0.69	0.41	0	0	0	0	0	0	0	0	0	0	0	0	0	0.25
HRS-ES11-C904		CLUSTER1021	yes	0	0	0	0	0	0	0	0	0.25	0.41	0.55	0.52	0.42	0	0	0	0	0	0	0	0	0	0	0	0	0	0	0.18	0.29	0.23	0.12	0.16	0	0	0	0	0	0	0	0	0	0	0	0	0	0
HRS-ES11-C908	Phaeocystis globosa virus strain 16T, complete genome	CLUSTER513	yes	0	0	0	0	0	0	0	0	1.07	1.39	0.93	0.53	0.89	0	0	0	0	0	0	0	0	0	0	0	0	0	0	0.18	0.29	0	0.13	0.26	0	0	0	0	0	0	0	0	0	0	0	0	0	0
HRS-ES11-C915	Tetraselmis virus 1, complete genome	CLUSTER283	yes	0	0	0	0	0	0	0	0	0	1.31	0.81	0.54	0.3	0	0	0	0	0	0	0	0	0	0	0	0	0	0	0	0.34	0	0	0	0	0	0	0	0	0	0	0	0	0	0	0	0	0
HRS-ES11-C92		CLUSTER1	no	0.13	0.19	0.31	0.32	0.47	0.68	0.7	0.66	0.85	1.4	0.93	0.88	0.62	0.22	0.29	0.36	0.45	0.45	0.48	0.29	0.24	0.41	0.55	0.33	0.27	0.31	0.21	0	0.22	0	0	0	0.24	0.36	0.43	0.44	0.41	0.34	0	0	0	0	0	0	0	0
HRS-ES11-C929		CLUSTER4	no	0.35	0.61	0.79	0.4	0.58	0.45	0.4	0.42	0.97	1.02	0.78	0.77	0.41	0.86	0.96	1.11	1.3	0.98	1.12	0.3	0.5	0.39	0.21	0	0	0	0	0.15	0.3	0.25	0.35	0.15	0.33	0.38	0.36	0.33	0.27	0.18	0	0	0	0	0	0.2	0	0
HRS-ES11-C961		CLUSTER1046	yes	0.53	0.39	0.21	0	0	0.19	0.37	0.47	0.39	0.48	0.77	0.65	0.54	0.21	0.27	0.39	0.41	0.25	0.23	0.18	0.15	0	0	0	0	0.23	0.34	0.43	0.34	0.21	0	0	0.19	0.17	0.18	0.19	0.11	0	0	0	0	0	0	0	0	0
HRS-ES11-C992	Tetraselmis virus 1, complete genome	CLUSTER1052	yes	0.2	0.25	0.2	0	0.31	0.66	0.75	1.08	2.05	1.5	1.36	0.65	0.24	0.39	0.26	0	0.18	0	0	0	0	0	0	0	0	0	0.35	0.6	0.74	0.55	0.44	0.2	0.13	0	0	0	0	0	0	0	0	0	0	0.43	0.51	0.65
HRS-ES12-C1012		CLUSTER523	yes	0	0	0	0	0	0	0	0	0.44	0.8	0.59	0.59	0.36	0	0	0	0	0	0	0	0	0	0	0	0	0	0	0	0.34	0.34	0.23	0.14	0	0	0	0	0	0	0	0	0	0	0	0	0	0
HRS-ES12-C1027		CLUSTER1063	yes	0.09	0.09	0	0.14	0.37	0.42	0.32	0.45	0.99	1.34	0.85	0.82	0.44	0	0	0	0.17	0.16	0.16	0	0	0	0.15	0	0	0.18	0.18	0	0.31	0.34	0.19	0	0	0	0	0	0	0	0	0	0	0	0	0	0	0
HRS-ES12-C1061		CLUSTER160	no	0.38	0.43	0.39	0.21	0.3	0.3	0.41	0.5	1.05	1.5	1.22	1.19	0.96	0.54	0.52	0.48	0.58	0.47	0.44	0.14	0.17	0	0	0	0	0	0	0.21	0.45	0.29	0.24	0.16	0.15	0.12	0	0	0	0	0	0	0	0	0	0	0	0
HRS-ES12-C109	Phaeocystis globosa virus strain 16T, complete genome	CLUSTER11	no	0.4	0.64	0.8	0.38	0.57	0.48	0.45	0.48	0.94	1.12	0.78	0.82	0.39	0.86	0.99	1.05	1.27	1.04	1.1	0.34	0.52	0.41	0.19	0	0	0	0	0.16	0.3	0.25	0.36	0.13	0.38	0.4	0.31	0.34	0.28	0.19	0	0	0	0	0	0.2	0	0
HRS-ES12-C113		CLUSTER642	yes	0	0	0	0	0	0	0	0	0	0	0	0.95	0	0	0	0	0	0	0	0	0	0	0	0	0	0	0	0	0	0	0.43	0	0	0	0	0	0	0	0	0	0	0	0	0	0	0
HRS-ES12-C1164		CLUSTER1118	yes	0.12	0.22	0.22	0.19	0.3	0.31	0.31	0.44	1.01	1.24	0.79	0.65	0.33	0.36	0.28	0.27	0.31	0.25	0.23	0	0	0	0	0	0	0	0	0.25	0.28	0.22	0.17	0	0	0	0	0	0	0	0	0	0	0	0	0	0	0
HRS-ES12-C1166		CLUSTER362	no	0	0	0	0	0	0	0	0	0.22	0.63	0.6	0.69	0.78	0	0	0	0	0	0	0	0	0	0	0	0	0	0	0	0.18	0	0	0	0	0	0	0	0	0	0	0	0	0	0	0	0	0
HRS-ES12-C1192		CLUSTER298	yes	0.36	0.43	0.41	0.22	0.27	0.32	0.4	0.55	1.08	1.64	1.24	1.18	0.91	0.49	0.49	0.47	0.61	0.45	0.47	0.15	0.16	0	0	0	0	0	0	0.21	0.4	0.24	0.25	0.15	0.14	0.14	0	0	0	0	0	0	0	0	0	0	0	0
HRS-ES12-C1203		CLUSTER243	no	0	0	0	0	0	0	0	1.74	3.6	1.45	1.07	0.59	0.17	0	0	0	0	0	0	0	0	0	0	0	0	0.15	3.08	1.01	0.93	0.52	0.22	0	0	0	0	0	0	0	0	0	0	0	0	0	0	2.81
HRS-ES12-C1218		CLUSTER548	yes	0.06	0.1	0	0	0	0	0.14	0.22	1.04	1.66	0.86	0.8	0.61	0.17	0.18	0.15	0.14	0.17	0	0	0	0	0	0	0	0	0	0.22	0.37	0.28	0.3	0.14	0	0	0	0	0	0	0	0	0	0	0	0	0	0
HRS-ES12-C1255		CLUSTER147	no	0	0	0	0.2	1.14	3.08	2.4	3.04	4.5	2.9	2.22	1.03	0.82	0	0	0	0	0	0	0	0	0	0	0	0.39	0.83	0.7	1.09	1.2	0.69	0.42	0.42	0	0	0	0	0	0	0	0	0	0	0.21	0.71	0.73	0.81
HRS-ES12-C1282		CLUSTER1154	yes	0	0	0	0	0	0	0	0	0	0	0	1.49	1.9	0	0	0	0	0	0	0	0	0	0	0	0	0	0	0	0	0	1.07	0.31	0	0	0	0	0	0	0	0	0	0	0	0	0	0
HRS-ES12-C1291	Phaeocystis globosa virus strain 16T, complete genome	CLUSTER41	no	0.09	0.05	0	0	0.26	1.65	2.2	2.39	0.8	1.36	1.8	1.07	0.41	0	0	0	0	0	0	0	0	0	0	0.22	0.48	0.78	0.78	0.4	0.52	0.47	0.16	0	0	0	0	0	0	0	0	0	0	0	0.49	0.67	0.42	0.39
HRS-ES12-C1295		CLUSTER99	no	0	0	0	0.23	1.33	3.16	2.81	3.42	4.45	2.99	2.34	1.2	0.86	0	0	0	0	0	0	0	0	0	0	0	0.42	0.94	0.72	1.2	1.32	0.73	0.48	0.46	0	0	0	0	0	0	0	0	0	0	0	0.84	0.9	1.03
HRS-ES12-C1307		CLUSTER70	no	0	0	0	0	0	0	0	0	2.17	2.66	2.11	1.64	0.78	0	0	0	0	0	0	0	0	0	0	0	0	0	0	0.34	0.63	0.4	0.31	0.12	0	0	0	0	0	0	0	0	0	0	0	0	0	0
HRS-ES12-C1318		CLUSTER1163	yes	0.05	0.07	0	0	0	0	0	0.22	0.95	1.55	1.13	0.97	0.47	0	0	0	0.17	0.17	0.15	0	0	0	0	0	0	0	0	0.22	0.4	0.48	0.34	0.16	0	0	0	0	0	0	0	0	0	0	0	0	0	0
HRS-ES12-C132		CLUSTER649	yes	0	0	0	0	0	0	0	0	0	0	0.16	0.82	0.21	0	0	0	0	0	0	0	0	0	0	0	0	0	0	0	0	0	0.28	0	0	0	0	0	0	0	0	0	0	0	0	0	0	0
HRS-ES12-C1383		CLUSTER302	no	0	0	0	0	0	0	0	0.23	2.78	3.08	1.1	1.48	1.29	0	0	0	0	0	0	0	0	0	0	0	0	0	0	0.17	0.5	0	0.15	0.2	0	0	0	0	0	0	0	0	0	0	0	0	0	0
HRS-ES12-C140	Chrysochromulina ericina virus isolate CeV-01B, complete genome	CLUSTER653	yes	0	0	0	0	0	0	0	0.2	0.62	0.99	0.76	0.9	0.94	0	0	0	0	0	0	0	0	0	0	0	0	0	0	0	0.24	0.18	0.15	0.14	0	0	0	0	0	0	0	0	0	0	0	0	0	0
HRS-ES12-C1441		CLUSTER1201	yes	0	0	0	0	0	0	0	0	0.26	0.48	0.65	0.7	0.53	0	0	0	0	0	0	0	0	0	0	0	0	0	0	0.26	0.45	0.33	0.23	0.3	0	0	0	0	0	0	0	0	0	0	0	0	0	0
HRS-ES12-C1461		CLUSTER1204	yes	0.06	0.09	0	0	0	0	0.16	0.25	1.14	1.78	1.13	1.06	0.53	0	0	0	0.18	0.15	0.17	0	0	0	0	0	0	0	0	0.24	0.47	0.57	0.35	0.16	0	0	0	0	0	0	0	0	0	0	0	0	0	0
HRS-ES12-C1466		CLUSTER1206	yes	0	0	0	0	0	0	0	0	0.28	0.55	0.76	0.65	0.54	0	0	0	0	0	0	0	0	0	0	0	0	0	0	0.28	0.37	0.3	0.22	0.27	0	0	0	0	0	0	0	0	0	0	0	0	0	0
HRS-ES12-C149		CLUSTER655	yes	0	0	0	0	0	0	0	0	0	0	0	0.94	0	0	0	0	0	0	0	0	0	0	0	0	0	0	0	0	0	0	0.43	0	0	0	0	0	0	0	0	0	0	0	0	0	0	0
HRS-ES12-C1505		CLUSTER115	no	0	0	0	0	0	0	0	0.19	1.66	2.14	2.03	1.48	0.81	0	0	0	0	0	0	0	0	0	0	0	0	0	0.19	0.36	0.64	0.4	0.26	0	0	0	0	0	0	0	0	0	0	0	0	0	0	0.23
HRS-ES12-C1511		CLUSTER266	no	0	0	0	0	0	0	0	0	0	1.29	0.77	0.57	0.29	0	0	0	0	0	0	0	0	0	0	0	0	0	0	0	0.35	0	0.09	0	0	0	0	0	0	0	0	0	0	0	0	0	0	0
HRS-ES12-C1539	Phaeocystis globosa virus strain 16T, complete genome	CLUSTER1229	yes	0	0	0	0	0	0.32	0.54	0.59	0.68	1.3	1.23	1.43	1.18	0	0	0	0	0	0	0	0	0	0	0	0	0.23	0.23	0.22	0.41	0.42	0.37	0.38	0	0	0	0	0	0	0	0	0	0	0	0	0.21	0.29
HRS-ES12-C1541		CLUSTER1230	yes	0.48	0.39	0.21	0.14	0	0.2	0.38	0.55	0.32	0.55	0.67	0.74	0.57	0.27	0.28	0.44	0.4	0.26	0.22	0.17	0.15	0	0	0	0.14	0.27	0.33	0.45	0.32	0.2	0	0	0.2	0.17	0	0.19	0.13	0.09	0	0	0	0	0	0	0	0
HRS-ES12-C156		CLUSTER661	yes	0.38	0.61	0.75	0.4	0.54	0.44	0.37	0.41	0.83	1	0.71	0.73	0.38	0.8	0.94	0.97	1.25	1.04	1.1	0.3	0.49	0.36	0.18	0	0	0	0	0.17	0.27	0.26	0.34	0.13	0.35	0.37	0.28	0.3	0.27	0.19	0	0	0	0	0	0	0	0
HRS-ES12-C157		CLUSTER124	yes	0	0	0	0	0	0	0	0	2.11	2.77	1.99	1.47	0.73	0	0	0	0	0	0	0	0	0	0	0	0	0	0	0.36	0.65	0.39	0.29	0.11	0	0	0	0	0	0	0	0	0	0	0	0	0	0
HRS-ES12-C1571	Phaeocystis globosa virus strain 16T, complete genome	CLUSTER268	no	0.06	0.11	0	0	0	0	0.17	0.24	1.11	1.83	1.22	1.07	0.56	0	0	0	0.18	0.19	0	0	0	0	0	0	0	0	0	0.25	0.47	0.61	0.45	0.17	0	0	0	0	0	0	0	0	0	0	0	0	0	0
HRS-ES12-C1575		CLUSTER1239	yes	0.07	0.11	0	0	0	0	0.16	0.23	1.04	1.69	0.95	0.85	0.62	0.16	0.15	0.16	0.15	0.15	0.12	0	0	0	0	0	0	0	0	0.27	0.4	0.28	0.28	0.12	0	0	0	0	0	0	0	0	0	0	0	0	0	0
HRS-ES12-C1595		CLUSTER1254	yes	0	0	0	0	0	0	0	0	0	0	0.18	0.75	0.19	0	0	0	0	0	0	0	0	0	0	0	0	0	0	0	0	0	0.28	0	0	0	0	0	0	0	0	0	0	0	0	0	0	0
HRS-ES12-C1602		CLUSTER27	no	0	0	0	0	0	0	0	0.3	0.94	1.32	1	0.6	0.49	0	0	0	0	0	0	0	0	0	0	0	0	0	0	0	0.26	0.16	0	0	0	0	0	0	0	0	0	0	0	0	0	0	0	0
HRS-ES12-C1625		CLUSTER277	no	0	0	0	0	0	0	0	0	0	1.32	0.86	0.56	0.3	0	0	0	0	0	0	0	0	0	0	0	0	0	0	0	0.28	0	0	0	0	0	0	0	0	0	0	0	0	0	0	0	0	0
HRS-ES12-C1641		CLUSTER1271	yes	0	0	0	0	0	0	0	0	0.42	0.76	0.67	0.63	0.37	0	0	0	0	0	0	0	0	0	0	0	0	0	0	0.17	0.35	0.31	0.23	0	0	0	0	0	0	0	0	0	0	0	0	0	0	0
HRS-ES12-C1662		CLUSTER1275	yes	0	0	0	0	0	0	0	0	0.21	0.47	0.74	0.7	0.54	0	0	0	0	0	0	0	0	0	0	0	0	0	0	0.2	0.34	0.38	0.21	0.29	0	0	0	0	0	0	0	0	0	0	0	0	0	0
HRS-ES12-C1727		CLUSTER1295	yes	0	0	0	0	0	0	0	0.2	0.56	0.87	0.72	0.86	0.89	0	0	0	0	0	0	0	0	0	0	0	0	0	0	0	0.25	0.2	0.19	0.14	0	0	0	0	0	0	0	0	0	0	0	0	0	0
HRS-ES12-C175		CLUSTER204	yes	0	0	0	0	0	0	0	0	0	0	0.4	4.47	0.99	0	0	0	0	0	0	0	0	0	0	0	0	0	0	0	0	0	1.45	0.39	0	0	0	0	0	0	0	0	0	0	0	0	0	0
HRS-ES12-C1768		CLUSTER240	no	0.08	0.13	0	0	0	0	0	0.31	1.3	2.16	1.49	1.27	0.61	0	0	0	0.22	0.19	0.19	0	0	0	0	0	0	0	0	0.28	0.59	0.66	0.46	0.2	0	0	0	0	0	0	0	0	0	0	0	0	0	0
HRS-ES12-C1775		CLUSTER1309	yes	0	0	0	0	0	0	0	0	0	0.48	0.58	0.66	0.49	0	0	0	0	0	0	0	0	0	0	0	0	0	0	0	0.13	0	0.25	0.16	0	0	0	0	0	0	0	0	0	0	0	0	0	0
HRS-ES12-C1778		CLUSTER1311	yes	0	0	0	0	0	0	0	0	0.22	0.68	0.53	0.66	0.77	0	0	0	0	0	0	0	0	0	0	0	0	0	0	0	0.18	0	0	0	0	0	0	0	0	0	0	0	0	0	0	0	0	0
HRS-ES12-C18		CLUSTER1	no	0.13	0.18	0.27	0.31	0.49	0.67	0.69	0.66	0.88	1.46	0.89	0.85	0.65	0.22	0.28	0.36	0.43	0.44	0.47	0.3	0.24	0.41	0.5	0.32	0.27	0.3	0.2	0	0.23	0	0	0	0.24	0.36	0.4	0.44	0.4	0.32	0	0	0	0	0	0	0	0
HRS-ES12-C1806		CLUSTER1321	yes	0.35	0.4	0.4	0.23	0.24	0.32	0.39	0.46	1.06	1.44	1.14	1.09	0.94	0.53	0.53	0.51	0.56	0.48	0.47	0	0.16	0	0	0	0	0	0	0.22	0.35	0.23	0.21	0	0.13	0.14	0	0	0	0	0	0	0	0	0	0	0	0
HRS-ES12-C1833		CLUSTER27	no	0	0	0	0	0	0	0	0.38	1.01	1.32	0.92	0.71	0.56	0	0	0	0	0	0	0	0	0	0	0	0	0	0	0.15	0.28	0.18	0	0	0	0	0	0	0	0	0	0	0	0	0	0	0	0
HRS-ES12-C1837		CLUSTER1333	yes	0	0	0	0	0	0	0	0	1.04	1.37	0.9	0.61	0.5	0	0	0	0	0	0	0	0	0	0	0	0	0	0	0.22	0.27	0.21	0	0	0	0	0	0	0	0	0	0	0	0	0	0	0	0
HRS-ES12-C1860		CLUSTER1341	yes	0	0	0	0	0	0	0	0.29	1.09	2.63	2.08	2.55	3	0	0	0	0	0	0	0	0	0	0	0	0	0	0	0.36	0.69	0.41	0.29	0.35	0	0	0	0	0	0	0	0	0	0	0	0	0	0
HRS-ES12-C1903		CLUSTER304	no	0	0	0	0	0.3	1.8	2.44	2.51	0.73	1.33	1.57	0.83	0.23	0	0	0	0	0	0	0	0	0	0	0.26	0.55	1.07	0.97	0.48	0.62	0.53	0.18	0	0	0	0	0	0	0	0	0	0	0	0.55	0.71	0.49	0.48
HRS-ES12-C193	Chrysochromulina ericina virus isolate CeV-01B, complete genome	CLUSTER128	no	0	0	0	0	0	0	0	0.38	0.95	1.39	0.98	0.68	0.6	0	0	0	0	0	0	0	0	0	0	0	0	0	0	0	0.26	0.17	0	0	0	0	0	0	0	0	0	0	0	0	0	0	0	0
HRS-ES12-C1943		CLUSTER1373	yes	0	0.07	0	0	0	0	0	0.19	1	1.54	1.26	1.28	0.85	0	0	0	0	0	0	0	0	0	0	0	0	0	0	0.27	0.44	0.38	0.44	0.22	0	0	0	0	0	0	0	0	0	0	0	0	0	0
HRS-ES12-C1966		CLUSTER516	no	0	0	0	0	0	0	0	0	0.95	1.24	0.98	0.6	0.48	0	0	0	0	0	0	0	0	0	0	0	0	0	0	0.21	0.28	0	0.12	0	0	0	0	0	0	0	0	0	0	0	0	0	0	0
HRS-ES12-C1971		CLUSTER376	no	0.42	0.67	0.76	0.39	0.53	0.43	0.44	0.49	0.76	0.97	0.79	0.77	0.37	0.8	0.93	1.02	1.31	1.08	1.07	0.3	0.5	0.4	0.2	0	0	0	0	0.15	0.29	0.29	0.41	0.14	0.31	0.44	0.29	0.39	0.29	0.18	0	0	0	0	0	0	0	0
HRS-ES12-C2009		CLUSTER97	no	0	0	0	0	0	0	0	0	0.27	0.68	0.6	0.66	0.76	0	0	0	0	0	0	0	0	0	0	0	0	0	0	0	0.23	0.13	0	0.1	0	0	0	0	0	0	0	0	0	0	0	0	0	0
HRS-ES12-C2052		CLUSTER503	no	0	0	0	0	0	0	0	0	1.05	1.27	0.92	0.53	0.5	0	0	0	0	0	0	0	0	0	0	0	0	0	0	0	0.33	0.2	0	0	0	0	0	0	0	0	0	0	0	0	0	0	0	0
HRS-ES12-C2080		CLUSTER1411	yes	0	0	0	0	0.28	1.65	2.32	2.29	0.67	1.08	1.48	0.79	0.24	0	0	0	0	0	0	0	0	0	0	0.26	0.46	1.05	0.89	0.5	0.65	0.47	0.14	0	0	0	0	0	0	0	0	0	0	0	0.51	0.66	0.51	0.41
HRS-ES12-C2085		CLUSTER154	no	0	0	0	0	0	0	0	0.24	1.05	2.77	2.02	2.71	3.11	0	0	0	0	0	0	0	0	0	0	0	0	0	0	0.31	0.67	0.46	0.35	0.32	0	0	0	0	0	0	0	0	0	0	0	0	0	0
HRS-ES12-C2093		CLUSTER50	no	0	0	0	0.18	1.06	2.82	2.38	2.81	4.03	2.48	2.17	0.96	0.71	0	0	0	0	0	0	0	0	0	0	0	0.32	0.73	0.58	0.92	1.16	0.54	0.35	0.39	0	0	0	0	0	0	0	0	0	0	0	0.7	0.7	0.83
HRS-ES12-C2095		CLUSTER1413	yes	0	0	0	0	0	0	0	0	0	0	0	0.7	0.16	0	0	0	0	0	0	0	0	0	0	0	0	0	0	0	0	0	0.25	0	0	0	0	0	0	0	0	0	0	0	0	0	0	0
HRS-ES12-C210		CLUSTER686	yes	0.06	0.11	0	0	0	0.14	0.17	0.25	1.12	1.66	0.97	0.9	0.6	0.17	0.17	0.15	0.17	0.14	0.16	0	0	0	0	0	0	0	0	0.27	0.41	0.27	0.29	0.15	0	0	0	0	0	0	0	0	0	0	0	0	0	0
HRS-ES12-C212		CLUSTER687	yes	0.53	0.41	0.21	0.13	0	0.17	0.4	0.54	0.35	0.52	0.74	0.75	0.6	0.24	0.26	0.41	0.44	0.25	0.25	0.18	0.16	0	0	0	0.15	0.27	0.33	0.45	0.35	0.22	0	0	0.21	0.18	0.17	0.17	0.12	0.1	0	0	0	0	0	0	0	0
HRS-ES12-C2141		CLUSTER163	no	0	0	0	0	0	0	0.15	0.32	0.62	0.92	0.79	0.74	0.79	0	0	0	0	0	0	0	0	0	0	0	0	0	0	0	0.17	0	0	0	0	0	0	0	0	0	0	0	0	0	0	0	0	0
HRS-ES12-C2148		CLUSTER137	no	0	0	0	0	0	0.68	1.36	1.67	0.59	1.18	2.09	1.06	0.3	0	0	0	0	0	0	0	0	0	0	0	0.19	0.38	0.42	0.33	0.59	0.44	0	0	0	0	0	0	0	0	0	0	0	0	0	0.62	0.32	0.4
HRS-ES12-C215		CLUSTER132	yes	0	0	0	0	0	0	0	0	0	0	0.34	4.51	1.01	0	0	0	0	0	0	0	0	0	0	0	0	0	0	0	0	0	1.41	0.4	0	0	0	0	0	0	0	0	0	0	0	0	0	0
HRS-ES12-C2218		CLUSTER1456	yes	0	0	0	0	0	0	0	0	0	0	0	0.69	0.21	0	0	0	0	0	0	0	0	0	0	0	0	0	0	0	0	0	0.29	0	0	0	0	0	0	0	0	0	0	0	0	0	0	0
HRS-ES12-C222		CLUSTER62	no	0	0	0	0	0	0	0	0	2.22	2.83	2.07	1.53	0.74	0	0	0	0	0	0	0	0	0	0	0	0	0	0	0.37	0.64	0.44	0.3	0.12	0	0	0	0	0	0	0	0	0	0	0	0	0	0
HRS-ES12-C2270		CLUSTER1468	yes	0	0	0	0	0	0.16	0.23	0.32	0.29	0.6	0.47	0.56	0.44	0	0	0	0	0	0	0	0	0	0	0	0	0	0	0	0.13	0	0	0	0	0	0	0	0	0	0	0	0	0	0	0	0	0
HRS-ES12-C230		CLUSTER211	yes	0	0	0	0	0	0	0	0	0.92	1.97	1.48	1.35	0.98	0	0	0	0	0	0	0	0	0	0	0	0	0	0	0.25	0.54	0.45	0.5	0.26	0	0	0	0	0	0	0	0	0	0	0	0	0	0
HRS-ES12-C2303		CLUSTER1482	yes	0	0	0	0	0	0	0	0	0.26	0.88	0.75	0.96	1.48	0	0	0	0	0	0	0	0	0	0	0	0	0	0	0	0.28	0.19	0.16	0.17	0	0	0	0	0	0	0	0	0	0	0	0	0	0
HRS-ES12-C2308		CLUSTER1484	yes	0	0	0	0	0	0	0	0	0.9	1.91	1.37	1.34	0.88	0	0	0	0	0	0	0	0	0	0	0	0	0	0	0.21	0.47	0.48	0.44	0.26	0	0	0	0	0	0	0	0	0	0	0	0	0	0
HRS-ES12-C2321		CLUSTER598	yes	0	0	0	0	0	0.31	0.53	0.58	0.73	1.43	1.23	1.57	1.25	0	0	0	0	0	0	0	0	0	0	0	0	0.22	0.27	0.25	0.49	0.41	0.42	0.38	0	0	0	0	0	0	0	0	0	0	0	0	0.17	0.21
HRS-ES12-C2326		CLUSTER1490	yes	0.06	0.09	0	0	0	0	0	0	1.05	1.73	1.18	1.01	0.5	0	0.14	0	0.18	0.16	0	0	0	0	0	0	0	0	0	0.26	0.45	0.48	0.38	0.16	0	0	0	0	0	0	0	0	0	0	0	0	0	0
HRS-ES12-C234		CLUSTER212	yes	0	0	0	0	0	0	0	0	0	0	0	1.68	2.11	0	0	0	0	0	0	0	0	0	0	0	0	0	0	0	0	0	1.24	0.34	0	0	0	0	0	0	0	0	0	0	0	0	0	0
HRS-ES12-C2363		CLUSTER600	yes	0	0	0	0	0	0	0	0	0.63	1.48	0.9	1.25	1.45	0	0	0	0	0	0	0	0	0	0	0	0	0	0	0	0.39	0.32	0.26	0.24	0	0	0	0	0	0	0	0	0	0	0	0	0	0
HRS-ES12-C2380		CLUSTER1512	yes	0	0	0	0	0	0	0	0.31	0.39	0.76	0.6	0.73	0.85	0	0	0	0	0	0	0	0	0	0	0	0	0	0	0	0.2	0	0	0	0	0	0	0	0	0	0	0	0	0	0	0	0	0
HRS-ES12-C2386		CLUSTER8	no	0	0	0	0	0	0	0	1.92	3.15	1.25	0.95	0.58	0.19	0	0	0	0	0	0	0	0	0	0	0	0	0.15	3.02	0.9	0.8	0.45	0.2	0	0	0	0	0	0	0	0	0	0	0	0	0	0	2.54
HRS-ES12-C2406		CLUSTER72	no	0	0	0	0	0	0	0	0.25	1	2.5	2.14	2.63	3.23	0	0	0	0	0	0	0	0	0	0	0	0	0	0	0.26	0.65	0.48	0.32	0.34	0	0	0	0	0	0	0	0	0	0	0	0	0	0
HRS-ES12-C2417		CLUSTER1522	yes	0.56	0.38	0.19	0.12	0	0.19	0.41	0.63	0.37	0.49	0.68	0.82	0.56	0.24	0.28	0.42	0.41	0.25	0.27	0.19	0.16	0	0	0	0	0.33	0.31	0.47	0.34	0.24	0.1	0	0.2	0.17	0.16	0	0.13	0.08	0	0	0	0	0	0	0	0
HRS-ES12-C2426		CLUSTER1529	yes	0.04	0.05	0	0	0.28	0.75	1.09	1.91	3.69	2.71	2.47	1.28	0.3	0	0	0	0	0	0	0	0	0	0	0	0	0.36	0.61	1.13	1.3	1.17	0.81	0.26	0	0	0	0	0	0	0	0	0	0	0	0.31	0.47	0.77
HRS-ES12-C244		CLUSTER701	yes	0.13	0.07	0	0	0	0.32	0.5	0.85	0.97	2.51	4.3	3.54	2.07	0	0	0	0	0	0	0	0	0	0	0	0	0	0.25	0.62	1.26	1.12	0.66	0.39	0	0	0	0	0	0	0	0	0	0	0	0	0	0.32
HRS-ES12-C2441		CLUSTER1535	yes	0	0	0	0	0	0.24	0.28	0.33	0.44	0.85	0.81	0.95	0.75	0	0	0	0	0	0	0	0	0	0	0	0	0	0	0	0.19	0	0.15	0.16	0	0	0	0	0	0	0	0	0	0	0	0	0	0
HRS-ES12-C2513		CLUSTER102	no	0.05	0.06	0	0	0.36	0.91	1.24	2.1	4.01	3	2.6	1.28	0.33	0	0	0	0	0	0	0	0	0	0	0	0.14	0.41	0.6	1.32	1.64	1.11	0.88	0.25	0	0	0	0	0	0	0	0	0	0	0	0.28	0.51	0.74
HRS-ES12-C2531		CLUSTER500	no	0	0	0	0	0	0	0	0	1.99	2.7	1.96	1.56	0.68	0	0	0	0	0	0	0	0	0	0	0	0	0	0	0.36	0.63	0.41	0.3	0.12	0	0	0	0	0	0	0	0	0	0	0	0	0	0
HRS-ES12-C2534		CLUSTER1565	yes	0	0	0	0	0	0	0.19	0.57	0.96	1.68	1.18	1.18	1.23	0	0	0	0	0	0	0	0	0	0	0	0	0	0	0	0.34	0.19	0.12	0	0	0	0	0	0	0	0	0	0	0	0	0	0	0
HRS-ES12-C257		CLUSTER7	no	0	0	0	0	0	0	0	0	0.96	2.36	2.23	2.53	1.91	0	0	0	0	0	0	0	0	0	0	0	0	0	0	0.36	0.86	0.88	1.11	0.71	0	0	0	0	0	0	0	0	0	0	0	0	0	0
HRS-ES12-C2572	Tetraselmis virus 1, complete genome	CLUSTER283	no	0	0	0	0	0	0	0	0	0	1.3	0.82	0.53	0.31	0	0	0	0	0	0	0	0	0	0	0	0	0	0	0	0.29	0	0	0	0	0	0	0	0	0	0	0	0	0	0	0	0	0
HRS-ES12-C2576		CLUSTER1572	yes	0	0.06	0	0	0	0	0	0.24	0.96	1.62	1.33	1.21	0.78	0	0	0	0	0	0	0	0	0	0	0	0	0	0	0.23	0.47	0.35	0.42	0.15	0	0	0	0	0	0	0	0	0	0	0	0	0	0
HRS-ES12-C2632		CLUSTER1594	yes	0	0	0	0	0	0	0	0	0.17	0.34	0.51	0.6	0.37	0	0	0	0	0	0	0	0	0	0	0	0	0	0	0	0.13	0	0.24	0.14	0	0	0	0	0	0	0	0	0	0	0	0	0	0
HRS-ES12-C2653		CLUSTER221	no	0	0	0	0	0	0	0	0	0	1.36	0.87	0.52	0.3	0	0	0	0	0	0	0	0	0	0	0	0	0	0	0	0.31	0	0	0	0	0	0	0	0	0	0	0	0	0	0	0	0	0
HRS-ES12-C2699		CLUSTER1607	yes	0.4	0.47	0.44	0.23	0.29	0.35	0.4	0.53	1.03	1.57	1.2	1.27	0.97	0.48	0.49	0.54	0.6	0.46	0.52	0	0.14	0	0	0	0	0	0	0.21	0.45	0.26	0.22	0.15	0.14	0.14	0	0	0	0	0	0	0	0	0	0	0	0
HRS-ES12-C275	Phaeocystis globosa virus strain 16T, complete genome	CLUSTER61	no	0.13	0.08	0	0	0	0.32	0.5	0.79	1.05	2.6	4.2	3.36	2.03	0	0	0	0	0	0	0	0	0	0	0	0	0	0.23	0.59	1.2	1.11	0.66	0.4	0	0	0	0	0	0	0	0	0	0	0	0	0	0.31
HRS-ES12-C2768		CLUSTER9	no	0	0	0	0.17	1.11	2.98	2.29	2.8	4.69	3.08	2.29	1.14	0.8	0	0	0	0	0	0	0	0	0	0	0.14	0.28	0.74	0.59	0.98	1.17	0.68	0.42	0.46	0	0	0	0	0	0	0	0	0	0	0	0.67	0.67	0.71
HRS-ES12-C2770	Phaeocystis globosa virus strain 16T, complete genome	CLUSTER1634	yes	0.07	0	0	0	0.29	1.8	2.39	2.27	0.8	1.33	1.94	1.12	0.45	0	0	0	0	0	0	0	0	0	0	0.22	0.46	0.71	0.73	0.35	0.61	0.47	0.21	0	0	0	0	0	0	0	0	0	0	0	0.66	0.8	0.42	0.38
HRS-ES12-C2771		CLUSTER526	no	0	0	0	0	0	0	0.26	0.56	0.95	1.74	1.09	1.16	1.19	0	0	0	0	0	0	0	0	0	0	0	0	0	0.14	0	0.33	0.16	0.15	0	0	0	0	0	0	0	0	0	0	0	0	0	0	0
HRS-ES12-C2811		CLUSTER1647	yes	0.05	0.09	0	0	0	0.16	0.15	0.26	1.07	1.51	0.9	0.84	0.54	0.19	0.16	0	0.17	0.15	0.16	0	0	0	0	0	0	0	0	0.25	0.33	0.29	0.28	0.13	0	0	0	0	0	0	0	0	0	0	0	0	0	0
HRS-ES12-C2821		CLUSTER97	no	0	0	0	0	0	0	0	0	0.2	0.54	0.59	0.62	0.67	0	0	0	0	0	0	0	0	0	0	0	0	0	0	0	0.16	0	0	0	0	0	0	0	0	0	0	0	0	0	0	0	0	0
HRS-ES12-C2851		CLUSTER205	no	0	0	0	0	0	0	0	0	0	1.39	0.75	0.55	0.28	0	0	0	0	0	0	0	0	0	0	0	0	0	0	0	0.29	0	0	0	0	0	0	0	0	0	0	0	0	0	0	0	0	0
HRS-ES12-C2871		CLUSTER64	no	0	0	0	0	0	0	0	0.18	2.11	2.85	1.85	1.46	0.71	0	0	0	0	0	0	0	0	0	0	0	0	0	0	0.33	0.61	0.42	0.29	0.14	0	0	0	0	0	0	0	0	0	0	0	0	0	0
HRS-ES12-C2912		CLUSTER599	no	0	0	0	0	0	0	0	0	0.25	0.8	0.62	0.86	1.3	0	0	0	0	0	0	0	0	0	0	0	0	0	0	0	0.21	0	0.13	0.15	0	0	0	0	0	0	0	0	0	0	0	0	0	0
HRS-ES12-C2953	Phaeocystis globosa virus strain 16T, complete genome	CLUSTER184	no	0	0	0	0	0	0	0	0	0	0	0	1.78	2.09	0	0	0	0	0	0	0	0	0	0	0	0	0	0	0	0	0	1.29	0.33	0	0	0	0	0	0	0	0	0	0	0	0	0	0
HRS-ES12-C2987		CLUSTER1681	yes	0	0	0	0	0	0	0	0	0.14	0.44	0.54	0.66	0.51	0	0	0	0	0	0	0	0	0	0	0	0	0	0	0	0.13	0	0.23	0.13	0	0	0	0	0	0	0	0	0	0	0	0	0	0
HRS-ES12-C3038		CLUSTER587	no	0	0	0	0	0	0	0.19	0.26	0.43	0.67	0.61	0.65	0.57	0	0	0	0	0	0	0	0	0	0	0	0	0	0	0	0	0	0.12	0	0	0	0	0	0	0	0	0	0	0	0	0	0	0
HRS-ES12-C304		CLUSTER2	no	0.37	0.6	0.82	0.41	0.53	0.47	0.42	0.51	0.91	1.06	0.79	0.76	0.37	0.86	1.02	1.05	1.25	1.08	1.11	0.31	0.54	0.39	0.2	0	0	0	0	0.18	0.31	0.23	0.38	0.13	0.36	0.4	0.32	0.31	0.26	0.19	0	0	0	0	0	0.19	0	0
HRS-ES12-C3044		CLUSTER612	no	0	0	0	0	0	0	0	0.2	0.51	0.81	0.74	0.81	1.02	0	0	0	0	0	0	0	0	0	0	0	0	0	0	0	0.23	0	0.18	0.13	0	0	0	0	0	0	0	0	0	0	0	0	0	0
HRS-ES12-C3079		CLUSTER59	no	0	0	0	0	0	0	0	0.16	1.07	1.1	0.96	0.56	0.6	0	0	0	0	0	0	0	0	0	0	0	0	0	0	0.21	0.27	0.16	0.11	0	0	0	0	0	0	0	0	0	0	0	0	0	0	0
HRS-ES12-C3088		CLUSTER1710	yes	0	0	0	0	0	0	0	0	0.24	0.53	0.76	0.55	0.5	0	0	0	0	0	0	0	0	0	0	0	0	0	0	0.22	0.39	0.32	0.23	0.26	0	0	0	0	0	0	0	0	0	0	0	0	0	0
HRS-ES12-C312		CLUSTER89	yes	0	0	0	0	0	0	0	0.27	1.08	2.69	2.09	2.66	3.06	0	0	0	0	0	0	0	0	0	0	0	0	0	0	0.31	0.65	0.47	0.34	0.34	0	0	0	0	0	0	0	0	0	0	0	0	0	0
HRS-ES12-C3187		CLUSTER27	no	0	0	0	0	0	0	0	0.4	0.97	1.36	0.88	0.64	0.45	0	0	0	0	0	0	0	0	0	0	0	0	0	0	0	0.29	0	0	0	0	0	0	0	0	0	0	0	0	0	0	0	0	0
HRS-ES12-C3214		CLUSTER607	no	0	0.04	0	0	0	0	0.16	0.17	0.22	0.34	0.36	0.5	0.23	0	0	0.38	0.91	0.76	0.81	0	0	0	0	0	0	0	0	0	0	0	0.14	0	0	0	0	0.27	0.22	0.13	0	0	0	0	0	0	0	0
HRS-ES12-C3219		CLUSTER134	no	0	0	0	0	0	0	0	0	0.46	0.68	0.66	0.56	0.42	0	0	0	0	0	0	0	0	0	0	0	0	0	0	0	0.36	0.4	0.22	0	0	0	0	0	0	0	0	0	0	0	0	0	0	0
HRS-ES12-C327		CLUSTER92	yes	0.11	0.07	0	0	0	0.37	0.57	0.86	1.15	2.96	4.35	3.68	2.08	0	0	0	0	0	0	0	0	0	0	0	0	0	0.24	0.62	1.24	1.12	0.73	0.42	0	0	0	0	0	0	0	0	0	0	0	0	0	0.25
HRS-ES12-C334		CLUSTER403	yes	0.07	0.12	0	0	0	0	0.19	0.29	1.18	1.89	1.36	1.2	0.57	0	0	0	0.2	0.2	0.19	0	0	0	0	0	0	0	0	0.26	0.52	0.6	0.4	0.18	0	0	0	0	0	0	0	0	0	0	0	0	0	0
HRS-ES12-C3351		CLUSTER1759	yes	0	0	0	0	0	0	0	0	0.75	1.05	0.62	0.48	0.22	0	0	0	0	0	0	0	0	0	0	0	0	0	0	0.2	0.21	0	0	0	0	0	0	0	0	0	0	0	0	0	0	0	0	0
HRS-ES12-C340		CLUSTER210	no	0	0	0	0	0	0	0	0	0	0	0	1.73	2.13	0	0	0	0	0	0	0	0	0	0	0	0	0	0	0	0	0	1.2	0.35	0	0	0	0	0	0	0	0	0	0	0	0	0	0
HRS-ES12-C341		CLUSTER754	yes	0	0	0	0	0	0	0	0	0	0	0.16	0.79	0.21	0	0	0	0	0	0	0	0	0	0	0	0	0	0	0	0	0	0.26	0	0	0	0	0	0	0	0	0	0	0	0	0	0	0
HRS-ES12-C3427		CLUSTER589	no	0	0	0	0	0	0	0.24	0.37	0.3	0.57	0.54	0.53	0.5	0	0	0	0	0	0	0	0	0	0	0	0	0	0	0	0	0	0	0	0	0	0	0	0	0	0	0	0	0	0	0	0	0
HRS-ES12-C348		CLUSTER407	yes	0	0	0	0	0	0	0	0	0.94	2.04	1.44	1.47	0.94	0	0	0	0	0	0	0	0	0	0	0	0	0	0	0.25	0.53	0.48	0.5	0.25	0	0	0	0	0	0	0	0	0	0	0	0	0	0
HRS-ES12-C354		CLUSTER762	yes	0	0	0	0	0	0	0	0	0	0	0	0.85	0	0	0	0	0	0	0	0	0	0	0	0	0	0	0	0	0	0	0.41	0	0	0	0	0	0	0	0	0	0	0	0	0	0	0
HRS-ES12-C368		CLUSTER90	no	0	0	0	0	0	0	0	0	0	0	0.42	4.65	1.04	0	0	0	0	0	0	0	0	0	0	0	0	0	0	0	0	0	1.5	0.42	0	0	0	0	0	0	0	0	0	0	0	0	0	0
HRS-ES12-C370		CLUSTER39	no	0	0	0	0	0	0	0	0	0.45	0.86	0.89	2.01	1.5	0	0	0	0	0	0	0	0	0	0	0	0	0	0	0	0.52	1.07	1.51	0.89	0	0	0	0	0	0	0	0	0	0	0	0	0	0
HRS-ES12-C375		CLUSTER766	yes	0	0	0	0	0	0	0	0.2	0.55	1.02	0.81	0.85	0.91	0	0	0	0	0	0	0	0	0	0	0	0	0	0	0	0.26	0.16	0.18	0.15	0	0	0	0	0	0	0	0	0	0	0	0	0	0
HRS-ES12-C386		CLUSTER35	no	0	0	0	0	0	0	0	0	0.91	2.18	2.12	2.37	1.83	0	0	0	0	0	0	0	0	0	0	0	0	0	0	0.31	0.8	0.95	1.09	0.71	0	0	0	0	0	0	0	0	0	0	0	0	0	0
HRS-ES12-C39		CLUSTER7	no	0	0	0	0	0	0	0	0	0.9	2.24	2.21	2.47	1.94	0	0	0	0	0	0	0	0	0	0	0	0	0	0	0.33	0.84	0.91	1.11	0.72	0	0	0	0	0	0	0	0	0	0	0	0	0	0
HRS-ES12-C391		CLUSTER779	yes	0	0	0	0	0	0	0	0	0	0	0.13	0.79	0.21	0	0	0	0	0	0	0	0	0	0	0	0	0	0	0	0	0	0.26	0	0	0	0	0	0	0	0	0	0	0	0	0	0	0
HRS-ES12-C392		CLUSTER116	no	0.38	0.63	0.76	0.43	0.53	0.46	0.48	0.47	1	1.15	0.86	0.8	0.41	0.89	0.99	1.1	1.27	1.04	1.09	0.33	0.53	0.44	0.21	0	0	0	0	0.18	0.31	0.26	0.36	0.13	0.36	0.37	0.32	0.33	0.28	0.19	0	0	0	0	0	0	0	0
HRS-ES12-C402		CLUSTER236	yes	0.07	0.12	0	0	0	0.16	0.16	0.25	1.14	1.63	1	0.88	0.65	0.15	0.15	0.15	0.16	0.16	0.15	0	0	0	0	0	0	0	0	0.23	0.4	0.29	0.31	0.15	0	0	0	0	0	0	0	0	0	0	0	0	0	0
HRS-ES12-C43		CLUSTER32	no	0	0	0	0	0	0	0	0.16	2.16	2.75	2.05	1.55	0.73	0	0	0	0	0	0	0	0	0	0	0	0	0	0	0.37	0.65	0.41	0.29	0.12	0	0	0	0	0	0	0	0	0	0	0	0	0	0
HRS-ES12-C442		CLUSTER429	yes	0.35	0.59	0.79	0.39	0.57	0.47	0.4	0.43	0.94	1.03	0.77	0.75	0.41	0.82	0.94	1.1	1.28	0.97	1.08	0.3	0.5	0.39	0.21	0	0	0	0	0	0.3	0.24	0.35	0.14	0.33	0.37	0.34	0.33	0.27	0.17	0	0	0	0	0	0.19	0	0
HRS-ES12-C444		CLUSTER801	yes	0	0	0	0	0.32	1.76	2.57	2.48	0.76	1.36	1.57	0.86	0.29	0	0	0	0	0	0	0	0	0	0	0.23	0.55	1.06	0.94	0.52	0.69	0.58	0.17	0	0	0	0	0	0	0	0	0	0	0	0.5	0.67	0.53	0.48
HRS-ES12-C447		CLUSTER802	yes	0.05	0.09	0	0	0	0	0	0.22	0.99	1.58	1.13	1.02	0.5	0	0	0	0.16	0.17	0.16	0	0	0	0	0	0	0	0	0.21	0.41	0.51	0.33	0.17	0	0	0	0	0	0	0	0	0	0	0	0	0	0
HRS-ES12-C461		CLUSTER148	yes	0	0	0	0	0	0	0	0.24	1.05	2.49	1.99	2.42	2.91	0	0	0	0	0	0	0	0	0	0	0	0	0	0	0.29	0.57	0.42	0.32	0.3	0	0	0	0	0	0	0	0	0	0	0	0	0	0
HRS-ES12-C464		CLUSTER209	no	0	0	0	0	0	0	0	0	0.23	0.58	0.54	0.68	0.79	0	0	0	0	0	0	0	0	0	0	0	0	0	0	0	0.19	0	0	0	0	0	0	0	0	0	0	0	0	0	0	0	0	0
HRS-ES12-C467		CLUSTER435	yes	0.54	0.41	0	0.12	0	0.18	0.36	0.55	0.33	0.54	0.75	0.73	0.57	0.24	0.28	0.38	0.42	0.25	0.23	0.16	0.15	0	0	0	0.15	0.28	0.34	0.41	0.36	0.19	0	0	0.18	0.18	0.2	0.19	0.12	0.09	0	0	0	0	0	0	0	0
HRS-ES12-C469		CLUSTER76	no	0	0	0	0	0	0	0	0.18	0.57	0.94	0.79	0.82	0.88	0	0	0	0	0	0	0	0	0	0	0	0	0	0	0	0.23	0.18	0.16	0.13	0	0	0	0	0	0	0	0	0	0	0	0	0	0
HRS-ES12-C479		CLUSTER816	yes	0	0	0	0	0	0	0	0	0.43	0.75	0.65	0.61	0.39	0	0	0	0	0	0	0	0	0	0	0	0	0	0	0	0.35	0.35	0.26	0.12	0	0	0	0	0	0	0	0	0	0	0	0	0	0
HRS-ES12-C481		CLUSTER206	no	0	0	0	0	0	0	0	0	0.42	0.71	0.64	0.62	0.37	0	0	0	0	0	0	0	0	0	0	0	0	0	0	0.17	0.38	0.34	0.25	0.12	0	0	0	0	0	0	0	0	0	0	0	0	0	0
HRS-ES12-C489		CLUSTER224	no	0	0	0	0	0	0	0	0	0	1.37	0.83	0.56	0.3	0	0	0	0	0	0	0	0	0	0	0	0	0	0	0	0.32	0	0	0	0	0	0	0	0	0	0	0	0	0	0	0	0	0
HRS-ES12-C491		CLUSTER4	no	0.43	0.64	0.84	0.4	0.55	0.48	0.41	0.47	0.94	1.14	0.85	0.86	0.41	0.92	1	1.1	1.3	1.09	1.08	0.32	0.52	0.43	0.2	0.16	0	0	0	0.18	0.31	0.29	0.39	0.15	0.37	0.41	0.31	0.32	0.29	0.18	0	0	0	0	0	0	0	0
HRS-ES12-C494		CLUSTER1	no	0.12	0.17	0.3	0.31	0.43	0.67	0.68	0.62	0.84	1.41	0.91	0.86	0.58	0.22	0.28	0.34	0.41	0.42	0.45	0.3	0.24	0.4	0.56	0.32	0.27	0.31	0.2	0	0.23	0	0	0	0.23	0.37	0.41	0.41	0.41	0.32	0	0	0	0	0	0	0	0
HRS-ES12-C497		CLUSTER245	yes	0	0	0	0	0	0	0	0	0	0	0.36	4.33	0.98	0	0	0	0	0	0	0	0	0	0	0	0	0	0	0	0	0	1.33	0.39	0	0	0	0	0	0	0	0	0	0	0	0	0	0
HRS-ES12-C50		CLUSTER621	yes	0	0	0	0	0	0	0	0	0	0	0	0.89	0	0	0	0	0	0	0	0	0	0	0	0	0	0	0	0	0	0	0.41	0	0	0	0	0	0	0	0	0	0	0	0	0	0	0
HRS-ES12-C522		CLUSTER451	yes	0.07	0.12	0	0	0	0	0.17	0.26	1.11	1.64	0.95	0.87	0.6	0.15	0.16	0	0.15	0.15	0.17	0	0	0	0	0	0	0	0	0.25	0.41	0.26	0.32	0.14	0	0	0	0	0	0	0	0	0	0	0	0	0	0
HRS-ES12-C546	Phaeocystis globosa virus strain 16T, complete genome	CLUSTER257	yes	0.06	0.1	0	0	0	0	0.14	0.26	1.07	1.65	0.94	0.85	0.62	0.18	0.16	0.14	0.14	0.15	0.15	0	0	0	0	0	0	0	0	0.25	0.38	0.24	0.29	0.14	0	0	0	0	0	0	0	0	0	0	0	0	0	0
HRS-ES12-C588		CLUSTER460	yes	0.05	0.1	0	0	0	0	0	0	0	0.31	0.32	1.17	4.57	0.16	0	0	0.18	0.15	0.15	0	0	0	0	0	0	0	0	0	0	0.28	1.22	4.25	0	0	0	0	0	0.08	0	0	0	0	0	0	0	0
HRS-ES12-C61		CLUSTER34	yes	0	0	0	0	0	0	0	0	2.04	2.59	2.02	1.52	0.77	0	0	0	0	0	0	0	0	0	0	0	0	0	0	0.38	0.66	0.4	0.29	0.12	0	0	0	0	0	0	0	0	0	0	0	0	0	0
HRS-ES12-C637		CLUSTER468	no	0.14	0.51	0.86	0.19	1.56	2.88	0.27	1	0	2.93	1.56	2.35	0	0.87	0.54	0.7	1.1	0.38	0.54	0.49	0.31	0.41	1.16	0.77	0	0.22	0.14	0.5	0.76	0	0.13	0.27	0.49	0.58	1.02	1.36	0.88	0.64	0.3	0	0	0	0.74	0.52	0	0
HRS-ES12-C647		CLUSTER44	no	0	0	0	0	0	0	0	0.21	0.63	0.96	0.78	0.84	0.97	0	0	0	0	0	0	0	0	0	0	0	0	0	0	0	0.26	0.17	0.17	0.13	0	0	0	0	0	0	0	0	0	0	0	0	0	0
HRS-ES12-C653		CLUSTER143	no	0	0	0	0	0	0	0	0	0	0	0	1.62	2.09	0	0	0	0	0	0	0	0	0	0	0	0	0	0	0	0	0	1.07	0.34	0	0	0	0	0	0	0	0	0	0	0	0	0	0
HRS-ES12-C660		CLUSTER472	yes	0.15	0.23	0.27	0.32	0.49	0.77	0.73	0.7	0.79	1.34	0.89	0.89	0.67	0.22	0.3	0.37	0.5	0.47	0.45	0.29	0.26	0.42	0.55	0.35	0.27	0.34	0.24	0	0.22	0	0	0	0.25	0.4	0.43	0.43	0.43	0.37	0	0	0	0	0	0	0	0
HRS-ES12-C663		CLUSTER264	no	0	0	0	0	0	0	0	0	0.96	2.01	1.41	1.4	0.93	0	0	0	0	0	0	0	0	0	0	0	0	0	0	0.21	0.55	0.44	0.51	0.24	0	0	0	0	0	0	0	0	0	0	0	0	0	0
HRS-ES12-C676		CLUSTER2	no	0.38	0.63	0.78	0.39	0.55	0.47	0.39	0.43	0.97	1.08	0.81	0.73	0.38	0.86	0.92	1.06	1.32	1.01	1.1	0.31	0.52	0.45	0.2	0	0	0	0	0.18	0.3	0.26	0.37	0.13	0.37	0.4	0.3	0.31	0.27	0.18	0	0	0	0	0	0	0	0
HRS-ES12-C678		CLUSTER475	yes	0	0	0	0	0	0	0	0	0	0	0	0.95	0	0	0	0	0	0	0	0	0	0	0	0	0	0	0	0	0	0	0.39	0	0	0	0	0	0	0	0	0	0	0	0	0	0	0
HRS-ES12-C69		CLUSTER77	yes	0	0	0	0	0	0	0	0	0.91	2.25	2.15	2.44	1.89	0	0	0	0	0	0	0	0	0	0	0	0	0	0	0.35	0.85	0.89	1.11	0.69	0	0	0	0	0	0	0	0	0	0	0	0	0	0
HRS-ES12-C759		CLUSTER275	yes	0	0	0	0	0	0	0	0	0	0	0.36	3.72	0.85	0	0	0	0	0	0	0	0	0	0	0	0	0	0	0	0	0	1.16	0.37	0	0	0	0	0	0	0	0	0	0	0	0	0	0
HRS-ES12-C764	Tetraselmis virus 1, complete genome	CLUSTER485	yes	0.4	0.45	0.39	0.23	0.29	0.29	0.43	0.49	1.18	1.59	1.24	1.21	0.89	0.53	0.54	0.5	0.59	0.52	0.52	0.15	0.19	0	0	0	0	0	0	0.22	0.43	0.29	0.25	0.14	0.16	0.14	0	0	0	0	0	0	0	0	0	0	0	0
HRS-ES12-C768		CLUSTER948	yes	0	0	0	0	0	0	0	0	0	0	0.16	0.81	0.18	0	0	0	0	0	0	0	0	0	0	0	0	0	0	0	0	0	0.28	0	0	0	0	0	0	0	0	0	0	0	0	0	0	0
HRS-ES12-C772		CLUSTER952	yes	0	0	0	0	0	0	0	0	0	0	0	0.71	0.2	0	0	0	0	0	0	0	0	0	0	0	0	0	0	0	0	0	0.27	0	0	0	0	0	0	0	0	0	0	0	0	0	0	0
HRS-ES12-C774		CLUSTER109	yes	0	0	0	0	0	0	0	0.24	1.05	2.48	2.03	2.75	3.11	0	0	0	0	0	0	0	0	0	0	0	0	0	0	0.27	0.63	0.42	0.32	0.33	0	0	0	0	0	0	0	0	0	0	0	0	0	0
HRS-ES12-C776		CLUSTER487	yes	0	0	0	0	0	0	0	0	0	0	0.29	3.18	0.93	0	0	0	0	0	0	0	0	0	0	0	0	0	0	0	0	0	1.01	0.38	0	0	0	0	0	0	0	0	0	0	0	0	0	0
HRS-ES12-C790		CLUSTER489	yes	0	0	0	0	0	0	0	0	0.88	1.96	1.46	1.33	1.02	0	0	0	0	0	0	0	0	0	0	0	0	0	0	0.2	0.57	0.5	0.46	0.27	0	0	0	0	0	0	0	0	0	0	0	0	0	0
HRS-ES12-C791		CLUSTER960	yes	0	0	0	0	0	0	0	0	0	0.37	0.58	0.6	0.44	0	0	0	0	0	0	0	0	0	0	0	0	0	0	0	0	0	0.22	0.14	0	0	0	0	0	0	0	0	0	0	0	0	0	0
HRS-ES12-C820	Tetraselmis virus 1, complete genome	CLUSTER977	yes	0.05	0.08	0	0	0	0	0.13	0.23	0.94	1.64	1.09	0.93	0.41	0	0	0	0.16	0.18	0.16	0	0	0	0	0	0	0	0	0.2	0.37	0.41	0.33	0.15	0	0	0	0	0	0	0	0	0	0	0	0	0	0
HRS-ES12-C827		CLUSTER27	no	0	0	0	0	0	0	0	0.37	0.95	1.35	0.94	0.64	0.41	0	0	0	0	0	0	0	0	0	0	0	0	0	0	0	0.26	0.15	0	0	0	0	0	0	0	0	0	0	0	0	0	0	0	0
HRS-ES12-C84		CLUSTER16	no	0	0	0	0	0	0	0	0	0.92	2.33	2.17	2.53	1.95	0	0	0	0	0	0	0	0	0	0	0	0	0	0	0.35	0.85	0.91	1.11	0.72	0	0	0	0	0	0	0	0	0	0	0	0	0	0
HRS-ES12-C845		CLUSTER984	yes	0	0	0	0	0	0	0	0	0	0	0	0.62	0.21	0	0	0	0	0	0	0	0	0	0	0	0	0	0	0	0	0	0.29	0	0	0	0	0	0	0	0	0	0	0	0	0	0	0
HRS-ES12-C847		CLUSTER107	no	0	0	0	0	0	0	0	0.17	2.13	2.76	2.02	1.5	0.69	0	0	0	0	0	0	0	0	0	0	0	0	0	0	0.35	0.66	0.43	0.28	0.11	0	0	0	0	0	0	0	0	0	0	0	0	0	0
HRS-ES12-C853		CLUSTER276	no	0	0	0	0	0	0	0	0	0	0	0.34	4.26	1.02	0	0	0	0	0	0	0	0	0	0	0	0	0	0	0	0	0	1.21	0.36	0	0	0	0	0	0	0	0	0	0	0	0	0	0
HRS-ES12-C857		CLUSTER497	yes	0	0	0	0	0	0	0	0	0	0	0	0.91	0.99	0	0	0	0	0	0	0	0	0	0	0	0	0	0	0	0	0	0.12	0.19	0	0	0	0	0	0	0	0	0	0	0	0	0	0
HRS-ES12-C863		CLUSTER162	yes	0	0	0	0	0	0	0	0	0	0	0.42	4.62	0.95	0	0	0	0	0	0	0	0	0	0	0	0	0	0	0	0	0.18	1.48	0.41	0	0	0	0	0	0	0	0	0	0	0	0	0	0
HRS-ES12-C902		CLUSTER1007	yes	0	0	0	0	0	0	0	0	0	0	0.16	0.75	0.2	0	0	0	0	0	0	0	0	0	0	0	0	0	0	0	0	0	0.28	0	0	0	0	0	0	0	0	0	0	0	0	0	0	0
HRS-ES12-C928	Cafeteria roenbergensis virus BV-PW1, complete genome	CLUSTER1022	yes	0.1	0.11	0.2	0.18	0.39	0.4	0.36	0.47	0.96	1.23	0.89	0.77	0.46	0.15	0	0	0.17	0.17	0.19	0	0	0	0.19	0	0	0.2	0.24	0.14	0.36	0.28	0.2	0	0	0	0	0	0	0	0	0	0	0	0	0	0	0
HRS-ES12-C929		CLUSTER1023	yes	0	0	0	0	0	0	0	0	0.23	0.54	0.56	0.74	0.7	0	0	0	0	0	0	0	0	0	0	0	0	0	0	0	0.17	0	0	0	0	0	0	0	0	0	0	0	0	0	0	0	0	0
HRS-ES12-C939		CLUSTER6	no	0	0	0	0.19	1.1	2.76	2.23	2.84	3.84	2.57	2.07	1.01	0.76	0	0	0	0	0	0	0	0	0	0	0	0.34	0.69	0.61	0.97	1.13	0.61	0.41	0.37	0	0	0	0	0	0	0	0	0	0	0.23	0.74	0.72	0.79
HRS-ES12-C946		CLUSTER488	no	0	0	0	0	0	0	0	0	0	0	0	1.61	2.04	0	0	0	0	0	0	0	0	0	0	0	0	0	0	0	0	0	1.12	0.35	0	0	0	0	0	0	0	0	0	0	0	0	0	0
HRS-ES12-C952		CLUSTER1036	yes	0	0	0	0	0	0	0	0	0	0	0	0.65	0.21	0	0	0	0	0	0	0	0	0	0	0	0	0	0	0	0	0	0.27	0	0	0	0	0	0	0	0	0	0	0	0	0	0	0
HRS-ES12-C963		CLUSTER438	no	0.13	0.08	0	0	0	0.37	0.61	0.86	1.04	2.93	4.4	3.69	2.08	0	0	0	0	0	0	0	0	0	0	0	0	0	0.26	0.62	1.25	1.14	0.67	0.39	0	0	0	0	0	0	0	0	0	0	0	0	0	0.26
HRS-ES12-C970		CLUSTER1042	yes	0	0	0	0	0	0	0	0	0.41	0.76	0.63	0.56	0.38	0	0	0	0	0	0	0	0	0	0	0	0	0	0	0	0.31	0.31	0.25	0.14	0	0	0	0	0	0	0	0	0	0	0	0	0	0
HRS-ES12-C998		CLUSTER518	yes	0.07	0.14	0.27	0	1.96	1.5	0.6	1.01	2.79	3.12	1.1	1.3	1.04	0.21	0.32	0.34	0.12	0.15	0	0	0	0	0	0.21	0	0	0	0.26	0.48	0	0.14	0.14	0	0	0	0	0	0	0	0	0	0	0.74	0.79	0.56	0.37
HRS-ES13-C1003		CLUSTER160	yes	0.4	0.44	0.4	0.23	0.31	0.31	0.42	0.52	1.06	1.53	1.24	1.23	0.98	0.56	0.54	0.5	0.58	0.47	0.47	0.15	0.17	0	0	0	0	0	0	0.2	0.44	0.31	0.25	0.16	0.15	0.13	0	0	0	0	0	0	0	0	0	0	0	0
HRS-ES13-C1005	Phaeocystis globosa virus strain 16T, complete genome	CLUSTER246	no	0	0	0	0	0	0	0	0	0.94	2.08	1.43	1.48	0.97	0	0	0	0	0	0	0	0	0	0	0	0	0	0	0.24	0.53	0.5	0.5	0.26	0	0	0	0	0	0	0	0	0	0	0	0	0	0
HRS-ES13-C1007		CLUSTER138	no	0.07	0.12	0	0	0	0.17	0.17	0.26	1.18	1.65	1	0.89	0.62	0.18	0.19	0.15	0.15	0.14	0.17	0	0	0	0	0	0	0	0	0.27	0.39	0.29	0.32	0.16	0	0	0	0	0	0	0	0	0	0	0	0	0	0
HRS-ES13-C1010		CLUSTER216	no	0	0	0	0	0	0	0	0	1.21	2.84	2.39	2.82	2.16	0	0	0	0	0	0	0	0	0	0	0	0	0	0	0.38	0.88	0.98	1.22	0.78	0	0	0	0	0	0	0	0	0	0	0	0	0	0
HRS-ES13-C1030		CLUSTER934	yes	0	0	0	0	0	0	0	0	0	0	0	0	0.93	0	0	0	0	0	0	0	0	0	0	0	0	0	0	0	0	0	0	0.14	0	0	0	0	0	0	0	0	0	0	0	0	0	0
HRS-ES13-C1035		CLUSTER937	yes	0.07	0.12	0	0	0	0.17	0.16	0.23	1.18	1.62	0.98	0.84	0.66	0.15	0	0.15	0.16	0.16	0.15	0	0	0	0	0	0	0	0	0.23	0.38	0.28	0.3	0.15	0	0	0	0	0	0	0	0	0	0	0	0	0	0
HRS-ES13-C1040		CLUSTER940	yes	0.39	0.45	0.4	0.22	0.27	0.32	0.39	0.46	1.11	1.55	1.15	1.18	0.93	0.5	0.52	0.48	0.61	0.45	0.48	0.15	0.2	0.16	0	0	0	0	0	0.24	0.38	0.28	0.23	0.13	0.14	0.14	0	0	0	0	0	0	0	0	0	0	0	0
HRS-ES13-C1084		CLUSTER276	yes	0	0	0	0	0	0	0	0	0	0	0.36	4.42	1.06	0	0	0	0	0	0	0	0	0	0	0	0	0	0	0	0	0	1.28	0.38	0	0	0	0	0	0	0	0	0	0	0	0	0	0
HRS-ES13-C1094		CLUSTER488	yes	0	0	0	0	0	0	0	0	0	0	0	1.55	2.02	0	0	0	0	0	0	0	0	0	0	0	0	0	0	0	0	0	1.13	0.34	0	0	0	0	0	0	0	0	0	0	0	0	0	0
HRS-ES13-C1151		CLUSTER279	yes	0	0	0	0	0	0	0	0.17	0.57	0.93	0.72	0.8	0.86	0	0	0	0	0	0	0	0	0	0	0	0	0	0	0	0.23	0	0.16	0.14	0	0	0	0	0	0	0	0	0	0	0	0	0	0
HRS-ES13-C1154		CLUSTER34	no	0	0	0	0	0	0	0	0.18	2.11	2.68	2.09	1.52	0.8	0	0	0	0	0	0	0	0	0	0	0	0	0	0	0.36	0.66	0.42	0.32	0.13	0	0	0	0	0	0	0	0	0	0	0	0	0	0
HRS-ES13-C1193		CLUSTER105	no	0.14	0.08	0	0	0	0.33	0.48	0.83	1.02	2.55	4.13	3.35	2	0	0	0	0	0	0	0	0	0	0	0	0	0	0.23	0.58	1.2	1.09	0.61	0.42	0	0	0	0	0	0	0	0	0	0	0	0	0	0.31
HRS-ES13-C1202		CLUSTER987	yes	0	0	0	0	0	0	0	0	0	0	0	0	0.86	0	0	0	0	0	0	0	0	0	0	0	0	0	0	0	0	0	0	0.17	0	0	0	0	0	0	0	0	0	0	0	0	0	0
HRS-ES13-C1218		CLUSTER162	no	0	0	0	0	0	0	0	0	0	0	0.42	4.64	0.96	0	0	0	0	0	0	0	0	0	0	0	0	0	0	0	0	0.18	1.48	0.41	0	0	0	0	0	0	0	0	0	0	0	0	0	0
HRS-ES13-C1226		CLUSTER497	no	0	0	0	0	0	0	0	0	0	0	0	0.92	1	0	0	0	0	0	0	0	0	0	0	0	0	0	0	0	0	0	0.12	0.19	0	0	0	0	0	0	0	0	0	0	0	0	0	0
HRS-ES13-C1257		CLUSTER1001	yes	0	0	0	0	0	0	0	0.2	2.31	2.99	2.38	1.79	0.82	0	0	0	0	0	0	0	0	0	0	0	0	0	0	0.46	0.75	0.47	0.3	0.12	0	0	0	0	0	0	0	0	0	0	0	0	0	0.19
HRS-ES13-C1279		CLUSTER133	no	0.38	0.45	0.42	0.26	0.27	0.36	0.4	0.51	1.17	1.58	1.21	1.29	1.01	0.58	0.56	0.53	0.57	0.49	0.54	0.12	0.17	0	0	0	0	0	0	0.23	0.38	0.26	0.23	0.13	0.15	0.14	0	0	0	0	0	0	0	0	0	0	0	0
HRS-ES13-C1307	Chrysochromulina ericina virus isolate CeV-01B, complete genome	CLUSTER1011	yes	0	0	0	0	0	0	0	0	0	0	0	0	0.57	0	0	0	0	0	0	0	0	0	0	0	0	0	0	0	0	0	0	0	0	0	0	0	0	0	0	0	0	0	0	0	0	0
HRS-ES13-C1322		CLUSTER1018	yes	0.46	0.39	0.21	0.13	0	0.2	0.37	0.54	0.32	0.54	0.68	0.74	0.59	0.27	0.28	0.41	0.4	0.24	0.21	0.17	0.15	0	0	0	0	0.27	0.34	0.46	0.33	0.21	0	0	0.21	0.16	0.17	0.19	0.13	0.09	0	0	0	0	0	0	0	0
HRS-ES13-C1334		CLUSTER248	no	0	0	0	0	0	0	0	0	0.21	0.55	0.58	0.68	0.73	0	0	0	0	0	0	0	0	0	0	0	0	0	0	0	0.18	0	0	0	0	0	0	0	0	0	0	0	0	0	0	0	0	0
HRS-ES13-C1368		CLUSTER1	no	0.13	0.18	0.26	0.31	0.52	0.69	0.69	0.67	0.88	1.36	0.88	0.86	0.63	0.2	0.29	0.39	0.44	0.44	0.52	0.29	0.25	0.4	0.46	0.34	0.26	0.3	0.21	0	0.22	0	0	0	0.25	0.34	0.42	0.45	0.41	0.31	0	0	0	0	0	0	0	0
HRS-ES13-C1391		CLUSTER496	no	0.09	0.06	0	0	0.18	0.42	0.62	0.99	1.22	3.01	4.48	3.96	2.14	0	0	0	0	0	0	0	0	0	0	0	0	0.2	0.28	0.69	1.26	1.2	0.79	0.38	0	0	0	0	0	0	0	0	0	0	0	0	0	0.28
HRS-ES13-C140		CLUSTER648	yes	0	0	0	0	0	0	0	0	0	0	0.36	4.33	0.94	0	0	0	0	0	0	0	0	0	0	0	0	0	0	0	0	0	1.39	0.39	0	0	0	0	0	0	0	0	0	0	0	0	0	0
HRS-ES13-C1473		CLUSTER37	no	0	0	0	0.22	1.28	3.15	2.76	3.36	4.26	2.86	2.28	1.14	0.84	0	0	0	0	0	0	0	0	0	0	0	0.39	0.89	0.71	1.16	1.28	0.71	0.45	0.45	0	0	0	0	0	0	0	0	0	0	0	0.81	0.88	1.02
HRS-ES13-C1476		CLUSTER1056	yes	0	0	0	0	0	0	0	0	0.92	2.08	1.38	1.38	0.94	0	0	0	0	0	0	0	0	0	0	0	0	0	0	0.22	0.52	0.46	0.45	0.27	0	0	0	0	0	0	0	0	0	0	0	0	0	0
HRS-ES13-C1549		CLUSTER1082	yes	0	0	0	0	0	0	0	0	0.22	0.28	0.21	0.48	0.62	0	0	0	0	0	0	0	0	0	0	0	0	0	0	0	0	0	0.3	0.3	0	0	0	0	0	0	0	0	0	0	0	0	0	0
HRS-ES13-C1618		CLUSTER296	yes	0	0	0	0	0	0	0	0	0.58	0.98	0.77	0.87	0.87	0	0	0	0	0	0	0	0	0	0	0	0	0	0	0	0.24	0.2	0.14	0.14	0	0	0	0	0	0	0	0	0	0	0	0	0	0
HRS-ES13-C1634		CLUSTER1108	yes	0	0	0	0	0	0	0	0	0.19	0.25	0.18	0.45	0.58	0	0	0	0	0	0	0	0	0	0	0	0	0	0	0	0	0	0.3	0.26	0	0	0	0	0	0	0	0	0	0	0	0	0	0
HRS-ES13-C1655		CLUSTER1111	yes	0	0	0	0	0	0	0	0	0	0	0.37	0.57	0.82	0	0	0	0	0	0	0	0	0	0	0	0	0	0	0	0	0	0.15	0.2	0	0	0	0	0	0	0	0	0	0	0	0	0	0
HRS-ES13-C1669		CLUSTER109	no	0	0	0	0	0	0	0	0.23	1.07	2.49	1.97	2.74	3.01	0	0	0	0	0	0	0	0	0	0	0	0	0	0	0.26	0.62	0.41	0.33	0.34	0	0	0	0	0	0	0	0	0	0	0	0	0	0
HRS-ES13-C1710		CLUSTER1	no	0.14	0.22	0.26	0.3	0.46	0.69	0.68	0.7	0.76	1.34	0.86	0.82	0.64	0.2	0.3	0.34	0.46	0.44	0.43	0.29	0.24	0.41	0.49	0.35	0.24	0.3	0.22	0	0.22	0	0	0	0.23	0.38	0.43	0.43	0.43	0.34	0	0	0	0	0	0	0	0
HRS-ES13-C1712		CLUSTER435	no	0.52	0.41	0	0	0	0.21	0.35	0.51	0.35	0.49	0.76	0.7	0.58	0.24	0.3	0.39	0.42	0.25	0.22	0.16	0.14	0	0	0	0	0.29	0.35	0.41	0.38	0.19	0	0	0.17	0.18	0.21	0.2	0.12	0.09	0	0	0	0	0	0	0	0
HRS-ES13-C1722		CLUSTER124	no	0	0	0	0	0	0	0	0	2.1	2.79	1.98	1.56	0.71	0	0	0	0	0	0	0	0	0	0	0	0	0	0	0.36	0.65	0.44	0.28	0.11	0	0	0	0	0	0	0	0	0	0	0	0	0	0
HRS-ES13-C1724	Phaeocystis globosa virus strain 16T, complete genome	CLUSTER82	no	0	0	0	0	0	0	0	0.23	1.13	2.6	2.01	2.48	3.07	0	0	0	0	0	0	0	0	0	0	0	0	0	0	0.32	0.64	0.44	0.32	0.36	0	0	0	0	0	0	0	0	0	0	0	0	0	0
HRS-ES13-C1762		CLUSTER1147	yes	0	0	0	0	0	0	0	0	0.19	0.54	0.53	0.68	0.77	0	0	0	0	0	0	0	0	0	0	0	0	0	0	0	0.16	0	0	0	0	0	0	0	0	0	0	0	0	0	0	0	0	0
HRS-ES13-C1776		CLUSTER69	no	0.13	0.08	0	0	0	0.37	0.61	0.88	1.01	2.93	4.46	3.66	2.1	0	0	0	0	0	0	0	0	0	0	0	0	0	0.24	0.63	1.27	1.17	0.68	0.4	0	0	0	0	0	0	0	0	0	0	0	0	0	0.27
HRS-ES13-C184	Chrysochromulina ericina virus isolate CeV-01B, complete genome	CLUSTER341	yes	0	0	0	0	0	0	0	0	0	0	0	0	1.69	0	0	0	0	0	0	0	0	0	0	0	0	0	0	0	0	0	0	0.52	0	0	0	0	0	0	0	0	0	0	0	0	0	0
HRS-ES13-C1913		CLUSTER302	yes	0	0	0	0	0	0	0	0.23	2.78	3.08	1.1	1.48	1.29	0	0	0	0	0	0	0	0	0	0	0	0	0	0	0.17	0.5	0	0.14	0.2	0	0	0	0	0	0	0	0	0	0	0	0	0	0
HRS-ES13-C1996		CLUSTER114	no	0.07	0.14	0.26	0	1.97	1.53	0.63	1.04	2.79	3.15	1.13	1.3	1.07	0.22	0.31	0.36	0.13	0.16	0.12	0	0	0	0	0.21	0	0	0	0.26	0.5	0	0.14	0.14	0	0	0	0	0	0	0	0	0	0	0.77	0.8	0.57	0.38
HRS-ES13-C1999		CLUSTER168	yes	0.36	0.43	0.45	0.21	0.26	0.31	0.37	0.5	1.11	1.57	1.11	1.13	0.99	0.53	0.51	0.5	0.56	0.49	0.47	0	0.17	0	0	0	0	0	0	0.21	0.39	0.31	0.25	0	0.14	0.12	0	0	0	0	0	0	0	0	0	0	0	0
HRS-ES13-C2048		CLUSTER275	no	0	0	0	0	0	0	0	0	0	0	0.34	4.06	0.93	0	0	0	0	0	0	0	0	0	0	0	0	0	0	0	0	0	1.18	0.4	0	0	0	0	0	0	0	0	0	0	0	0	0	0
HRS-ES13-C2088		CLUSTER1214	yes	0.09	0.09	0.16	0.16	0.37	0.42	0.32	0.45	1.03	1.34	0.85	0.8	0.45	0	0	0	0.18	0.16	0.17	0	0	0	0.15	0	0	0.18	0.18	0	0.33	0.35	0.19	0	0	0	0	0	0	0	0	0	0	0	0	0	0	0
HRS-ES13-C214	Chrysochromulina ericina virus isolate CeV-01B, complete genome	CLUSTER677	yes	0	0	0	0	0	0	0	0	0	0	0	0	0.85	0	0	0	0	0	0	0	0	0	0	0	0	0	0	0	0	0	0	0.13	0	0	0	0	0	0	0	0	0	0	0	0	0	0
HRS-ES13-C2196	Phaeocystis globosa virus strain 16T, complete genome	CLUSTER533	no	0	0	0	0	0	0	0	0	0	0	0	0	0.97	0	0	0	0	0	0	0	0	0	0	0	0	0	0	0	0	0	0	0.65	0	0	0	0	0	0	0	0	0	0	0	0	0	0
HRS-ES13-C2198		CLUSTER1240	yes	0	0	0	0	0	0	0	0	0	0	0	0	0.99	0	0	0	0	0	0	0	0	0	0	0	0	0	0	0	0	0	0	0.14	0	0	0	0	0	0	0	0	0	0	0	0	0	0
HRS-ES13-C220		CLUSTER350	yes	0.06	0.11	0	0	0	0.15	0.16	0.26	1.08	1.61	0.92	0.87	0.62	0.16	0.15	0	0.15	0.15	0.16	0	0	0	0	0	0	0	0	0.25	0.4	0.25	0.3	0.14	0	0	0	0	0	0	0	0	0	0	0	0	0	0
HRS-ES13-C2212		CLUSTER460	no	0.06	0.09	0	0	0	0	0	0	0	0.3	0.32	1.12	4.45	0.17	0	0	0.18	0.13	0.15	0	0	0	0	0	0	0	0	0	0.12	0.26	1.17	4.24	0	0	0	0	0	0.08	0	0	0	0	0	0	0	0
HRS-ES13-C2267		CLUSTER1262	yes	0	0	0	0	0	0.37	0.53	0.61	0.72	1.38	1.28	1.44	1.27	0	0	0	0	0	0	0	0	0	0	0	0	0.25	0.24	0.28	0.52	0.47	0.41	0.43	0	0	0	0	0	0	0	0	0	0	0	0	0.23	0.22
HRS-ES13-C231		CLUSTER681	yes	0	0	0	0	0	0	0	0	0	0	0	0	0.86	0	0	0	0	0	0	0	0	0	0	0	0	0	0	0	0	0	0	0.14	0	0	0	0	0	0	0	0	0	0	0	0	0	0
HRS-ES13-C2330		CLUSTER573	yes	0	0	0	0	0	0	0	0	0	0	0	0	0.68	0	0	0	0	0	0	0	0	0	0	0	0	0	0	0	0	0	0	0.59	0	0	0	0	0	0	0	0	0	0	0	0	0	0
HRS-ES13-C2339		CLUSTER1	no	0.13	0.19	0.25	0.29	0.54	0.64	0.71	0.63	0.88	1.39	0.88	0.88	0.69	0.22	0.26	0.37	0.41	0.41	0.41	0.3	0.26	0.42	0.52	0.29	0.27	0.34	0.18	0	0.24	0	0	0	0.22	0.35	0.4	0.44	0.37	0.35	0	0	0	0	0	0	0	0
HRS-ES13-C234		CLUSTER354	yes	0	0	0	0	0	0	0	0	0	0	0	0	1.69	0	0	0	0	0	0	0	0	0	0	0	0	0	0	0	0	0	0	0.48	0	0	0	0	0	0	0	0	0	0	0	0	0	0
HRS-ES13-C2342		CLUSTER1282	yes	0	0	0	0	0	0	0	0	0	0	0	0	1.8	0	0	0	0	0	0	0	0	0	0	0	0	0	0	0	0	0	0	0.88	0	0	0	0	0	0	0	0	0	0	0	0	0	0
HRS-ES13-C2376		CLUSTER1286	yes	0	0	0	0	0	0	0	0	0.21	0.46	0.36	0.43	0.57	0	0	0	0	0	0	0	0	0	0	0	0	0	0	0	0.15	0	0	0	0	0	0	0	0	0	0	0	0	0	0	0	0	0
HRS-ES13-C2377		CLUSTER1287	yes	0	0	0	0	0	0	0	0	0.95	2	1.41	1.34	0.94	0	0	0	0	0	0	0	0	0	0	0	0	0	0	0.22	0.51	0.5	0.48	0.27	0	0	0	0	0	0	0	0	0	0	0	0	0	0
HRS-ES13-C2393		CLUSTER97	no	0	0	0	0	0	0	0	0	0.27	0.66	0.61	0.66	0.75	0	0	0	0	0	0	0	0	0	0	0	0	0	0	0	0.23	0	0	0.1	0	0	0	0	0	0	0	0	0	0	0	0	0	0
HRS-ES13-C2406		CLUSTER1293	yes	0	0	0	0	0	0.53	0.72	0.86	0.62	0.67	1.3	1.46	1.67	0	0	0	0	0	0	0	0	0	0	0	0	0	0	0	0	0.32	0.31	0.37	0	0	0	0	0	0	0	0	0	0	0	0	0	0
HRS-ES13-C2408		CLUSTER1294	yes	0	0	0	0	0	0	0	0	0	0	0	0	0.72	0	0	0	0	0	0	0	0	0	0	0	0	0	0	0	0	0	0	0.1	0	0	0	0	0	0	0	0	0	0	0	0	0	0
HRS-ES13-C2412		CLUSTER1296	yes	0	0	0	0	0	0	0	0	0.17	0.25	0.21	0.47	0.61	0	0	0	0	0	0	0	0	0	0	0	0	0	0	0	0	0	0.3	0.31	0	0	0	0	0	0	0	0	0	0	0	0	0	0
HRS-ES13-C2415		CLUSTER1297	yes	0.55	0.41	0.17	0.13	0	0.19	0.4	0.56	0.39	0.48	0.66	0.78	0.53	0.22	0.25	0.4	0.4	0.22	0.23	0.19	0.17	0	0	0	0	0.3	0.29	0.43	0.34	0.23	0.11	0	0.18	0.17	0.15	0	0.15	0.09	0	0	0	0	0	0	0	0
HRS-ES13-C2427		CLUSTER1299	yes	0	0	0	0	0	0	0.2	0.32	0.33	0.54	0.45	0.51	0.48	0	0	0	0	0	0	0	0	0	0	0	0	0	0	0	0.15	0	0	0	0	0	0	0	0	0	0	0	0	0	0	0	0	0
HRS-ES13-C2452		CLUSTER1305	yes	0	0	0	0	0	0	0	0	0.22	0.45	0.34	0.45	0.49	0	0	0	0	0	0	0	0	0	0	0	0	0	0	0	0	0	0	0	0	0	0	0	0	0	0	0	0	0	0	0	0	0
HRS-ES13-C2479		CLUSTER457	no	0	0	0	0	0	0	0	0	0	0	0	0	0.47	0	0	0	0	0	0	0	0	0	0	0	0	0	0	0	0	0	0	0.61	0	0	0	0	0	0	0	0	0	0	0	0	0	0
HRS-ES13-C248		CLUSTER197	no	0	0	0	0	0	0	0	0	0	0	0	0	1.99	0	0	0	0	0	0	0	0	0	0	0	0	0	0	0	0	0	0	0.93	0	0	0	0	0	0	0	0	0	0	0	0	0	0
HRS-ES13-C251		CLUSTER209	yes	0	0	0	0	0	0	0	0	0.23	0.6	0.54	0.66	0.78	0	0	0	0	0	0	0	0	0	0	0	0	0	0	0	0.18	0	0	0	0	0	0	0	0	0	0	0	0	0	0	0	0	0
HRS-ES13-C2519		CLUSTER481	no	0	0	0	0.15	1.2	2.85	2.32	2.88	4.44	3.18	2.38	1.13	0.81	0	0	0	0	0	0	0	0	0	0	0	0.36	0.76	0.67	1.07	1.12	0.77	0.43	0.39	0	0	0	0	0	0	0	0	0	0	0	0.77	0.77	0.85
HRS-ES13-C2522		CLUSTER90	no	0	0	0	0	0	0	0	0	0	0	0.41	4.69	1.11	0	0	0	0	0	0	0	0	0	0	0	0	0	0	0	0	0	1.52	0.44	0	0	0	0	0	0	0	0	0	0	0	0	0	0
HRS-ES13-C2537		CLUSTER1325	yes	0	0	0	0	0	0	0	0	0	0	0	0	0.67	0	0	0	0	0	0	0	0	0	0	0	0	0	0	0	0	0	0	0.11	0	0	0	0	0	0	0	0	0	0	0	0	0	0
HRS-ES13-C2547		CLUSTER1326	yes	0	0	0	0	0	0	0	0	0.18	0.23	0.22	0.45	0.55	0	0	0	0	0	0	0	0	0	0	0	0	0	0	0	0	0	0.3	0.28	0	0	0	0	0	0	0	0	0	0	0	0	0	0
HRS-ES13-C2551		CLUSTER13	no	0	0	0	0.19	0.99	2.57	2.04	2.6	3.27	2.13	1.81	0.85	0.67	0	0	0	0	0	0	0	0	0	0	0	0.3	0.69	0.52	0.72	0.94	0.45	0.29	0.35	0	0	0	0	0	0	0	0	0	0	0	0.63	0.59	0.76
HRS-ES13-C261		CLUSTER361	yes	0	0	0	0	0	0	0	0	0	0	0	0	1.06	0	0	0	0	0	0	0	0	0	0	0	0	0	0	0	0	0	0	0.73	0	0	0	0	0	0	0	0	0	0	0	0	0	0
HRS-ES13-C272		CLUSTER362	yes	0	0	0	0	0	0	0	0	0.23	0.58	0.55	0.66	0.79	0	0	0	0	0	0	0	0	0	0	0	0	0	0	0	0.17	0	0	0	0	0	0	0	0	0	0	0	0	0	0	0	0	0
HRS-ES13-C2725		CLUSTER1367	yes	0	0	0	0	0	0	0	0	0	0	0	0	0.9	0	0	0	0	0	0	0	0	0	0	0	0	0	0	0	0	0	0	0.16	0	0	0	0	0	0	0	0	0	0	0	0	0	0
HRS-ES13-C2737	Chrysochromulina ericina virus isolate CeV-01B, complete genome	CLUSTER535	no	0	0	0	0.23	1.12	3.07	2.45	3.08	4.09	2.74	2.25	1.09	0.76	0	0	0	0	0	0	0	0	0	0	0	0.35	0.75	0.64	1.13	1.14	0.68	0.41	0.4	0	0	0	0	0	0	0	0	0	0	0	0.73	0.74	0.87
HRS-ES13-C2742		CLUSTER1374	yes	0	0	0	0	0	0	0	0	0	0	0	0	0.51	0	0	0	0	0	0	0	0	0	0	0	0	0	0	0	0	0	0	0	0	0	0	0	0	0	0	0	0	0	0	0	0	0
HRS-ES13-C2769		CLUSTER588	yes	0	0	0	0	0	0	0	0	0	0	0	0	0.94	0	0	0	0	0	0	0	0	0	0	0	0	0	0	0	0	0	0.12	0.61	0	0	0	0	0	0	0	0	0	0	0	0	0	0
HRS-ES13-C278		CLUSTER212	no	0	0	0	0	0	0	0	0	0	0	0	1.69	2.11	0	0	0	0	0	0	0	0	0	0	0	0	0	0	0	0	0	1.24	0.35	0	0	0	0	0	0	0	0	0	0	0	0	0	0
HRS-ES13-C283		CLUSTER691	yes	0	0	0	0.28	1.29	3.24	2.68	3.15	4.38	2.95	2.29	1.1	0.83	0	0	0	0	0	0	0	0	0	0	0	0.39	0.82	0.7	1.05	1.14	0.72	0.44	0.43	0	0	0	0	0	0	0	0	0	0	0	0.81	0.79	0.86
HRS-ES13-C2831		CLUSTER1386	yes	0	0.07	0	0	0	0	0	0.22	0.87	1.48	1.3	1.2	0.83	0	0	0	0	0	0	0	0	0	0	0	0	0	0	0.25	0.42	0.32	0.37	0.18	0	0	0	0	0	0	0	0	0	0	0	0	0	0
HRS-ES13-C2835		CLUSTER487	no	0	0	0	0	0	0	0	0	0	0	0.38	3.93	1.03	0	0	0	0	0	0	0	0	0	0	0	0	0	0	0	0	0	1.36	0.43	0	0	0	0	0	0	0	0	0	0	0	0	0	0
HRS-ES13-C286		CLUSTER367	yes	0	0	0	0	0	0	0	0	0	0	0	0	1.04	0	0	0	0	0	0	0	0	0	0	0	0	0	0	0	0	0	0.12	0.68	0	0	0	0	0	0	0	0	0	0	0	0	0	0
HRS-ES13-C2862		CLUSTER548	no	0.06	0.11	0	0	0	0.16	0.14	0.24	1.04	1.72	0.91	0.84	0.65	0.17	0.18	0.16	0.15	0.18	0.14	0	0	0	0	0	0	0	0	0.22	0.39	0.3	0.31	0.15	0	0	0	0	0	0	0	0	0	0	0	0	0	0
HRS-ES13-C2887		CLUSTER163	no	0	0	0	0	0	0	0.15	0.34	0.63	0.95	0.8	0.75	0.8	0	0	0	0	0	0	0	0	0	0	0	0	0	0	0	0.18	0	0	0	0	0	0	0	0	0	0	0	0	0	0	0	0	0
HRS-ES13-C2904		CLUSTER1399	yes	0	0	0	0	0	0	0	0	0.2	0.43	0.25	0.25	0.43	0	0	0	0	0	0	0	0	0	0	0	0	0	0	0	0	0	0	0	0	0	0	0	0	0	0	0	0	0	0	0	0	0
HRS-ES13-C2912		CLUSTER1400	yes	0	0	0	0	0	0	0	0	0	0	0	0	0.93	0	0	0	0	0	0	0	0	0	0	0	0	0	0	0	0	0	0	0.16	0	0	0	0	0	0	0	0	0	0	0	0	0	0
HRS-ES13-C2946		CLUSTER430	no	0	0	0	0	0	0	0	0	0	0	0	0	0.47	0	0	0	0	0	0	0	0	0	0	0	0	0	0	0	0	0	0	0.59	0	0	0	0	0	0	0	0	0	0	0	0	0	0
HRS-ES13-C2947		CLUSTER1410	yes	0.09	0.12	0	0	0.18	0.2	0.25	0.39	1.71	2.72	2.64	1.6	0.78	0	0	0	0.14	0	0	0	0	0	0	0	0	0	0	0.58	1.11	0.88	0.63	0.24	0	0	0	0	0	0	0	0	0	0	0	0	0	0
HRS-ES13-C3098		CLUSTER1434	yes	0.05	0	0	0	0	0	0.25	0	0	0	0.26	0.57	0.81	0	0	0	0	0	0	0	0	0	0	0	0	0	0	0	0	0	0.19	0.19	0	0	0	0	0	0	0	0	0	0	0	0	0	0
HRS-ES13-C31		CLUSTER43	no	0	0	0	0	0	0	0	0	0.93	2.29	2.24	2.51	1.96	0	0	0	0	0	0	0	0	0	0	0	0	0	0	0.34	0.85	0.9	1.12	0.72	0	0	0	0	0	0	0	0	0	0	0	0	0	0
HRS-ES13-C3136		CLUSTER1445	yes	0	0	0	0	0	0	0	0.24	0.33	0.55	0.61	0.56	0.62	0	0	0	0	0	0	0	0	0	0	0	0	0	0	0	0.12	0	0	0	0	0	0	0	0	0	0	0	0	0	0	0	0	0
HRS-ES13-C3150		CLUSTER1448	yes	0.06	0.1	0	0	0.12	0	0.16	0.25	1.05	1.67	0.88	0.84	0.54	0.17	0.17	0	0.15	0.15	0.13	0	0	0	0	0	0	0	0	0.25	0.39	0.31	0.28	0.12	0	0	0	0	0	0	0	0	0	0	0	0	0	0
HRS-ES13-C3163		CLUSTER1449	yes	0.04	0	0	0	0	0	0.26	0.24	0	0.22	0.3	0.58	0.8	0	0	0	0	0	0	0	0	0	0	0	0	0	0	0	0	0	0.2	0.19	0	0	0	0	0	0	0	0	0	0	0	0	0	0
HRS-ES13-C3177		CLUSTER1452	yes	0	0	0	0	0	0.41	0.69	0.73	0.54	0.68	1.33	1.64	1.6	0	0	0	0	0	0	0	0	0	0	0	0	0	0	0	0.28	0.33	0.29	0.39	0	0	0	0	0	0	0	0	0	0	0	0	0	0
HRS-ES13-C320		CLUSTER7	no	0	0	0	0	0	0	0	0	0.96	2.36	2.23	2.54	1.91	0	0	0	0	0	0	0	0	0	0	0	0	0	0	0.36	0.87	0.88	1.12	0.72	0	0	0	0	0	0	0	0	0	0	0	0	0	0
HRS-ES13-C324	Chrysochromulina ericina virus isolate CeV-01B, complete genome	CLUSTER704	yes	0	0	0	0	0	0	0	0	0	0	0	0	1.69	0	0	0	0	0	0	0	0	0	0	0	0	0	0	0	0	0	0	0.55	0	0	0	0	0	0	0	0	0	0	0	0	0	0
HRS-ES13-C325		CLUSTER32	no	0	0	0	0	0	0	0	0.17	2.06	2.69	2.02	1.57	0.73	0	0	0	0	0	0	0	0	0	0	0	0	0	0	0.38	0.65	0.42	0.28	0.11	0	0	0	0	0	0	0	0	0	0	0	0	0	0
HRS-ES13-C326		CLUSTER377	yes	0	0	0	0	0	0	0	0	0.92	1.96	1.46	1.36	0.95	0	0	0	0	0	0	0	0	0	0	0	0	0	0	0.25	0.54	0.45	0.51	0.26	0	0	0	0	0	0	0	0	0	0	0	0	0	0
HRS-ES13-C3288	Phaeocystis globosa virus strain 16T, complete genome	CLUSTER1477	yes	0	0	0	0	0	0	0	0	0	0	0	0	0.65	0	0	0	0	0	0	0	0	0	0	0	0	0	0	0	0	0	0	0.1	0	0	0	0	0	0	0	0	0	0	0	0	0	0
HRS-ES13-C3296		CLUSTER115	no	0	0	0	0	0	0	0	0.19	1.67	2.13	2.04	1.48	0.82	0	0	0	0	0	0	0	0	0	0	0	0	0	0.18	0.35	0.67	0.41	0.24	0.11	0	0	0	0	0	0	0	0	0	0	0	0	0	0.25
HRS-ES13-C3297		CLUSTER1480	yes	0.35	0.47	0.37	0.22	0.34	0.33	0.4	0.56	1.15	1.61	1.2	1.22	0.93	0.5	0.53	0.59	0.63	0.5	0.5	0.17	0.16	0	0	0	0	0	0	0.2	0.41	0.23	0.22	0.14	0.15	0.13	0	0	0	0.07	0	0	0	0	0	0	0	0
HRS-ES13-C3335		CLUSTER471	no	0	0	0	0	0	0	0	0	0	0	0	0	0.46	0	0	0	0	0	0	0	0	0	0	0	0	0	0	0	0	0	0	0.6	0	0	0	0	0	0	0	0	0	0	0	0	0	0
HRS-ES13-C3350		CLUSTER1497	yes	0.41	0.44	0.43	0.22	0.29	0.29	0.44	0.54	1.18	1.67	1.26	1.25	0.89	0.55	0.55	0.58	0.62	0.54	0.54	0	0.18	0	0	0	0	0	0	0.26	0.44	0.27	0.28	0.16	0.16	0.13	0	0	0	0	0	0	0	0	0	0	0	0
HRS-ES13-C3360		CLUSTER1500	yes	0	0	0	0	0	0	0	0	0	0	0	0	0.69	0	0	0	0	0	0	0	0	0	0	0	0	0	0	0	0	0	0	0.24	0	0	0	0	0	0	0	0	0	0	0	0	0	0
HRS-ES13-C3365		CLUSTER1501	yes	0	0	0	0	0	0	0	0	0	0	0	0	0.75	0	0	0	0	0	0	0	0	0	0	0	0	0	0	0	0	0	0	0.14	0	0	0	0	0	0	0	0	0	0	0	0	0	0
HRS-ES13-C3370		CLUSTER387	no	0.47	0.39	0.21	0	0	0	0.39	0.52	0.36	0.54	0.65	0.76	0.61	0.22	0.29	0.4	0.46	0.25	0.25	0.18	0.18	0	0	0	0	0.27	0.32	0.48	0.4	0.21	0	0	0.18	0.18	0.17	0	0	0.11	0	0	0	0	0	0	0	0.21
HRS-ES13-C3402		CLUSTER1509	yes	0.4	0.47	0.44	0.24	0.3	0.35	0.42	0.53	1.02	1.56	1.22	1.27	0.98	0.47	0.47	0.54	0.65	0.45	0.51	0	0.15	0	0	0	0	0	0	0.21	0.45	0.28	0.24	0.15	0.15	0.15	0	0	0	0	0	0	0	0	0	0	0	0
HRS-ES13-C3507		CLUSTER13	no	0	0	0	0.18	1.1	3.02	2.33	3.02	4.69	3.09	2.25	1.04	0.81	0	0	0	0	0	0	0	0	0	0	0.15	0.38	0.78	0.71	1.13	1.24	0.73	0.43	0.4	0	0	0	0	0	0	0	0	0	0	0.21	0.71	0.73	0.78
HRS-ES13-C351		CLUSTER132	no	0	0	0	0	0	0	0	0	0	0	0.36	4.72	1.04	0	0	0	0	0	0	0	0	0	0	0	0	0	0	0	0	0	1.51	0.4	0	0	0	0	0	0	0	0	0	0	0	0	0	0
HRS-ES13-C3510		CLUSTER414	no	0	0	0	0	0	0	0	0	0	0	0	0	1.62	0	0	0	0	0	0	0	0	0	0	0	0	0	0	0	0	0	0	0.59	0	0	0	0	0	0	0	0	0	0	0	0	0	0
HRS-ES13-C3516		CLUSTER1546	yes	0	0	0	0	0	0	0	0	0.85	1.76	1.3	1.27	0.94	0	0	0	0	0	0	0	0	0	0	0	0	0	0	0.21	0.48	0.46	0.41	0.28	0	0	0	0	0	0	0	0	0	0	0	0	0	0
HRS-ES13-C3523		CLUSTER1549	yes	0.06	0.11	0	0	0	0.12	0.16	0.23	1.05	1.57	1.02	0.82	0.66	0.16	0.13	0.18	0.13	0.14	0.15	0	0	0	0	0	0	0	0	0.29	0.42	0.26	0.32	0.12	0	0	0	0	0	0	0	0	0	0	0	0	0	0
HRS-ES13-C3546		CLUSTER1553	yes	0	0	0	0	0	0	0	0	0	0	0	0	0.58	0	0	0	0	0	0	0	0	0	0	0	0	0	0	0	0	0	0	0.1	0	0	0	0	0	0	0	0	0	0	0	0	0	0
HRS-ES13-C3566		CLUSTER1	no	0.13	0.2	0.26	0.32	0.47	0.73	0.69	0.64	0.78	1.49	0.85	0.84	0.65	0.22	0.26	0.36	0.46	0.42	0.49	0.3	0.24	0.41	0.4	0.37	0.29	0.29	0.22	0	0.22	0	0	0	0.24	0.36	0.4	0.4	0.43	0.34	0	0	0	0	0	0	0	0
HRS-ES13-C3573		CLUSTER1556	yes	0.08	0	0	0	0	0.58	1	1.07	0.98	0.97	1.76	1.58	1.58	0	0	0	0	0	0	0	0	0	0	0	0	0.25	0	0	0.36	0.43	0.36	0.31	0	0	0	0	0	0	0	0	0	0	0	0	0	0
HRS-ES13-C3592		CLUSTER197	no	0	0	0	0	0	0	0	0	0	0	0	0	2.01	0	0	0	0	0	0	0	0	0	0	0	0	0	0	0	0	0	0	0.98	0	0	0	0	0	0	0	0	0	0	0	0	0	0
HRS-ES13-C3599		CLUSTER1561	yes	0	0	0	0	0	0	0	0	0.25	0.44	0.4	0.58	0.97	0	0	0	0	0	0	0	0	0	0	0	0	0	0	0	0	0	0	0	0	0	0	0	0	0	0	0	0	0	0	0	0	0
HRS-ES13-C365		CLUSTER388	no	0	0	0	0	0	0	0	0	0	0	0	0	0.99	0	0	0	0	0	0	0	0	0	0	0	0	0	0	0	0	0	0.11	0.7	0	0	0	0	0	0	0	0	0	0	0	0	0	0
HRS-ES13-C3686	Phaeocystis globosa virus strain 16T, complete genome	CLUSTER206	no	0	0	0	0	0	0	0	0	0.42	0.78	0.69	0.56	0.44	0	0	0	0	0	0	0	0	0	0	0	0	0	0	0.19	0.35	0.33	0.25	0.11	0	0	0	0	0	0	0	0	0	0	0	0	0	0
HRS-ES13-C3717		CLUSTER1588	yes	0.11	0.1	0	0	0.19	0.22	0.22	0.46	1.84	2.77	2.57	1.66	0.74	0	0	0	0.17	0	0	0	0	0	0	0	0	0	0	0.48	1.03	0.8	0.57	0.22	0	0	0	0	0	0	0	0	0	0	0	0	0	0
HRS-ES13-C3722		CLUSTER1591	yes	0	0	0	0	0	0	0	0.16	0.19	0.24	0.23	0.51	0.6	0	0	0	0	0	0	0	0	0	0	0	0	0	0	0	0	0	0.27	0.32	0	0	0	0	0	0	0	0	0	0	0	0	0	0
HRS-ES13-C3729		CLUSTER1593	yes	0	0	0	0	0	0.22	0.31	0.38	0.58	1.05	1	0.95	0.94	0	0	0	0	0	0	0	0	0	0	0	0	0	0	0	0.27	0	0.19	0.16	0	0	0	0	0	0	0	0	0	0	0	0	0	0
HRS-ES13-C379		CLUSTER727	yes	0	0	0	0	0	0	0	0	0	0	0	0	1.95	0	0	0	0	0	0	0	0	0	0	0	0	0	0	0	0	0	0	0.95	0	0	0	0	0	0	0	0	0	0	0	0	0	0
HRS-ES13-C3835		CLUSTER1608	yes	0.05	0.04	0	0	0	0.22	0.23	0	0	0	0.37	0.73	0.96	0	0	0	0	0	0	0	0	0	0	0	0	0	0	0	0	0	0.24	0.2	0	0	0	0	0	0	0	0	0	0	0	0	0	0
HRS-ES13-C3856		CLUSTER9	no	0	0	0	0.16	1.1	2.97	2.28	2.78	4.65	3.05	2.27	1.13	0.8	0	0	0	0	0	0	0	0	0	0	0.14	0.27	0.73	0.58	0.97	1.16	0.68	0.42	0.46	0	0	0	0	0	0	0	0	0	0	0	0.67	0.66	0.7
HRS-ES13-C3895	Chrysochromulina ericina virus isolate CeV-01B, complete genome	CLUSTER606	no	0	0	0	0	0	0	0	0	0	0	0	0	2.01	0	0	0	0	0	0	0	0	0	0	0	0	0	0	0	0	0	0	0.97	0	0	0	0	0	0	0	0	0	0	0	0	0	0
HRS-ES13-C3970	Chrysochromulina ericina virus isolate CeV-01B, complete genome	CLUSTER1636	yes	0	0	0	0	0	0	0	0	0.26	0.49	0.44	0.67	0.87	0	0	0	0	0	0	0	0	0	0	0	0	0	0	0	0	0	0	0.2	0	0	0	0	0	0	0	0	0	0	0	0	0	0
HRS-ES13-C400		CLUSTER394	yes	0	0	0	0	0	0	0	0	0	0	0	0	1.02	0	0	0	0	0	0	0	0	0	0	0	0	0	0	0	0	0	0.12	0.72	0	0	0	0	0	0	0	0	0	0	0	0	0	0
HRS-ES13-C4017		CLUSTER612	yes	0	0	0	0	0	0	0	0.2	0.5	0.81	0.73	0.81	1.01	0	0	0	0	0	0	0	0	0	0	0	0	0	0	0	0.23	0	0.17	0.13	0	0	0	0	0	0	0	0	0	0	0	0	0	0
HRS-ES13-C4055		CLUSTER594	no	0	0	0	0	0	0.17	0.24	0.33	0.37	0.71	0.71	0.68	0.68	0	0	0	0	0	0	0	0	0	0	0	0	0	0	0	0	0	0.12	0	0	0	0	0	0	0	0	0	0	0	0	0	0	0
HRS-ES13-C4107	Phaeocystis globosa virus strain 16T, complete genome	CLUSTER1659	yes	0.13	0.07	0	0	0	0.32	0.56	0.83	0.84	2.47	4.04	3.28	1.9	0	0	0	0	0	0	0	0	0	0	0	0	0	0.26	0.63	1.23	1.02	0.59	0.34	0	0	0	0	0	0	0	0	0	0	0	0	0	0
HRS-ES13-C411		CLUSTER742	yes	0	0	0	0	0	0	0	0.2	0.55	1	0.81	0.83	0.89	0	0	0	0	0	0	0	0	0	0	0	0	0	0	0	0.25	0.16	0.17	0.14	0	0	0	0	0	0	0	0	0	0	0	0	0	0
HRS-ES13-C4184		CLUSTER1673	yes	0.36	0.43	0.41	0.24	0.26	0.33	0.43	0.55	1.1	1.6	1.24	1.17	0.95	0.51	0.5	0.47	0.62	0.46	0.54	0.16	0.16	0	0	0	0	0	0	0.21	0.4	0.23	0.25	0.14	0.13	0.16	0	0	0	0	0	0	0	0	0	0	0	0
HRS-ES13-C4192		CLUSTER64	no	0	0	0	0	0	0	0	0.18	2.13	2.88	1.87	1.47	0.72	0	0	0	0	0	0	0	0	0	0	0	0	0	0	0.34	0.61	0.42	0.29	0.14	0	0	0	0	0	0	0	0	0	0	0	0	0	0
HRS-ES13-C421		CLUSTER358	no	0	0	0	0	0	0	0	0	0	0	0	0	1.91	0	0	0	0	0	0	0	0	0	0	0	0	0	0	0	0	0	0	0.95	0	0	0	0	0	0	0	0	0	0	0	0	0	0
HRS-ES13-C4233	Phaeocystis globosa virus strain 16T, complete genome	CLUSTER1682	yes	0.09	0	0	0	0	1.3	1.72	1.55	0	0.75	1.1	1.04	1.07	0	0	0	0	0	0	0	0	0	0	0	0	0	0	0	0	0	0.23	0.23	0	0	0	0	0	0	0	0	0	0	0	0	0	0
HRS-ES13-C424	Chrysochromulina ericina virus isolate CeV-01B, complete genome	CLUSTER62	no	0	0	0	0	0	0	0	0.16	2.19	2.8	2.12	1.55	0.73	0	0	0	0	0	0	0	0	0	0	0	0	0	0	0.38	0.64	0.45	0.31	0.12	0	0	0	0	0	0	0	0	0	0	0	0	0	0
HRS-ES13-C4299	Chrysochromulina ericina virus isolate CeV-01B, complete genome	CLUSTER1700	yes	0.41	0.46	0.33	0.21	0.28	0.33	0.42	0.46	1.12	1.55	1.22	1.14	0.87	0.53	0.54	0.48	0.59	0.5	0.52	0.18	0.18	0	0	0	0	0	0	0.22	0.44	0.27	0.25	0.15	0.15	0.13	0	0	0	0	0	0	0	0	0	0	0	0
HRS-ES13-C4315		CLUSTER1703	yes	0.04	0	0	0	0	0.26	0	0	0	0	0.36	0.67	0.73	0	0	0	0	0	0	0	0	0	0	0	0	0	0	0	0	0	0.22	0.2	0	0	0	0	0	0	0	0	0	0	0	0	0	0
HRS-ES13-C4361		CLUSTER1707	yes	0	0	0	0	0	0	0	0	0	0	0	0	1.82	0	0	0	0	0	0	0	0	0	0	0	0	0	0	0	0	0	0	0.85	0	0	0	0	0	0	0	0	0	0	0	0	0	0
HRS-ES13-C4407		CLUSTER46	no	0.06	0.06	0	0.18	0.68	1.62	1.78	1.77	1.2	0.59	0.53	0.4	0.52	0	0	0	0	0	0	0	0	0	0	0	0.25	0.69	0.45	0.34	0.35	0.23	0.26	0.42	0	0	0	0	0	0	0	0	0	0	0	0.35	0.56	0.47
HRS-ES13-C441		CLUSTER753	yes	0	0	0	0	0	0	0	0	0	0	0	0	0.78	0	0	0	0	0	0	0	0	0	0	0	0	0	0	0	0	0	0	0.15	0	0	0	0	0	0	0	0	0	0	0	0	0	0
HRS-ES13-C4475		CLUSTER614	no	0	0	0	0	0	0	0	0	0.28	0.54	0.78	0.7	0.56	0	0	0	0	0	0	0	0	0	0	0	0	0	0	0.21	0.46	0.41	0.22	0.26	0	0	0	0	0	0	0	0	0	0	0	0	0	0
HRS-ES13-C45		CLUSTER76	yes	0	0	0	0	0	0	0	0.19	0.58	0.88	0.75	0.82	0.89	0	0	0	0	0	0	0	0	0	0	0	0	0	0	0	0.25	0.18	0.16	0.13	0	0	0	0	0	0	0	0	0	0	0	0	0	0
HRS-ES13-C4543		CLUSTER72	no	0	0	0	0	0	0	0	0.26	0.96	2.53	2.12	2.56	3.2	0	0	0	0	0	0	0	0	0	0	0	0	0	0	0.26	0.64	0.49	0.32	0.34	0	0	0	0	0	0	0	0	0	0	0	0	0	0
HRS-ES13-C459		CLUSTER758	yes	0	0	0	0	0	0	0	0	0	0	0	0	1.73	0	0	0	0	0	0	0	0	0	0	0	0	0	0	0	0	0	0	0.57	0	0	0	0	0	0	0	0	0	0	0	0	0	0
HRS-ES13-C460		CLUSTER1	no	0.13	0.19	0.3	0.33	0.46	0.69	0.7	0.67	0.78	1.4	0.93	0.86	0.64	0.22	0.3	0.34	0.45	0.44	0.46	0.29	0.24	0.42	0.56	0.34	0.27	0.31	0.2	0	0.23	0	0	0	0.25	0.36	0.42	0.45	0.42	0.33	0	0	0	0	0	0	0	0
HRS-ES13-C4644		CLUSTER556	no	0	0	0	0	0	0	0	0	0	0	0	0	0.53	0	0	0	0	0	0	0	0	0	0	0	0	0	0	0	0	0	0	0.57	0	0	0	0	0	0	0	0	0	0	0	0	0	0
HRS-ES13-C4685	Phaeocystis globosa virus strain 16T, complete genome	CLUSTER1761	yes	0.05	0	0	0	0	0	0.44	0	0	0	0.47	0.6	0.81	0	0	0	0	0	0	0	0	0	0	0	0	0	0	0	0	0	0.15	0.2	0	0	0	0	0	0	0	0	0	0	0	0	0	0
HRS-ES13-C4700		CLUSTER1764	yes	0	0	0	0	0	0	0	0	0	0	0	0	0.67	0	0	0	0	0	0	0	0	0	0	0	0	0	0	0	0	0	0	0.12	0	0	0	0	0	0	0	0	0	0	0	0	0	0
HRS-ES13-C4728		CLUSTER1768	yes	0	0	0	0	0	0	0	0.16	0.25	0.37	0.51	0.56	0.47	0	0	0	0	0	0	0	0	0	0	0	0	0	0	0.19	0.3	0.18	0.13	0.18	0	0	0	0	0	0	0	0	0	0	0	0	0	0
HRS-ES13-C4752		CLUSTER1769	yes	0	0	0	0	0	0	0	0	0.23	0.22	0.22	0.42	0.56	0	0	0	0	0	0	0	0	0	0	0	0	0	0	0	0	0	0.32	0.28	0	0	0	0	0	0	0	0	0	0	0	0	0	0
HRS-ES13-C481		CLUSTER765	yes	0	0	0	0	0	0	0	0	0	0	0	1.5	1.93	0	0	0	0	0	0	0	0	0	0	0	0	0	0	0	0	0	1.04	0.3	0	0	0	0	0	0	0	0	0	0	0	0	0	0
HRS-ES13-C4823		CLUSTER1783	yes	0	0	0	0	0	0	0	0	0	0	0	0	0.47	0	0	0	0	0	0	0	0	0	0	0	0	0	0	0	0	0	0	0.55	0	0	0	0	0	0	0	0	0	0	0	0	0	0
HRS-ES13-C490		CLUSTER39	no	0	0	0	0	0	0	0	0	0.45	0.86	0.89	2.02	1.51	0	0	0	0	0	0	0	0	0	0	0	0	0	0	0	0.52	1.06	1.52	0.89	0	0	0	0	0	0	0	0	0	0	0	0	0	0
HRS-ES13-C493	Phaeocystis globosa virus strain 16T, complete genome	CLUSTER143	yes	0	0	0	0	0	0	0	0	0	0	0	1.56	2.07	0	0	0	0	0	0	0	0	0	0	0	0	0	0	0	0	0	1.01	0.33	0	0	0	0	0	0	0	0	0	0	0	0	0	0
HRS-ES13-C513		CLUSTER1	no	0.12	0.18	0.29	0.31	0.48	0.65	0.72	0.64	0.9	1.53	0.87	0.81	0.63	0.2	0.3	0.37	0.44	0.42	0.47	0.29	0.24	0.38	0.51	0.33	0.28	0.29	0.22	0	0.23	0	0	0	0.23	0.36	0.39	0.47	0.38	0.32	0	0	0	0	0	0	0	0
HRS-ES13-C517		CLUSTER35	no	0	0	0	0	0	0	0	0	0.91	2.19	2.13	2.38	1.84	0	0	0	0	0	0	0	0	0	0	0	0	0	0	0.31	0.8	0.95	1.09	0.72	0	0	0	0	0	0	0	0	0	0	0	0	0	0
HRS-ES13-C529		CLUSTER421	yes	0	0	0	0	0	0	0	0	0	0	0	0	1.76	0	0	0	0	0	0	0	0	0	0	0	0	0	0	0	0	0	0	0.55	0	0	0	0	0	0	0	0	0	0	0	0	0	0
HRS-ES13-C533		CLUSTER1	no	0.13	0.19	0.26	0.33	0.48	0.69	0.66	0.66	0.84	1.49	0.89	0.84	0.66	0.24	0.27	0.34	0.41	0.44	0.48	0.28	0.22	0.42	0.48	0.32	0.24	0.32	0.22	0	0.24	0	0	0	0.24	0.38	0.37	0.45	0.39	0.31	0	0	0	0	0	0	0	0
HRS-ES13-C534		CLUSTER235	yes	0.12	0.08	0	0	0	0.3	0.49	0.75	1.04	2.63	4.29	3.51	2.01	0	0	0	0	0	0	0	0	0	0	0	0	0	0.23	0.64	1.19	1.15	0.75	0.38	0	0	0	0	0	0	0	0	0	0	0	0	0	0.31
HRS-ES13-C556		CLUSTER788	yes	0	0	0	0	0	0	0	0	0	0	0	0	0.84	0	0	0	0	0	0	0	0	0	0	0	0	0	0	0	0	0	0	0.12	0	0	0	0	0	0	0	0	0	0	0	0	0	0
HRS-ES13-C58		CLUSTER44	yes	0	0	0	0	0	0	0	0.21	0.62	0.98	0.76	0.87	0.96	0	0	0	0	0	0	0	0	0	0	0	0	0	0	0	0.25	0.18	0.16	0.14	0	0	0	0	0	0	0	0	0	0	0	0	0	0
HRS-ES13-C584		CLUSTER1	no	0.13	0.17	0.31	0.34	0.47	0.65	0.7	0.71	0.88	1.49	0.87	0.83	0.64	0.21	0.29	0.33	0.41	0.44	0.47	0.32	0.24	0.4	0.5	0.32	0.27	0.29	0.2	0	0.22	0	0	0	0.23	0.36	0.38	0.44	0.4	0.33	0	0	0	0	0	0	0	0
HRS-ES13-C595		CLUSTER800	yes	0	0	0	0	0	0	0	0	0	0	0	0	0.9	0	0	0	0	0	0	0	0	0	0	0	0	0	0	0	0	0	0	0.15	0	0	0	0	0	0	0	0	0	0	0	0	0	0
HRS-ES13-C599		CLUSTER92	no	0.11	0.07	0	0	0	0.39	0.61	0.9	1.14	2.97	4.39	3.71	2.11	0	0	0	0	0	0	0	0	0	0	0	0	0	0.25	0.63	1.3	1.15	0.73	0.43	0	0	0	0	0	0	0	0	0	0	0	0	0	0.26
HRS-ES13-C60		CLUSTER16	no	0	0	0	0	0	0	0	0	0.94	2.35	2.19	2.53	1.96	0	0	0	0	0	0	0	0	0	0	0	0	0	0	0.36	0.87	0.9	1.11	0.72	0	0	0	0	0	0	0	0	0	0	0	0	0	0
HRS-ES13-C668		CLUSTER820	yes	0	0	0	0	0	0	0	0	0	0	0	0	1.04	0	0	0	0	0	0	0	0	0	0	0	0	0	0	0	0	0	0	0.68	0	0	0	0	0	0	0	0	0	0	0	0	0	0
HRS-ES13-C690		CLUSTER204	no	0	0	0	0	0	0	0	0	0	0	0.41	4.65	1	0	0	0	0	0	0	0	0	0	0	0	0	0	0	0	0	0	1.53	0.4	0	0	0	0	0	0	0	0	0	0	0	0	0	0
HRS-ES13-C700		CLUSTER70	yes	0	0	0	0	0	0	0	0	2.15	2.7	2.07	1.64	0.74	0	0	0	0	0	0	0	0	0	0	0	0	0	0	0.34	0.64	0.39	0.29	0.11	0	0	0	0	0	0	0	0	0	0	0	0	0	0
HRS-ES13-C707		CLUSTER448	no	0	0	0	0	0	0	0	0	0	0	0	0	1.08	0	0	0	0	0	0	0	0	0	0	0	0	0	0	0	0	0	0.13	0.72	0	0	0	0	0	0	0	0	0	0	0	0	0	0
HRS-ES13-C728		CLUSTER399	no	0	0	0	0	0	0	0	0	0	0	0	0	1.89	0	0	0	0	0	0	0	0	0	0	0	0	0	0	0	0	0	0	0.94	0	0	0	0	0	0	0	0	0	0	0	0	0	0
HRS-ES13-C762		CLUSTER254	yes	0	0	0	0	0	0	0	0	0	0	0	0	1.89	0	0	0	0	0	0	0	0	0	0	0	0	0	0	0	0	0	0	0.88	0	0	0	0	0	0	0	0	0	0	0	0	0	0
HRS-ES13-C803		CLUSTER245	no	0	0	0	0	0	0	0	0	0	0	0.37	4.36	0.98	0	0	0	0	0	0	0	0	0	0	0	0	0	0	0	0	0	1.34	0.4	0	0	0	0	0	0	0	0	0	0	0	0	0	0
HRS-ES13-C82	Phaeocystis globosa virus strain 16T, complete genome	CLUSTER184	yes	0	0	0	0	0	0	0	0	0	0	0	1.76	2.05	0	0	0	0	0	0	0	0	0	0	0	0	0	0	0	0	0	1.21	0.34	0	0	0	0	0	0	0	0	0	0	0	0	0	0
HRS-ES13-C827		CLUSTER154	yes	0	0	0	0	0	0	0	0.24	1.04	2.72	2.08	2.55	3.09	0	0	0	0	0	0	0	0	0	0	0	0	0	0	0.29	0.65	0.44	0.35	0.34	0	0	0	0	0	0	0	0	0	0	0	0	0	0
HRS-ES13-C829		CLUSTER264	yes	0	0	0	0	0	0	0	0	0.96	2.01	1.43	1.4	0.95	0	0	0	0	0	0	0	0	0	0	0	0	0	0	0.22	0.54	0.45	0.52	0.26	0	0	0	0	0	0	0	0	0	0	0	0	0	0
HRS-ES13-C86		CLUSTER630	yes	0	0	0	0	0	0	0	0	0	0	0	0	0.83	0	0	0	0	0	0	0	0	0	0	0	0	0	0	0	0	0	0	0.12	0	0	0	0	0	0	0	0	0	0	0	0	0	0
HRS-ES13-C87		CLUSTER77	no	0	0	0	0	0	0	0	0	0.88	2.2	2.12	2.42	1.86	0	0	0	0	0	0	0	0	0	0	0	0	0	0	0.35	0.83	0.89	1.1	0.69	0	0	0	0	0	0	0	0	0	0	0	0	0	0
HRS-ES13-C901		CLUSTER896	yes	0	0	0	0	0	0	0	0	0.84	1.86	1.4	1.35	1	0	0	0	0	0	0	0	0	0	0	0	0	0	0	0.22	0.5	0.42	0.48	0.25	0	0	0	0	0	0	0	0	0	0	0	0	0	0
HRS-ES13-C961		CLUSTER327	no	0	0	0	0	0	0	0	0	0	0	0	1.81	2.2	0	0	0	0	0	0	0	0	0	0	0	0	0	0	0	0	0	1.29	0.37	0	0	0	0	0	0	0	0	0	0	0	0	0	0
HRS-ES13-C989		CLUSTER922	yes	0	0	0	0	0	0	0	0	0.94	1.96	1.44	1.35	0.93	0	0	0	0	0	0	0	0	0	0	0	0	0	0	0.25	0.53	0.44	0.49	0.24	0	0	0	0	0	0	0	0	0	0	0	0	0	0
HRS-ES13-C995		CLUSTER89	no	0	0	0	0	0	0	0	0.27	1.06	2.72	2.09	2.68	3.04	0	0	0	0	0	0	0	0	0	0	0	0	0	0	0.3	0.66	0.48	0.33	0.35	0	0	0	0	0	0	0	0	0	0	0	0	0	0
HRS-ES1-C100		CLUSTER319	yes	0.26	0.23	0	0	0	0	0	0	0	0	0	0	0	0.17	0.18	0.21	0.21	0.14	0.15	0	0	0	0	0	0	0	0	0	0	0	0	0	0	0	0	0	0	0	0	0	0	0	0	0	0	0
HRS-ES1-C10126		CLUSTER284	no	0.14	0.16	0.33	0.69	4.12	6.17	4.08	3.42	2.52	1.12	0.79	0.44	0.26	0.25	0.22	0	0.12	0	0	0	0	0	0.22	0.66	1.03	1.58	0.91	0.8	0.55	0.32	0.26	0.2	0	0	0	0	0	0	0	0	0	0.33	1.24	3.03	2.68	1.81
HRS-ES1-C10153		CLUSTER1498	yes	0.16	0.1	0	0	0	0	0	0	0	0	0	0	0	0	0	0	0.16	0	0	0	0	0	0	0	0	0	0	0	0	0	0	0	0	0	0	0	0	0	0	0	0	0	0	0	0	0
HRS-ES1-C102		CLUSTER320	yes	0.24	0.18	0	0	0	0	0	0	0	0	0	0	0	0	0.14	0.18	0.26	0.15	0.16	0	0	0	0	0	0	0	0	0	0	0	0	0	0	0	0	0	0	0	0	0	0	0	0	0	0	0
HRS-ES1-C10253		CLUSTER218	no	0.22	0.24	0	0	0	0	0	0	0	0	0	0	0	0.2	0.16	0.14	0.29	0.15	0.13	0	0	0	0	0	0	0	0	0	0	0	0	0	0	0	0	0	0	0	0	0	0	0	0	0	0	0
HRS-ES1-C1027		CLUSTER139	yes	0.49	0.55	0.35	0.49	0.31	0.22	0.19	0	0	0	0	0	0	0.5	0.36	0.27	0.28	0.16	0.15	0	0.14	0	0	0	0	0	0	0	0	0	0	0	0.17	0	0	0	0	0	0.16	0	0.41	0.71	0.27	0	0	0
HRS-ES1-C10276		CLUSTER1507	yes	0.27	0.22	0	0	0	0	0	0	0	0	0	0	0	0.14	0	0.16	0.27	0.17	0.16	0	0	0	0	0	0	0	0	0	0	0	0	0	0	0	0	0	0	0	0	0	0	0	0	0	0	0
HRS-ES1-C10331		CLUSTER601	no	1.06	0.86	0.43	0.21	0	0	0	0	0	0	0	0	0	0.84	0.55	0.41	0.36	0.21	0	0.29	0.27	0	0	0	0	0	0	0	0	0	0	0	0.3	0.21	0	0	0	0	0.61	0.51	0.93	0.33	0	0	0	0
HRS-ES1-C1038		CLUSTER383	yes	0.35	0.37	0.44	0.15	0.16	0	0	0	0	0	0	0	0	0.41	0.4	0.19	0.52	0.3	0.34	0	0	0	0	0	0	0	0	0	0	0	0	0	0	0	0	0	0	0	0	0	0	0	0	0	0	0
HRS-ES1-C1044		CLUSTER384	yes	0.37	0.2	0.25	0.42	0.66	1.38	1.42	1.13	0.5	0	0.41	0	0	0.17	0	0	0	0	0	0	0	0	0	0	0	0.37	0	0	0	0	0	0	0	0	0	0	0	0	0	0	0	0	0	0	0	0
HRS-ES1-C10450		CLUSTER269	no	0.51	0.52	0.37	0.45	0.3	0.19	0.17	0.16	0	0	0	0	0	0.51	0.32	0.29	0.26	0.15	0.14	0.13	0.11	0	0	0	0	0	0	0	0	0	0	0	0.19	0	0	0	0	0	0	0.16	0.42	0.71	0.26	0	0	0
HRS-ES1-C10471		CLUSTER1521	yes	0.23	0.14	0	0	0	0	0	0	0	0	0	0	0	0	0	0	0	0	0	0	0	0	0	0	0	0	0	0	0	0	0	0	0	0	0	0	0	0	0	0	0	0	0	0	0	0
HRS-ES1-C10489		CLUSTER267	no	1.14	1.08	0.66	0.24	0.19	0	0.15	0	0	0	0	0	0	1.15	0.83	0.58	0.67	0.41	0.37	0.37	0.39	0.42	0	0	0	0	0	0	0	0	0	0	0.41	0.21	0	0	0.14	0.12	0	0	0	0	0	0	0	0
HRS-ES1-C10508		CLUSTER1526	yes	0.39	0.23	0.24	0.47	0.73	1.54	1.56	1.27	0.77	0.46	0.59	0.34	0	0.17	0.16	0	0	0	0	0	0	0	0	0	0.27	0.38	0.27	0	0.2	0	0	0	0	0	0	0	0	0	0	0	0	0	0	0	0	0
HRS-ES1-C10526		CLUSTER1531	yes	0.18	0.14	0	0	0	0	0	0	0	0	0	0	0	0	0	0	0	0	0	0	0	0	0	0	0	0	0	0	0	0	0	0	0	0	0	0	0	0	0	0	0	0	0	0	0	0
HRS-ES1-C10544		CLUSTER1532	yes	0.64	0.65	0.37	0.18	0	0	0	0	0	0	0	0	0	0.69	0.53	0.45	0.54	0.31	0.24	0	0.13	0	0	0	0	0	0	0	0	0	0	0	0.21	0	0	0	0	0	0	0	0	0	0	0	0	0
HRS-ES1-C10585		CLUSTER188	no	0.39	0.38	0	0	0	0	0	0	0	0	0	0	0	0.38	0.26	0.18	0.15	0.13	0	0	0	0	0	0	0	0	0	0	0	0	0	0	0	0	0	0	0	0	0	0	0	0	0	0	0	0
HRS-ES1-C10630		CLUSTER1542	yes	0.36	0.21	0.2	0	0	0	0	0	0	0	0	0	0	0.19	0.25	0	0.15	0	0	0	0	0	0	0	0	0	0	0	0	0	0	0	0	0	0	0	0	0	0.3	0.36	0.32	0	0	0	0	0
HRS-ES1-C10643		CLUSTER308	no	0.5	0.51	0.3	0.47	0.28	0.19	0.19	0	0	0	0	0	0	0.48	0.39	0.26	0.24	0.13	0	0	0.14	0	0	0	0	0	0	0	0	0	0	0	0.16	0	0	0	0	0	0	0.15	0.41	0.67	0.3	0	0	0
HRS-ES1-C10747		CLUSTER1552	yes	0.39	0.48	0.42	0.47	0.35	0.2	0	0	0	0	0	0	0	0.5	0.31	0.23	0.22	0.16	0.13	0	0.13	0	0	0	0	0	0	0	0	0	0	0	0.18	0	0	0	0	0	0	0	0.38	0.64	0.3	0	0	0
HRS-ES1-C10792		CLUSTER225	no	0.88	0.77	0.34	0	0	0	0	0	0	0	0	0	0	0.66	0.46	0.35	0.32	0.2	0.14	0.25	0.24	0	0	0	0	0	0	0	0	0	0	0	0.27	0.15	0	0	0	0	0.52	0.43	0.78	0.27	0	0	0	0
HRS-ES1-C10838		CLUSTER1558	yes	0.22	0.1	0	0	0	0	0	0	0	0	0	0	0	0	0	0	0	0	0	0	0	0	0	0	0	0	0	0	0	0	0	0	0	0	0	0	0	0	0	0	0	0	0	0	0	0
HRS-ES1-C10885		CLUSTER1562	yes	1.08	0.73	0.62	0.41	0.54	0.33	0.22	0	0	0	0	0	0	0.58	0.39	0	0.4	0.23	0.2	0	0.14	0	0	0	0	0	0	0	0	0	0	0	0.17	0	0	0	0	0	0	0	0	0	0	0	0	0
HRS-ES1-C11099		CLUSTER1580	yes	0.22	0.13	0	0	0	0	0	0	0	0	0	0	0	0	0	0	0.13	0	0	0	0	0	0	0	0	0	0	0	0	0	0	0	0	0	0	0	0	0	0	0	0	0	0	0	0	0
HRS-ES1-C11137		CLUSTER1585	yes	0.42	0.49	0.3	0.49	0.3	0.27	0.19	0	0	0	0	0	0	0.48	0.33	0.26	0.23	0.12	0	0	0.11	0	0	0	0	0	0	0	0	0	0	0	0.17	0	0	0	0	0	0	0.14	0.41	0.68	0.24	0	0	0
HRS-ES1-C11185		CLUSTER1587	yes	0.26	0.12	0	0	0	0	0	0	0	0	0	0	0	0	0	0	0	0	0	0	0	0	0	0	0	0	0	0	0	0	0	0	0	0	0	0	0	0	0	0	0	0	0	0	0	0
HRS-ES1-C1119		CLUSTER391	yes	0.32	0.21	0	0	0	0	0	0	0	0	0	0	0	0	0	0.16	0.24	0.17	0.17	0	0	0	0	0	0	0	0	0	0	0	0	0	0	0	0	0	0	0	0	0	0	0	0	0	0	0
HRS-ES1-C11257		CLUSTER1595	yes	0.18	0.17	0	0	0	0	0	0.29	0.45	0.4	0.4	0	0	0.18	0	0	0.16	0	0	0	0	0	0	0	0	0	0	0	0	0	0	0	0	0	0	0	0	0	0	0	0	0	0	0	0	0
HRS-ES1-C1128		CLUSTER722	yes	0.87	0.63	0.47	0.29	0.21	0	0	0	0	0	0	0	0	0.53	0.44	0	0.23	0	0	0	0	0	0	0	0	0	0	0	0	0	0	0	0.13	0	0	0	0	0	1.71	0.64	0.31	0.57	0.47	0	0	0
HRS-ES1-C11329		CLUSTER1597	yes	0.19	0.21	0	0.17	0.67	0.56	0.51	0.3	0.18	0.17	0	0	0	0.18	0.13	0.17	0.16	0	0	0	0	0	0.16	0.31	0	0	0	0	0	0	0	0	0.16	0	0	0	0	0	0	0	0	0	0.26	0.23	0.21	0
HRS-ES1-C1139		CLUSTER222	yes	1.04	1.04	0.62	0.25	0.21	0	0	0	0	0	0	0	0	1.07	0.85	0.56	0.63	0.41	0.35	0.44	0.36	0.35	0	0	0	0	0	0	0	0	0	0	0.38	0.23	0	0.17	0.13	0.09	0	0	0	0	0	0	0	0
HRS-ES1-C11392		CLUSTER547	no	0.63	0.49	0.3	0.21	0	0	0	0	0	0	0	0	0	0.42	0.29	0.28	0.3	0.19	0.17	0	0	0	0	0	0	0	0	0	0	0	0	0	0.13	0	0	0	0	0	0	0	0	0	0	0	0	0
HRS-ES1-C114		CLUSTER118	yes	0.51	0.36	0	0	0	0	0	0	0	0	0	0	0	0.21	0.23	0.28	0.44	0.28	0.3	0	0	0	0	0	0	0	0	0	0	0	0	0	0	0	0	0	0	0	0	0	0	0	0	0	0	0
HRS-ES1-C1151		CLUSTER726	yes	0.38	0.24	0	0	0	0	0	0	0	0	0	0	0	0.16	0.16	0.18	0.22	0.14	0.13	0	0	0	0	0	0	0	0	0	0	0	0	0	0	0	0	0	0	0	0	0	0	0	0	0	0	0
HRS-ES1-C11564		CLUSTER1609	yes	0.32	0.27	0.38	0.85	3.78	6.45	5.94	5.14	2	0.85	0.57	0	0	0.26	0.17	0	0	0	0	0	0	0	0	0.54	0.65	1.82	0.91	0	0.46	0	0	0	0.12	0	0	0	0	0	0	0	0	0.25	1.01	2.2	2.19	2.13
HRS-ES1-C11607		CLUSTER1614	yes	0.25	0.21	0	0.16	0	0	0.18	0	0	0	0	0	0	0	0	0	0.25	0.15	0	0	0	0	0	0	0	0	0	0	0	0	0	0	0	0	0	0	0	0	0	0	0	0	0	0	0	0
HRS-ES1-C11628		CLUSTER1616	yes	0.16	0.09	0	0	0	0	0	0	0	0	0	0	0	0	0	0	0	0	0	0	0	0	0	0	0	0	0	0	0	0	0	0	0	0	0	0	0	0	0	0	0	0	0	0	0	0
HRS-ES1-C1169		CLUSTER732	yes	0.32	0.29	0.18	0	0	0.21	0.29	0.34	0.22	0.34	0.28	0	0	0.29	0.27	0.35	0.49	0.3	0.36	0	0	0	0	0	0	0.13	0.14	0	0	0	0	0	0.1	0	0	0.17	0.15	0.12	0	0	0	0	0	0	0	0
HRS-ES1-C11732		CLUSTER1623	yes	0.17	0.24	0.34	0	0.15	0	0	0	0	0	0	0	0	0.3	0.27	0.23	0.36	0.46	0.65	0	0.18	0	0	0	0	0	0	0	0	0	0	0	0.14	0	0	0	0.12	0.15	0	0	0	0	0	0	0	0
HRS-ES1-C11767		CLUSTER1625	yes	0.2	0.12	0	0	0	0	0	0	0	0	0	0	0	0	0	0	0	0	0	0	0	0	0	0	0	0	0	0	0	0	0	0	0	0	0	0	0	0	0	0	0	0	0	0	0	0
HRS-ES1-C11797		CLUSTER604	no	0.74	0.55	0.44	0.33	0.32	0.25	0.2	0.15	0.23	0	0	0	0	0.5	0.35	0.17	0.33	0.16	0	0	0	0	0	0	0	0	0	0	0	0	0	0	0.14	0.09	0	0	0	0	0	0	0	0	0	0	0	0
HRS-ES1-C11855		CLUSTER1635	yes	0.3	0.18	0	0	0	0	0	0	0	0	0	0	0	0	0	0	0.13	0	0	0	0	0	0	0	0	0	0	0	0	0	0	0	0	0	0	0	0	0	0	0	0	0	0	0	0	0
HRS-ES1-C11890	Phaeocystis globosa virus strain 16T, complete genome	CLUSTER1638	yes	0.4	0.28	0	0	0	0	0	0	0	0	0	0	0	0.19	0.17	0.16	0.25	0.15	0.12	0	0	0	0	0	0	0	0	0	0	0	0	0	0	0	0	0	0	0	0	0	0	0	0	0	0	0
HRS-ES1-C11961		CLUSTER1642	yes	0.33	0.16	0	0	0	0	0	0	0	0	0	0	0	0	0	0	0.15	0	0	0	0.1	0	0	0	0	0	0	0	0	0	0	0	0.11	0.13	0	0	0.13	0.09	0	0	0	0	0	0	0	0
HRS-ES1-C12077		CLUSTER1653	yes	0.29	0.18	0	0	0	0	0	0	0	0	0	0	0	0	0	0	0.15	0.11	0	0	0	0	0	0	0	0	0	0	0	0	0	0	0.14	0.12	0	0	0	0.12	0	0	0	0	0	0	0	0
HRS-ES1-C1215		CLUSTER739	yes	0.36	0.48	0.31	0.47	0.32	0.22	0.16	0	0	0	0	0	0	0.49	0.33	0.26	0.23	0.13	0.12	0	0.13	0	0	0	0	0	0	0	0	0	0	0	0.16	0	0	0	0	0	0.17	0.15	0.41	0.64	0.3	0	0	0
HRS-ES1-C12245		CLUSTER48	no	0.82	0.64	0.48	0.33	0.28	0	0	0	0	0	0	0	0	0.65	0.49	0	0.22	0	0	0	0	0	0	0	0	0	0	0	0	0	0	0	0.13	0	0	0	0	0	1.92	0.73	0.32	0.62	0.45	0	0	0
HRS-ES1-C123		CLUSTER623	yes	0.51	0.43	0	0	0	0	0	0	0	0	0	0	0	0.29	0.19	0.16	0.18	0	0	0.14	0.13	0	0	0	0	0	0	0	0	0	0	0	0.19	0	0	0	0	0	0	0	0	0	0	0	0	0
HRS-ES1-C12374		CLUSTER1668	yes	0.19	0.09	0	0	0	0	0	0	0	0	0	0	0	0	0	0	0	0	0	0	0	0	0	0	0	0	0	0	0	0	0	0	0	0	0	0	0	0	0	0	0	0	0	0	0	0
HRS-ES1-C12386		CLUSTER1669	yes	0.21	0.24	0	0	0	0	0	0	0	0	0	0	0	0.24	0.18	0.15	0	0	0	0	0	0	0	0	0	0	0	0	0	0	0	0	0	0	0	0	0	0	0	0	0	0	0	0	0	0
HRS-ES1-C1241		CLUSTER396	yes	0.91	0.66	0.46	0.32	0.22	0	0	0	0	0	0	0	0	0.56	0.45	0.17	0.25	0	0	0	0.11	0	0	0	0	0	0	0	0	0	0	0	0.13	0	0	0	0	0	1.68	0.66	0.33	0.57	0.42	0	0	0
HRS-ES1-C12497	Chrysochromulina ericina virus isolate CeV-01B, complete genome	CLUSTER1674	yes	0.21	0.2	0	0	0	0	0	0	0	0	0	0	0	0.17	0	0.18	0.17	0.12	0	0	0	0	0	0	0	0	0	0	0	0	0	0	0	0	0	0	0	0	0	0	0	0	0	0	0	0
HRS-ES1-C12506		CLUSTER1675	yes	0.45	0.48	0.48	0.17	0	0	0	0	0	0	0	0	0	0.57	0.45	0	0.43	0.32	0.34	0	0	0	0	0	0	0	0	0	0	0	0	0	0	0	0	0	0	0	0	0	0	0	0	0	0	0
HRS-ES1-C12524		CLUSTER181	no	0.31	0.38	0	0	0	0	0	0	0	0	0	0	0	0.38	0.26	0	0.17	0	0	0	0	0	0	0	0	0	0	0	0	0	0	0	0.1	0	0	0	0	0	0	0	0	0	0	0	0	0
HRS-ES1-C12679		CLUSTER1684	yes	0.3	0.29	0	0	0	0	0	0	0	0	0	0	0	0.3	0.2	0	0	0	0	0	0	0	0	0	0	0	0	0	0	0	0	0	0	0	0	0	0	0	0	0	0	0	0	0	0	0
HRS-ES1-C12763		CLUSTER1690	yes	0.28	0.34	0	0.23	0.24	0.27	0.27	0.27	0	0	0.38	0.17	0	0.34	0.26	0.28	0.35	0.21	0	0.16	0.14	0	0	0	0	0	0	0	0.24	0	0	0	0.16	0	0	0	0	0	0	0	0	0	0	0	0	0
HRS-ES1-C12783		CLUSTER1693	yes	0.21	0.12	0	0	0	0	0	0	0	0	0	0	0	0	0	0	0.15	0	0	0	0	0	0	0	0	0	0	0	0	0	0	0	0	0	0	0	0	0	0	0	0	0	0	0	0	0
HRS-ES1-C1293		CLUSTER747	yes	0.2	0.12	0	0	0	0	0	0	0	0	0	0	0	0	0	0	0.11	0	0	0	0	0	0	0	0	0	0	0	0	0	0	0	0	0	0	0	0	0	0	0	0	0	0	0	0	0
HRS-ES1-C12946		CLUSTER1702	yes	0.48	0.29	0.34	0.58	0.87	1.92	1.9	1.73	1.2	0.87	1.28	0.73	0	0.19	0.21	0	0.14	0	0	0	0	0	0	0.17	0.31	0.51	0.35	0	0.34	0	0	0	0	0	0	0	0	0	0	0	0	0	0	0	0	0
HRS-ES1-C13035	Chrysochromulina ericina virus isolate CeV-01B, complete genome	CLUSTER1706	yes	0.14	0.14	0	0	0	0	0	0	0	0	0	0	0	0	0	0	0	0	0	0	0	0	0	0	0	0	0	0	0	0	0	0	0	0	0	0	0	0	0	0	0	0	0	0	0	0
HRS-ES1-C13038		CLUSTER398	no	0.18	0.2	0	0	0	0	0	0	0	0	0	0	0	0.22	0	0	0	0	0	0	0	0	0	0	0	0	0	0	0	0	0	0	0	0	0	0	0	0	0	0	0	0	0	0	0	0
HRS-ES1-C13064		CLUSTER559	no	0.29	0.31	0.2	0	0	0	0	0	0	0	0	0	0	0.25	0	0.15	0	0	0	0	0	0	0	0	0	0	0	0	0	0	0	0	0	0	0	0	0	0	0	0	0	0	0	0	0	0
HRS-ES1-C13085		CLUSTER1711	yes	0.15	0.09	0	0	0	0	0	0	0	0	0	0	0	0	0	0	1.03	0.81	0.64	0	0	0	0	0	0	0	0	0	0	0	0	0	0	0	0	0.44	0.17	0.13	0	0	0	0	0	0	0	0
HRS-ES1-C1310		CLUSTER749	yes	0.31	0.3	0	0	0	0	0	0	0	0	0	0	0	0.29	0.22	0.16	0.14	0	0	0	0	0	0	0	0	0	0	0	0	0	0	0	0	0	0	0	0	0	0	0	0	0	0	0	0	0
HRS-ES1-C1331		CLUSTER752	yes	0.47	0.34	0	0	0	0	0	0	0	0	0	0	0	0.25	0.23	0.22	0.42	0.32	0.31	0	0	0	0	0	0	0	0	0	0	0	0	0	0.1	0	0	0	0.12	0	0	0	0	0	0	0	0	0
HRS-ES1-C13364		CLUSTER1724	yes	0.21	0.08	0	0	0	0	0	0	0	0	0	0	0	0	0	0	0	0	0	0	0	0	0	0	0	0	0	0	0	0	0	0	0	0	0	0	0	0	0	0	0.18	0.2	0	0	0	0
HRS-ES1-C13479		CLUSTER1729	yes	0.18	0.11	0	0	0	0	0	0	0	0	0	0	0	0	0	0	0.13	0	0	0	0	0	0	0	0	0	0	0	0	0	0	0	0	0	0	0	0	0	0	0	0	0	0	0	0	0
HRS-ES1-C1353		CLUSTER755	yes	0.24	0.17	0	0	0	0	0.19	0	0	0	0	0	0	0	0	0	0.2	0.14	0	0	0	0	0	0	0	0	0	0	0	0	0	0	0	0	0	0	0	0	0	0	0	0	0	0	0	0
HRS-ES1-C1358		CLUSTER756	yes	0.25	0.12	0	0	0	0	0	0	0	0	0	0	0	0	0	0	0	0	0	0	0	0	0	0	0	0	0	0	0	0	0	0	0	0	0	0	0	0	0	0	0	0	0	0	0	0
HRS-ES1-C1361		CLUSTER228	yes	0.5	0.54	0.37	0.18	0	0	0	0	0	0	0	0	0	0.6	0.37	0.24	0.23	0.13	0	0.32	0.24	0.25	0	0	0	0	0	0	0	0	0	0	0.32	0.15	0	0	0	0	0	0	0	0	0	0	0	0
HRS-ES1-C1372		CLUSTER759	yes	0.25	0.18	0	0	0	0	0	0	0	0	0	0	0	0	0	0.17	0.25	0.14	0.15	0	0	0	0	0	0	0	0	0	0	0	0	0	0	0	0	0	0	0	0	0	0	0	0	0	0	0
HRS-ES1-C13720		CLUSTER1742	yes	0.21	0.15	0	0	0	0	0	0	0	0	0	0	0	0	0.16	0.17	0.2	0.12	0	0	0	0	0	0	0	0	0	0	0	0	0	0	0	0	0	0	0	0	0.24	0.17	0.16	0	0	0	0	0
HRS-ES1-C13745		CLUSTER1743	yes	0.21	0.11	0	0	0	0	0	0	0	0	0	0	0	0	0	0	0	0	0	0	0	0	0	0	0	0	0	0	0	0	0	0	0	0	0	0	0	0	0	0	0	0	0	0	0	0
HRS-ES1-C13763		CLUSTER1745	yes	0.15	0.13	0	0	0	0	0	0	0	0	0	0	0	0	0	0	0.14	0	0	0	0	0	0	0	0	0	0	0	0	0	0	0	0	0	0	0	0	0	0	0	0	0	0	0	0	0
HRS-ES1-C1377		CLUSTER760	yes	0.32	0.41	0.44	0.15	0.17	0	0	0	0	0	0	0	0	0.6	0.47	0.22	0.44	0.3	0.33	0	0	0	0	0	0	0	0	0	0	0	0	0	0	0	0	0	0	0	0	0	0	0	0	0	0	0
HRS-ES1-C1382		CLUSTER229	yes	0.3	0.4	0.2	0.26	0.22	0.38	0.31	0.31	0.16	0.22	0.41	0.2	0	0.39	0.34	0.32	0.4	0.18	0.18	0.15	0.14	0	0	0	0	0	0	0	0.19	0.22	0	0	0.17	0.14	0	0	0	0	0	0	0	0	0	0	0	0
HRS-ES1-C14153		CLUSTER616	yes	0.85	0.64	0.56	0.39	0.42	0.29	0.17	0.16	0	0	0	0	0	0.63	0.42	0	0.41	0	0.15	0	0	0	0	0	0	0	0	0	0	0	0	0	0.14	0	0	0	0	0	0	0	0	0	0	0	0	0
HRS-ES1-C14159		CLUSTER1766	yes	0.25	0.14	0	0	0	0	0	0	0	0	0	0	0	0	0	0	0	0	0	0	0	0	0	0	0	0	0	0	0	0	0	0	0	0	0	0	0	0	0	0	0	0	0	0	0	0
HRS-ES1-C1426		CLUSTER415	yes	0.34	0.41	0.24	0.24	0.25	0.35	0.36	0.27	0	0.22	0.45	0.16	0	0.42	0.34	0.34	0.39	0.2	0.21	0.16	0.16	0.16	0	0	0	0	0	0	0.2	0.21	0	0	0.16	0.15	0	0	0	0	0	0	0	0	0	0	0	0
HRS-ES1-C14357		CLUSTER564	no	0.36	0.22	0	0	0	0	0	0	0	0	0	0	0	0.15	0	0	0.2	0.11	0.13	0	0	0	0	0	0	0	0	0	0	0	0	0	0	0	0	0	0	0	0	0	0	0	0	0	0	0
HRS-ES1-C1464		CLUSTER417	yes	0.95	1.02	0.65	0.25	0.2	0	0	0	0	0	0	0	0	1.07	0.88	0.57	0.62	0.39	0.4	0.45	0.35	0.33	0	0	0	0	0	0	0	0	0	0	0.36	0.23	0	0	0.13	0.11	0	0	0	0	0	0	0	0
HRS-ES1-C1465		CLUSTER232	yes	0.94	0.82	0.64	0.35	0.33	0.16	0	0	0	0	0	0	0	0.79	0.49	0	0.21	0	0	0.2	0.19	0.21	0	0	0	0	0	0	0	0	0	0	0.24	0.1	0	0	0	0	0	0	0	0	0	0	0	0
HRS-ES1-C1478		CLUSTER768	yes	0.24	0.25	0	0	0	0	0	0	0	0	0	0	0	0.25	0.16	0	0.13	0	0	0	0	0	0	0	0	0	0	0	0	0	0	0	0	0	0	0	0	0	0	0	0	0	0	0	0	0
HRS-ES1-C1496		CLUSTER771	yes	0.36	0.19	0.21	0	0	0	0	0	0	0	0	0	0	0.17	0.23	0	0.13	0	0	0	0	0	0	0	0	0	0	0	0	0	0	0	0	0	0	0	0	0	0.27	0.3	0.33	0	0	0	0	0
HRS-ES1-C1505		CLUSTER773	yes	0.2	0.14	0	0	0	0	0	0	0	0	0	0	0	0	0	0	0.12	0	0	0	0	0	0	0	0	0	0	0	0	0	0	0	0	0	0	0	0	0	0	0	0	0	0	0	0	0
HRS-ES1-C152		CLUSTER323	yes	0.46	0.32	0.17	0	0	0	0	0	0	0	0	0	0	0.25	0.22	0.18	0.36	0.28	0.29	0	0	0	0	0	0	0	0	0	0	0	0	0	0.1	0	0	0	0	0	0	0	0	0	0	0	0	0
HRS-ES1-C1526		CLUSTER412	no	0.86	0.69	0.5	0.35	0.26	0	0	0	0	0	0	0	0	0.62	0.44	0.17	0.24	0	0	0	0.14	0	0	0	0	0	0	0	0	0	0	0	0.14	0	0	0	0	0	1.89	0.76	0.37	0.53	0.49	0	0	0
HRS-ES1-C1544		CLUSTER780	yes	0.26	0.22	0	0	0	0	0	0	0	0	0	0	0	0.24	0	0	0	0	0	0	0	0	0	0	0	0	0	0	0	0	0	0	0	0	0	0	0	0	0	0	0	0	0	0	0	0
HRS-ES1-C1552		CLUSTER420	yes	0.24	0.22	0	0	0	0	0	0	0	0	0	0	0	0.18	0.17	0.19	0.22	0.15	0.14	0	0	0	0	0	0	0	0	0	0	0	0	0	0	0	0	0	0	0	0	0	0	0	0	0	0	0
HRS-ES1-C1571		CLUSTER359	no	0.36	0.47	0.38	0.17	0	0	0	0	0	0	0	0	0	0.64	0.4	0.26	0.22	0.12	0	0.34	0.25	0.24	0	0	0	0	0	0	0	0	0	0	0.31	0.15	0	0	0	0	0	0	0	0	0	0	0	0
HRS-ES1-C1576		CLUSTER781	yes	0.29	0.16	0	0	0	0	0	0	0	0	0	0	0	0	0	0	0.12	0	0	0	0	0	0	0	0	0	0	0	0	0	0	0	0	0	0	0	0	0	0	0	0	0	0	0	0	0
HRS-ES1-C1596		CLUSTER422	yes	0.48	0.55	0.37	0.2	0	0	0	0	0	0	0	0	0	0.61	0.4	0.25	0.23	0.13	0	0.34	0.24	0.27	0	0	0	0	0	0	0	0	0	0	0.35	0.14	0	0	0	0	0	0	0	0	0	0	0	0
HRS-ES1-C1598		CLUSTER340	no	0.52	0.43	0.32	0.21	0	0	0	0	0	0	0	0	0	0.34	0.27	0.26	0.32	0.16	0.17	0	0	0	0	0	0	0	0	0	0	0	0	0	0.11	0	0	0	0	0	0	0	0	0	0	0	0	0
HRS-ES1-C1612		CLUSTER144	yes	0.42	0.23	0.28	0.53	0.76	1.62	1.65	1.3	0.67	0.49	0.53	0	0	0.19	0.16	0	0	0	0	0	0	0	0	0	0	0.41	0.25	0	0	0	0	0	0	0	0	0	0	0	0	0	0	0	0	0	0	0
HRS-ES1-C1613		CLUSTER12	no	0.4	0.63	0.77	0.37	0.54	0.42	0.41	0.45	0.8	1	0.76	0.72	0.37	0.77	0.96	0.99	1.25	1.02	1.07	0.32	0.5	0.37	0.17	0	0	0	0	0.15	0.29	0.27	0.38	0.12	0.33	0.41	0.29	0.32	0.27	0.18	0	0	0	0	0	0	0	0
HRS-ES1-C165		CLUSTER175	no	0.28	0.26	0	0	0	0	0	0	0	0	0	0	0	0.23	0	0	0	0	0	0	0	0	0	0	0	0	0	0	0	0	0	0	0.15	0	0	0	0	0	0	0	0	0	0	0	0	0
HRS-ES1-C1652		CLUSTER789	yes	0.38	0.23	0.18	0	0	0	0	0	0	0	0	0	0	0.22	0.26	0	0.14	0	0	0	0	0	0	0	0	0	0	0	0	0	0	0	0	0	0	0	0	0	0.28	0.38	0.37	0	0	0	0	0
HRS-ES1-C1662		CLUSTER790	yes	0.33	0.24	0	0.14	0	0	0	0	0	0	0	0	0	0	0	0	0.14	0	0	0	0	0	0	0	0	0	0	0	0	0	0	0	0.09	0.1	0	0	0	0.09	0	0	0	0	0	0	0	0
HRS-ES1-C167		CLUSTER119	yes	0.95	0.74	0.3	0	0	0	0	0	0	0	0	0	0	0.63	0.46	0.31	0.33	0.17	0	0.21	0.2	0	0	0	0	0	0	0	0	0	0	0	0.23	0.14	0	0	0	0	0.46	0.37	0.72	0.24	0	0	0	0
HRS-ES1-C1673		CLUSTER424	yes	0.95	0.79	0.61	0.34	0.32	0.18	0	0	0	0	0	0	0	0.76	0.46	0	0.23	0	0	0.21	0.18	0.27	0	0	0	0	0	0	0	0	0	0	0.21	0	0	0	0	0	0	0	0	0	0	0	0	0
HRS-ES1-C1696		CLUSTER795	yes	1.36	0.48	0	0	0	0	0	0	0	0	0	0	0	0.42	0.27	0	0	0	0	0	0	0	0	0	0	0	0	0	0	0	0	0	0.21	0	0	0	0	0	0	0	0	0	0	0	0	0
HRS-ES1-C1699		CLUSTER426	yes	0.43	0.47	0.37	0.22	0	0.14	0.19	0.17	0	0	0	0	0	0.41	0.46	0.55	0.85	0.52	0.52	0.21	0.2	0.18	0	0	0	0	0	0	0	0	0	0	0.21	0.2	0.23	0.25	0.19	0.12	0	0	0	0	0	0	0	0
HRS-ES1-C172	Chrysochromulina ericina virus isolate CeV-01B, complete genome	CLUSTER322	no	0.51	0.37	0	0	0	0	0	0	0	0	0	0	0	0.23	0.25	0.27	0.47	0.3	0.3	0	0	0	0	0	0	0	0	0	0	0	0	0	0	0	0	0	0	0	0	0	0	0	0	0	0	0
HRS-ES1-C1730	Chrysochromulina ericina virus isolate CeV-01B, complete genome	CLUSTER797	yes	0.21	0.19	0	0	0	0	0	0	0	0	0	0	0	0.15	0	0	0.19	0.13	0	0	0	0	0	0	0	0	0	0	0	0	0	0	0	0	0	0	0	0	0	0	0	0	0	0	0	0
HRS-ES1-C1738		CLUSTER427	yes	0.75	1.07	0.87	0.29	0.28	0	0	0	0	0	0	0	0	1.32	1.32	1.21	1.51	1.12	1.1	0.41	0.49	0.35	0	0	0	0	0	0	0	0	0	0	0.38	0.44	0.31	0.29	0.2	0.11	0	0	0	0	0	0	0	0
HRS-ES1-C1757		CLUSTER345	no	0.62	0.47	0.31	0.19	0	0	0	0	0	0	0	0	0	0.36	0.27	0.23	0.32	0.17	0.17	0	0	0	0	0	0	0	0	0	0	0	0	0	0.11	0	0	0	0	0	0	0	0	0	0	0	0	0
HRS-ES1-C1758		CLUSTER799	yes	0.42	0.23	0.26	0.5	0.71	1.42	1.41	1.14	0.46	0	0.39	0	0	0.18	0.15	0	0	0	0	0	0	0	0	0	0	0.36	0	0	0	0	0	0	0	0	0	0	0	0	0	0	0	0	0	0	0	0
HRS-ES1-C1819		CLUSTER805	yes	0.24	0.16	0	0	0	0.51	0.75	0.78	0.37	0.73	0.89	0.41	0.16	0	0	0	0.13	0	0	0	0	0	0	0	0	0.24	0.25	0.28	0.29	0.23	0	0	0	0	0	0	0	0	0	0	0	0	0	0.22	0.18	0.23
HRS-ES1-C1850		CLUSTER808	yes	0.22	0.22	0	0	0	0	0	0	0	0	0	0	0	0.2	0.17	0.16	0.28	0.13	0	0	0	0	0	0	0	0	0	0	0	0	0	0	0	0	0	0	0	0	0	0	0	0	0	0	0	0
HRS-ES1-C1851		CLUSTER67	no	0.37	0.76	1.56	0.41	0.83	0.19	0	0	0.53	0.57	0.15	0.2	0.14	1.17	1.63	1.43	0.95	0.84	0.6	0.61	0.49	0.32	0	0	0	0	0	0	0	0	0	0	0.39	0.65	0.89	1.52	1.21	0.81	0.42	0.35	0	0	0	0	0	0
HRS-ES1-C1853		CLUSTER811	yes	0.31	0.24	0	0	0	0	0	0	0	0	0	0	0	0.19	0.16	0.18	0.21	0.13	0.11	0	0	0	0	0	0	0	0	0	0	0	0	0	0	0	0	0	0	0	0	0	0	0	0	0	0	0
HRS-ES1-C1867		CLUSTER30	no	1.92	1.22	0.71	0.36	0.21	0.34	0.52	0.51	0.34	0.27	0.36	0.22	0	0.78	0.89	1.37	2.6	1.37	1.4	0.13	0.23	0	0	0	0	0	0.14	0	0	0	0	0	0.2	0.3	0.45	0.57	0.38	0.3	0.57	0.54	0.42	0.25	0.27	0	0.22	0.23
HRS-ES1-C1931		CLUSTER91	no	1.82	1.27	0.81	0.41	0.26	0.38	0.55	0.57	0.35	0.3	0.39	0.22	0	0.86	0.9	1.56	2.81	1.45	1.52	0.14	0.24	0	0	0	0	0.16	0.14	0	0	0	0	0	0.24	0.28	0.47	0.57	0.43	0.29	0.66	0.57	0.38	0.24	0.34	0.19	0.21	0
HRS-ES1-C1960		CLUSTER822	yes	0.38	0.26	0	0	0	0	0	0	0	0	0	0	0	0.17	0.18	0.18	0.24	0.13	0.13	0	0	0	0	0	0	0	0	0	0	0	0	0	0	0	0	0	0	0	0	0	0	0	0	0	0	0
HRS-ES1-C1983		CLUSTER440	yes	0.52	0.3	0	0	0	0	0.27	0.37	0	0.26	0.41	0.36	0.24	0.19	0.19	0.2	0.24	0.14	0.16	0	0	0	0	0	0	0	0	0	0	0	0	0	0	0	0	0	0	0	0	0	0	0	0	0	0	0
HRS-ES1-C2026		CLUSTER829	yes	0.92	0.66	0.25	0.16	0	0.29	0.36	0.36	0	0.23	0.3	0.24	0.14	0.51	0.43	0.49	0.6	0.35	0.41	0	0	0	0	0	0	0	0	0	0	0	0	0	0.12	0	0	0	0	0	0	0	0	0	0	0	0	0
HRS-ES1-C2071		CLUSTER831	yes	0.33	0.41	0.23	0.28	0.25	0.31	0.32	0.27	0	0.25	0.41	0.17	0	0.37	0.33	0.33	0.46	0.2	0.21	0.15	0.15	0	0	0	0	0	0	0	0.19	0.23	0	0	0.13	0.15	0	0	0	0	0	0	0	0	0	0	0	0
HRS-ES1-C2094		CLUSTER247	yes	0.22	0.25	0	0.2	0.86	0.65	0.55	0.39	0.22	0.2	0.18	0	0	0.23	0.15	0.16	0.16	0	0	0	0.12	0	0.19	0.42	0.16	0.19	0.16	0	0	0	0	0	0.16	0	0	0	0	0	0	0	0	0	0.29	0.26	0.26	0.26
HRS-ES1-C21		CLUSTER57	yes	0.31	0.22	0	0	0	0	0	0	0	0	0	0	0	0.16	0.15	0	0.17	0	0	0	0	0	0	0	0	0	0	0	0	0	0	0	0	0	0	0	0	0	0	0	0	0	0	0	0	0
HRS-ES1-C2103		CLUSTER832	yes	0.31	0.15	0	0	0	0	0	0	0	0	0	0	0	0	0	0	0	0	0	0	0	0	0	0	0	0	0	0	0	0	0	0	0	0	0	0	0	0	0	0	0	0	0	0	0	0
HRS-ES1-C2107		CLUSTER450	yes	0.54	0.39	0	0	0	0	0	0	0	0	0	0	0	0.27	0.29	0.29	0.49	0.33	0.32	0	0	0	0	0	0	0	0	0	0	0	0	0	0	0	0	0	0	0	0	0	0	0	0	0	0	0
HRS-ES1-C2122		CLUSTER834	yes	0.27	0.15	0	0	0	0	0	0.17	0	0	0.17	0	0	0	0	0	0.15	0	0	0	0	0	0	0	0	0	0	0	0	0	0	0	0	0	0	0	0	0	0	0	0	0	0	0	0	0
HRS-ES1-C2141		CLUSTER835	yes	0.38	0.45	0.35	0	0	0	0	0	0	0	0	0	0	0.55	0.4	0	0.22	0.15	0.17	0	0	0	0	0	0	0	0	0	0	0	0	0	0.1	0	0	0	0	0	0	0	0	0	0	0	0	0
HRS-ES1-C215		CLUSTER626	yes	0.32	0.3	0.19	0	0	0.24	0.29	0.3	0.21	0.34	0.27	0	0	0.28	0.28	0.35	0.48	0.36	0.37	0	0	0	0	0	0	0.13	0.14	0	0.14	0	0	0	0	0.1	0	0.18	0.17	0.14	0	0	0	0	0	0	0	0
HRS-ES1-C2170		CLUSTER452	yes	3.29	1.46	0.46	0.33	0	0	0	0	0	0	0	0	0	1.07	0.44	0	0	0	0	0.36	0.32	0	0	0	0	0	0	0	0	0	0	0	0.69	0.19	0	0	0	0	0.31	0.22	0	0.3	0	0	0	0
HRS-ES1-C2175		CLUSTER838	yes	0.5	0.42	0	0	0	0	0	0	0	0	0	0	0	0.28	0.17	0	0.15	0	0	0	0.12	0	0	0	0	0	0	0	0	0	0	0	0.18	0	0	0	0	0	0	0	0	0	0	0	0	0
HRS-ES1-C218		CLUSTER183	yes	0.32	0.23	0	0.16	0	0	0	0	0	0	0	0	0	0	0	0	0.14	0	0	0	0	0	0	0	0	0	0	0	0	0	0	0	0	0.11	0	0	0	0.09	0	0	0	0	0	0	0	0
HRS-ES1-C219		CLUSTER627	yes	0.63	0.59	0.32	0.15	0	0	0	0	0	0	0	0	0	0.57	0.45	0.4	0.43	0.27	0.24	0	0.12	0	0	0	0	0	0	0	0	0	0	0	0.16	0	0	0	0	0	0	0	0	0	0	0	0	0
HRS-ES1-C2193		CLUSTER453	yes	0.31	0.34	0.41	0.16	0.15	0	0	0	0	0	0	0	0	0.42	0.39	0	0.48	0.25	0.35	0	0	0	0	0	0	0	0	0	0	0	0	0	0	0	0	0	0	0	0	0	0	0	0	0	0	0
HRS-ES1-C2221		CLUSTER253	yes	0.39	0.23	0.26	0.46	0.72	1.47	1.42	1.16	0.48	0	0.45	0	0	0.2	0	0	0	0	0	0	0	0	0	0	0	0.37	0.2	0	0	0	0	0	0	0	0	0	0	0	0	0	0	0	0	0	0	0
HRS-ES1-C2238		CLUSTER454	yes	0.24	0.15	0	0	0	0.44	0.64	0.72	0.32	0.63	0.78	0.42	0	0	0	0	0	0	0	0	0	0	0	0	0	0.18	0.25	0.25	0.3	0.18	0	0	0	0	0	0	0	0	0	0	0	0	0	0.2	0.17	0
HRS-ES1-C2276		CLUSTER850	yes	0.36	0.44	0.47	0.15	0.17	0	0	0	0	0	0	0	0	0.65	0.48	0.22	0.51	0.31	0.37	0	0	0	0	0	0	0	0	0	0	0	0	0	0	0	0	0	0	0	0	0	0	0	0	0	0	0
HRS-ES1-C2292		CLUSTER854	yes	0.26	0.12	0	0	0	0	0	0	0	0	0	0	0	0	0	0	0	0	0	0	0	0	0	0	0	0	0	0	0	0	0	0	0	0	0	0	0	0	0	0	0	0	0	0	0	0
HRS-ES1-C2301		CLUSTER258	no	0.47	0.54	0.38	0.2	0	0	0	0	0	0	0	0	0	0.64	0.42	0.26	0.21	0.13	0	0.34	0.23	0.26	0	0	0	0	0	0	0	0	0	0	0.33	0.15	0	0	0	0	0	0	0	0	0	0	0	0
HRS-ES1-C231	Chrysochromulina ericina virus isolate CeV-01B, complete genome	CLUSTER181	no	0.34	0.34	0	0	0	0	0	0	0	0	0	0	0	0.34	0.23	0.16	0.16	0	0	0	0	0	0	0	0	0	0	0	0	0	0	0	0	0	0	0	0	0	0	0	0	0	0	0	0	0
HRS-ES1-C2392	Cafeteria roenbergensis virus BV-PW1, complete genome	CLUSTER861	yes	0.22	0.13	0	0	0	0	0	0	0	0	0	0	0	0	0	0	0	0	0	0	0	0	0	0	0	0	0	0	0	0	0	0	0	0	0	0	0	0	0	0	0	0	0	0	0	0
HRS-ES1-C2406	Phaeocystis globosa virus strain 16T, complete genome	CLUSTER103	yes	0.62	0.96	0.78	0.28	0.26	0	0	0	0	0	0	0	0	1.24	1.25	1.2	1.42	1.06	1.11	0.41	0.47	0.31	0	0	0	0	0	0	0	0	0	0	0.34	0.42	0.27	0.3	0.19	0.12	0	0	0	0	0	0	0	0
HRS-ES1-C2418		CLUSTER458	yes	0.34	0.43	0.49	0.16	0.18	0	0	0	0	0	0	0	0	0.63	0.5	0	0.49	0.3	0.38	0	0	0	0	0	0	0	0	0	0	0	0	0	0	0	0	0	0	0	0	0	0	0	0	0	0	0
HRS-ES1-C2426		CLUSTER866	yes	0.39	0.44	0.49	0.15	0.16	0	0	0	0	0	0	0	0	0.63	0.51	0.21	0.51	0.32	0.38	0	0	0	0	0	0	0	0	0	0	0	0	0	0	0	0	0	0	0	0	0	0	0	0	0	0	0
HRS-ES1-C2447		CLUSTER263	yes	0.53	0.41	0.18	0.13	0	0.19	0.37	0.56	0.33	0.52	0.75	0.76	0.55	0.25	0.29	0.4	0.42	0.24	0.21	0.18	0.15	0	0	0	0.15	0.28	0.34	0.43	0.35	0.21	0	0	0.17	0.17	0.17	0.2	0.13	0.09	0	0	0	0	0	0	0	0
HRS-ES1-C2461		CLUSTER459	yes	0.28	0.23	0	0	0	0	0	0	0	0	0	0	0	0.17	0.17	0.19	0.21	0.18	0.16	0	0.11	0	0	0	0	0	0	0	0	0	0	0	0.11	0	0	0	0	0.08	0	0	0	0	0	0	0	0
HRS-ES1-C2467		CLUSTER870	yes	0.37	0.26	0	0	0	0	0	0	0	0	0	0	0	0.16	0.16	0.19	0.2	0.14	0	0	0	0	0	0	0	0	0	0	0	0	0	0	0	0	0	0	0	0	0	0	0	0	0	0	0	0
HRS-ES1-C2478		CLUSTER872	yes	0.2	0.12	0	0	0	0	0	0	0	0	0	0	0	0	0	0	0.13	0	0	0	0	0	0	0	0	0	0	0	0	0	0	0	0	0	0	0	0	0	0	0	0	0	0	0	0	0
HRS-ES1-C2487		CLUSTER873	yes	0.7	1.07	0.87	0.29	0.24	0.16	0	0	0	0	0	0	0	1.4	1.31	1.28	1.56	1.17	1.2	0.42	0.46	0.32	0	0	0	0	0	0	0	0	0	0	0.37	0.48	0.31	0.29	0.2	0.12	0	0	0	0	0	0	0	0
HRS-ES1-C2491		CLUSTER461	yes	2.7	1.42	0.53	0.35	0	0	0	0	0	0	0	0	0	1.06	0.41	0	0	0	0	0.45	0.4	0	0	0	0	0	0	0	0	0	0	0	0.81	0.23	0	0	0	0	0.36	0.25	0	0.35	0	0	0	0
HRS-ES1-C2501		CLUSTER876	yes	0.4	0.2	0	0	0	0	0	0	0	0	0	0	0	0.17	0	0	0	0	0	0	0	0	0	0	0	0	0	0	0	0	0	0	0	0	0	0	0	0	0	0	0	0	0	0	0	0
HRS-ES1-C2506		CLUSTER877	yes	0.25	0.16	0	0	0	0	0	0	0	0	0	0	0	0	0	0	0.13	0	0	0	0	0	0	0	0	0	0	0	0	0	0	0	0	0	0	0	0	0	0	0	0	0	0	0	0	0
HRS-ES1-C2511		CLUSTER155	yes	0.86	0.63	0.26	0.18	0	0.23	0.38	0.35	0	0.22	0.33	0.25	0.13	0.5	0.46	0.47	0.59	0.37	0.38	0	0	0	0	0	0	0	0	0	0	0	0	0	0.1	0	0	0	0	0	0	0	0	0	0	0	0	0
HRS-ES1-C2533		CLUSTER880	yes	0.56	0.46	0.31	0.2	0	0	0	0	0	0	0	0	0	0.35	0.29	0.29	0.29	0.17	0.15	0	0	0	0	0	0	0	0	0	0	0	0	0	0.12	0	0	0	0	0	0	0	0	0	0	0	0	0
HRS-ES1-C2572		CLUSTER219	no	0.33	0.39	0.24	0.25	0.24	0.33	0.34	0.3	0	0.21	0.47	0.21	0	0.4	0.31	0.28	0.45	0.18	0.18	0.17	0.13	0	0	0	0	0	0	0	0.24	0.23	0	0	0.15	0.16	0	0	0	0	0	0	0	0	0	0	0	0
HRS-ES1-C2576		CLUSTER881	yes	0.24	0.17	0	0.15	0	0	0.18	0	0	0	0	0	0	0	0	0	0.21	0.14	0.14	0	0	0	0	0	0	0	0	0	0	0	0	0	0	0	0	0	0	0	0	0	0	0	0	0	0	0
HRS-ES1-C2594		CLUSTER225	no	0.71	0.64	0.23	0	0	0	0	0	0	0	0	0	0	0.51	0.45	0.29	0.29	0.14	0	0.21	0.17	0	0	0	0	0	0	0	0	0	0	0	0.2	0.13	0	0	0	0	0.41	0.36	0.62	0	0	0	0	0
HRS-ES1-C2607	Chrysochromulina ericina virus isolate CeV-01B, complete genome	CLUSTER465	yes	0.33	0.21	0	0	0	0	0	0	0	0	0	0	0	0	0.13	0.15	0.25	0.16	0.15	0	0	0	0	0	0	0	0	0	0	0	0	0	0	0	0	0	0	0	0	0	0	0	0	0	0	0
HRS-ES1-C2631		CLUSTER405	no	0.26	0.32	0	0	0	0	0	0	0	0	0	0	0	0.33	0.2	0.15	0.14	0	0	0	0	0	0	0	0	0	0	0	0	0	0	0	0	0	0	0	0	0	0	0	0	0	0	0	0	0
HRS-ES1-C2743		CLUSTER903	yes	0.21	0.14	0	0	0	0	0	0	0	0	0	0	0	0	0	0	0.11	0	0	0	0	0	0	0	0	0	0	0	0	0	0	0	0	0	0	0	0	0	0	0	0	0	0	0	0	0
HRS-ES1-C2744		CLUSTER904	yes	0.21	0.27	0.29	0	0	0	0	0	0	0	0	0	0	0.37	0.24	0.15	0.27	0.17	0.2	0	0	0	0	0	0	0	0	0	0	0	0	0	0	0	0	0	0	0	0	0	0	0	0	0	0	0
HRS-ES1-C2745		CLUSTER416	no	0.77	0.58	0.49	0.3	0.37	0.23	0.17	0.17	0.22	0	0	0	0	0.47	0.34	0.17	0.29	0.14	0.16	0	0.1	0	0	0	0	0	0	0	0	0	0	0	0.14	0	0	0	0	0	0	0	0	0	0	0	0	0
HRS-ES1-C2755		CLUSTER905	yes	0.29	0.28	0.18	0	0	0.23	0.28	0.32	0.23	0.36	0.26	0	0	0.27	0.26	0.35	0.47	0.35	0.36	0	0.1	0	0	0	0	0	0.17	0	0	0	0	0	0	0	0	0.17	0.17	0.12	0	0	0	0	0	0	0	0
HRS-ES1-C2760		CLUSTER906	yes	0.45	0.35	0	0	0	0	0.35	0.45	0.31	0.48	0.63	0.68	0.53	0.21	0.24	0.39	0.39	0.24	0.23	0.15	0.15	0	0	0	0	0.27	0.28	0.41	0.33	0	0	0	0.17	0.15	0	0	0	0.09	0	0	0	0	0	0	0	0
HRS-ES1-C2791		CLUSTER909	yes	0.83	0.6	0.48	0.33	0.38	0.28	0.2	0.19	0.21	0	0	0	0	0.47	0.33	0.18	0.36	0.15	0.15	0	0	0	0	0	0	0	0	0	0	0	0	0	0.14	0	0	0	0	0	0	0	0	0	0	0	0	0
HRS-ES1-C2805		CLUSTER911	yes	0.19	0.1	0	0	0	0	0	0	0	0	0	0	0	0	0	0	0	0	0	0	0	0	0	0	0	0	0	0	0	0	0	0	0	0	0	0	0	0	0	0	0	0	0	0	0	0
HRS-ES1-C2809		CLUSTER474	yes	0.48	0.51	0.39	0.18	0	0	0	0	0	0	0	0	0	0.59	0.42	0.26	0.21	0.14	0	0.33	0.26	0.22	0	0	0	0	0	0	0	0	0	0	0.29	0.15	0	0	0	0	0	0	0	0	0	0	0	0
HRS-ES1-C2861		CLUSTER462	no	0.87	0.6	0.54	0.32	0.39	0.27	0.17	0	0	0	0	0	0	0.49	0.33	0.17	0.34	0.12	0.16	0	0	0	0	0	0	0	0	0	0	0	0	0	0.13	0	0	0	0	0	0	0	0	0	0	0	0	0
HRS-ES1-C2881		CLUSTER479	no	0.39	0.5	0.39	0	0	0	0	0	0	0	0	0	0	0.56	0.38	0	0.27	0.18	0.18	0	0.09	0	0	0	0	0	0	0	0	0	0	0	0.1	0	0	0	0	0	0	0	0	0	0	0	0	0
HRS-ES1-C2903		CLUSTER272	yes	3.59	1.6	0.53	0.38	0	0	0	0	0	0	0	0	0	1.14	0.45	0	0	0	0	0.45	0.42	0	0	0	0	0	0	0	0	0	0	0	0.8	0.26	0	0	0	0	0.37	0.26	0	0.36	0	0	0	0
HRS-ES1-C291		CLUSTER325	yes	0.51	0.41	0	0	0	0	0	0	0	0	0	0	0	0.3	0.19	0	0.17	0	0	0.14	0.13	0	0	0	0	0	0	0	0	0	0	0	0.2	0	0	0	0	0	0	0	0	0	0	0	0	0
HRS-ES1-C2911		CLUSTER919	yes	0.28	0.17	0	0	0	0	0	0	0	0	0	0	0	0	0	0	0.13	0	0	0	0	0	0	0	0	0	0	0	0	0	0	0	0	0	0	0	0	0	0	0	0	0	0	0	0	0
HRS-ES1-C292		CLUSTER189	yes	0.39	0.25	0	0	0	0	0	0	0	0	0	0	0	0.17	0.16	0.2	0.23	0.15	0.16	0	0	0	0	0	0	0	0	0	0	0	0	0	0	0	0	0	0	0	0	0	0	0	0	0	0	0
HRS-ES1-C2937		CLUSTER920	yes	0.22	0.11	0	0	0	0	0	0	0	0	0	0	0	0	0	0	0	0	0	0	0	0	0	0	0	0	0	0	0	0	0	0	0	0	0	0	0	0	0	0	0	0	0	0	0	0
HRS-ES1-C2944		CLUSTER480	yes	0.34	0.26	0	0	0	0	0	0	0	0	0	0	0	0.18	0.16	0.16	0.19	0.13	0	0	0	0	0	0	0	0	0	0	0	0	0	0	0	0	0	0	0	0	0	0	0	0	0	0	0	0
HRS-ES1-C2984		CLUSTER923	yes	0.28	0.13	0	0	0	0	0	0	0	0	0	0	0	0	0	0	0	0	0	0	0	0	0	0	0	0	0	0	0	0	0	0	0	0	0	0	0	0	0	0	0	0	0	0	0	0
HRS-ES1-C3014		CLUSTER153	no	1.02	1.06	0.73	0.29	0.23	0	0	0	0	0	0	0	0	1.11	0.86	0.65	0.62	0.44	0.35	0.46	0.37	0.35	0	0	0	0	0	0	0	0	0	0	0.39	0.21	0.13	0	0.14	0.11	0	0	0	0	0	0	0	0
HRS-ES1-C3055		CLUSTER71	no	0.75	1.07	0.85	0.26	0.3	0.16	0	0	0	0	0	0	0	1.37	1.36	1.15	1.56	1.17	1.17	0.47	0.49	0.33	0	0	0	0	0	0	0	0	0	0	0.39	0.47	0.31	0.31	0.2	0.11	0	0	0	0	0	0	0	0
HRS-ES1-C31		CLUSTER2	yes	0.38	0.62	0.77	0.4	0.55	0.47	0.4	0.45	0.88	1.04	0.75	0.73	0.37	0.84	0.97	1.02	1.28	1.05	1.1	0.3	0.51	0.4	0.19	0	0	0	0	0.17	0.29	0.25	0.37	0.13	0.36	0.39	0.3	0.31	0.27	0.19	0	0	0	0	0	0	0	0
HRS-ES1-C3109		CLUSTER146	no	0.46	0.32	0	0	0	0	0	0	0	0	0.16	0	0	0.2	0.25	0.31	0.57	0.42	0.5	0	0.12	0	0	0	0	0	0	0	0	0	0	0	0.14	0.12	0.2	0.31	0.32	0.33	0	0	0	0	0	0	0	0
HRS-ES1-C3118		CLUSTER218	no	0.22	0.24	0	0	0	0	0	0	0	0	0	0	0	0.2	0.16	0	0.26	0.14	0	0	0	0	0	0	0	0	0	0	0	0	0	0	0.11	0	0	0	0	0	0	0	0	0	0	0	0	0
HRS-ES1-C3138	Chrysochromulina ericina virus isolate CeV-01B, complete genome	CLUSTER483	yes	0.38	0.25	0.19	0.21	0	0	0	0	0	0	0	0	0	0	0	0	0.15	0	0	0	0	0	0	0	0	0	0	0	0	0	0	0	0.1	0.13	0	0	0	0.11	0	0	0	0	0	0	0	0
HRS-ES1-C320		CLUSTER190	yes	0.31	0.29	0.17	0	0	0.22	0.29	0.31	0.23	0.37	0.27	0	0	0.27	0.28	0.35	0.46	0.33	0.36	0	0	0	0	0	0	0.13	0	0	0	0	0	0	0	0.1	0	0.19	0.16	0.12	0	0	0	0	0	0	0	0
HRS-ES1-C3204		CLUSTER484	yes	0.33	0.33	0.43	0.15	0.16	0	0	0	0	0	0	0	0	0.4	0.39	0.18	0.53	0.28	0.31	0	0	0	0	0	0	0	0	0	0	0	0	0	0	0	0	0	0	0	0	0	0	0	0	0	0	0
HRS-ES1-C325		CLUSTER191	yes	0.49	0.35	0	0	0	0	0	0	0	0	0	0	0	0.22	0.22	0.27	0.47	0.32	0.32	0	0	0	0	0	0	0	0	0	0	0	0	0	0	0	0	0	0	0	0	0	0	0	0	0	0	0
HRS-ES1-C3330		CLUSTER958	yes	0.3	0.41	0.2	0.25	0.23	0.32	0.33	0.28	0	0.2	0.41	0.19	0	0.4	0.32	0.39	0.41	0.21	0.23	0.15	0.16	0	0	0	0	0	0	0	0.18	0.19	0	0	0.15	0.13	0	0	0	0	0	0	0	0	0	0	0	0
HRS-ES1-C334		CLUSTER193	yes	1.71	0.78	0.3	0	0	0	0	0	0	0	0	0	0	0.59	0.35	0	0	0	0	0	0	0	0	0	0	0	0	0	0	0	0	0	0.35	0	0	0	0	0	0	0	0	0	0	0	0	0
HRS-ES1-C3355		CLUSTER961	yes	0.22	0.07	0	0	0	0	0	0	0	0	0	0	0	0	0	0	0	0	0	0	0	0	0	0	0	0	0	0	0	0	0	0	0	0	0	0	0	0	0	0	0	0	0	0	0	0
HRS-ES1-C3364		CLUSTER38	no	0.6	0.34	0.26	0	0	0	0	0	0	0	0	0	0	0.24	0.31	0.47	0.85	0.66	0.77	0.16	0.14	0	0	0	0	0	0	0	0	0	0	0	0.13	0.16	0.25	0.34	0.43	0.4	0	0	0	0	0	0	0	0
HRS-ES1-C337		CLUSTER639	yes	0.29	0.3	0	0	0	0	0	0	0	0	0	0	0	0.21	0.21	0.28	0.29	0.15	0	0.3	0.22	0	0	0	0	0	0	0	0	0	0	0	0.24	0.29	0.47	0.53	0.33	0.27	0	0	0	0	0	0	0	0
HRS-ES1-C338		CLUSTER640	yes	0.44	0.3	0.17	0	0	0	0	0	0	0	0	0	0	0.23	0.22	0.17	0.34	0.27	0.29	0	0	0	0	0	0	0	0	0	0	0	0	0	0	0	0	0	0	0	0	0	0	0	0	0	0	0
HRS-ES1-C3387		CLUSTER964	yes	0.62	0.6	0.37	0.19	0	0	0	0	0	0	0	0	0	0.57	0.49	0.45	0.43	0.26	0.26	0	0.13	0	0	0	0	0	0	0	0	0	0	0	0.14	0	0	0	0	0	0	0	0	0	0	0	0	0
HRS-ES1-C339		CLUSTER641	yes	0.6	0.44	0.3	0.2	0	0	0	0	0	0	0	0	0	0.33	0.25	0.24	0.3	0.15	0.16	0	0.09	0	0	0	0	0	0	0	0	0	0	0	0.11	0	0	0	0	0	0	0	0	0	0	0	0	0
HRS-ES1-C3396		CLUSTER464	no	0.82	0.63	0.54	0.36	0.42	0.26	0.18	0	0.2	0	0	0	0	0.5	0.34	0.2	0.33	0.16	0.16	0	0	0	0	0	0	0	0	0	0	0	0	0	0.14	0	0	0	0	0	0	0	0	0	0	0	0	0
HRS-ES1-C3431		CLUSTER447	no	0.21	0.23	0	0	0	0	0	0	0	0	0	0	0	0.21	0.17	0.16	0.32	0.15	0	0	0	0	0	0	0	0	0	0	0	0	0	0	0.1	0	0	0	0	0	0	0	0	0	0	0	0	0
HRS-ES1-C3442		CLUSTER973	yes	0.33	0.38	0.46	0.17	0.17	0	0	0	0	0	0	0	0	0.57	0.52	0	0.48	0.3	0.38	0	0	0	0	0	0	0	0	0	0	0	0	0	0	0	0	0	0	0	0	0	0	0	0	0	0	0
HRS-ES1-C3454		CLUSTER975	yes	0.31	0.28	0	0	0	0	0	0	0	0	0	0	0	0.31	0.19	0	0.12	0	0	0	0	0	0	0	0	0	0	0	0	0	0	0	0	0	0	0	0	0	0	0	0	0	0	0	0	0
HRS-ES1-C3457		CLUSTER976	yes	0.57	0.59	0.33	0.15	0	0	0	0	0	0	0	0	0	0.5	0.46	0.43	0.38	0.24	0.26	0	0.13	0	0	0	0	0	0	0	0	0	0	0	0.13	0	0	0	0	0	0	0	0	0	0	0	0	0
HRS-ES1-C3477		CLUSTER978	yes	0.43	0.48	0.34	0.43	0.35	0.18	0.16	0	0	0	0	0	0	0.53	0.31	0.25	0.28	0.15	0.15	0	0.13	0	0	0	0	0	0	0	0	0	0	0	0.15	0	0	0	0	0	0.14	0	0.45	0.71	0.29	0	0	0
HRS-ES1-C3491		CLUSTER981	yes	0.23	0.27	0.3	0	0	0	0	0	0	0	0	0	0	0.37	0.25	0.17	0.28	0.2	0.23	0	0	0	0	0	0	0	0	0	0	0	0	0	0	0	0	0	0	0	0	0	0	0	0	0	0	0
HRS-ES1-C3504		CLUSTER982	yes	0.32	0.39	0.21	0.26	0.24	0.34	0.35	0.29	0	0.2	0.39	0.17	0	0.38	0.31	0.3	0.46	0.2	0.18	0.16	0.14	0	0	0	0	0	0	0	0.19	0.2	0	0	0.17	0.14	0	0	0	0	0	0	0	0	0	0	0	0
HRS-ES1-C352		CLUSTER195	yes	0.26	0.22	0	0	0	0	0	0	0	0	0	0	0	0.19	0.18	0.21	0.21	0.15	0.16	0	0	0	0	0	0	0	0	0	0	0	0	0	0	0	0	0	0	0	0	0	0	0	0	0	0	0
HRS-ES1-C3561		CLUSTER491	no	0.34	0.38	0.44	0.16	0.15	0	0	0	0	0	0	0	0	0.46	0.43	0.19	0.53	0.28	0.34	0	0	0	0	0	0	0	0	0	0	0	0	0	0	0	0	0	0	0	0	0	0	0	0	0	0	0
HRS-ES1-C3582		CLUSTER986	yes	0.39	0.26	0	0	0	0	0	0	0	0	0	0	0	0.21	0.19	0.2	0.23	0.14	0.15	0	0	0	0	0	0	0	0	0	0	0	0	0	0	0	0	0	0	0	0	0	0	0	0	0	0	0
HRS-ES1-C3608		CLUSTER401	no	0.52	0.41	0	0	0	0	0	0	0	0	0	0	0	0.32	0.16	0.14	0.19	0	0	0	0.15	0	0	0	0	0	0	0	0	0	0	0	0.18	0.1	0	0	0	0	0	0	0	0	0	0	0	0
HRS-ES1-C361		CLUSTER646	yes	0.31	0.22	0	0	0	0	0	0	0	0	0	0	0	0	0	0.14	0.24	0.15	0.18	0	0	0	0	0	0	0	0	0	0	0	0	0	0	0	0	0	0	0	0	0	0	0	0	0	0	0
HRS-ES1-C3638		CLUSTER990	yes	0.21	0.13	0	0	0	0.43	0.64	0.69	0.3	0.57	0.74	0.37	0	0	0	0	0.12	0	0	0	0	0	0	0	0	0.21	0.22	0.23	0.25	0.22	0	0	0	0	0	0	0	0	0	0	0	0	0	0.19	0	0
HRS-ES1-C3699		CLUSTER502	yes	0.21	0.24	0.25	0	0	0	0	0	0	0	0	0	0	0.34	0.26	0.13	0.23	0.19	0.22	0	0	0	0	0	0	0	0	0	0	0	0	0	0	0	0	0	0	0	0	0	0	0	0	0	0	0
HRS-ES1-C37		CLUSTER42	yes	0.87	0.7	0.29	0	0	0	0	0	0	0	0	0	0	0.61	0.45	0.31	0.31	0.17	0	0.21	0.2	0	0	0	0	0	0	0	0	0	0	0	0.22	0.14	0	0	0	0	0.47	0.37	0.73	0.23	0	0	0	0
HRS-ES1-C373		CLUSTER178	no	0.3	0.3	0.19	0	0	0.21	0.29	0.34	0.23	0.35	0.28	0	0	0.27	0.28	0.33	0.46	0.33	0.35	0	0	0	0	0	0	0	0.14	0	0	0	0	0	0.11	0.11	0	0.19	0.17	0.13	0	0	0	0	0	0	0	0
HRS-ES1-C3731		CLUSTER505	yes	0.43	0.48	0.49	0.15	0.15	0	0	0	0	0	0	0	0	0.65	0.53	0.22	0.5	0.31	0.38	0	0	0	0	0	0	0	0	0	0	0	0	0	0	0	0	0	0	0	0	0	0	0	0	0	0	0
HRS-ES1-C3740		CLUSTER998	yes	0.2	0.15	0	0	0	0	0	0	0	0	0	0	0	0	0	0	0.15	0	0	0	0	0	0	0	0	0	0	0	0	0	0	0	0	0	0	0	0	0	0	0	0	0	0	0	0	0
HRS-ES1-C3753		CLUSTER1000	yes	0.21	0.13	0	0	0	0	0	0	0	0	0	0	0	0	0	0	0	0	0	0	0	0	0	0	0	0	0	0	0	0	0	0	0	0	0	0	0	0	0	0	0	0	0	0	0	0
HRS-ES1-C3757		CLUSTER1002	yes	1.74	1.22	0.71	0.38	0.2	0.33	0.51	0.5	0.34	0.27	0.38	0.21	0	0.78	0.88	1.45	2.77	1.34	1.52	0	0.23	0	0	0	0	0	0.16	0	0.15	0	0	0	0.21	0.27	0.48	0.56	0.39	0.27	0.54	0.5	0.41	0.23	0.3	0	0.2	0.23
HRS-ES1-C376		CLUSTER647	yes	0.32	0.34	0.44	0.15	0	0	0	0	0	0	0	0	0	0.44	0.37	0.2	0.48	0.29	0.35	0	0	0	0	0	0	0	0	0	0	0	0	0	0	0	0	0	0	0	0	0	0	0	0	0	0	0
HRS-ES1-C377		CLUSTER175	no	0.31	0.29	0	0	0	0	0	0	0	0	0	0	0	0.23	0	0	0	0	0	0	0	0	0	0	0	0	0	0	0	0	0	0	0.15	0	0	0	0	0	0	0	0	0	0	0	0	0
HRS-ES1-C3795		CLUSTER509	yes	0.48	0.31	0.18	0	0	0	0	0	0	0	0	0	0	0.23	0.2	0.17	0.32	0.27	0.27	0	0	0	0	0	0	0	0	0	0	0	0	0	0	0	0	0	0	0.08	0	0	0	0	0	0	0	0
HRS-ES1-C381		CLUSTER333	yes	1.01	0.84	0.7	0.33	0.36	0.18	0	0	0	0	0	0	0	0.84	0.51	0	0.24	0	0	0.22	0.2	0.27	0	0	0	0	0	0	0	0	0	0	0.24	0	0	0	0	0	0	0	0	0	0	0	0	0
HRS-ES1-C3833		CLUSTER510	yes	0.81	0.62	0.52	0.35	0.38	0.28	0.16	0	0.2	0	0	0	0	0.53	0.36	0.18	0.34	0.15	0.16	0	0	0	0	0	0	0	0	0	0	0	0	0	0.14	0	0	0	0	0	0	0	0	0	0	0	0	0
HRS-ES1-C3835	Phaeocystis globosa virus strain 16T, complete genome	CLUSTER1004	yes	0.24	0.16	0	0	0	0.39	0.59	0.65	0.3	0.61	0.78	0.36	0	0	0	0	0.13	0	0	0	0	0	0	0	0	0.18	0.23	0.22	0.26	0.21	0	0	0	0	0	0	0	0	0	0	0	0	0	0	0	0
HRS-ES1-C3838		CLUSTER282	yes	0.96	0.81	0.72	0.3	0.35	0.19	0	0	0	0	0	0	0	0.76	0.43	0	0.23	0	0	0.17	0.18	0.25	0	0	0	0	0	0	0	0	0	0	0.21	0	0	0	0	0	0	0	0	0	0	0	0	0
HRS-ES1-C3842		CLUSTER493	no	0.65	0.65	0.37	0.18	0	0	0	0	0	0	0	0	0	0.63	0.52	0.45	0.51	0.29	0.29	0	0.14	0	0	0	0	0	0	0	0	0	0	0	0.16	0	0	0	0	0	0	0	0	0	0	0	0	0
HRS-ES1-C3852		CLUSTER1006	yes	0.2	0.18	0.17	0	0	0	0.17	0.35	0.51	0.52	0.43	0.28	0	0.19	0.17	0	0.2	0	0	0	0	0	0	0	0	0	0	0	0	0	0	0	0	0	0	0	0	0	0	0	0	0	0	0	0	0
HRS-ES1-C3896		CLUSTER1010	yes	0.22	0.28	0.27	0	0	0	0	0	0	0	0	0	0	0.31	0.23	0	0.25	0.14	0.15	0	0	0	0	0	0	0	0	0	0	0	0	0	0	0	0	0	0	0	0	0	0	0	0	0	0	0
HRS-ES1-C3948		CLUSTER1016	yes	1.12	0.53	0.2	0	0	0	0	0	0	0	0	0	0	0.39	0.26	0	0	0	0	0	0	0	0	0	0	0	0	0	0	0	0	0	0.22	0	0	0	0	0	0	0	0	0	0	0	0	0
HRS-ES1-C3957	Chrysochromulina ericina virus isolate CeV-01B, complete genome	CLUSTER1019	yes	0.18	0.14	0	0	0	0	0	0	0	0	0	0	0	0	0.15	0.17	0.23	0	0	0	0	0	0	0	0	0	0	0	0	0	0	0	0	0	0	0	0	0	0.21	0.2	0	0	0	0	0	0
HRS-ES1-C3971		CLUSTER470	no	0.23	0.26	0.27	0	0	0	0	0	0	0	0	0	0	0.34	0.24	0.15	0.23	0.15	0.19	0	0	0	0	0	0	0	0	0	0	0	0	0	0	0	0	0	0	0	0	0	0	0	0	0	0	0
HRS-ES1-C3983		CLUSTER478	no	0.24	0.27	0	0	0	0	0	0	0	0	0	0	0	0.23	0.23	0.18	0.33	0.17	0.15	0	0	0	0	0	0	0	0	0	0	0	0	0	0.1	0	0	0	0	0	0	0	0	0	0	0	0	0
HRS-ES1-C3987		CLUSTER1024	yes	0.22	0.23	0	0.22	0.84	0.72	0.54	0.43	0.25	0.26	0.2	0	0	0.28	0.19	0.17	0.15	0	0	0	0.13	0	0.21	0.47	0.17	0.17	0.15	0	0	0	0	0	0.17	0	0	0	0	0	0	0	0	0	0.36	0.32	0.29	0.25
HRS-ES1-C403		CLUSTER196	yes	0.48	0.54	0.41	0.2	0	0	0	0	0	0	0	0	0	0.63	0.41	0.27	0.23	0.14	0	0.34	0.27	0.23	0	0	0	0	0	0	0	0	0	0	0.33	0.15	0	0	0	0	0	0	0	0	0	0	0	0
HRS-ES1-C407		CLUSTER122	yes	0.24	0.18	0	0	0	0	0	0	0	0	0	0	0	0	0	0.18	0.26	0.16	0.17	0	0	0	0	0	0	0	0	0	0	0	0	0	0	0	0	0	0	0	0	0	0	0	0	0	0	0
HRS-ES1-C4076		CLUSTER55	no	0.31	0.54	1.19	0.37	0.73	0.2	0	0.14	0.37	0.39	0.15	0.19	0.14	0.87	1.3	0.95	0.44	0.54	0.38	0	0	0	0	0	0	0	0	0	0	0	0	0	0.12	0	0	0	0.13	0.1	0	0	0	0	0	0	0	0
HRS-ES1-C4170		CLUSTER515	no	0.43	0.3	0	0	0	0	0	0	0	0	0	0	0	0.24	0.19	0.19	0.37	0.27	0.36	0	0	0	0	0	0	0	0	0	0	0	0	0	0	0	0	0	0	0	0	0	0	0	0	0	0	0
HRS-ES1-C4183		CLUSTER1040	yes	0.24	0.13	0	0	0	0	0	0	0	0	0	0	0	0	0	0	0	0	0	0	0	0	0	0	0	0	0	0	0	0	0	0	0	0	0	0	0	0	0	0	0	0	0	0	0	0
HRS-ES1-C4201		CLUSTER1041	yes	0.33	0.26	0	0	0	0	0	0	0	0	0	0	0	0.27	0	0	0	0	0	0	0	0	0	0	0	0	0	0	0	0	0	0	0.11	0	0	0	0	0	0	0	0	0	0	0	0	0
HRS-ES1-C4225		CLUSTER1043	yes	0.22	0.25	0	0.22	0.9	0.67	0.54	0.43	0.21	0.19	0.18	0	0	0.24	0.17	0.17	0.17	0	0	0.14	0.14	0	0.21	0.42	0.21	0.21	0.15	0	0	0	0	0	0.18	0	0	0	0	0	0	0	0	0	0.31	0.33	0.29	0.25
HRS-ES1-C4233		CLUSTER1044	yes	0.28	0.13	0	0	0	0	0	0	0	0	0	0	0	0	0	0	0.13	0	0	0	0	0	0	0	0	0	0	0	0	0	0	0	0.11	0	0	0	0	0	0	0	0	0	0	0	0	0
HRS-ES1-C4292		CLUSTER1048	yes	0.32	0.38	0.21	0.28	0.24	0.35	0.33	0.28	0	0.21	0.44	0.18	0	0.39	0.32	0.36	0.43	0.22	0.18	0.14	0.14	0	0	0	0	0	0	0	0.18	0.22	0	0	0.15	0.14	0	0	0	0	0	0	0	0	0	0	0	0
HRS-ES1-C4358		CLUSTER1051	yes	0.29	0.25	0	0	0	0	0	0	0	0	0	0	0	0.26	0	0	0	0	0	0	0	0	0	0	0	0	0	0	0	0	0	0	0.11	0	0	0	0	0	0	0	0	0	0	0	0	0
HRS-ES1-C442		CLUSTER336	no	0.54	0.3	0	0	0	0.15	0.32	0.4	0	0.3	0.42	0.37	0.23	0.19	0.22	0.22	0.25	0.16	0.16	0	0	0	0	0	0	0	0	0	0	0	0	0	0	0	0	0	0	0	0	0	0	0	0	0	0	0
HRS-ES1-C4422		CLUSTER517	no	0.4	0.45	0.39	0.14	0	0	0	0	0	0	0	0	0	0.55	0.4	0	0.25	0.16	0.18	0	0	0	0	0	0	0	0	0	0	0	0	0	0	0	0	0	0	0	0	0	0	0	0	0	0	0
HRS-ES1-C4465		CLUSTER1057	yes	0.21	0.14	0	0	0	0	0	0	0	0	0	0	0	0	0	0	0.14	0	0	0	0	0	0	0	0	0	0	0	0	0	0	0	0	0	0	0	0	0	0	0	0	0	0	0	0	0
HRS-ES1-C4469		CLUSTER525	yes	0.3	0.37	0.2	0.23	0.23	0.28	0.33	0.27	0	0.22	0.45	0.17	0	0.39	0.35	0.32	0.46	0.19	0.19	0.17	0.13	0.17	0	0	0	0	0	0	0.22	0.23	0	0	0.15	0.16	0	0	0	0	0	0	0	0	0	0	0	0
HRS-ES1-C448		CLUSTER656	yes	0.38	0.19	0	0	0	0	0	0	0	0	0	0	0	0.2	0.22	0	0.13	0	0	0	0	0	0	0	0	0	0	0	0	0	0	0	0	0	0	0	0	0	0.26	0.32	0.35	0	0	0	0	0
HRS-ES1-C45	Chrysochromulina ericina virus isolate CeV-01B, complete genome	CLUSTER176	yes	0.39	0.25	0	0	0	0	0	0	0	0	0	0	0	0.16	0.16	0.18	0.23	0.15	0.16	0	0	0	0	0	0	0	0	0	0	0	0	0	0	0	0	0	0	0	0	0	0	0	0	0	0	0
HRS-ES1-C450		CLUSTER657	yes	0.33	0.22	0	0.18	0	0	0	0	0	0	0	0	0	0	0	0	0.13	0	0	0	0	0	0	0	0	0	0	0	0	0	0	0	0	0.11	0	0	0	0.08	0	0	0	0	0	0	0	0
HRS-ES1-C4534		CLUSTER529	yes	0.44	0.44	0.4	0.21	0	0.16	0.2	0.19	0	0	0	0	0	0.42	0.45	0.57	0.81	0.54	0.55	0.22	0.21	0.18	0	0	0	0	0	0	0	0	0	0	0.25	0.2	0.26	0.24	0.2	0.12	0	0	0	0	0	0	0	0
HRS-ES1-C4569		CLUSTER111	yes	0.38	0.22	0.23	0.49	0.73	1.51	1.46	1.29	0.65	0	0.49	0	0	0	0	0	0	0	0	0	0	0	0	0	0	0.39	0.22	0	0	0	0	0	0	0	0	0	0	0	0	0	0	0	0	0	0	0
HRS-ES1-C4639		CLUSTER237	no	0.51	0.55	0.4	0.16	0	0	0	0	0	0	0	0	0	0.6	0.39	0.25	0.22	0.13	0	0.33	0.24	0.26	0	0	0	0	0	0	0	0	0	0	0.31	0.15	0	0	0	0	0	0	0	0	0	0	0	0
HRS-ES1-C4660		CLUSTER1077	yes	0.32	0.15	0	0	0	0	0	0	0	0	0	0	0	0	0	0	0	0	0	0	0	0	0	0	0	0	0	0	0	0	0	0	0	0	0	0	0	0	0	0	0	0	0	0	0	0
HRS-ES1-C4664		CLUSTER5	no	0.73	1.24	1.15	0.28	0.48	0	0	0	0.2	0	0	0	0	2.1	1.91	0.89	0.76	1.04	0.76	0.9	0.66	0.21	0	0	0	0	0	0	0	0	0	0	0.68	0.57	0.66	0.85	0.73	0.92	1.66	1.06	0.36	0	0	0	0	0
HRS-ES1-C4703		CLUSTER1085	yes	0.41	0	0	0	0	0	0	0	0	0	0	0	0	0	0	0	0	0	0	0	0	0	0	0	0	0	0	0	0	0	0	0	0	0	0	0	0	0	0	0	0	0	0	0	0	0
HRS-ES1-C4782		CLUSTER1094	yes	0.25	0.19	0	0	0	0	0	0	0	0	0	0	0	0.13	0.15	0.17	0.26	0.17	0.17	0	0	0	0	0	0	0	0	0	0	0	0	0	0	0	0	0	0	0	0	0	0	0	0	0	0	0
HRS-ES1-C480	Chrysochromulina ericina virus isolate CeV-01B, complete genome	CLUSTER339	yes	0.32	0.22	0	0	0	0	0	0	0	0	0	0	0	0.15	0	0	0.24	0.16	0.18	0	0	0	0	0	0	0	0	0	0	0	0	0	0	0	0	0	0	0	0	0	0	0	0	0	0	0
HRS-ES1-C4814		CLUSTER1098	yes	0.42	0.42	0.34	0.21	0	0	0.19	0.19	0	0	0.14	0	0	0.43	0.49	0.61	0.84	0.52	0.57	0.22	0.25	0	0	0	0	0	0	0	0	0	0	0	0.21	0.22	0.27	0.24	0.19	0.16	0	0	0	0	0	0	0	0
HRS-ES1-C4934		CLUSTER295	yes	0.92	0.82	0.73	0.34	0.36	0.19	0	0	0	0	0	0	0	0.86	0.48	0	0.25	0	0	0.22	0.21	0.3	0	0	0	0	0	0	0	0	0	0	0.23	0.11	0	0	0	0	0	0	0	0	0	0	0	0
HRS-ES1-C4970		CLUSTER441	no	0.28	0.27	0	0	0	0	0	0	0	0	0	0	0	0.3	0.18	0	0	0.11	0	0	0	0	0	0	0	0	0	0	0	0	0	0	0.09	0	0	0	0	0	0	0	0	0	0	0	0	0
HRS-ES1-C5017		CLUSTER1110	yes	0.29	0.28	0.37	0.88	3.89	6.85	6.56	5.65	2.26	1.04	0.79	0	0	0.29	0.2	0	0	0	0	0	0.1	0	0.21	0.58	0.8	1.96	1.02	0.58	0.53	0.38	0	0	0	0	0	0	0	0	0	0	0	0.28	1.15	2.24	2.4	2.32
HRS-ES1-C5039		CLUSTER1112	yes	1.27	0.54	0.23	0	0	0	0	0	0	0	0	0	0	0.45	0.27	0	0	0	0	0	0	0	0	0	0	0	0	0	0	0	0	0	0.24	0	0	0	0	0	0	0	0	0	0	0	0	0
HRS-ES1-C5042		CLUSTER1114	yes	0.32	0.35	0.51	0.15	0.12	0	0	0	0	0	0	0	0	0.41	0.34	0.16	0.48	0.3	0.34	0	0	0	0	0	0	0	0	0	0	0	0	0	0	0	0	0	0	0	0	0	0	0	0	0	0	0
HRS-ES1-C5054		CLUSTER542	yes	3.36	1.48	0.54	0.33	0	0	0	0	0	0	0	0	0	1.07	0.44	0	0	0	0	0.41	0.35	0	0	0	0	0	0	0	0	0	0	0	0.75	0.23	0	0	0	0	0.31	0.23	0	0.31	0	0	0	0
HRS-ES1-C508	Chrysochromulina ericina virus isolate CeV-01B, complete genome	CLUSTER199	yes	0.96	0.78	0.34	0	0	0	0	0	0	0	0	0	0	0.66	0.48	0.33	0.35	0.18	0	0.25	0.23	0	0	0	0	0	0	0	0	0	0	0	0.24	0.15	0	0	0	0	0.47	0.4	0.77	0	0	0	0	0
HRS-ES1-C511	Chrysochromulina ericina virus isolate CeV-01B, complete genome	CLUSTER663	yes	0.26	0.19	0	0	0	0	0	0	0	0	0	0	0	0	0	0.18	0.25	0.15	0.15	0	0	0	0	0	0	0	0	0	0	0	0	0	0	0	0	0	0	0	0	0	0	0	0	0	0	0
HRS-ES1-C5119		CLUSTER251	no	0.93	0.81	0.77	0.36	0.34	0.18	0	0	0	0	0	0	0	0.81	0.48	0	0.22	0	0	0.23	0.22	0.25	0	0	0	0	0	0	0	0	0	0	0.22	0	0	0	0	0	0	0	0	0	0	0	0	0
HRS-ES1-C5124		CLUSTER546	yes	0.47	0.52	0.33	0.46	0.34	0.22	0.18	0	0	0	0	0	0	0.56	0.31	0.29	0.24	0.17	0.14	0	0.14	0	0	0	0	0	0	0	0	0	0	0	0.17	0	0	0	0	0	0	0.17	0.39	0.68	0.28	0	0	0
HRS-ES1-C5130		CLUSTER538	no	0.32	0.4	0.26	0.26	0.24	0.35	0.33	0.22	0	0.2	0.43	0.17	0	0.39	0.35	0.32	0.45	0.2	0.2	0.14	0.12	0	0	0	0	0	0	0	0.21	0.2	0	0	0.16	0.16	0	0	0	0	0	0	0	0	0	0	0	0
HRS-ES1-C52		CLUSTER316	yes	0.38	0.24	0	0	0	0	0	0	0	0	0	0	0	0.17	0.16	0.2	0.21	0.15	0.15	0	0	0	0	0	0	0	0	0	0	0	0	0	0	0	0	0	0	0	0	0	0	0	0	0	0	0
HRS-ES1-C5225		CLUSTER1134	yes	0.28	0.15	0	0	0	0	0	0	0	0	0	0	0	0	0	0	0	0	0	0	0	0	0	0	0	0	0	0	0	0	0	0	0	0	0	0	0	0	0	0	0	0	0	0	0	0
HRS-ES1-C5243		CLUSTER1136	yes	0.2	0.11	0	0	0	0	0	0	0	0	0.14	0	0	0	0	0	0	0	0	0	0	0	0	0	0	0	0	0	0	0	0	0	0	0	0	0	0	0	0	0	0	0	0	0	0	0
HRS-ES1-C528		CLUSTER343	yes	0.33	0.23	0	0.16	0	0	0	0	0	0	0	0	0	0	0	0	0.14	0	0	0	0	0	0	0	0	0	0	0	0	0	0	0	0	0.1	0	0	0	0.08	0	0	0	0	0	0	0	0
HRS-ES1-C5288		CLUSTER1139	yes	0.22	0.13	0	0	0	0	0	0	0	0	0	0	0	0	0	0	0.13	0.11	0	0	0	0	0	0	0	0	0	0	0	0	0	0	0	0	0	0	0	0.07	0	0	0	0	0	0	0	0
HRS-ES1-C5294		CLUSTER1140	yes	0.25	0.24	0	0	0	0	0	0	0	0	0	0	0	0.19	0.16	0.22	0.21	0.14	0.15	0	0.09	0	0	0	0	0	0	0	0	0	0	0	0	0	0	0	0	0.09	0	0	0	0	0	0	0	0
HRS-ES1-C531	Phaeocystis globosa virus strain 16T, complete genome	CLUSTER200	yes	0.58	0.56	0.38	0.18	0	0	0	0	0	0	0	0	0	0.61	0.41	0.26	0.24	0.14	0	0.31	0.24	0.24	0	0	0	0	0	0	0	0	0	0	0.33	0.15	0	0	0	0	0	0	0	0	0	0	0	0
HRS-ES1-C5342		CLUSTER1142	yes	0.27	0.21	0	0	0	0	0	0	0	0	0	0	0	0	0	0	0	0	0	0	0	0	0	0	0	0	0	0	0	0	0	0	0	0	0	0	0	0	0	0	0	0	0	0	0	0
HRS-ES1-C5376		CLUSTER1144	yes	0.18	0.26	0.23	0.1	0	0	0	0	0	0	0	0	0	0.35	0.28	0	0.21	0.16	0.21	0	0	0	0	0	0	0	0	0	0	0	0	0	0	0	0	0	0	0	0	0	0	0	0	0	0	0
HRS-ES1-C543		CLUSTER672	yes	0.32	0.4	0.2	0.24	0.21	0.34	0.35	0.27	0	0.2	0.43	0.18	0	0.39	0.36	0.32	0.42	0.21	0.19	0.16	0.15	0	0	0	0	0	0	0	0.21	0.22	0	0	0.16	0.16	0	0	0	0	0	0	0	0	0	0	0	0
HRS-ES1-C546		CLUSTER203	yes	0.33	0.37	0.45	0.15	0.16	0	0	0	0	0	0	0	0	0.46	0.4	0.22	0.5	0.33	0.37	0	0	0	0	0	0	0	0	0	0	0	0	0	0	0	0	0	0	0	0	0	0	0	0	0	0	0
HRS-ES1-C5510		CLUSTER1156	yes	0.35	0.43	0.5	0	0.19	0	0	0	0	0	0	0	0	0.64	0.48	0.23	0.45	0.31	0.35	0	0	0	0	0	0	0	0	0	0	0	0	0	0	0	0	0	0	0	0	0	0	0	0	0	0	0
HRS-ES1-C56		CLUSTER117	yes	0.54	0.38	0	0	0	0	0	0	0	0	0	0	0	0.24	0.24	0.3	0.49	0.31	0.32	0	0	0	0	0	0	0	0	0	0	0	0	0	0	0	0	0	0	0	0	0	0	0	0	0	0	0
HRS-ES1-C5618		CLUSTER551	yes	0.62	0.61	0.35	0.16	0	0	0	0	0	0	0	0	0	0.59	0.48	0.4	0.45	0.23	0.27	0	0.12	0	0	0	0	0	0	0	0	0	0	0	0.14	0	0	0	0	0	0	0	0	0	0	0	0	0
HRS-ES1-C5677		CLUSTER249	no	0.41	0.47	0.29	0.48	0.36	0.23	0.16	0	0	0	0	0	0	0.53	0.27	0.24	0.23	0.14	0.15	0	0.12	0	0	0	0	0	0	0	0	0	0	0	0.16	0	0	0	0	0	0	0.14	0.4	0.65	0.31	0	0	0
HRS-ES1-C57		CLUSTER317	yes	0.28	0.29	0	0	0	0	0	0	0	0	0	0	0	0.21	0.21	0.27	0.25	0.15	0	0.31	0.23	0	0	0	0	0	0	0	0	0	0	0	0.25	0.29	0.45	0.53	0.34	0.26	0	0	0	0	0	0	0	0
HRS-ES1-C5705		CLUSTER300	yes	1	0.77	0.61	0.36	0.25	0	0	0	0	0	0	0	0	0.61	0.58	0	0.26	0	0	0	0.15	0	0	0	0	0	0	0	0	0	0	0	0.14	0	0	0	0	0	2.16	0.92	0.46	0.79	0.61	0	0	0
HRS-ES1-C572		CLUSTER186	no	0.51	0.35	0.17	0	0	0	0	0	0	0	0.16	0	0	0.24	0.28	0.36	0.65	0.48	0.56	0.15	0.14	0	0	0	0	0	0	0	0	0	0	0	0.17	0.13	0.24	0.32	0.35	0.32	0	0	0	0	0	0	0	0
HRS-ES1-C5728		CLUSTER1170	yes	0.24	0.22	0	0	0	0	0	0	0	0	0	0	0	0.14	0.16	0.19	0.23	0.14	0.16	0	0	0	0	0	0	0	0	0	0	0	0	0	0	0	0	0	0	0	0	0	0	0	0	0	0	0
HRS-ES1-C5913		CLUSTER113	no	0.7	0.8	0.58	0.38	0.27	0.21	0.17	0	0	0	0	0	0	0.81	1.03	1.1	0.99	0.74	0.64	0	0	0	0	0	0	0	0	0	0	0	0	0	0.16	0	0	0	0	0	0	0	0	0	0	0	0	0
HRS-ES1-C592		CLUSTER348	yes	0.36	0.24	0	0.26	0	0	0	0	0	0	0	0	0	0	0	0	0.14	0	0	0	0	0	0	0	0	0	0	0	0	0	0	0	0	0.11	0	0	0	0.09	0	0	0	0	0	0	0	0
HRS-ES1-C5942		CLUSTER259	no	0.33	0.36	0.48	0.16	0.16	0	0	0	0	0	0	0	0	0.44	0.45	0.24	0.52	0.28	0.38	0	0	0	0	0	0	0	0	0	0	0	0	0	0	0	0	0	0	0	0	0	0	0	0	0	0	0
HRS-ES1-C6001	Pacmanvirus A23 genome assembly, complete genome: monopartite	CLUSTER226	no	0.41	0.51	0.36	0.16	0.17	0	0	0	0	0	0	0	0	0.57	0.41	0	0.28	0.17	0.18	0	0	0	0	0	0	0	0	0	0	0	0	0	0.12	0	0	0	0	0	0	0	0	0	0	0	0	0
HRS-ES1-C6007		CLUSTER1188	yes	1.17	1.18	0.72	0.31	0.24	0	0	0	0	0	0	0	0	1.3	0.98	0.68	0.74	0.47	0.4	0.49	0.4	0.33	0	0	0	0	0	0	0	0	0	0	0.43	0.24	0	0.18	0.15	0.11	0	0	0	0	0	0	0	0
HRS-ES1-C6039		CLUSTER1190	yes	0.24	0.35	0.4	0	0	0	0	0	0	0	0	0	0	0.48	0.37	0.35	0.39	0.48	0.51	0	0	0	0	0	0	0	0	0	0	0	0	0	0	0	0	0	0.3	0.34	0	0	0	0	0	0	0	0
HRS-ES1-C606	Chrysochromulina ericina virus isolate CeV-01B, complete genome	CLUSTER207	yes	0.31	0.31	0	0	0	0	0	0	0	0	0	0	0	0.29	0.18	0	0.15	0	0	0	0	0	0	0	0	0	0	0	0	0	0	0	0	0	0	0	0	0	0	0	0	0	0	0	0	0
HRS-ES1-C61		CLUSTER21	yes	0.32	0.3	0.2	0	0	0.23	0.29	0.32	0.23	0.35	0.27	0	0	0.26	0.28	0.35	0.48	0.34	0.37	0	0	0	0	0	0	0.13	0.14	0	0	0	0	0	0.1	0	0	0.17	0.17	0.13	0	0	0	0	0	0	0	0
HRS-ES1-C6113		CLUSTER286	no	0.73	1.09	0.88	0.27	0.29	0	0	0	0	0	0	0	0	1.37	1.39	1.29	1.64	1.29	1.21	0.51	0.51	0.39	0	0	0	0	0	0	0	0	0	0	0.39	0.52	0.28	0.32	0.2	0.13	0	0	0	0	0	0	0	0
HRS-ES1-C6114		CLUSTER1192	yes	0.25	0.19	0	0	0	0	0	0	0	0	0	0	0	0.12	0	0.21	0.25	0.15	0.18	0	0	0	0	0	0	0	0	0	0	0	0	0	0	0	0	0	0	0	0	0	0	0	0	0	0	0
HRS-ES1-C6170		CLUSTER1196	yes	0.28	0.14	0	0	0	0	0	0	0	0	0	0	0	0	0	0	0	0	0	0	0	0	0	0	0	0	0	0	0	0	0	0	0	0	0	0	0	0	0	0	0	0	0	0	0	0
HRS-ES1-C6210		CLUSTER1200	yes	0.19	0.13	0	0	0	0	0	0	0	0	0	0	0	0	0	0	0.12	0	0	0	0	0	0	0	0	0	0	0	0	0	0	0	0	0	0	0	0	0	0	0	0	0	0	0	0	0
HRS-ES1-C6233		CLUSTER1202	yes	0.4	0.47	0.32	0.48	0.3	0.19	0.15	0	0	0	0	0	0	0.52	0.3	0.23	0.25	0.15	0.12	0	0.14	0	0	0	0	0	0	0	0	0	0	0	0.16	0	0	0	0	0	0	0	0.42	0.73	0.29	0	0	0
HRS-ES1-C6241		CLUSTER404	no	0.19	0.27	0.29	0	0	0	0	0	0	0	0	0	0	0.38	0.28	0	0.23	0.19	0.18	0	0	0	0	0	0	0	0	0	0	0	0	0	0	0	0	0	0	0	0	0	0	0	0	0	0	0
HRS-ES1-C6262		CLUSTER1203	yes	0.28	0.14	0	0	0	0	0	0	0	0	0	0	0	0	0	0	0	0	0	0	0	0	0	0	0	0	0	0	0	0	0	0	0	0	0	0	0	0	0	0	0	0	0	0	0	0
HRS-ES1-C628		CLUSTER349	yes	0.69	1.05	0.85	0.29	0.27	0.17	0	0	0	0	0	0	0	1.37	1.33	1.26	1.57	1.18	1.17	0.42	0.48	0.35	0	0	0	0	0	0	0	0	0	0	0.37	0.46	0.31	0.3	0.21	0.12	0	0	0	0	0	0	0	0
HRS-ES1-C6314		CLUSTER557	yes	0.44	0.45	0.47	0.18	0.17	0	0	0	0	0	0	0	0	0.6	0.51	0.26	0.52	0.33	0.4	0	0	0	0	0	0	0	0	0	0	0	0	0	0	0	0	0	0	0	0	0	0	0	0	0	0	0
HRS-ES1-C6438		CLUSTER1216	yes	0.2	0.13	0	0	0	0	0	0	0	0	0	0	0	0	0	0	0.13	0	0	0	0	0	0	0	0	0	0	0	0	0	0	0	0	0	0	0	0	0	0	0	0	0	0	0	0	0
HRS-ES1-C6470		CLUSTER1218	yes	0.22	0.25	0.25	0	0	0	0	0	0	0	0	0	0	0.35	0.27	0	0.21	0.18	0.18	0	0	0	0	0	0	0	0	0	0	0	0	0	0	0	0	0	0	0	0	0	0	0	0	0	0	0
HRS-ES1-C6506		CLUSTER1223	yes	0.36	0.26	0.43	0.86	3.85	7.48	7.22	6.34	1.55	0.62	0.55	0	0	0.26	0.2	0	0	0	0	0	0	0	0.24	0.53	0.62	2.33	1.02	0.43	0.52	0.28	0	0	0	0	0	0	0	0	0	0	0	0.32	0.99	2.08	2.76	2.93
HRS-ES1-C657	Chrysochromulina ericina virus isolate CeV-01B, complete genome	CLUSTER81	yes	1.07	1.09	0.67	0.3	0.2	0	0	0	0	0	0	0	0	1.15	0.88	0.63	0.67	0.43	0.39	0.45	0.39	0.34	0	0	0	0	0	0	0	0	0	0	0.41	0.23	0.15	0.18	0.12	0.1	0	0	0	0	0	0	0	0
HRS-ES1-C6571		CLUSTER446	no	0.57	0.43	0.3	0.21	0	0	0	0	0	0	0	0	0	0.35	0.28	0.25	0.27	0.2	0.16	0	0	0	0	0	0	0	0	0	0	0	0	0	0.14	0	0	0	0	0	0	0	0	0	0	0	0	0
HRS-ES1-C658	Phaeocystis globosa virus strain 16T, complete genome	CLUSTER22	no	0.93	1.05	0.66	0.27	0.2	0	0	0	0	0	0	0	0	1.15	0.82	0.6	0.62	0.39	0.38	0.45	0.38	0.36	0	0	0	0	0	0	0	0	0	0	0.41	0.25	0	0.17	0	0.1	0	0	0	0	0	0	0	0
HRS-ES1-C6582		CLUSTER562	yes	0.21	0.26	0.2	0	0	0	0	0	0	0	0	0	0	0.34	0.22	0	0.26	0.17	0.21	0	0	0	0	0	0	0	0	0	0	0	0	0	0	0	0	0	0	0	0	0	0	0	0	0	0	0
HRS-ES1-C6612		CLUSTER563	yes	0.19	0.15	0	0	0	0	0	0	0	0	0	0	0	0	0.14	0.16	0.22	0.11	0	0	0	0	0	0	0	0	0	0	0	0	0	0	0	0	0	0	0	0	0.25	0.21	0.16	0	0	0	0	0
HRS-ES1-C664		CLUSTER679	yes	0.23	0.17	0	0.15	0	0	0.19	0	0	0	0	0	0	0	0	0	0.22	0.14	0	0	0	0	0	0	0	0	0	0	0	0	0	0	0	0	0	0	0	0	0	0	0	0	0	0	0	0
HRS-ES1-C6661		CLUSTER1231	yes	0.25	0.12	0	0	0	0	0	0	0	0	0	0	0	0	0	0	0	0	0	0	0	0	0	0	0	0	0	0	0	0	0	0	0	0	0	0	0	0	0	0	0	0	0	0	0	0
HRS-ES1-C670		CLUSTER130	yes	0.49	0.56	0.42	0.19	0	0	0	0	0	0	0	0	0	0.68	0.42	0.26	0.23	0.14	0	0.35	0.24	0.27	0	0	0	0	0	0	0	0	0	0	0.35	0.14	0	0	0	0	0	0	0	0	0	0	0	0
HRS-ES1-C6710	Chrysochromulina ericina virus isolate CeV-01B, complete genome	CLUSTER1233	yes	0.23	0.14	0	0	0	0	0.17	0.17	0	0	0.17	0	0	0	0	0	0.12	0	0	0	0	0	0	0	0	0	0	0	0	0	0	0	0	0	0	0	0	0	0	0	0	0	0	0	0	0
HRS-ES1-C6745		CLUSTER561	no	0.54	0.41	0	0	0	0	0	0	0	0	0	0	0	0.29	0.19	0.16	0.17	0	0	0.16	0	0	0	0	0	0	0	0	0	0	0	0	0.19	0	0	0	0	0	0	0	0	0	0	0	0	0
HRS-ES1-C6748		CLUSTER1235	yes	0.21	0.22	0	0	0	0	0	0	0	0	0	0	0	0	0.16	0	0.29	0.16	0	0	0	0	0	0	0	0	0	0	0	0	0	0	0.11	0	0	0	0	0	0	0	0	0	0	0	0	0
HRS-ES1-C679	Chrysochromulina ericina virus isolate CeV-01B, complete genome	CLUSTER78	no	0.52	0.36	0.27	0	0	0	0	0	0	0	0	0	0	0.25	0.3	0.52	0.86	0.69	0.81	0.16	0.14	0	0	0	0	0	0	0	0	0	0	0	0.14	0.17	0.28	0.41	0.47	0.41	0	0	0	0	0	0	0	0
HRS-ES1-C6819		CLUSTER1243	yes	0.32	0.22	0	0.16	0	0	0	0	0	0	0	0	0	0	0	0	0.14	0	0	0	0	0	0	0	0	0	0	0	0	0	0	0	0	0.1	0	0	0.11	0	0	0	0	0	0	0	0	0
HRS-ES1-C682		CLUSTER352	yes	0.32	0.4	0.22	0.24	0.26	0.33	0.32	0.26	0.15	0.2	0.43	0.18	0	0.38	0.35	0.3	0.4	0.2	0.18	0.13	0.15	0	0	0	0	0	0	0	0.19	0.21	0	0	0.14	0.13	0	0	0	0	0	0	0	0	0	0	0	0
HRS-ES1-C690		CLUSTER346	no	0.46	0.31	0.16	0	0	0	0	0	0	0	0	0	0	0.25	0.2	0.19	0.36	0.29	0.31	0	0	0	0	0	0	0	0	0	0	0	0	0	0.11	0	0	0	0	0	0	0	0	0	0	0	0	0
HRS-ES1-C6935		CLUSTER554	no	0.51	0.34	0	0	0	0	0	0	0	0	0.16	0	0	0.25	0.28	0.4	0.67	0.48	0.53	0	0.13	0	0	0	0	0	0	0	0	0	0	0	0.18	0.14	0.22	0.33	0.38	0.33	0	0	0	0	0	0	0	0
HRS-ES1-C7020		CLUSTER48	no	0.84	0.64	0.49	0.32	0.22	0	0	0	0	0	0	0	0	0.64	0.47	0.15	0.25	0	0	0	0.14	0	0	0	0	0	0	0	0	0	0	0	0.12	0	0	0	0	0	1.81	0.74	0.33	0.61	0.44	0	0	0
HRS-ES1-C704		CLUSTER683	yes	0.21	0.12	0	0	0	0	0	0	0	0	0	0	0	0	0	0	0.13	0	0	0	0	0	0	0	0	0	0	0	0	0	0	0	0	0	0	0	0	0	0	0	0	0	0	0	0	0
HRS-ES1-C706		CLUSTER357	yes	0.38	0.35	0	0	0	0	0	0	0	0	0	0	0	0.35	0.25	0.18	0.17	0	0	0	0	0	0	0	0	0	0	0	0	0	0	0	0	0	0	0	0	0	0	0	0	0	0	0	0	0
HRS-ES1-C707		CLUSTER684	yes	0.55	0.43	0	0	0	0	0	0	0	0	0	0	0	0.31	0.19	0.15	0.17	0	0	0.16	0.12	0	0	0	0	0	0	0	0	0	0	0	0.21	0	0	0	0	0	0	0	0	0	0	0	0	0
HRS-ES1-C7073		CLUSTER1270	yes	0.23	0.11	0	0	0	0	0	0	0	0	0	0	0	0	0	0	0	0	0	0	0	0	0	0	0	0	0	0	0	0	0	0	0	0	0	0	0	0	0	0	0	0	0	0	0	0
HRS-ES1-C7089		CLUSTER572	yes	0.65	0.46	0.27	0.24	0	0	0	0	0	0	0	0	0	0.31	0.33	0.24	0.31	0.15	0.17	0	0	0	0	0	0	0	0	0	0	0	0	0	0.11	0	0	0	0	0	0	0	0	0	0	0	0	0
HRS-ES1-C7157		CLUSTER1276	yes	0.2	0.1	0	0	0	0	0	0	0	0	0	0	0	0	0	0	0	0	0	0	0	0	0	0	0	0	0	0	0	0	0	0	0	0	0	0	0	0	0	0	0	0	0	0	0	0
HRS-ES1-C7202		CLUSTER574	yes	0.51	0.38	0.18	0.11	0	0.18	0.45	0.63	0.33	0.51	0.69	0.78	0.62	0.21	0.25	0.31	0.42	0.24	0.25	0.18	0.15	0	0	0	0.18	0.3	0.32	0.48	0.38	0.22	0.11	0	0.2	0.18	0.18	0	0	0	0	0	0	0	0	0	0	0
HRS-ES1-C724		CLUSTER131	yes	0.84	0.68	0.51	0.33	0.25	0	0	0	0	0	0	0	0	0.63	0.45	0.17	0.23	0	0	0	0.13	0	0	0	0	0	0	0	0	0	0	0	0.12	0	0	0	0	0	1.91	0.74	0.34	0.59	0.45	0	0	0
HRS-ES1-C7241		CLUSTER172	no	4.01	1.96	0.68	0.46	0	0	0	0	0	0	0	0	0	1.42	0.6	0	0	0	0	0.55	0.52	0	0	0	0	0	0	0	0	0	0	0	0.96	0.33	0	0	0	0	0.46	0.32	0	0.38	0	0	0	0
HRS-ES1-C725	Phaeocystis globosa virus strain 16T, complete genome	CLUSTER188	no	0.37	0.35	0	0	0	0	0	0	0	0	0	0	0	0.36	0.23	0	0.18	0	0	0	0	0	0	0	0	0	0	0	0	0	0	0	0	0	0	0	0	0	0	0	0	0	0	0	0	0
HRS-ES1-C7295		CLUSTER527	no	0.82	0.78	0.7	0.33	0.33	0.16	0	0	0	0	0	0	0	0.86	0.47	0	0.21	0	0	0.24	0.2	0.25	0	0	0	0	0	0	0	0	0	0	0.23	0	0	0	0	0	0	0	0	0	0	0	0	0
HRS-ES1-C733	Pacmanvirus A23 genome assembly, complete genome: monopartite	CLUSTER84	yes	0.37	0.45	0.39	0	0	0	0	0	0	0	0	0	0	0.56	0.37	0	0.23	0.15	0.18	0	0	0	0	0	0	0	0	0	0	0	0	0	0.1	0	0	0	0	0	0	0	0	0	0	0	0	0
HRS-ES1-C7379		CLUSTER1290	yes	0.2	0.23	0	0	0	0	0	0	0	0	0	0	0	0.2	0.16	0.18	0.25	0.15	0.14	0.12	0.12	0	0	0	0	0	0	0	0	0	0	0	0	0.11	0	0	0	0	0	0	0	0	0	0	0	0
HRS-ES1-C7532		CLUSTER1304	yes	0.25	0.16	0	0	0	0	0	0	0	0	0	0	0	0	0	0.12	0.15	0	0	0	0	0	0	0	0	0	0	0	0	0	0	0	0	0	0	0	0	0	0	0	0	0	0	0	0	0
HRS-ES1-C7588		CLUSTER169	no	0.35	0.41	0.56	0.15	0.17	0	0	0	0	0	0	0	0	0.62	0.5	0.21	0.5	0.3	0.38	0	0	0	0	0	0	0	0	0	0	0	0	0	0	0	0	0	0	0	0	0	0	0	0	0	0	0
HRS-ES1-C760		CLUSTER360	yes	0.67	0.51	0.44	0.28	0.33	0.22	0.15	0	0.2	0	0	0	0	0.46	0.32	0.18	0.28	0.12	0	0	0	0	0	0	0	0	0	0	0	0	0	0	0.12	0	0	0	0	0	0	0	0	0	0	0	0	0
HRS-ES1-C7642	Chrysochromulina ericina virus isolate CeV-01B, complete genome	CLUSTER1307	yes	0.22	0.19	0	0	0	0	0	0	0	0	0	0	0	0.17	0	0	0.19	0	0.13	0	0	0	0	0	0	0	0	0	0	0	0	0	0	0	0	0	0	0	0	0	0	0	0	0	0	0
HRS-ES1-C7673		CLUSTER1313	yes	0.24	0.18	0	0	0	0.46	0.61	0.75	0.34	0.65	0.81	0.42	0.13	0.16	0	0	0.12	0	0	0	0	0	0	0	0	0.22	0.25	0.23	0.33	0.26	0	0	0	0	0	0	0	0	0	0	0	0	0	0.22	0	0
HRS-ES1-C7710		CLUSTER1317	yes	0.36	0.25	0	0	0	0	0	0	0	0	0	0	0	0.17	0.18	0.15	0.21	0.15	0	0	0	0	0	0	0	0	0	0	0	0	0	0	0	0	0	0	0	0	0	0	0	0	0	0	0	0
HRS-ES1-C7765		CLUSTER1320	yes	0.23	0.24	0	0	0	0	0	0	0	0	0	0	0	0.24	0.2	0.19	0.29	0.14	0.16	0	0	0	0	0	0	0	0	0	0	0	0	0	0	0	0	0	0	0	0	0	0	0	0	0	0	0
HRS-ES1-C7787		CLUSTER1322	yes	0.42	0.25	0.24	0	0.14	0	0	0	0	0	0	0	0	0.24	0.32	0	0.14	0	0	0	0	0	0	0	0	0	0	0	0	0	0	0	0	0	0	0	0	0	0.31	0.42	0.42	0	0	0	0	0
HRS-ES1-C78	Cafeteria roenbergensis virus BV-PW1, complete genome	CLUSTER619	yes	1.23	0.46	0	0	0	0	0	0	0	0	0	0	0	0.39	0.25	0	0	0	0	0	0	0	0	0	0	0	0	0	0	0	0	0	0.19	0	0	0	0	0	0	0	0	0	0	0	0	0
HRS-ES1-C7878		CLUSTER1331	yes	0.2	0.12	0	0	0	0	0	0	0	0	0	0	0	0	0	0	0.1	0.11	0	0	0	0	0	0	0	0	0	0	0	0	0	0	0	0	0	0	0	0	0	0	0	0	0	0	0	0
HRS-ES1-C7890		CLUSTER578	yes	0.22	0.27	0.24	0	0	0	0	0	0	0	0	0	0	0.32	0.27	0.15	0.25	0.16	0.2	0	0	0	0	0	0	0	0	0	0	0	0	0	0	0	0	0	0	0	0	0	0	0	0	0	0	0
HRS-ES1-C7894		CLUSTER1334	yes	0.29	0.31	0.45	0	0.14	0	0	0	0	0	0	0	0	0.45	0.4	0	0.45	0.3	0.33	0	0	0	0	0	0	0	0	0	0	0	0	0	0	0	0	0	0	0	0	0	0	0	0	0	0	0
HRS-ES1-C7903		CLUSTER579	yes	0.38	0.44	0.47	0	0.13	0	0	0	0	0	0	0	0	0.65	0.44	0.19	0.47	0.32	0.39	0	0	0	0	0	0	0	0	0	0	0	0	0	0	0	0	0	0	0	0	0	0	0	0	0	0	0
HRS-ES1-C7906		CLUSTER580	yes	0.17	0.17	0	0	0	0	0	0	0	0	0	0	0	0.19	0	0	0	0	0	0	0	0	0	0	0	0	0	0	0	0	0	0	0	0	0	0	0	0	0	0	0	0	0	0	0	0
HRS-ES1-C7913		CLUSTER581	yes	0.34	0.32	0	0	0	0	0	0	0	0	0	0	0	0.36	0.25	0.2	0.16	0	0	0	0	0	0	0	0	0	0	0	0	0	0	0	0	0	0	0	0	0	0	0	0	0	0	0	0	0
HRS-ES1-C8022		CLUSTER1340	yes	0.16	0.18	0	0	0	0	0	0	0	0	0	0	0	0.23	0.14	0	0.11	0	0	0	0	0	0	0	0	0	0	0	0	0	0	0	0	0	0	0	0	0	0	0	0	0	0	0	0	0
HRS-ES1-C810		CLUSTER213	yes	2.21	0.94	0.34	0	0	0	0	0	0	0	0	0	0	0.76	0.3	0	0	0	0	0	0	0	0	0	0	0	0	0	0	0	0	0	0.54	0	0	0	0	0	0.23	0	0	0.21	0	0	0	0
HRS-ES1-C8145		CLUSTER1353	yes	1.16	0.48	0.25	0	0	0	0	0	0	0	0	0	0	0.44	0.22	0	0	0	0	0	0	0	0	0	0	0	0	0	0	0	0	0	0.22	0	0	0	0	0	0	0	0	0	0	0	0	0
HRS-ES1-C8169		CLUSTER1356	yes	0.67	0.64	0.35	0.18	0	0	0	0	0	0	0	0	0	0.52	0.45	0.42	0.47	0.24	0.18	0	0.13	0	0	0	0	0	0	0	0	0	0	0	0.14	0	0	0	0	0	0	0	0	0	0	0	0	0
HRS-ES1-C818		CLUSTER364	yes	0.35	0.45	0.51	0.17	0.16	0	0	0	0	0	0	0	0	0.65	0.46	0.22	0.47	0.34	0.35	0	0	0	0	0	0	0	0	0	0	0	0	0	0	0	0	0	0	0	0	0	0	0	0	0	0	0
HRS-ES1-C8195		CLUSTER584	yes	0.45	0.24	0.22	0.49	0.67	1.62	1.91	1.52	0.73	0.61	0.9	0	0	0.21	0.16	0	0	0	0	0	0	0	0	0	0.34	0.43	0.32	0	0	0	0	0	0	0	0	0	0	0	0	0	0	0	0	0	0	0
HRS-ES1-C822		CLUSTER365	yes	0.34	0.35	0	0	0	0	0	0	0	0	0	0	0	0.37	0.22	0.17	0.15	0	0	0	0	0	0	0	0	0	0	0	0	0	0	0	0	0	0	0	0	0	0	0	0	0	0	0	0	0
HRS-ES1-C8237		CLUSTER586	yes	2.83	1.37	0.49	0.34	0	0	0	0	0	0	0	0	0	0.89	0.42	0	0	0	0	0.34	0.33	0	0	0	0	0	0	0	0	0	0	0	0.69	0.19	0	0	0	0	0.29	0.19	0	0.23	0	0	0	0
HRS-ES1-C8315		CLUSTER1362	yes	0.38	0.13	0	0	0	0	0	0	0	0	0	0	0	0	0	0	0	0	0	0	0	0	0	0	0	0	0	0	0	0	0	0	0	0	0	0	0	0	0	0	0	0	0	0	0	0
HRS-ES1-C8362		CLUSTER1368	yes	1.2	0.57	0.29	0.18	0	0	0	0	0	0	0	0	0	0.41	0.18	0	0	0	0	0.21	0.23	0	0	0	0	0	0	0	0	0	0	0	0.35	0	0	0	0	0	0	0	0	0	0	0	0	0
HRS-ES1-C8401		CLUSTER1372	yes	0.23	0.12	0	0	0	0	0	0	0	0	0	0	0	0	0	0	0	0	0	0	0	0	0	0	0	0	0	0	0	0	0	0	0	0	0	0	0	0	0	0	0	0	0	0	0	0
HRS-ES1-C845		CLUSTER694	yes	1.4	0.6	0.24	0	0	0	0	0	0	0	0	0	0	0.48	0.28	0	0	0	0	0	0	0	0	0	0	0	0	0	0	0	0	0	0.27	0	0	0	0	0	0	0	0	0	0	0	0	0
HRS-ES1-C8462		CLUSTER173	yes	0.91	1.78	2.55	0.89	0.88	0	0	0	0	0	0	0	0	2.7	3.06	1.19	0.71	0.49	0.32	1.08	1.31	0.88	0.29	0	0	0	0	0	0	0	0	0	1	1.16	0.73	0.78	0.49	0.34	10.2	4.81	2.08	3.21	1.15	0	0	0
HRS-ES1-C847		CLUSTER695	yes	0.29	0.21	0	0	0	0	0	0	0	0	0	0	0	0	0.15	0	0.24	0.13	0.15	0	0	0	0	0	0	0	0	0	0	0	0	0	0	0	0	0	0	0	0	0	0	0	0	0	0	0
HRS-ES1-C8492		CLUSTER223	no	0.53	0.34	0	0	0	0	0	0	0	0	0.17	0	0	0.28	0.28	0.39	0.6	0.47	0.5	0.13	0.13	0	0	0	0	0	0	0	0	0	0	0	0.18	0.12	0.28	0.3	0.35	0.34	0	0	0	0	0	0	0	0
HRS-ES1-C854	Chrysochromulina ericina virus isolate CeV-01B, complete genome	CLUSTER215	yes	0.53	0.42	0	0	0	0	0	0	0	0	0	0	0	0.28	0.21	0.16	0.18	0	0	0.14	0.13	0	0	0	0	0	0	0	0	0	0	0	0.19	0.1	0	0	0	0	0	0	0	0	0	0	0	0
HRS-ES1-C856		CLUSTER368	yes	0.27	0.28	0	0	0	0	0	0	0	0	0	0	0	0.25	0.2	0	0.14	0	0	0	0	0	0	0	0	0	0	0	0	0	0	0	0	0	0	0	0	0	0	0	0	0	0	0	0	0
HRS-ES1-C8599		CLUSTER1380	yes	0.29	0.24	0.36	0.75	3.51	6.21	5.27	4.26	1.44	0.68	0.55	0	0	0.28	0.17	0	0	0	0	0	0	0	0.19	0.49	0.59	1.57	0.76	0.44	0.36	0.25	0	0	0.11	0	0	0	0	0	0	0	0	0.26	0.87	1.68	1.99	1.94
HRS-ES1-C8842		CLUSTER565	no	0.24	0.26	0.28	0	0	0	0	0	0	0	0	0	0	0.36	0.25	0	0.27	0.19	0.19	0	0	0	0	0	0	0	0	0	0	0	0	0	0	0	0	0	0	0	0	0	0	0	0	0	0	0
HRS-ES1-C89		CLUSTER179	yes	0.3	0.27	0	0	0	0	0	0	0	0	0	0	0	0.23	0	0	0	0	0	0	0	0	0	0	0	0	0	0	0	0	0	0	0.16	0	0	0	0	0	0	0	0	0	0	0	0	0
HRS-ES1-C8938		CLUSTER1406	yes	0.15	0.09	0	0	0	0	0	0	0	0	0	0	0	0	0	0	0.16	0.12	0	0	0	0	0	0	0	0	0	0	0	0	0	0	0	0	0	0	0	0	0	0	0	0	0	0	0	0
HRS-ES1-C9		CLUSTER174	yes	0.51	0.3	0	0	0	0.15	0.31	0.39	0	0.26	0.4	0.4	0.24	0.19	0.2	0.22	0.25	0.16	0.16	0	0	0	0	0	0	0	0	0	0	0	0	0	0	0	0	0	0	0	0	0	0	0	0	0	0	0
HRS-ES1-C9011	Chrysochromulina ericina virus isolate CeV-01B, complete genome	CLUSTER1412	yes	0.25	0.14	0	0	0	0.16	0.17	0.17	0	0	0.17	0	0	0	0	0	0.12	0	0	0	0	0	0	0	0	0	0	0	0	0	0	0	0	0	0	0	0	0	0	0	0	0	0	0	0	0
HRS-ES1-C902		CLUSTER700	yes	0.35	0.36	0.42	0.17	0.18	0	0	0	0	0	0	0	0	0.41	0.41	0	0.51	0.29	0.33	0	0	0	0	0	0	0	0	0	0	0	0	0	0	0	0	0	0	0	0	0	0	0	0	0	0	0
HRS-ES1-C9079		CLUSTER456	no	0.37	0.41	0.42	0	0.14	0	0	0	0	0	0	0	0	0.57	0.47	0	0.47	0.3	0.35	0	0	0	0	0	0	0	0	0	0	0	0	0	0	0	0	0	0	0	0	0	0	0	0	0	0	0
HRS-ES1-C9118		CLUSTER1416	yes	0.22	0.12	0	0	0	0	0	0	0	0	0	0	0	0	0	0	0.13	0	0	0	0	0	0	0	0	0	0	0	0	0	0	0	0	0	0	0	0	0	0	0	0	0	0	0	0	0
HRS-ES1-C9158		CLUSTER1418	yes	0.24	0.11	0	0	0	0	0	0	0	0	0	0	0	0	0	0	0	0	0	0	0	0	0	0	0	0	0	0	0	0	0	0	0	0	0	0	0	0	0	0	0	0	0	0	0	0
HRS-ES1-C9160		CLUSTER54	no	0.77	1.09	1.03	0.33	0.31	0.14	0	0	0	0	0	0	0	1.51	1.53	1.37	1.63	1.32	1.39	0.42	0.49	0.38	0	0	0	0	0	0	0	0	0	0	0.4	0.48	0.39	0.32	0.21	0.13	0	0	0	0	0	0	0	0
HRS-ES1-C918		CLUSTER372	yes	0.47	0.31	0.17	0	0	0	0	0	0	0	0	0	0	0.24	0.21	0.18	0.36	0.27	0.28	0	0	0	0	0	0	0	0	0	0	0	0	0	0.09	0	0	0	0.11	0	0	0	0	0	0	0	0	0
HRS-ES1-C9284		CLUSTER167	no	0.97	1.03	0.67	0.25	0.25	0	0	0	0	0	0	0	0	1.12	0.85	0.55	0.6	0.46	0.33	0.4	0.33	0.33	0	0	0	0	0	0	0	0	0	0	0.39	0.21	0.15	0	0.13	0.1	0	0	0	0	0	0	0	0
HRS-ES1-C9330	Phaeocystis globosa virus strain 16T, complete genome	CLUSTER593	yes	0.26	0.17	0	0	0	0.43	0.6	0.66	0.28	0.6	0.82	0.36	0.17	0	0	0	0.14	0	0	0	0	0	0	0	0	0.21	0.23	0.24	0.29	0.19	0	0	0	0	0	0	0	0	0	0	0	0	0	0.19	0.17	0
HRS-ES1-C9366		CLUSTER590	no	0.75	0.63	0.58	0.32	0.41	0.28	0.17	0	0.25	0	0	0	0	0.49	0.39	0.17	0.33	0.17	0.18	0	0.12	0	0	0	0	0	0	0	0	0	0	0	0.15	0	0	0	0	0	0	0	0	0	0	0	0	0
HRS-ES1-C938		CLUSTER702	yes	0.57	0.36	0.28	0	0	0	0	0	0	0	0	0	0	0.27	0.33	0.49	0.89	0.74	0.83	0.16	0.16	0	0	0	0	0	0	0	0	0	0	0	0.15	0.16	0.26	0.38	0.49	0.42	0	0	0	0	0	0	0	0
HRS-ES1-C9410		CLUSTER1433	yes	0.2	0.09	0	0	0	0	0	0	0	0	0	0	0	0	0	0	0	0	0	0	0	0	0	0	0	0	0	0	0	0	0	0	0	0	0	0	0	0	0	0	0	0	0	0	0	0
HRS-ES1-C9412		CLUSTER595	yes	0.28	0.25	0	0	0	0	0	0	0	0	0	0	0	0.25	0.12	0	0	0	0	0	0	0	0	0	0	0	0	0	0	0	0	0	0.1	0	0	0	0	0	0	0	0	0	0	0	0	0
HRS-ES1-C95		CLUSTER180	yes	0.34	0.23	0	0	0	0	0	0	0	0	0	0	0	0.17	0.15	0	0.17	0.11	0	0	0	0	0	0	0	0	0	0	0	0	0	0	0	0	0	0	0	0	0	0	0	0	0	0	0	0
HRS-ES1-C9576		CLUSTER1446	yes	0.21	0.11	0	0	0	0	0	0	0	0	0	0	0	0	0	0	0	0	0	0	0	0	0	0	0	0	0	0	0	0	0	0	0	0	0	0	0	0	0	0	0	0	0	0	0	0
HRS-ES1-C9677		CLUSTER1457	yes	0.25	0.25	0.18	0	0	0	0	0	0	0	0	0	0	0.28	0.16	0	0.12	0	0	0	0	0	0	0	0	0	0	0	0	0	0	0	0	0	0	0	0	0	0	0	0	0	0	0	0	0
HRS-ES1-C9731		CLUSTER1459	yes	0.34	0.41	0.5	0.16	0.17	0	0	0	0	0	0	0	0	0.66	0.48	0.23	0.44	0.34	0.38	0	0	0	0	0	0	0	0	0	0	0	0	0	0	0	0	0	0	0	0	0	0	0	0	0	0	0
HRS-ES1-C9763		CLUSTER1462	yes	0.18	0.14	0	0	0	0	0	0	0	0	0	0	0	0	0	0	0.13	0	0	0	0	0	0	0	0	0	0	0	0	0	0	0	0	0	0	0	0	0	0	0	0	0	0	0	0	0
HRS-ES1-C979		CLUSTER705	yes	0.62	0.47	0.3	0.2	0	0	0	0	0	0	0	0	0	0.37	0.3	0.29	0.28	0.18	0.16	0	0	0	0	0	0	0	0	0	0	0	0	0	0.12	0	0	0	0	0	0	0	0	0	0	0	0	0
HRS-ES1-C985		CLUSTER378	yes	0.44	0.3	0.16	0	0	0	0	0	0	0	0	0	0	0.27	0.23	0.19	0.36	0.29	0.31	0	0	0	0	0	0	0	0	0	0	0	0	0	0	0	0	0	0	0	0	0	0	0	0	0	0	0
HRS-ES1-C9856		CLUSTER1467	yes	0.3	0.17	0	0	0	0	0	0	0	0	0	0	0	0	0	0	0.14	0.11	0	0	0	0	0	0	0	0	0	0	0	0	0	0	0.14	0.11	0	0	0.11	0.11	0	0	0	0	0	0	0	0
HRS-ES2-C1004	Chrysochromulina ericina virus isolate CeV-01B, complete genome	CLUSTER219	yes	0.32	0.39	0.22	0.24	0.23	0.32	0.32	0.29	0	0.22	0.46	0.21	0	0.39	0.31	0.29	0.41	0.18	0.18	0.16	0.14	0	0	0	0	0	0	0	0.22	0.22	0	0	0.16	0.15	0	0	0	0	0	0	0	0	0	0	0	0
HRS-ES2-C10174		CLUSTER580	no	0.17	0.17	0	0	0	0	0	0	0	0	0	0	0	0.19	0	0	0	0	0	0	0	0	0	0	0	0	0	0	0	0	0	0	0	0	0	0	0	0	0	0	0	0	0	0	0	0
HRS-ES2-C1018		CLUSTER713	yes	0.31	0.28	0.18	0	0	0.2	0.29	0.33	0.21	0.34	0.28	0	0	0.28	0.26	0.35	0.46	0.3	0.36	0	0	0	0	0	0	0.13	0.14	0	0	0	0	0	0	0	0	0.16	0.15	0.12	0	0	0	0	0	0	0	0
HRS-ES2-C10181		CLUSTER1621	yes	0.15	0.22	0	0	0	0	0	0	0	0	0	0	0	0.23	0.16	0	0	0	0	0	0	0	0	0	0	0	0	0	0	0	0	0	0	0	0	0	0	0	0	0	0	0	0	0	0	0
HRS-ES2-C10185		CLUSTER578	no	0.23	0.27	0.27	0	0	0	0	0	0	0	0	0	0	0.31	0.27	0	0.24	0.15	0.18	0	0	0	0	0	0	0	0	0	0	0	0	0	0	0	0	0	0	0	0	0	0	0	0	0	0	0
HRS-ES2-C10216		CLUSTER1626	yes	0.27	0.26	0.21	0	0	0.18	0.27	0.24	0.17	0.24	0.24	0	0	0.21	0.24	0.31	0.41	0.31	0.3	0	0	0	0	0	0	0	0.13	0	0	0	0	0	0	0	0	0.15	0.12	0.11	0	0	0	0	0	0	0	0
HRS-ES2-C1028		CLUSTER715	yes	0.22	0.27	0.28	0.11	0	0	0	0	0	0	0	0	0	0.39	0.28	0	0.28	0.2	0.22	0	0	0	0	0	0	0	0	0	0	0	0	0	0	0	0	0	0	0	0	0	0	0	0	0	0	0
HRS-ES2-C10301	Chrysochromulina ericina virus isolate CeV-01B, complete genome	CLUSTER1637	yes	0.48	0.34	0.16	0	0	0	0	0	0	0	0	0	0	0.28	0.25	0.32	0.57	0.46	0.53	0	0.11	0	0	0	0	0	0	0	0	0	0	0	0.17	0.13	0.23	0.27	0.33	0.26	0	0	0	0	0	0	0	0
HRS-ES2-C1041		CLUSTER717	yes	0.37	0.29	0	0	0	0	0	0	0	0	0	0	0	0.25	0	0	0	0	0	0	0	0	0	0	0	0	0	0	0	0	0	0	0.16	0	0	0	0	0	0	0	0	0	0	0	0	0
HRS-ES2-C10484		CLUSTER445	no	0.5	0.33	0.24	0	0	0	0	0	0	0	0	0	0	0.26	0.27	0.57	0.89	0.67	0.79	0.15	0.11	0	0	0	0	0	0	0	0	0	0	0	0.16	0.16	0.24	0.36	0.51	0.4	0	0	0	0	0	0	0	0
HRS-ES2-C1051		CLUSTER33	no	0.56	0.37	0.27	0	0	0	0	0	0	0	0	0	0	0.28	0.31	0.51	0.86	0.66	0.79	0.15	0.13	0	0	0	0	0	0	0	0	0	0	0	0.15	0.15	0.27	0.44	0.46	0.4	0	0	0	0	0	0	0	0
HRS-ES2-C1073		CLUSTER721	yes	0.22	0.27	0.27	0	0	0	0	0	0	0	0	0	0	0.37	0.25	0.15	0.26	0.17	0.2	0	0	0	0	0	0	0	0	0	0	0	0	0	0	0	0	0	0	0	0	0	0	0	0	0	0	0
HRS-ES2-C1076		CLUSTER57	no	0.31	0.23	0	0	0	0	0	0	0	0	0	0	0	0.16	0.15	0	0.17	0	0	0	0	0	0	0	0	0	0	0	0	0	0	0	0	0	0	0	0	0	0	0	0	0	0	0	0	0
HRS-ES2-C1077	Chrysochromulina ericina virus isolate CeV-01B, complete genome	CLUSTER176	no	0.39	0.24	0	0	0	0	0	0	0	0	0	0	0	0.15	0.16	0.18	0.24	0.15	0.17	0	0	0	0	0	0	0	0	0	0	0	0	0	0	0	0	0	0	0	0	0	0	0	0	0	0	0
HRS-ES2-C108		CLUSTER318	yes	0.29	0.3	0	0	0	0	0	0	0	0	0	0	0	0.2	0.2	0.27	0.26	0.14	0	0.31	0.22	0	0	0	0	0	0	0	0	0	0	0	0.25	0.28	0.45	0.53	0.34	0.27	0	0	0	0	0	0	0	0
HRS-ES2-C10806		CLUSTER193	no	1.28	0.66	0.24	0.19	0	0	0	0	0	0	0	0	0	0.54	0.31	0	0	0	0	0	0.21	0	0	0	0	0	0	0	0	0	0	0	0.29	0	0	0	0	0	0.18	0	0	0	0	0	0	0
HRS-ES2-C10945		CLUSTER122	no	0.25	0.18	0	0	0	0	0	0	0	0	0	0	0	0	0	0.21	0.22	0.15	0.16	0	0	0	0	0	0	0	0	0	0	0	0	0	0	0	0	0	0	0	0	0	0	0	0	0	0	0
HRS-ES2-C10984		CLUSTER1694	yes	0.26	0.32	0	0.24	0.21	0.27	0.26	0.21	0	0	0.41	0	0	0.31	0.25	0.28	0.33	0.16	0.15	0	0.17	0.15	0	0	0	0	0	0	0.15	0	0	0	0.13	0.12	0	0	0	0	0	0	0	0	0	0	0	0
HRS-ES2-C1102		CLUSTER223	yes	0.52	0.33	0	0	0	0	0	0	0	0	0.16	0.13	0	0.26	0.26	0.37	0.63	0.45	0.52	0.13	0.13	0	0	0	0	0	0	0	0	0	0	0	0.17	0.13	0.24	0.31	0.36	0.31	0	0	0	0	0	0	0	0
HRS-ES2-C11051		CLUSTER272	no	3.47	1.45	0.48	0.33	0	0	0	0	0	0	0	0	0	1.04	0.39	0	0	0	0	0.36	0.33	0	0	0	0	0	0	0	0	0	0	0	0.69	0.22	0	0	0	0	0.32	0.22	0	0.32	0	0	0	0
HRS-ES2-C1117		CLUSTER729	yes	0.85	0.61	0.46	0.28	0.2	0	0	0	0	0	0	0	0	0.52	0.42	0	0.21	0	0	0	0	0	0	0	0	0	0	0	0	0	0	0	0.12	0	0	0	0	0	1.64	0.61	0.3	0.55	0.45	0	0	0
HRS-ES2-C11221		CLUSTER1709	yes	0.45	0.25	0.25	0.56	0.72	1.7	1.83	1.5	1.02	0.72	1.07	0.59	0	0.24	0.18	0	0	0	0	0	0	0	0	0	0.39	0.43	0.34	0	0.27	0	0	0	0	0	0	0	0	0	0	0	0	0	0	0	0	0
HRS-ES2-C11336	Pacmanvirus A23 genome assembly, complete genome: monopartite	CLUSTER84	no	0.35	0.44	0.41	0.15	0.16	0	0	0	0	0	0	0	0	0.57	0.38	0	0.25	0.13	0.16	0	0	0	0	0	0	0	0	0	0	0	0	0	0	0	0	0	0	0	0	0	0	0	0	0	0	0
HRS-ES2-C1135		CLUSTER225	yes	0.76	0.68	0.26	0	0	0	0	0	0	0	0	0	0	0.56	0.46	0.31	0.3	0.16	0	0.23	0.19	0	0	0	0	0	0	0	0	0	0	0	0.22	0.14	0	0	0	0	0.44	0.38	0.67	0.23	0	0	0	0
HRS-ES2-C11363	Chrysochromulina ericina virus isolate CeV-01B, complete genome	CLUSTER1718	yes	0.76	0.52	0.18	0	0	0	0	0	0	0	0	0	0	0.35	0.29	0.25	0.28	0.14	0.18	0	0	0	0	0	0	0	0	0	0	0	0	0	0	0	0	0	0	0	0	0	0	0	0	0	0	0
HRS-ES2-C1137		CLUSTER141	yes	0.55	0.33	0.28	0	0	0	0	0	0	0	0	0	0	0.24	0.31	0.51	0.81	0.67	0.77	0.13	0.14	0	0	0	0	0	0	0	0	0	0	0	0.16	0.14	0.25	0.36	0.44	0.36	0	0	0	0	0	0	0	0
HRS-ES2-C11489		CLUSTER51	no	0.73	1.03	0.91	0.28	0.24	0.17	0	0	0	0	0	0	0	1.4	1.35	1.26	1.53	1.15	1.2	0.41	0.47	0.29	0	0	0	0	0	0	0	0	0	0	0.37	0.42	0.3	0.28	0.2	0.11	0	0	0	0	0	0	0	0
HRS-ES2-C11599		CLUSTER1737	yes	0.36	0.43	0.2	0.23	0.26	0.35	0.32	0.28	0.18	0.25	0.48	0.16	0	0.38	0.4	0.31	0.47	0.2	0.2	0.15	0.14	0.2	0	0	0	0	0	0	0.25	0.26	0	0	0.17	0.14	0	0	0	0	0	0	0	0	0	0	0	0
HRS-ES2-C11645		CLUSTER575	no	0.47	0.27	0.3	0.51	0.78	1.77	1.74	1.63	0.8	0.6	0.98	0.57	0	0.17	0.18	0	0.14	0	0	0	0	0	0	0	0.26	0.48	0.33	0	0.26	0	0	0	0	0	0	0	0	0	0	0	0	0	0	0	0	0
HRS-ES2-C1166		CLUSTER737	yes	0.49	0.56	0.34	0.48	0.32	0.22	0.2	0	0	0	0	0	0	0.51	0.36	0.27	0.27	0.17	0.16	0	0.15	0	0	0	0	0	0	0	0	0	0	0	0.18	0	0	0	0	0	0.15	0.14	0.44	0.7	0.25	0	0	0
HRS-ES2-C11663		CLUSTER213	no	2.32	1.18	0.41	0.26	0	0	0	0	0	0	0	0	0	0.86	0.38	0	0	0	0	0.34	0.34	0	0	0	0	0	0	0	0	0	0	0	0.58	0.22	0	0	0	0	0.24	0.19	0	0.21	0	0	0	0
HRS-ES2-C1169		CLUSTER12	no	0.39	0.62	0.74	0.36	0.54	0.43	0.4	0.44	0.79	1	0.75	0.71	0.37	0.78	0.95	0.99	1.22	1.01	1.05	0.3	0.48	0.36	0.17	0	0	0	0	0.15	0.28	0.25	0.37	0.12	0.32	0.39	0.29	0.31	0.27	0.18	0	0	0	0	0	0	0	0
HRS-ES2-C1186		CLUSTER88	yes	0.85	0.65	0.24	0.18	0	0.27	0.37	0.33	0	0.21	0.3	0.27	0.15	0.51	0.47	0.5	0.58	0.39	0.39	0	0	0	0	0	0	0	0	0	0	0	0	0	0.11	0	0	0	0	0	0	0	0	0	0	0	0	0
HRS-ES2-C1188		CLUSTER357	no	0.33	0.33	0	0	0	0	0	0	0	0	0	0	0	0.34	0.25	0.17	0.16	0	0	0	0	0	0	0	0	0	0	0	0	0	0	0	0	0	0	0	0	0	0	0	0	0	0	0	0	0
HRS-ES2-C1189		CLUSTER226	yes	0.42	0.5	0.41	0.14	0.16	0	0	0	0	0	0	0	0	0.63	0.4	0	0.27	0.18	0.18	0	0	0	0	0	0	0	0	0	0	0	0	0	0.11	0	0	0	0	0	0	0	0	0	0	0	0	0
HRS-ES2-C11981		CLUSTER1756	yes	0.14	0.17	0	0	0	0	0	0	0	0	0	0	0	0.14	0	0	0	0	0	0	0	0	0	0	0	0	0	0	0	0	0	0	0	0	0	0	0	0	0	0	0	0	0	0	0	0
HRS-ES2-C1202	Chrysochromulina ericina virus isolate CeV-01B, complete genome	CLUSTER398	yes	0.19	0.21	0	0	0	0	0	0	0	0	0	0	0	0.22	0	0	0	0	0	0	0	0	0	0	0	0	0	0	0	0	0	0	0	0	0	0	0	0	0	0	0	0	0	0	0	0
HRS-ES2-C1203	Chrysochromulina ericina virus isolate CeV-01B, complete genome	CLUSTER91	yes	1.77	1.23	0.77	0.39	0.25	0.36	0.53	0.55	0.34	0.29	0.37	0.21	0	0.83	0.88	1.49	2.73	1.41	1.46	0.14	0.23	0	0	0	0	0.15	0.14	0	0	0	0	0	0.23	0.28	0.45	0.56	0.41	0.29	0.62	0.54	0.38	0.24	0.32	0	0.2	0
HRS-ES2-C12052		CLUSTER325	no	0.49	0.42	0	0	0	0	0	0	0	0	0	0	0	0.29	0.22	0	0.18	0.09	0	0.14	0.14	0	0	0	0	0	0	0	0	0	0	0	0.24	0	0	0	0	0	0	0	0	0	0	0	0	0
HRS-ES2-C12094		CLUSTER57	no	0.31	0.22	0	0	0	0	0	0	0	0	0	0	0	0	0.14	0.15	0.17	0.11	0	0	0	0	0	0	0	0	0	0	0	0	0	0	0	0	0	0	0	0	0	0	0	0	0	0	0	0
HRS-ES2-C12127		CLUSTER616	no	0.86	0.64	0.57	0.39	0.43	0.29	0.17	0.16	0	0	0	0	0	0.64	0.42	0	0.41	0	0.15	0	0	0	0	0	0	0	0	0	0	0	0	0	0.14	0	0	0	0	0	0	0	0	0	0	0	0	0
HRS-ES2-C1219	Pacmanvirus A23 genome assembly, complete genome: monopartite	CLUSTER84	no	0.38	0.46	0.38	0	0	0	0	0	0	0	0	0	0	0.56	0.37	0	0.22	0.16	0.19	0	0	0	0	0	0	0	0	0	0	0	0	0	0.1	0	0	0	0	0	0	0	0	0	0	0	0	0
HRS-ES2-C12278		CLUSTER1775	yes	0.19	0.22	0	0	0	0	0	0	0	0	0	0	0	0.22	0.11	0	0	0	0	0	0	0	0	0	0	0	0	0	0	0	0	0	0	0	0	0	0	0	0	0	0	0	0	0	0	0
HRS-ES2-C1228		CLUSTER21	no	0.31	0.31	0.2	0	0	0.24	0.28	0.29	0.21	0.36	0.27	0	0	0.27	0.27	0.35	0.47	0.34	0.37	0	0.1	0	0	0	0	0.14	0.14	0	0	0	0	0	0.11	0	0	0.17	0.16	0.13	0	0	0	0	0	0	0	0
HRS-ES2-C12295		CLUSTER81	no	1.05	1.15	0.72	0.31	0.19	0	0	0	0	0	0	0	0	1.24	0.93	0.71	0.71	0.5	0.38	0.47	0.42	0.37	0	0	0	0	0	0	0	0	0	0	0.42	0.25	0.15	0.19	0.13	0.1	0	0	0	0	0	0	0	0
HRS-ES2-C12379		CLUSTER1784	yes	0.21	0.24	0	0	0	0	0	0	0	0	0	0	0	0.23	0.17	0.17	0	0	0	0	0	0	0	0	0	0	0	0	0	0	0	0	0	0	0	0	0	0	0	0	0	0	0	0	0	0
HRS-ES2-C1255		CLUSTER401	yes	0.49	0.41	0	0	0	0	0	0	0	0	0	0	0	0.29	0.17	0.14	0.18	0	0	0	0.14	0	0	0	0	0	0	0	0	0	0	0	0.19	0	0	0	0	0	0	0	0	0	0	0	0	0
HRS-ES2-C1281		CLUSTER404	yes	0.19	0.26	0.28	0	0	0	0	0	0	0	0	0	0	0.36	0.25	0	0.25	0.17	0.18	0	0	0	0	0	0	0	0	0	0	0	0	0	0	0	0	0	0	0	0	0	0	0	0	0	0	0
HRS-ES2-C1285		CLUSTER405	yes	0.28	0.31	0	0	0	0	0	0	0	0	0	0	0	0.32	0.21	0	0.15	0	0	0	0	0	0	0	0	0	0	0	0	0	0	0	0	0	0	0	0	0	0	0	0	0	0	0	0	0
HRS-ES2-C130		CLUSTER181	yes	0.34	0.35	0	0	0	0	0	0	0	0	0	0	0	0.34	0.23	0.16	0.16	0	0	0	0	0	0	0	0	0	0	0	0	0	0	0	0	0	0	0	0	0	0	0	0	0	0	0	0	0
HRS-ES2-C1353		CLUSTER412	yes	0.88	0.69	0.5	0.35	0.26	0	0	0	0	0	0	0	0	0.61	0.45	0.17	0.24	0	0	0	0.14	0	0	0	0	0	0	0	0	0	0	0	0.14	0	0	0	0	0	1.89	0.76	0.37	0.53	0.5	0	0	0
HRS-ES2-C136		CLUSTER182	yes	0.38	0.62	0.77	0.39	0.56	0.48	0.42	0.47	0.92	1.06	0.77	0.74	0.37	0.86	0.98	1.05	1.31	1.03	1.08	0.3	0.52	0.41	0.2	0	0	0	0	0.18	0.31	0.24	0.38	0.13	0.36	0.39	0.31	0.31	0.27	0.19	0	0	0	0	0	0	0	0
HRS-ES2-C1385		CLUSTER416	yes	0.76	0.57	0.48	0.31	0.37	0.24	0.19	0.18	0.22	0	0	0	0	0.49	0.34	0.18	0.29	0.14	0.15	0	0.1	0	0	0	0	0	0	0	0	0	0	0	0.14	0	0	0	0	0	0	0	0	0	0	0	0	0
HRS-ES2-C1393		CLUSTER48	yes	0.89	0.68	0.52	0.33	0.26	0	0	0	0	0	0	0	0	0.66	0.5	0	0.25	0	0	0	0.14	0	0	0	0	0	0	0	0	0	0	0	0.13	0	0	0	0	0	1.98	0.77	0.33	0.67	0.49	0	0	0
HRS-ES2-C1421		CLUSTER770	yes	0.16	0.2	0	0	0	0	0	0	0	0	0	0	0	0.21	0	0	0	0	0	0	0	0	0	0	0	0	0	0	0	0	0	0	0	0	0	0	0	0	0	0	0	0	0	0	0	0
HRS-ES2-C1440		CLUSTER774	yes	0.4	0.25	0.27	0.53	0.79	1.63	1.62	1.39	0.67	0.42	0.64	0	0	0.2	0.16	0	0	0	0	0	0	0	0	0	0.23	0.42	0.26	0	0.21	0	0	0	0	0	0	0	0	0	0	0	0	0	0	0	0	0
HRS-ES2-C1443		CLUSTER396	no	0.93	0.66	0.46	0.31	0.23	0	0	0	0	0	0	0	0	0.57	0.45	0.17	0.25	0	0	0	0.12	0	0	0	0	0	0	0	0	0	0	0	0.13	0	0	0	0	0	1.69	0.67	0.33	0.59	0.43	0	0	0
HRS-ES2-C1451		CLUSTER33	no	0.54	0.35	0.26	0	0	0	0	0	0	0	0	0	0	0.25	0.31	0.49	0.87	0.69	0.78	0.14	0.13	0	0	0	0	0	0	0	0	0	0	0	0.16	0.15	0.26	0.37	0.47	0.39	0	0	0	0	0	0	0	0
HRS-ES2-C1470		CLUSTER777	yes	0.38	0.47	0.51	0.17	0.16	0	0	0	0	0	0	0	0	0.66	0.48	0.22	0.47	0.33	0.37	0	0	0	0	0	0	0	0	0	0	0	0	0	0	0	0	0	0	0	0	0	0	0	0	0	0	0
HRS-ES2-C1531		CLUSTER237	yes	0.55	0.57	0.41	0.18	0	0	0	0	0	0	0	0	0	0.61	0.39	0.25	0.22	0.13	0	0.34	0.23	0.24	0	0	0	0	0	0	0	0	0	0	0.32	0.15	0	0	0	0	0	0	0	0	0	0	0	0
HRS-ES2-C1538		CLUSTER378	no	0.44	0.31	0.17	0	0	0	0	0	0	0	0	0	0	0.28	0.23	0.2	0.35	0.3	0.33	0	0	0	0	0	0	0	0	0	0	0	0	0	0	0	0	0	0	0	0	0	0	0	0	0	0	0
HRS-ES2-C157	Chrysochromulina ericina virus isolate CeV-01B, complete genome	CLUSTER322	yes	0.51	0.37	0	0	0	0	0	0	0	0	0	0	0	0.23	0.25	0.28	0.47	0.3	0.3	0	0	0	0	0	0	0	0	0	0	0	0	0	0	0	0	0	0	0	0	0	0	0	0	0	0	0
HRS-ES2-C1587		CLUSTER146	yes	0.48	0.32	0	0	0	0	0	0	0	0	0.17	0	0	0.22	0.26	0.34	0.61	0.44	0.52	0.13	0.12	0	0	0	0	0	0	0	0	0	0	0	0.15	0.13	0.22	0.32	0.32	0.33	0	0	0	0	0	0	0	0
HRS-ES2-C168		CLUSTER174	no	0.53	0.31	0	0	0	0.15	0.31	0.38	0	0.28	0.4	0.4	0.24	0.19	0.22	0.22	0.24	0.17	0.15	0	0	0	0	0	0	0	0	0	0	0	0	0	0	0	0	0	0	0.08	0	0	0	0	0	0	0	0
HRS-ES2-C1696		CLUSTER803	yes	1.13	1.11	0.62	0.24	0.19	0.14	0	0	0	0	0	0	0	1.03	0.81	0.57	0.6	0.41	0.37	0.42	0.34	0.34	0	0	0	0	0	0	0	0	0	0	0.37	0.2	0.16	0	0.12	0.1	0	0	0	0	0	0	0	0
HRS-ES2-C1765		CLUSTER806	yes	0.51	0.42	0.28	0.19	0	0	0	0	0	0	0	0	0	0.33	0.28	0.27	0.27	0.15	0	0	0	0	0	0	0	0	0	0	0	0	0	0	0.12	0	0	0	0	0	0	0	0	0	0	0	0	0
HRS-ES2-C1783		CLUSTER30	no	1.92	1.22	0.71	0.36	0.21	0.34	0.52	0.51	0.34	0.27	0.36	0.22	0	0.78	0.89	1.38	2.61	1.37	1.41	0.14	0.23	0	0	0	0	0	0.14	0	0	0	0	0	0.2	0.3	0.45	0.58	0.38	0.3	0.57	0.54	0.42	0.26	0.27	0	0.22	0.23
HRS-ES2-C1793		CLUSTER67	no	0.37	0.76	1.56	0.41	0.83	0.19	0	0	0.52	0.57	0.15	0.2	0.14	1.18	1.63	1.44	0.95	0.84	0.6	0.61	0.49	0.32	0	0	0	0	0	0	0	0	0	0	0.39	0.65	0.89	1.53	1.22	0.82	0.42	0.34	0	0	0	0	0	0
HRS-ES2-C1817		CLUSTER818	yes	0.22	0.27	0.27	0	0	0	0	0	0	0	0	0	0	0.31	0.24	0	0.28	0.14	0.16	0	0	0	0	0	0	0	0	0	0	0	0	0	0	0	0	0	0	0	0	0	0	0	0	0	0	0
HRS-ES2-C1836		CLUSTER203	no	0.32	0.37	0.45	0.14	0.15	0	0	0	0	0	0	0	0	0.46	0.42	0.24	0.48	0.34	0.38	0	0	0	0	0	0	0	0	0	0	0	0	0	0	0	0	0	0	0	0	0	0	0	0	0	0	0
HRS-ES2-C1844		CLUSTER150	yes	0.44	0.45	0.36	0.2	0	0.16	0.18	0.19	0	0	0	0	0	0.42	0.51	0.66	0.84	0.54	0.55	0.23	0.25	0.19	0	0	0	0	0	0	0	0	0	0	0.22	0.21	0.27	0.24	0.19	0.16	0	0	0	0	0	0	0	0
HRS-ES2-C1845		CLUSTER422	no	0.47	0.55	0.37	0.2	0	0	0	0	0	0	0	0	0	0.61	0.41	0.26	0.22	0.12	0	0.35	0.24	0.27	0	0	0	0	0	0	0	0	0	0	0.35	0.14	0	0	0	0	0	0	0	0	0	0	0	0
HRS-ES2-C1882		CLUSTER441	yes	0.31	0.29	0	0	0	0	0	0	0	0	0	0	0	0.32	0.21	0	0.15	0	0	0	0	0	0	0	0	0	0	0	0	0	0	0	0.1	0	0	0	0	0	0	0	0	0	0	0	0	0
HRS-ES2-C190		CLUSTER119	no	0.95	0.74	0.3	0	0	0	0	0	0	0	0	0	0	0.63	0.46	0.31	0.33	0.17	0	0.21	0.2	0	0	0	0	0	0	0	0	0	0	0	0.23	0.14	0	0	0	0	0.46	0.37	0.72	0.24	0	0	0	0
HRS-ES2-C1919		CLUSTER446	yes	0.58	0.43	0.32	0.2	0	0	0	0	0	0	0	0	0	0.33	0.27	0.24	0.28	0.18	0.15	0	0	0	0	0	0	0	0	0	0	0	0	0	0.13	0	0	0	0	0	0	0	0	0	0	0	0	0
HRS-ES2-C1923		CLUSTER447	yes	0.21	0.24	0	0	0	0	0	0	0	0	0	0	0	0.23	0.18	0.17	0.32	0.15	0	0	0	0	0	0	0	0	0	0	0	0	0	0	0.1	0	0	0	0	0	0	0	0	0	0	0	0	0
HRS-ES2-C1956		CLUSTER333	no	1.01	0.86	0.7	0.34	0.33	0.19	0	0	0	0	0	0	0	0.89	0.52	0	0.25	0.11	0	0.23	0.22	0.28	0	0	0	0	0	0	0	0	0	0	0.23	0.11	0	0	0	0	0	0	0	0	0	0	0	0
HRS-ES2-C1967		CLUSTER348	no	0.34	0.23	0	0.16	0	0	0	0	0	0	0	0	0	0.12	0	0	0	0	0	0	0	0	0	0	0	0	0	0	0	0	0	0	0	0.11	0	0	0	0.08	0	0	0	0	0	0	0	0
HRS-ES2-C2012		CLUSTER249	yes	0.42	0.47	0.29	0.47	0.34	0.21	0.16	0	0	0	0	0	0	0.51	0.3	0.25	0.25	0.14	0.15	0	0.13	0	0	0	0	0	0	0	0	0	0	0	0.15	0	0	0	0	0	0.15	0.14	0.38	0.67	0.33	0	0	0
HRS-ES2-C2035		CLUSTER251	yes	0.9	0.78	0.71	0.34	0.32	0.17	0	0	0	0	0	0	0	0.81	0.46	0	0.2	0	0	0.22	0.21	0.25	0	0	0	0	0	0	0	0	0	0	0.21	0	0	0	0	0	0	0	0	0	0	0	0	0
HRS-ES2-C206		CLUSTER624	yes	0.54	0.37	0	0	0	0	0	0	0	0	0	0	0	0.22	0.23	0.3	0.45	0.29	0.28	0	0	0	0	0	0	0	0	0	0	0	0	0	0	0	0	0	0	0	0	0	0	0	0	0	0	0
HRS-ES2-C2064		CLUSTER845	yes	0.51	0.42	0	0	0	0	0	0	0	0	0	0	0	0.28	0.16	0	0.15	0	0	0	0.13	0	0	0	0	0	0	0	0	0	0	0	0.19	0	0	0	0	0	0	0	0	0	0	0	0	0
HRS-ES2-C2065		CLUSTER450	no	0.53	0.39	0	0	0	0	0	0	0	0	0	0	0	0.26	0.29	0.28	0.49	0.32	0.32	0	0	0	0	0	0	0	0	0	0	0	0	0	0	0	0	0	0	0	0	0	0	0	0	0	0	0
HRS-ES2-C213		CLUSTER78	yes	0.53	0.36	0.27	0	0	0	0	0	0	0	0	0	0	0.24	0.3	0.52	0.86	0.67	0.8	0.14	0.14	0	0	0	0	0	0	0	0	0	0	0	0.14	0.17	0.27	0.41	0.46	0.4	0	0	0	0	0	0	0	0
HRS-ES2-C2146		CLUSTER258	yes	0.47	0.54	0.39	0.19	0	0	0	0	0	0	0	0	0	0.65	0.42	0.26	0.21	0.13	0	0.34	0.24	0.26	0	0	0	0	0	0	0	0	0	0	0.33	0.15	0	0	0	0	0	0	0	0	0	0	0	0
HRS-ES2-C216		CLUSTER117	no	0.52	0.35	0	0	0	0	0	0	0	0	0	0	0	0.23	0.23	0.29	0.47	0.29	0.31	0	0	0	0	0	0	0	0	0	0	0	0	0	0	0	0	0	0	0	0	0	0	0	0	0	0	0
HRS-ES2-C2170		CLUSTER259	yes	0.34	0.36	0.47	0.16	0.15	0	0	0	0	0	0	0	0	0.41	0.43	0.21	0.5	0.29	0.38	0	0	0	0	0	0	0	0	0	0	0	0	0	0	0	0	0	0	0	0	0	0	0	0	0	0	0
HRS-ES2-C2177		CLUSTER857	yes	0.3	0.32	0	0	0	0	0	0	0	0	0	0	0	0.27	0.2	0.14	0	0	0	0	0	0	0	0	0	0	0	0	0	0	0	0	0	0	0	0	0	0	0	0	0	0	0	0	0	0
HRS-ES2-C2196		CLUSTER456	yes	0.41	0.46	0.49	0.17	0.17	0	0	0	0	0	0	0	0	0.64	0.5	0	0.47	0.33	0.38	0	0	0	0	0	0	0	0	0	0	0	0	0	0	0	0	0	0	0	0	0	0	0	0	0	0	0
HRS-ES2-C2238		CLUSTER863	yes	0.32	0.34	0.42	0.14	0	0	0	0	0	0	0	0	0	0.45	0.37	0.2	0.46	0.26	0.35	0	0	0	0	0	0	0	0	0	0	0	0	0	0	0	0	0	0	0	0	0	0	0	0	0	0	0
HRS-ES2-C2239		CLUSTER864	yes	0.34	0.22	0	0.19	0	0	0	0	0	0	0	0	0	0	0	0	0.12	0	0	0	0	0	0	0	0	0	0	0	0	0	0	0	0	0	0	0	0	0.08	0	0	0	0	0	0	0	0
HRS-ES2-C2267		CLUSTER867	yes	0.38	0.24	0	0	0	0	0	0	0	0	0	0	0	0.18	0.18	0.17	0.25	0.16	0.16	0	0	0	0	0	0	0	0	0	0	0	0	0	0	0	0	0	0	0	0	0	0	0	0	0	0	0
HRS-ES2-C2307		CLUSTER118	no	0.48	0.35	0	0	0	0	0	0	0	0	0	0	0	0.18	0.23	0.25	0.46	0.27	0.32	0	0	0	0	0	0	0	0	0	0	0	0	0	0	0	0	0	0	0	0	0	0	0	0	0	0	0
HRS-ES2-C2309		CLUSTER462	yes	0.86	0.61	0.54	0.33	0.39	0.27	0.18	0.16	0	0	0	0	0	0.49	0.33	0.18	0.34	0.12	0.16	0	0	0	0	0	0	0	0	0	0	0	0	0	0.13	0	0	0	0	0	0	0	0	0	0	0	0	0
HRS-ES2-C237		CLUSTER4	no	0.39	0.63	0.79	0.41	0.55	0.48	0.42	0.46	0.96	1.12	0.83	0.82	0.41	0.89	0.99	1.1	1.28	1.04	1.1	0.32	0.52	0.42	0.21	0	0	0	0	0.17	0.31	0.26	0.37	0.14	0.35	0.38	0.33	0.33	0.28	0.18	0	0	0	0	0	0	0	0
HRS-ES2-C2381		CLUSTER215	no	0.53	0.42	0	0	0	0	0	0	0	0	0	0	0	0.27	0.21	0.17	0.17	0	0	0.15	0.12	0	0	0	0	0	0	0	0	0	0	0	0.18	0.1	0	0	0	0	0	0	0	0	0	0	0	0
HRS-ES2-C2382		CLUSTER883	yes	0.25	0.23	0	0	0	0	0	0	0	0	0	0	0	0.18	0.18	0.2	0.21	0.16	0.15	0	0	0	0	0	0	0	0	0	0	0	0	0	0	0	0	0	0	0	0	0	0	0	0	0	0	0
HRS-ES2-C2385		CLUSTER464	yes	0.84	0.66	0.56	0.36	0.41	0.27	0.2	0.18	0.22	0	0	0	0	0.54	0.37	0.21	0.34	0.16	0.17	0	0	0	0	0	0	0	0	0	0	0	0	0	0.15	0	0	0	0	0	0	0	0	0	0	0	0	0
HRS-ES2-C2392		CLUSTER884	yes	0.38	0.49	0.37	0.46	0.33	0.21	0.17	0	0	0	0	0	0	0.5	0.3	0.23	0.23	0.15	0.13	0	0.14	0	0	0	0	0	0	0	0	0	0	0	0.18	0	0	0	0	0	0	0	0.42	0.67	0.28	0	0	0
HRS-ES2-C2415		CLUSTER183	no	0.32	0.25	0	0.16	0	0	0	0	0	0	0	0	0	0	0	0	0.14	0	0	0	0	0	0	0	0	0	0	0	0	0	0	0	0.1	0.11	0	0	0	0.09	0	0	0	0	0	0	0	0
HRS-ES2-C244		CLUSTER628	yes	0.28	0.29	0	0	0	0	0	0	0	0	0	0	0	0.22	0.22	0.28	0.25	0.15	0	0.31	0.22	0	0	0	0	0	0	0	0	0	0	0	0.25	0.3	0.45	0.52	0.33	0.26	0	0	0	0	0	0	0	0
HRS-ES2-C2454		CLUSTER470	yes	0.22	0.26	0.26	0	0	0	0	0	0	0	0	0	0	0.35	0.24	0.16	0.24	0.16	0.2	0	0	0	0	0	0	0	0	0	0	0	0	0	0	0	0	0	0	0	0	0	0	0	0	0	0	0
HRS-ES2-C2461		CLUSTER360	no	0.66	0.52	0.45	0.27	0.35	0.22	0.16	0	0.22	0	0	0	0	0.48	0.32	0.18	0.28	0.12	0	0	0	0	0	0	0	0	0	0	0	0	0	0	0.11	0	0	0	0	0	0	0	0	0	0	0	0	0
HRS-ES2-C2475		CLUSTER440	no	0.56	0.33	0	0	0	0	0.3	0.41	0	0.29	0.42	0.38	0.26	0.22	0.22	0.23	0.28	0.15	0.17	0	0	0	0	0	0	0	0	0	0	0	0	0	0	0	0	0	0	0.07	0	0	0	0	0	0	0	0
HRS-ES2-C248		CLUSTER631	yes	0.64	0.61	0.32	0.16	0	0	0	0	0	0	0	0	0	0.57	0.46	0.41	0.44	0.27	0.26	0	0.13	0	0	0	0	0	0	0	0	0	0	0	0.16	0	0	0	0	0	0	0	0	0	0	0	0	0
HRS-ES2-C2517		CLUSTER901	yes	0.37	0.38	0	0	0	0	0	0	0	0	0	0	0	0.4	0.25	0.19	0.16	0	0	0	0	0	0	0	0	0	0	0	0	0	0	0	0	0	0	0	0	0	0	0	0	0	0	0	0	0
HRS-ES2-C2523		CLUSTER365	no	0.36	0.34	0	0	0	0	0	0	0	0	0	0	0	0.35	0.21	0	0.14	0	0	0	0	0	0	0	0	0	0	0	0	0	0	0	0	0	0	0	0	0	0	0	0	0	0	0	0	0
HRS-ES2-C261	Chrysochromulina ericina virus isolate CeV-01B, complete genome	CLUSTER186	yes	0.5	0.34	0.17	0	0	0	0	0	0	0	0.16	0	0	0.25	0.27	0.36	0.66	0.48	0.54	0.15	0.14	0	0	0	0	0	0	0	0	0	0	0	0.17	0.14	0.25	0.33	0.35	0.33	0	0	0	0	0	0	0	0
HRS-ES2-C2624		CLUSTER269	yes	0.52	0.53	0.33	0.45	0.32	0.2	0.17	0.15	0	0	0	0	0	0.52	0.31	0.28	0.28	0.14	0.14	0.12	0.12	0	0	0	0	0	0	0	0	0	0	0	0.18	0	0	0	0	0	0	0	0.44	0.69	0.23	0	0	0
HRS-ES2-C2635		CLUSTER478	yes	0.24	0.28	0	0	0	0	0	0	0	0	0	0	0	0.25	0.23	0.2	0.34	0.18	0.15	0	0	0	0	0	0	0	0	0	0	0	0	0	0.11	0	0	0	0	0	0	0	0	0	0	0	0	0
HRS-ES2-C2639		CLUSTER479	yes	0.39	0.5	0.39	0	0	0	0	0	0	0	0	0	0	0.56	0.38	0	0.27	0.18	0.18	0	0.09	0	0	0	0	0	0	0	0	0	0	0	0.1	0	0	0	0	0	0	0	0	0	0	0	0	0
HRS-ES2-C2682	Chrysochromulina ericina virus isolate CeV-01B, complete genome	CLUSTER180	no	0.34	0.23	0	0	0	0	0	0	0	0	0	0	0	0.17	0.15	0	0.14	0	0	0	0	0	0	0	0	0	0	0	0	0	0	0	0	0	0	0	0	0	0	0	0	0	0	0	0	0
HRS-ES2-C2684		CLUSTER917	yes	0.58	0.59	0.33	0.15	0	0	0	0	0	0	0	0	0	0.52	0.46	0.41	0.36	0.24	0.24	0	0.13	0	0	0	0	0	0	0	0	0	0	0	0.14	0	0	0	0	0	0	0	0	0	0	0	0	0
HRS-ES2-C2711		CLUSTER176	no	0.41	0.26	0	0	0	0	0	0	0	0	0	0	0	0.16	0.14	0.17	0.23	0.15	0.15	0	0	0	0	0	0	0	0	0	0	0	0	0	0	0	0	0	0	0	0	0	0	0	0	0	0	0
HRS-ES2-C2723		CLUSTER474	no	0.48	0.51	0.39	0.18	0	0	0	0	0	0	0	0	0	0.59	0.41	0.26	0.21	0.14	0	0.33	0.26	0.22	0	0	0	0	0	0	0	0	0	0	0.3	0.15	0	0	0	0	0	0	0	0	0	0	0	0
HRS-ES2-C2724		CLUSTER921	yes	0.58	0.41	0.19	0	0	0	0	0	0	0	0	0	0	0.32	0.27	0.25	0.5	0.38	0.36	0	0	0	0	0	0	0	0	0	0	0	0	0	0.13	0	0	0	0.14	0	0	0	0	0	0	0	0	0
HRS-ES2-C2780		CLUSTER153	no	1.02	1.06	0.73	0.29	0.23	0	0	0	0	0	0	0	0	1.11	0.86	0.65	0.62	0.44	0.35	0.46	0.37	0.35	0	0	0	0	0	0	0	0	0	0	0.39	0.21	0.13	0	0.14	0.11	0	0	0	0	0	0	0	0
HRS-ES2-C2817		CLUSTER930	yes	0.51	0.45	0	0	0	0	0	0	0	0	0	0	0	0.31	0.17	0.15	0.16	0	0	0	0.13	0	0	0	0	0	0	0	0	0	0	0	0.2	0.11	0	0	0	0	0	0	0	0	0	0	0	0
HRS-ES2-C2828		CLUSTER931	yes	0.21	0.22	0	0.16	0.73	0.61	0.51	0.35	0	0.2	0.17	0	0	0.25	0.15	0.15	0.18	0	0	0	0.13	0	0.16	0.38	0.13	0.18	0.13	0	0	0	0	0	0.16	0	0	0	0	0	0	0	0	0	0.25	0.26	0.25	0.23
HRS-ES2-C2831		CLUSTER932	yes	0.16	0.19	0	0	0	0	0	0	0	0	0	0	0	0.19	0.16	0.16	0.22	0.13	0	0	0	0	0	0	0	0	0	0	0	0	0	0	0	0	0	0	0	0	0	0	0	0	0	0	0	0
HRS-ES2-C2845		CLUSTER424	no	0.96	0.79	0.59	0.34	0.32	0.17	0	0	0	0	0	0	0	0.77	0.47	0	0.23	0	0	0.19	0.18	0.28	0	0	0	0	0	0	0	0	0	0	0.21	0	0	0	0	0	0	0	0	0	0	0	0	0
HRS-ES2-C2887		CLUSTER372	no	0.47	0.32	0.17	0	0	0	0	0	0	0	0	0	0	0.25	0.21	0.17	0.37	0.28	0.28	0	0	0	0	0	0	0	0	0	0	0	0	0	0.1	0	0	0	0	0	0	0	0	0	0	0	0	0
HRS-ES2-C290	Phaeocystis globosa virus strain 16T, complete genome	CLUSTER188	yes	0.37	0.35	0	0	0	0	0	0	0	0	0	0	0	0.36	0.24	0.16	0.17	0	0	0	0	0	0	0	0	0	0	0	0	0	0	0	0	0	0	0	0	0	0	0	0	0	0	0	0	0
HRS-ES2-C2924		CLUSTER942	yes	0.21	0.23	0	0	0	0	0	0	0	0	0	0	0	0.23	0.2	0	0.31	0.14	0.14	0	0	0	0	0	0	0	0	0	0	0	0	0	0	0	0	0	0	0	0	0	0	0	0	0	0	0
HRS-ES2-C2927		CLUSTER943	yes	0.2	0.23	0	0	0	0	0	0	0	0	0	0	0	0.18	0.17	0	0.29	0.16	0.14	0	0	0	0	0	0	0	0	0	0	0	0	0	0.1	0	0	0	0	0	0	0	0	0	0	0	0	0
HRS-ES2-C3023		CLUSTER956	yes	0.45	0.52	0.33	0.49	0.32	0.2	0.17	0	0	0	0	0	0	0.5	0.34	0.27	0.23	0.14	0.13	0	0.13	0	0	0	0	0	0	0	0	0	0	0	0.17	0	0	0	0	0	0	0.13	0.43	0.67	0.29	0	0	0
HRS-ES2-C3086		CLUSTER491	yes	0.34	0.37	0.43	0.16	0.16	0	0	0	0	0	0	0	0	0.46	0.42	0.19	0.52	0.27	0.34	0	0	0	0	0	0	0	0	0	0	0	0	0	0	0	0	0	0	0	0	0	0	0	0	0	0	0
HRS-ES2-C3093		CLUSTER38	no	0.6	0.34	0.26	0	0	0	0	0	0	0	0	0	0	0.24	0.31	0.47	0.85	0.66	0.77	0.16	0.14	0	0	0	0	0	0	0	0	0	0	0	0.13	0.16	0.25	0.35	0.43	0.4	0	0	0	0	0	0	0	0
HRS-ES2-C3114	Chrysochromulina ericina virus isolate CeV-01B, complete genome	CLUSTER465	no	0.33	0.21	0	0	0	0	0	0	0	0	0	0	0	0	0.13	0.15	0.26	0.16	0.15	0	0	0	0	0	0	0	0	0	0	0	0	0	0	0	0	0	0	0	0	0	0	0	0	0	0	0
HRS-ES2-C3129		CLUSTER493	yes	0.64	0.64	0.36	0.18	0	0	0	0	0	0	0	0	0	0.61	0.51	0.43	0.51	0.28	0.28	0	0.14	0	0	0	0	0	0	0	0	0	0	0	0.16	0	0	0	0	0	0	0	0	0	0	0	0	0
HRS-ES2-C3152		CLUSTER232	no	0.99	0.84	0.65	0.35	0.32	0.18	0	0	0	0	0	0	0	0.79	0.5	0	0.23	0	0	0.21	0.19	0.2	0	0	0	0	0	0	0	0	0	0	0.24	0.1	0	0	0	0	0	0	0	0	0	0	0	0
HRS-ES2-C3206		CLUSTER1	no	0.13	0.19	0.25	0.29	0.53	0.65	0.69	0.65	0.88	1.39	0.88	0.85	0.7	0.22	0.27	0.37	0.42	0.42	0.42	0.3	0.24	0.4	0.51	0.28	0.28	0.32	0.19	0	0.23	0	0	0	0.24	0.35	0.4	0.42	0.38	0.33	0	0	0	0	0	0	0	0
HRS-ES2-C3208		CLUSTER979	yes	0.16	0.21	0	0	0	0	0	0	0	0	0	0	0	0.2	0.13	0	0	0	0	0	0	0	0	0	0	0	0	0	0	0	0	0	0	0	0	0	0	0	0	0	0	0	0	0	0	0
HRS-ES2-C3237		CLUSTER983	yes	0.21	0.24	0	0	0	0	0	0	0	0	0	0	0	0.26	0	0	0	0	0	0	0	0	0	0	0	0	0	0	0	0	0	0	0	0	0	0	0	0	0	0	0	0	0	0	0	0
HRS-ES2-C324		CLUSTER637	yes	0.53	0.44	0	0	0	0	0	0	0	0	0	0	0	0.3	0.19	0.16	0.18	0	0	0.15	0.13	0	0	0	0	0	0	0	0	0	0	0	0.19	0	0	0	0	0	0	0	0	0	0	0	0	0
HRS-ES2-C3278	Phaeocystis globosa virus strain 16T, complete genome	CLUSTER180	no	0.29	0.21	0	0	0	0	0	0	0	0	0	0	0	0.17	0.16	0	0.16	0.12	0	0	0	0	0	0	0	0	0	0	0	0	0	0	0	0	0	0	0	0	0	0	0	0	0	0	0	0
HRS-ES2-C331		CLUSTER2	no	0.38	0.62	0.77	0.39	0.53	0.45	0.37	0.43	0.84	1	0.71	0.73	0.38	0.8	0.95	0.99	1.26	1.06	1.1	0.29	0.49	0.37	0.18	0	0	0	0	0.16	0.28	0.26	0.35	0.13	0.35	0.38	0.29	0.31	0.26	0.18	0	0	0	0	0	0	0	0
HRS-ES2-C3331		CLUSTER57	no	0.32	0.21	0	0	0	0	0	0	0	0	0	0	0	0.15	0.14	0	0.18	0.11	0	0	0	0	0	0	0	0	0	0	0	0	0	0	0	0	0	0	0	0	0	0	0	0	0	0	0	0
HRS-ES2-C3446		CLUSTER996	yes	0.25	0.2	0	0	0	0	0	0	0	0	0	0	0	0.13	0.14	0.17	0.26	0.17	0.17	0	0	0	0	0	0	0	0	0	0	0	0	0	0	0	0	0	0	0	0	0	0	0	0	0	0	0
HRS-ES2-C3475		CLUSTER247	no	0.21	0.25	0	0.21	0.9	0.65	0.58	0.4	0.21	0.21	0.19	0	0	0.23	0.15	0.16	0.17	0	0	0	0.11	0	0.19	0.42	0.16	0.2	0.17	0	0	0	0	0	0.18	0	0	0	0	0	0	0	0	0	0.31	0.27	0.26	0.25
HRS-ES2-C3499		CLUSTER364	no	0.33	0.43	0.51	0.17	0.17	0	0	0	0	0	0	0	0	0.6	0.46	0.22	0.45	0.34	0.33	0	0	0	0	0	0	0	0	0	0	0	0	0	0	0	0	0	0	0	0	0	0	0	0	0	0	0
HRS-ES2-C3544		CLUSTER510	no	0.81	0.62	0.52	0.35	0.38	0.28	0.16	0	0.2	0	0	0	0	0.52	0.36	0.18	0.34	0.15	0.16	0	0	0	0	0	0	0	0	0	0	0	0	0	0.14	0	0	0	0	0	0	0	0	0	0	0	0	0
HRS-ES2-C3560		CLUSTER207	no	0.31	0.32	0.18	0	0	0	0	0	0	0	0	0	0	0.3	0.17	0.14	0.15	0.11	0	0	0	0	0	0	0	0	0	0	0	0	0	0	0.1	0	0	0	0	0	0	0	0	0	0	0	0	0
HRS-ES2-C3567	Chrysochromulina ericina virus isolate CeV-01B, complete genome	CLUSTER483	no	0.38	0.25	0.17	0.18	0	0	0	0	0	0	0	0	0	0.12	0	0	0.16	0	0	0	0	0	0	0	0	0	0	0	0	0	0	0	0.1	0.13	0	0	0	0.11	0	0	0	0	0	0	0	0
HRS-ES2-C3572		CLUSTER415	no	0.35	0.41	0.23	0.26	0.24	0.37	0.38	0.28	0	0.21	0.43	0.17	0	0.43	0.36	0.34	0.42	0.2	0.22	0.16	0.14	0	0	0	0	0	0	0	0.21	0.22	0	0	0.16	0.14	0	0	0	0	0	0	0	0	0	0	0	0
HRS-ES2-C3599		CLUSTER195	no	0.27	0.22	0	0	0	0	0	0	0	0	0	0	0	0.18	0.18	0.2	0.21	0.15	0.16	0	0	0	0	0	0	0	0	0	0	0	0	0	0	0	0	0	0	0	0	0	0	0	0	0	0	0
HRS-ES2-C3621		CLUSTER1014	yes	0.34	0.24	0	0	0	0	0	0	0	0	0	0	0	0	0	0	0.14	0	0	0	0	0	0	0	0	0	0	0	0	0	0	0	0	0	0	0	0	0.09	0	0	0	0	0	0	0	0
HRS-ES2-C3643		CLUSTER1020	yes	0.33	0.41	0.24	0.29	0.25	0.33	0.33	0.28	0	0.26	0.4	0.17	0	0.35	0.34	0.35	0.46	0.21	0.2	0.16	0.15	0	0	0	0	0	0	0	0.19	0.23	0	0	0.12	0.16	0	0	0	0	0	0	0	0	0	0	0	0
HRS-ES2-C3662		CLUSTER1025	yes	0.14	0.2	0	0	0	0	0	0	0	0	0	0	0	0.24	0	0	0	0	0	0	0	0	0	0	0	0	0	0	0	0	0	0	0	0	0	0	0	0	0	0	0	0	0	0	0	0
HRS-ES2-C3695		CLUSTER509	no	0.49	0.33	0.19	0	0	0	0	0	0	0	0	0	0	0.24	0.2	0.18	0.33	0.28	0.28	0	0	0	0	0	0	0	0	0	0	0	0	0	0	0	0	0	0	0.08	0	0	0	0	0	0	0	0
HRS-ES2-C37		CLUSTER11	yes	0.4	0.64	0.8	0.39	0.57	0.49	0.44	0.48	0.94	1.06	0.79	0.78	0.37	0.85	0.98	1.06	1.3	1.01	1.08	0.33	0.53	0.41	0.2	0	0	0	0	0.17	0.31	0.26	0.36	0.14	0.37	0.41	0.32	0.33	0.27	0.19	0	0	0	0	0	0.19	0	0
HRS-ES2-C3702		CLUSTER1029	yes	0.19	0.24	0.25	0	0	0	0	0	0	0	0	0	0	0.37	0.3	0	0.24	0.19	0.2	0	0	0	0	0	0	0	0	0	0	0	0	0	0	0	0	0	0	0	0	0	0	0	0	0	0	0
HRS-ES2-C3716		CLUSTER1031	yes	0.21	0.24	0	0	0	0	0	0	0	0	0	0	0	0.28	0.2	0	0.11	0	0	0	0	0	0	0	0	0	0	0	0	0	0	0	0	0	0	0	0	0	0	0	0	0	0	0	0	0
HRS-ES2-C372		CLUSTER194	yes	1.06	1.05	0.65	0.28	0.2	0	0	0	0	0	0	0	0	1.09	0.86	0.58	0.64	0.41	0.38	0.44	0.38	0.34	0	0	0	0	0	0	0	0	0	0	0.39	0.22	0	0.17	0.12	0.1	0	0	0	0	0	0	0	0
HRS-ES2-C3808		CLUSTER515	yes	0.43	0.3	0	0	0	0	0	0	0	0	0	0	0	0.24	0.19	0.19	0.38	0.27	0.36	0	0	0	0	0	0	0	0	0	0	0	0	0	0	0	0	0	0	0	0	0	0	0	0	0	0	0
HRS-ES2-C3833		CLUSTER1	no	0.14	0.22	0.25	0.3	0.47	0.71	0.69	0.69	0.77	1.32	0.85	0.83	0.63	0.2	0.29	0.33	0.47	0.44	0.42	0.29	0.24	0.4	0.5	0.35	0.25	0.32	0.22	0	0.21	0	0	0	0.22	0.39	0.42	0.43	0.42	0.33	0	0	0	0	0	0	0	0
HRS-ES2-C384	Chrysochromulina ericina virus isolate CeV-01B, complete genome	CLUSTER643	yes	0.59	0.36	0.28	0	0	0	0	0	0	0	0	0	0	0.23	0.29	0.48	0.85	0.64	0.78	0	0.15	0	0	0	0	0	0	0	0	0	0	0	0.15	0.15	0.27	0.38	0.46	0.39	0	0	0	0	0	0	0	0
HRS-ES2-C387		CLUSTER644	yes	0.53	0.42	0	0	0	0	0	0	0	0	0	0	0	0.3	0.18	0.15	0.16	0	0	0	0.12	0	0	0	0	0	0	0	0	0	0	0	0.2	0	0	0	0	0	0	0	0	0	0	0	0	0
HRS-ES2-C3872	Tetraselmis virus 1, complete genome	CLUSTER21	no	0.32	0.29	0.18	0	0	0.22	0.31	0.31	0.24	0.36	0.27	0.14	0	0.26	0.29	0.34	0.5	0.35	0.4	0	0.1	0	0	0	0	0	0	0	0	0	0	0	0.11	0	0	0	0.16	0.13	0	0	0	0	0	0	0	0
HRS-ES2-C3964		CLUSTER517	yes	0.4	0.44	0.38	0.14	0	0	0	0	0	0	0	0	0	0.55	0.4	0	0.25	0.16	0.18	0	0	0	0	0	0	0	0	0	0	0	0	0	0	0	0	0	0	0	0	0	0	0	0	0	0	0
HRS-ES2-C3977		CLUSTER505	no	0.45	0.5	0.52	0.16	0.17	0	0	0	0	0	0	0	0	0.69	0.57	0.24	0.52	0.34	0.41	0	0	0	0	0	0	0	0	0	0	0	0	0	0	0	0	0	0	0	0	0	0	0	0	0	0	0
HRS-ES2-C3992		CLUSTER290	yes	0.96	0.78	0.77	0.31	0.32	0.16	0	0	0	0	0	0	0	0.81	0.51	0	0.24	0	0	0.22	0.19	0.28	0	0	0	0	0	0	0	0	0	0	0.23	0	0	0	0	0	0	0	0	0	0	0	0	0
HRS-ES2-C4046		CLUSTER320	no	0.24	0.18	0	0	0	0	0	0	0	0	0	0	0	0	0	0.16	0.27	0.15	0.14	0	0	0	0	0	0	0	0	0	0	0	0	0	0	0	0	0	0	0	0	0	0	0	0	0	0	0
HRS-ES2-C4058		CLUSTER57	no	0.35	0.23	0	0	0	0	0	0	0	0	0	0	0	0.18	0.17	0.17	0.19	0	0	0	0	0	0	0	0	0	0	0	0	0	0	0	0	0	0	0	0	0	0	0	0	0	0	0	0	0
HRS-ES2-C4099		CLUSTER527	yes	0.85	0.8	0.72	0.36	0.33	0.17	0	0	0	0	0	0	0	0.86	0.46	0	0.21	0	0	0.24	0.2	0.25	0	0	0	0	0	0	0	0	0	0	0.24	0	0	0	0	0	0	0	0	0	0	0	0	0
HRS-ES2-C4124		CLUSTER213	no	2.44	1.31	0.43	0.3	0	0	0	0	0	0	0	0	0	0.95	0.34	0	0	0	0	0.32	0.33	0	0	0	0	0	0	0	0	0	0	0	0.74	0.2	0	0	0	0	0.3	0.2	0	0.28	0	0	0	0
HRS-ES2-C420		CLUSTER334	yes	0.13	0.27	0.42	0	0.19	0	0	0	0	0	0	0	0	0.45	0.44	0.37	0.46	0.47	0.44	0	0.15	0	0	0	0	0	0	0	0	0	0	0	0.11	0.16	0.2	0.26	0.23	0.18	0	0	0	0	0	0	0	0
HRS-ES2-C4220		CLUSTER5	yes	0.72	1.23	1.15	0.28	0.48	0	0	0	0.2	0	0	0	0	2.1	1.9	0.89	0.76	1.03	0.76	0.89	0.66	0.21	0	0	0	0	0	0	0	0	0	0	0.68	0.57	0.66	0.85	0.73	0.91	1.66	1.06	0.36	0	0	0	0	0
HRS-ES2-C4259		CLUSTER1083	yes	0.19	0.36	0.41	0	0.15	0	0	0	0	0	0	0	0	0.6	0.7	0.41	0.26	0.29	0.24	0.2	0.15	0	0	0	0	0	0	0	0	0	0	0	0.16	0.18	0.14	0.26	0.29	0.27	0.33	0.2	0	0	0	0	0	0
HRS-ES2-C4288		CLUSTER207	no	0.3	0.3	0	0	0	0	0	0	0	0	0	0	0	0.28	0.18	0	0.15	0	0	0	0	0	0	0	0	0	0	0	0	0	0	0	0	0	0	0	0	0	0	0	0	0	0	0	0	0
HRS-ES2-C4301		CLUSTER1087	yes	0.37	0.47	0.31	0.47	0.39	0.22	0.17	0	0	0	0	0	0	0.47	0.31	0.27	0.22	0.16	0.13	0	0.13	0	0	0	0	0	0	0	0	0	0	0	0.18	0	0	0	0	0	0.14	0	0.38	0.67	0.34	0	0	0
HRS-ES2-C4326	Tenacibaculum phage pT24 DNA, complete genome	CLUSTER1091	yes	0.21	0.23	0	0.15	0.16	0	0	0	0	0	0	0	0	0.26	0	0	0	0	0	0.43	0.29	0.17	0.22	0.28	0	0	0	0	0	0	0	0	0.38	0.35	0	0	0	0	0	0	0	0	0	0	0	0
HRS-ES2-C4366		CLUSTER352	no	0.34	0.42	0.23	0.26	0.3	0.36	0.33	0.24	0.17	0.21	0.47	0.19	0	0.4	0.36	0.31	0.39	0.21	0.17	0.12	0.15	0	0	0	0	0	0	0	0.2	0.23	0	0	0.15	0.13	0	0	0	0	0	0	0	0	0	0	0	0
HRS-ES2-C4419		CLUSTER1100	yes	0.11	0.15	0	0	0	0	0	0	0	0	0	0	0	0.17	0	0	0	0	0	0	0	0	0	0	0	0	0	0	0	0	0	0	0	0	0	0	0	0	0	0	0	0	0	0	0	0
HRS-ES2-C4432		CLUSTER538	yes	0.31	0.4	0.26	0.26	0.24	0.35	0.33	0.22	0	0.2	0.42	0.16	0	0.39	0.35	0.31	0.43	0.2	0.2	0.13	0.13	0	0	0	0	0	0	0	0.21	0.21	0	0	0.16	0.15	0	0	0	0	0	0	0	0	0	0	0	0
HRS-ES2-C4456		CLUSTER1102	yes	0.22	0.25	0	0.23	0.79	0.67	0.52	0.36	0.21	0.23	0.2	0	0	0.28	0.15	0.19	0.15	0	0	0	0.13	0	0.19	0.45	0.16	0.17	0.16	0	0	0	0	0	0.16	0	0	0	0	0	0	0	0	0	0.31	0.28	0.26	0
HRS-ES2-C4464		CLUSTER525	no	0.3	0.37	0.21	0.23	0.22	0.28	0.33	0.28	0	0.21	0.45	0.17	0	0.38	0.34	0.31	0.47	0.19	0.19	0.17	0.13	0.17	0	0	0	0	0	0	0.21	0.22	0	0	0.14	0.16	0	0	0	0	0	0	0	0	0	0	0	0
HRS-ES2-C4473		CLUSTER1104	yes	0.31	0.28	0	0	0	0	0	0	0	0	0	0	0	0.28	0	0	0	0	0	0	0	0	0	0	0	0	0	0	0	0	0	0	0.15	0	0	0	0	0	0	0	0	0	0	0	0	0
HRS-ES2-C4502		CLUSTER1106	yes	0.37	0.25	0	0	0	0	0	0	0	0	0	0	0	0.2	0.19	0.2	0.22	0.14	0.14	0	0	0	0	0	0	0	0	0	0	0	0	0	0	0	0	0	0	0	0	0	0	0	0	0	0	0
HRS-ES2-C4504		CLUSTER295	no	0.92	0.83	0.74	0.34	0.36	0.19	0	0	0	0	0	0	0	0.86	0.49	0	0.25	0	0	0.22	0.21	0.3	0	0	0	0	0	0	0	0	0	0	0.23	0.11	0	0	0	0	0	0	0	0	0	0	0	0
HRS-ES2-C4510		CLUSTER1107	yes	0.33	0.38	0.21	0.26	0.23	0.36	0.33	0.29	0.16	0.22	0.45	0.17	0	0.41	0.32	0.36	0.44	0.22	0.18	0.13	0.13	0	0	0	0	0	0	0	0.18	0.22	0	0	0.15	0.15	0	0	0	0	0	0	0	0	0	0	0	0
HRS-ES2-C4516		CLUSTER1109	yes	0.45	0.5	0.29	0.48	0.31	0.22	0.17	0	0	0	0	0	0	0.51	0.34	0.23	0.26	0.15	0	0	0.15	0	0	0	0	0	0	0	0	0	0	0	0.16	0	0	0	0	0	0	0	0.47	0.73	0.25	0	0	0
HRS-ES2-C4610		CLUSTER1125	yes	0.25	0.31	0.47	0.16	0.17	0	0	0	0	0	0	0	0	0.45	0.38	0.16	0.39	0.31	0.36	0	0	0	0	0	0	0	0	0	0	0	0	0	0	0	0	0	0	0	0	0	0	0	0	0	0	0
HRS-ES2-C4645		CLUSTER547	yes	0.66	0.48	0.28	0.23	0	0	0	0	0	0	0	0	0	0.41	0.29	0.24	0.29	0.17	0.15	0	0	0	0	0	0	0	0	0	0	0	0	0	0.12	0	0	0	0	0	0	0	0	0	0	0	0	0
HRS-ES2-C4650		CLUSTER1129	yes	0.14	0.22	0.44	0.14	0.26	0	0	0	0	0	0	0	0	0.32	0.43	0.27	0.22	0.13	0	0.14	0.12	0	0	0	0	0	0	0	0	0	0	0	0	0.14	0	0	0.12	0.09	0	0	0	0	0	0	0	0
HRS-ES2-C4654		CLUSTER426	no	0.43	0.47	0.37	0.21	0	0	0.19	0	0	0	0	0	0	0.37	0.45	0.54	0.77	0.47	0.52	0.2	0.18	0.18	0	0	0	0	0	0	0	0	0	0	0.2	0.2	0.21	0.22	0.16	0.12	0	0	0	0	0	0	0	0
HRS-ES2-C4678		CLUSTER1132	yes	0.94	0.65	0.25	0.17	0	0.28	0.37	0.35	0	0.23	0.31	0.28	0.13	0.46	0.53	0.54	0.61	0.35	0.36	0	0	0	0	0	0	0	0	0	0	0	0	0	0	0	0	0	0	0	0	0	0	0	0	0	0	0
HRS-ES2-C475		CLUSTER336	yes	0.54	0.3	0	0	0	0.15	0.32	0.4	0	0.3	0.42	0.37	0.23	0.19	0.22	0.22	0.25	0.16	0.16	0	0	0	0	0	0	0	0	0	0	0	0	0	0	0	0	0	0	0	0	0	0	0	0	0	0	0
HRS-ES2-C4858		CLUSTER229	no	0.29	0.4	0.18	0.26	0.21	0.39	0.32	0.33	0.15	0.2	0.37	0.21	0	0.41	0.34	0.32	0.4	0.17	0.18	0.17	0.15	0.18	0	0	0	0	0	0	0.18	0.21	0	0	0.18	0.13	0	0	0	0	0	0	0	0	0	0	0	0
HRS-ES2-C4872		CLUSTER1151	yes	0.94	0.63	0.25	0.21	0	0.31	0.34	0.34	0	0.23	0.29	0.26	0.15	0.54	0.45	0.51	0.66	0.41	0.37	0	0.1	0	0	0	0	0	0	0	0	0	0	0	0.1	0	0	0	0	0	0	0	0	0	0	0	0	0
HRS-ES2-C4877		CLUSTER282	no	0.93	0.78	0.72	0.3	0.34	0.17	0	0	0	0	0	0	0	0.74	0.41	0	0.22	0	0	0.16	0.17	0.23	0	0	0	0	0	0	0	0	0	0	0.2	0	0	0	0	0	0	0	0	0	0	0	0	0
HRS-ES2-C490		CLUSTER658	yes	0.62	0.45	0.3	0.21	0	0	0	0	0	0	0	0	0	0.35	0.25	0.24	0.31	0.15	0.17	0	0.09	0	0	0	0	0	0	0	0	0	0	0	0.11	0	0	0	0	0	0	0	0	0	0	0	0	0
HRS-ES2-C4918	Phaeocystis globosa virus strain 16T, complete genome	CLUSTER155	no	0.88	0.62	0.27	0.19	0	0.23	0.36	0.33	0	0.25	0.33	0.23	0.14	0.49	0.46	0.48	0.59	0.36	0.39	0	0	0	0	0	0	0	0	0	0	0	0	0	0	0	0	0	0	0	0	0	0	0	0	0	0	0
HRS-ES2-C492	Chrysochromulina ericina virus isolate CeV-01B, complete genome	CLUSTER316	no	0.37	0.24	0	0	0	0	0	0	0	0	0	0	0	0.17	0.17	0.2	0.21	0.15	0.16	0	0	0	0	0	0	0	0	0	0	0	0	0	0	0	0	0	0	0	0	0	0	0	0	0	0	0
HRS-ES2-C4934		CLUSTER1155	yes	0.32	0.34	0.45	0.14	0	0	0	0	0	0	0	0	0	0.4	0.4	0.2	0.52	0.28	0.34	0	0	0	0	0	0	0	0	0	0	0	0	0	0	0	0	0	0	0	0	0	0	0	0	0	0	0
HRS-ES2-C4979	Chrysochromulina ericina virus isolate CeV-01B, complete genome	CLUSTER1159	yes	0.3	0.24	0	0	0	0	0	0	0	0	0	0	0	0.17	0.13	0.18	0.2	0.15	0	0	0	0	0	0	0	0	0	0	0	0	0	0	0	0	0	0	0	0	0	0	0	0	0	0	0	0
HRS-ES2-C4988		CLUSTER22	no	1.07	1.11	0.71	0.29	0.27	0.16	0	0	0	0	0	0	0	1.17	0.91	0.57	0.65	0.46	0.34	0.44	0.35	0.34	0	0	0	0	0	0	0	0	0	0	0.42	0.22	0.15	0	0.12	0.11	0	0	0	0	0	0	0	0
HRS-ES2-C4989		CLUSTER183	no	0.33	0.22	0	0.16	0	0	0	0	0	0	0	0	0	0	0	0	0.17	0	0	0	0	0	0	0	0	0	0	0	0	0	0	0	0	0.12	0	0	0	0.08	0	0	0	0	0	0	0	0
HRS-ES2-C5009		CLUSTER1160	yes	0.17	0.22	0	0	0	0	0	0	0	0	0	0	0	0.24	0.18	0	0	0	0	0	0	0	0	0	0	0	0	0	0	0	0	0	0	0	0	0	0	0	0	0	0	0	0	0	0	0
HRS-ES2-C509	Phaeocystis globosa virus strain 16T, complete genome	CLUSTER22	no	0.93	1.04	0.65	0.27	0.2	0.14	0	0	0	0	0	0	0	1.13	0.81	0.59	0.62	0.39	0.37	0.45	0.37	0.35	0	0	0	0	0	0	0	0	0	0	0.41	0.24	0	0.18	0	0.1	0	0	0	0	0	0	0	0
HRS-ES2-C5154		CLUSTER195	no	0.27	0.22	0	0	0	0	0	0	0	0	0	0	0	0.19	0.2	0.21	0.22	0.15	0.15	0	0	0	0	0	0	0	0	0	0	0	0	0	0	0	0	0	0	0.09	0	0	0	0	0	0	0	0
HRS-ES2-C5175		CLUSTER554	yes	0.51	0.34	0	0	0	0	0	0	0	0	0.17	0	0	0.25	0.29	0.38	0.68	0.47	0.53	0	0.13	0	0	0	0	0	0	0	0	0	0	0	0.18	0.13	0.23	0.33	0.38	0.32	0	0	0	0	0	0	0	0
HRS-ES2-C5195		CLUSTER113	yes	0.7	0.81	0.59	0.38	0.27	0.21	0.17	0	0	0	0	0	0	0.81	1.02	1.1	0.99	0.74	0.64	0	0	0	0	0	0	0	0	0	0	0	0	0	0.16	0	0	0	0	0	0	0	0	0	0	0	0	0
HRS-ES2-C5231		CLUSTER301	yes	0.79	1.13	0.93	0.31	0.27	0	0	0	0	0	0	0	0	1.32	1.3	1.24	1.54	1.12	1.13	0.45	0.49	0.37	0	0	0	0	0	0	0	0	0	0	0.4	0.47	0.32	0.31	0.21	0.12	0	0	0	0	0	0	0	0
HRS-ES2-C524		CLUSTER179	no	0.3	0.25	0	0	0	0	0	0	0	0	0	0	0	0.22	0	0	0	0	0	0	0	0	0	0	0	0	0	0	0	0	0	0	0.17	0	0	0	0	0	0	0	0	0	0	0	0	0
HRS-ES2-C5261		CLUSTER1178	yes	0.22	0.25	0	0.21	0.87	0.67	0.56	0.42	0.21	0.2	0.19	0	0	0.26	0.19	0.19	0.16	0	0	0	0.14	0	0.21	0.44	0.2	0.23	0.15	0	0	0	0	0	0.16	0	0	0	0	0	0	0	0	0	0.31	0.35	0.28	0.24
HRS-ES2-C5273		CLUSTER57	no	0.31	0.21	0	0	0	0	0	0	0	0	0	0	0	0.16	0.14	0.13	0.17	0.12	0	0	0	0	0	0	0	0	0	0	0	0	0	0	0	0	0	0	0	0	0	0	0	0	0	0	0	0
HRS-ES2-C5308		CLUSTER1183	yes	0.33	0.3	0.19	0	0	0.24	0.28	0.28	0.22	0.33	0.29	0	0	0.31	0.29	0.34	0.51	0.33	0.35	0	0.1	0	0	0	0	0	0	0	0.14	0	0	0	0.11	0.1	0	0.18	0.18	0.16	0	0	0	0	0	0	0	0
HRS-ES2-C539		CLUSTER340	yes	0.54	0.44	0.31	0.19	0	0	0	0	0	0	0	0	0	0.36	0.29	0.25	0.29	0.16	0.16	0	0	0	0	0	0	0	0	0	0	0	0	0	0.11	0	0	0	0	0	0	0	0	0	0	0	0	0
HRS-ES2-C5398		CLUSTER546	no	0.47	0.52	0.33	0.46	0.34	0.23	0.18	0	0	0	0	0	0	0.56	0.31	0.3	0.24	0.17	0.14	0	0.14	0	0	0	0	0	0	0	0	0	0	0	0.17	0	0	0	0	0	0	0.18	0.39	0.67	0.28	0	0	0
HRS-ES2-C54		CLUSTER42	no	0.86	0.69	0.29	0	0	0	0	0	0	0	0	0	0	0.6	0.44	0.3	0.31	0.17	0	0.21	0.2	0	0	0	0	0	0	0	0	0	0	0	0.22	0.14	0	0	0	0	0.46	0.36	0.72	0.23	0	0	0	0
HRS-ES2-C546		CLUSTER662	yes	0.53	0.4	0.2	0.12	0	0.17	0.39	0.54	0.35	0.5	0.73	0.74	0.61	0.23	0.26	0.4	0.43	0.24	0.24	0.18	0.16	0	0	0	0.15	0.27	0.33	0.45	0.35	0.21	0	0	0.21	0.18	0.17	0.17	0.12	0.1	0	0	0	0	0	0	0	0
HRS-ES2-C5570		CLUSTER1199	yes	0.17	0.19	0	0	0	0	0	0	0	0	0	0	0	0.15	0	0.15	0.17	0.13	0.14	0	0	0	0	0	0	0	0	0	0	0	0	0	0	0	0	0	0	0	0	0	0	0	0	0	0	0
HRS-ES2-C56		CLUSTER175	yes	0.29	0.27	0	0	0	0	0	0	0	0	0	0	0	0.23	0	0	0	0	0	0	0	0	0	0	0	0	0	0	0	0	0	0	0.15	0	0	0	0	0	0	0	0	0	0	0	0	0
HRS-ES2-C5600		CLUSTER383	no	0.34	0.4	0.42	0.13	0.17	0	0	0	0	0	0	0	0	0.41	0.4	0.21	0.54	0.31	0.34	0	0	0	0	0	0	0	0	0	0	0	0	0	0	0	0	0	0	0	0	0	0	0	0	0	0	0
HRS-ES2-C5646		CLUSTER169	yes	0.34	0.4	0.55	0	0.16	0	0	0	0	0	0	0	0	0.6	0.49	0.21	0.48	0.29	0.36	0	0	0	0	0	0	0	0	0	0	0	0	0	0	0	0	0	0	0	0	0	0	0	0	0	0	0
HRS-ES2-C5719		CLUSTER189	no	0.42	0.26	0	0	0	0	0	0	0	0	0	0	0	0.17	0.2	0.19	0.23	0.16	0.2	0	0	0	0	0	0	0	0	0	0	0	0	0	0	0	0	0	0	0	0	0	0	0	0	0	0	0
HRS-ES2-C5746		CLUSTER228	no	0.52	0.52	0.39	0.2	0	0	0	0	0	0	0	0	0	0.62	0.37	0.24	0.25	0.13	0	0.32	0.22	0.22	0	0	0	0	0	0	0	0	0	0	0.29	0.14	0	0	0	0	0	0	0	0	0	0	0	0
HRS-ES2-C5786		CLUSTER300	no	0.93	0.7	0.58	0.33	0.23	0	0	0	0	0	0	0	0	0.56	0.55	0	0.24	0	0	0	0.14	0	0	0	0	0	0	0	0	0	0	0	0.13	0	0	0	0	0	2.01	0.85	0.43	0.73	0.56	0	0	0
HRS-ES2-C5800		CLUSTER559	yes	0.31	0.31	0.16	0	0	0	0	0	0	0	0	0	0	0.26	0.17	0.15	0.12	0	0	0	0	0	0	0	0	0	0	0	0	0	0	0	0	0	0	0	0	0	0	0	0	0	0	0	0	0
HRS-ES2-C5852		CLUSTER1225	yes	0.32	0.28	0.37	0.87	3.76	6.72	5.94	5.16	1.91	0.88	0.64	0	0	0.3	0.22	0	0	0	0	0	0	0	0.2	0.53	0.68	1.87	0.95	0.49	0.48	0.35	0	0	0.12	0	0	0	0	0	0	0	0	0.28	0.97	2.04	2.27	2.18
HRS-ES2-C5860		CLUSTER561	yes	0.53	0.41	0	0	0	0	0	0	0	0	0	0	0	0.29	0.18	0.16	0.17	0	0	0.16	0	0	0	0	0	0	0	0	0	0	0	0	0.19	0	0	0	0	0	0	0	0	0	0	0	0	0
HRS-ES2-C590		CLUSTER196	no	0.48	0.55	0.41	0.2	0	0	0	0	0	0	0	0	0	0.63	0.41	0.27	0.23	0.14	0	0.34	0.28	0.24	0	0	0	0	0	0	0	0	0	0	0.34	0.14	0	0	0	0	0	0	0	0	0	0	0	0
HRS-ES2-C592	Chrysochromulina ericina virus isolate CeV-01B, complete genome	CLUSTER199	no	1.01	0.81	0.36	0	0	0	0	0	0	0	0	0	0	0.69	0.51	0.35	0.37	0.19	0.2	0.26	0.24	0	0	0	0	0	0	0	0	0	0	0	0.25	0.16	0	0	0	0	0.5	0.41	0.8	0.25	0	0	0	0
HRS-ES2-C5920		CLUSTER459	no	0.29	0.22	0	0	0	0	0	0	0	0	0	0	0	0.17	0.18	0.19	0.21	0.16	0.14	0	0.12	0	0	0	0	0	0	0	0	0	0	0	0	0	0	0	0	0.09	0	0	0	0	0	0	0	0
HRS-ES2-C594	Chrysochromulina ericina virus isolate CeV-01B, complete genome	CLUSTER201	yes	0.31	0.3	0.19	0	0	0.24	0.28	0.32	0.22	0.36	0.27	0	0	0.28	0.26	0.34	0.48	0.34	0.37	0	0	0	0	0	0	0.14	0.15	0	0	0	0	0	0	0	0	0.18	0.17	0.12	0	0	0	0	0	0	0	0
HRS-ES2-C6065		CLUSTER564	yes	0.37	0.23	0	0	0	0	0	0	0	0	0	0	0	0.15	0.14	0	0.21	0.12	0.14	0	0	0	0	0	0	0	0	0	0	0	0	0	0	0	0	0	0	0	0	0	0	0	0	0	0	0
HRS-ES2-C6089		CLUSTER1247	yes	0.18	0.27	0.36	0	0.52	0.32	0.19	0.36	1.13	1.18	0.56	0.57	0.52	0.36	0.47	0.31	0.16	0.18	0	0	0	0	0	0	0	0	0	0	0.25	0	0	0	0	0	0	0	0	0	0	0	0	0	0	0	0	0
HRS-ES2-C6095		CLUSTER1248	yes	0.38	0.47	0.38	0	0	0	0	0	0	0	0	0	0	0.57	0.63	0.28	0.38	0.31	0.29	0.49	0.42	0.3	0	0	0	0	0	0	0	0	0	0	0.27	0.49	0.27	0.33	0.28	0.19	0.18	0.19	0	0	0	0	0	0
HRS-ES2-C6107		CLUSTER565	yes	0.22	0.25	0.27	0	0	0	0	0	0	0	0	0	0	0.35	0.24	0	0.25	0.17	0.18	0	0	0	0	0	0	0	0	0	0	0	0	0	0	0	0	0	0	0	0	0	0	0	0	0	0	0
HRS-ES2-C6116		CLUSTER122	no	0.22	0.18	0	0	0	0	0	0	0	0	0	0	0	0.14	0	0.18	0.28	0.17	0.14	0	0	0	0	0	0	0	0	0	0	0	0	0	0	0	0	0	0	0	0	0	0	0	0	0	0	0
HRS-ES2-C614		CLUSTER674	yes	0.85	0.67	0.51	0.32	0.24	0	0	0	0	0	0	0	0	0.6	0.44	0.17	0.23	0	0	0	0.13	0	0	0	0	0	0	0	0	0	0	0	0.13	0	0	0	0	0	1.89	0.73	0.34	0.6	0.43	0	0	0
HRS-ES2-C6173		CLUSTER480	no	0.34	0.27	0	0	0	0	0	0	0	0	0	0	0	0.18	0.17	0.17	0.2	0.14	0	0	0	0	0	0	0	0	0	0	0	0	0	0	0	0	0	0	0	0	0	0	0	0	0	0	0	0
HRS-ES2-C622		CLUSTER345	yes	0.62	0.45	0.29	0.19	0	0	0	0	0	0	0	0	0	0.37	0.28	0.24	0.3	0.17	0.18	0	0	0	0	0	0	0	0	0	0	0	0	0	0.11	0	0	0	0	0	0	0	0	0	0	0	0	0
HRS-ES2-C624		CLUSTER346	yes	0.46	0.31	0.16	0	0	0	0	0	0	0	0	0	0	0.25	0.2	0.2	0.37	0.29	0.31	0	0	0	0	0	0	0	0	0	0	0	0	0	0.1	0	0	0	0	0	0	0	0	0	0	0	0	0
HRS-ES2-C6249	Chrysochromulina ericina virus isolate CeV-01B, complete genome	CLUSTER1266	yes	0.26	0.23	0	0	0	0	0	0	0	0	0	0	0	0.17	0.17	0.2	0.22	0.19	0.17	0	0	0	0	0	0	0	0	0	0	0	0	0	0	0	0	0	0	0	0	0	0	0	0	0	0	0
HRS-ES2-C6263	Bodo saltans virus strain NG1, complete genome	CLUSTER172	yes	2.89	1.48	0.49	0.33	0	0	0	0	0	0	0	0	0	1.05	0.44	0	0	0	0	0.42	0.39	0	0	0	0	0	0	0	0	0	0	0	0.71	0.26	0	0	0	0	0.37	0.26	0	0.28	0	0	0	0
HRS-ES2-C6282		CLUSTER343	no	0.31	0.22	0	0.17	0	0	0	0	0	0	0	0	0	0.14	0	0	0.14	0	0	0	0	0	0	0	0	0	0	0	0	0	0	0	0.1	0.09	0	0	0	0.09	0	0	0	0	0	0	0	0
HRS-ES2-C6304		CLUSTER572	no	0.65	0.46	0.27	0.24	0	0	0	0	0	0	0	0	0	0.3	0.33	0.24	0.31	0.15	0.17	0	0	0	0	0	0	0	0	0	0	0	0	0	0.11	0	0	0	0	0	0	0	0	0	0	0	0	0
HRS-ES2-C633		CLUSTER319	no	0.25	0.23	0	0	0	0	0	0	0	0	0	0	0	0.17	0.18	0.2	0.2	0.16	0.15	0	0	0	0	0	0	0	0	0	0	0	0	0	0	0	0	0	0	0	0	0	0	0	0	0	0	0
HRS-ES2-C6375		CLUSTER1	no	0.14	0.2	0.24	0.34	0.51	0.71	0.66	0.63	0.84	1.51	0.87	0.81	0.63	0.22	0.28	0.31	0.39	0.42	0.43	0.3	0.22	0.43	0.47	0.32	0.25	0.31	0.21	0	0.25	0.14	0	0	0.24	0.39	0.38	0.45	0.36	0.3	0	0	0	0	0	0	0	0
HRS-ES2-C6502		CLUSTER529	no	0.44	0.45	0.39	0.22	0	0.16	0.19	0.19	0	0	0	0	0	0.42	0.45	0.55	0.77	0.51	0.52	0.22	0.21	0.17	0	0	0	0	0	0	0	0	0	0	0.25	0.2	0.25	0.23	0.18	0.11	0	0	0	0	0	0	0	0
HRS-ES2-C6505		CLUSTER1291	yes	0.38	0.42	0.51	0.16	0.17	0	0	0	0	0	0	0	0	0.59	0.49	0	0.52	0.31	0.33	0	0	0	0	0	0	0	0	0	0	0	0	0	0	0	0	0	0	0	0	0	0	0	0	0	0	0
HRS-ES2-C6579		CLUSTER287	no	0.41	0.24	0.3	0.54	0.74	1.68	1.65	1.35	0.63	0.49	0.56	0.29	0	0	0.17	0	0	0	0	0	0	0	0	0	0.27	0.41	0.29	0	0	0	0	0	0	0	0	0	0	0	0	0	0	0	0	0	0	0
HRS-ES2-C6581		CLUSTER189	no	0.39	0.24	0	0	0	0	0	0	0	0	0	0	0	0.2	0.15	0.21	0.28	0.16	0.19	0	0	0	0	0	0	0	0	0	0	0	0	0	0	0	0	0	0	0	0	0	0	0	0	0	0	0
HRS-ES2-C6595	Chrysochromulina ericina virus isolate CeV-01B, complete genome	CLUSTER1301	yes	0.22	0.2	0	0	0	0	0	0	0	0	0	0	0	0.14	0	0	0.18	0.12	0.14	0	0	0	0	0	0	0	0	0	0	0	0	0	0	0	0	0	0	0	0	0	0	0	0	0	0	0
HRS-ES2-C6599		CLUSTER368	no	0.29	0.3	0.19	0	0	0	0	0	0	0	0	0	0	0.29	0.2	0	0.15	0	0	0	0	0	0	0	0	0	0	0	0	0	0	0	0.1	0	0	0	0	0	0	0	0	0	0	0	0	0
HRS-ES2-C6605		CLUSTER1303	yes	0.6	0.58	0.27	0.15	0	0	0	0	0	0	0	0	0	0.56	0.4	0.42	0.44	0.25	0.26	0	0.13	0	0	0	0	0	0	0	0	0	0	0	0.16	0	0	0	0	0	0	0	0	0	0	0	0	0
HRS-ES2-C6746		CLUSTER484	no	0.33	0.33	0.44	0.15	0.19	0	0	0	0	0	0	0	0	0.41	0.38	0.17	0.55	0.29	0.34	0	0	0	0	0	0	0	0	0	0	0	0	0	0	0	0	0	0	0	0	0	0	0	0	0	0	0
HRS-ES2-C6844		CLUSTER122	no	0.24	0.17	0	0	0	0	0	0	0	0	0	0	0	0	0	0.18	0.25	0.15	0.17	0	0	0	0	0	0	0	0	0	0	0	0	0	0	0	0	0	0	0	0	0	0	0	0	0	0	0
HRS-ES2-C6912	Chrysochromulina ericina virus isolate CeV-01B, complete genome	CLUSTER563	no	0.19	0.16	0	0	0	0	0	0	0	0	0	0	0	0	0.14	0.18	0.23	0.11	0	0	0	0	0	0	0	0	0	0	0	0	0	0	0	0	0	0	0	0	0.25	0.2	0	0	0	0	0	0
HRS-ES2-C7014	Chrysochromulina ericina virus isolate CeV-01B, complete genome	CLUSTER380	no	0.96	0.68	0.26	0.16	0.13	0.28	0.35	0.41	0	0	0.25	0.3	0.15	0.5	0.5	0.51	0.66	0.36	0.43	0	0	0	0	0	0	0	0	0	0	0	0	0	0.11	0	0	0	0	0	0	0	0	0	0	0	0	0
HRS-ES2-C7016		CLUSTER581	no	0.34	0.32	0	0	0	0	0	0	0	0	0	0	0	0.36	0.25	0.2	0.16	0	0	0	0	0	0	0	0	0	0	0	0	0	0	0	0	0	0	0	0	0	0	0	0	0	0	0	0	0
HRS-ES2-C7043		CLUSTER579	no	0.38	0.45	0.47	0	0.14	0	0	0	0	0	0	0	0	0.65	0.44	0.19	0.47	0.32	0.39	0	0	0	0	0	0	0	0	0	0	0	0	0	0	0	0	0	0	0	0	0	0	0	0	0	0	0
HRS-ES2-C7083		CLUSTER1347	yes	0.19	0.22	0	0.19	0.79	0.65	0.45	0.34	0.16	0.18	0	0	0	0.21	0.19	0	0.12	0	0	0	0	0	0	0.38	0.15	0.14	0.13	0	0	0	0	0	0.19	0	0	0	0	0	0	0	0	0	0.28	0.27	0.22	0.21
HRS-ES2-C7125		CLUSTER1352	yes	0.22	0.27	0.28	0.12	0	0	0	0	0	0	0	0	0	0.34	0.25	0	0.24	0.2	0.18	0	0	0	0	0	0	0	0	0	0	0	0	0	0	0	0	0	0	0	0	0	0	0	0	0	0	0
HRS-ES2-C7162		CLUSTER453	no	0.33	0.36	0.42	0.17	0	0	0	0	0	0	0	0	0	0.42	0.37	0.16	0.51	0.26	0.35	0	0	0	0	0	0	0	0	0	0	0	0	0	0	0	0	0	0	0	0	0	0	0	0	0	0	0
HRS-ES2-C720		CLUSTER323	no	0.47	0.32	0	0	0	0	0	0	0	0	0	0	0	0.25	0.21	0.19	0.37	0.27	0.29	0	0	0	0	0	0	0	0	0	0	0	0	0	0.1	0	0	0	0	0	0	0	0	0	0	0	0	0
HRS-ES2-C721		CLUSTER130	no	0.49	0.56	0.42	0.19	0	0	0	0	0	0	0	0	0	0.68	0.42	0.25	0.23	0.14	0	0.35	0.24	0.27	0	0	0	0	0	0	0	0	0	0	0.35	0.14	0	0	0	0	0	0	0	0	0	0	0	0
HRS-ES2-C7210		CLUSTER586	no	2.83	1.37	0.49	0.34	0	0	0	0	0	0	0	0	0	0.89	0.42	0	0	0	0	0.34	0.33	0	0	0	0	0	0	0	0	0	0	0	0.69	0.19	0	0	0	0	0.29	0.19	0	0.23	0	0	0	0
HRS-ES2-C724		CLUSTER179	no	0.3	0.28	0	0	0	0	0	0	0	0	0	0	0	0.24	0	0	0	0	0	0	0	0	0	0	0	0	0	0	0	0	0	0	0.15	0	0	0	0	0	0	0	0	0	0	0	0	0
HRS-ES2-C734		CLUSTER359	yes	0.41	0.5	0.38	0.16	0	0	0	0	0	0	0	0	0	0.62	0.4	0.25	0.22	0.12	0	0.32	0.24	0.25	0	0	0	0	0	0	0	0	0	0	0.31	0.15	0	0	0	0	0	0	0	0	0	0	0	0
HRS-ES2-C7341		CLUSTER1371	yes	0.23	0.28	0.33	0	0	0	0	0	0	0	0	0	0	0.3	0.26	0	0.25	0.17	0.22	0	0	0	0	0	0	0	0	0	0	0	0	0	0	0	0	0	0	0	0	0	0	0	0	0	0	0
HRS-ES2-C7381	Chrysochromulina ericina virus isolate CeV-01B, complete genome	CLUSTER391	no	0.33	0.22	0	0	0	0	0	0	0	0	0	0	0	0	0	0.16	0.25	0.16	0.17	0	0	0	0	0	0	0	0	0	0	0	0	0	0	0	0	0	0	0	0	0	0	0	0	0	0	0
HRS-ES2-C7402		CLUSTER461	no	2.71	1.53	0.57	0.36	0	0	0	0	0	0	0	0	0	1.12	0.46	0.17	0	0	0	0.52	0.46	0	0	0	0	0	0	0	0	0	0	0	0.9	0.28	0	0	0	0	0.39	0.29	0	0.36	0	0	0	0
HRS-ES2-C7425		CLUSTER1378	yes	0.91	0.68	0.29	0.21	0	0.27	0.4	0.32	0	0.19	0.31	0.25	0.15	0.47	0.42	0.51	0.59	0.38	0.39	0	0.13	0	0	0	0	0	0	0	0	0	0	0	0.1	0	0	0	0	0	0	0	0	0	0	0	0	0
HRS-ES2-C754		CLUSTER688	yes	0.52	0.34	0.26	0	0	0	0	0	0	0	0	0	0	0.23	0.3	0.51	0.83	0.64	0.82	0.14	0.13	0	0	0	0	0	0	0	0	0	0	0	0.13	0.15	0.26	0.36	0.44	0.37	0	0	0	0	0	0	0	0
HRS-ES2-C7541		CLUSTER286	no	0.75	1.11	0.86	0.28	0.29	0	0	0	0	0	0	0	0	1.37	1.43	1.31	1.7	1.27	1.22	0.5	0.53	0.37	0	0	0	0	0	0	0	0	0	0	0.42	0.51	0.28	0.33	0.21	0.14	0	0	0	0	0	0	0	0
HRS-ES2-C7584		CLUSTER551	no	0.61	0.58	0.36	0.14	0	0	0	0	0	0	0	0	0	0.56	0.44	0.38	0.43	0.21	0.25	0	0.12	0	0	0	0	0	0	0	0	0	0	0	0.14	0	0	0	0	0	0	0	0	0	0	0	0	0
HRS-ES2-C7689		CLUSTER308	yes	0.52	0.52	0.31	0.49	0.28	0.21	0.19	0	0	0	0	0	0	0.49	0.4	0.26	0.25	0.13	0	0	0.13	0	0	0	0	0	0	0	0	0	0	0	0.17	0	0	0	0	0	0	0.14	0.41	0.68	0.3	0	0	0
HRS-ES2-C771	Phaeocystis globosa virus strain 16T, complete genome	CLUSTER200	no	0.58	0.56	0.38	0.19	0	0	0	0	0	0	0	0	0	0.6	0.4	0.25	0.24	0.14	0	0.3	0.23	0.24	0	0	0	0	0	0	0	0	0	0	0.33	0.15	0	0	0	0	0	0	0	0	0	0	0	0
HRS-ES2-C7718		CLUSTER562	no	0.21	0.27	0.2	0	0	0	0	0	0	0	0	0	0	0.34	0.24	0	0.28	0.16	0.21	0	0	0	0	0	0	0	0	0	0	0	0	0	0	0	0	0	0	0	0	0	0	0	0	0	0	0
HRS-ES2-C7735		CLUSTER1401	yes	0.2	0.23	0	0.17	0.69	0.59	0.45	0.33	0.2	0.18	0	0	0	0.22	0.16	0.16	0.12	0	0	0	0.12	0	0	0.34	0.15	0.17	0	0	0	0	0	0	0.15	0	0	0	0	0	0	0	0	0	0.26	0.27	0.21	0.23
HRS-ES2-C7742		CLUSTER1402	yes	0.33	0.36	0.52	0.16	0.12	0	0	0	0	0	0	0	0	0.41	0.33	0.16	0.48	0.29	0.33	0	0	0	0	0	0	0	0	0	0	0	0	0	0	0	0	0	0	0	0	0	0	0	0	0	0	0
HRS-ES2-C776	Chrysochromulina ericina virus isolate CeV-01B, complete genome	CLUSTER339	no	0.33	0.22	0	0	0	0	0	0	0	0	0	0	0	0.14	0	0	0.25	0.15	0.18	0	0	0	0	0	0	0	0	0	0	0	0	0	0	0	0	0	0	0	0	0	0	0	0	0	0	0
HRS-ES2-C7811		CLUSTER590	yes	0.75	0.63	0.59	0.32	0.4	0.28	0.18	0.19	0.26	0	0	0	0	0.5	0.4	0.18	0.33	0.16	0.18	0	0	0	0	0	0	0	0	0	0	0	0	0	0.14	0	0	0	0	0	0	0	0	0	0	0	0	0
HRS-ES2-C7897		CLUSTER54	no	0.78	1.1	1.03	0.33	0.31	0.14	0	0	0	0	0	0	0	1.51	1.53	1.38	1.65	1.33	1.4	0.42	0.49	0.37	0	0	0	0	0	0	0	0	0	0	0.4	0.48	0.39	0.32	0.21	0.13	0	0	0	0	0	0	0	0
HRS-ES2-C7916		CLUSTER512	no	0.95	0.73	0.26	0.18	0	0.3	0.42	0.32	0	0.2	0.32	0.25	0.19	0.47	0.49	0.56	0.65	0.39	0.42	0	0.12	0	0	0	0	0	0	0	0	0	0	0	0.12	0	0	0	0	0	0	0	0	0	0	0	0	0
HRS-ES2-C7923	Chrysochromulina ericina virus isolate CeV-01B, complete genome	CLUSTER174	no	0.51	0.3	0	0	0	0.19	0.34	0.38	0	0.26	0.44	0.38	0.25	0.17	0.18	0.24	0.24	0.14	0.17	0	0	0	0	0	0	0	0	0	0	0	0	0	0	0	0	0	0	0	0	0	0	0	0	0	0	0
HRS-ES2-C8003		CLUSTER1421	yes	0.15	0.23	0	0	0	0	0	0	0	0	0	0	0	0.24	0.19	0	0	0	0	0	0	0	0	0	0	0	0	0	0	0	0	0	0	0	0	0	0	0	0	0	0	0	0	0	0	0
HRS-ES2-C810		CLUSTER690	yes	0.45	0.32	0.17	0	0	0	0	0	0	0	0	0	0	0.25	0.22	0.2	0.35	0.3	0.31	0	0	0	0	0	0	0	0	0	0	0	0	0	0.1	0	0	0	0.11	0	0	0	0	0	0	0	0	0
HRS-ES2-C8169		CLUSTER1	no	0.11	0.16	0.28	0.32	0.48	0.61	0.74	0.62	0.89	1.52	0.89	0.79	0.67	0.2	0.3	0.41	0.44	0.45	0.44	0.29	0.26	0.41	0.52	0.35	0.27	0.31	0.23	0	0.24	0	0	0	0.22	0.33	0.41	0.45	0.38	0.33	0	0	0	0	0	0	0	0
HRS-ES2-C8176		CLUSTER1432	yes	0.34	0.23	0	0.17	0	0	0	0	0	0	0	0	0	0	0.12	0	0.16	0	0	0	0	0	0	0	0	0	0	0	0	0	0	0	0	0	0	0	0.12	0	0	0	0	0	0	0	0	0
HRS-ES2-C8333		CLUSTER1	no	0.12	0.19	0.23	0.3	0.51	0.7	0.66	0.63	0.98	1.51	0.93	0.99	0.66	0.25	0.3	0.37	0.47	0.46	0.5	0.32	0.24	0.48	0.56	0.32	0.29	0.32	0.2	0	0.25	0	0	0	0.22	0.42	0.4	0.41	0.41	0.32	0	0	0	0	0	0	0	0
HRS-ES2-C8383		CLUSTER458	no	0.32	0.44	0.48	0	0.16	0	0	0	0	0	0	0	0	0.6	0.5	0	0.51	0.3	0.37	0	0	0	0	0	0	0	0	0	0	0	0	0	0	0	0	0	0	0	0	0	0	0	0	0	0	0
HRS-ES2-C8390		CLUSTER1455	yes	0.27	0.21	0	0	0	0	0	0	0	0	0	0	0	0.13	0	0.16	0.26	0.17	0.17	0	0	0	0	0	0	0	0	0	0	0	0	0	0	0	0	0	0	0	0	0	0	0	0	0	0	0
HRS-ES2-C842		CLUSTER190	no	0.33	0.3	0.17	0	0	0.22	0.31	0.31	0.23	0.36	0.28	0	0	0.27	0.29	0.36	0.46	0.33	0.37	0	0.1	0	0	0	0	0.13	0.14	0	0	0	0	0	0	0.1	0.15	0.18	0.16	0.12	0	0	0	0	0	0	0	0
HRS-ES2-C8453		CLUSTER1460	yes	0.21	0.2	0	0	0	0	0	0	0	0	0	0	0	0.16	0	0	0.2	0.15	0	0	0	0	0	0	0	0	0	0	0	0	0	0	0	0	0	0	0	0	0	0	0	0	0	0	0	0
HRS-ES2-C8463		CLUSTER595	no	0.28	0.25	0	0	0	0	0	0	0	0	0	0	0	0.25	0.12	0	0	0	0	0	0	0	0	0	0	0	0	0	0	0	0	0	0.1	0	0	0	0	0	0	0	0	0	0	0	0	0
HRS-ES2-C8523		CLUSTER557	no	0.45	0.46	0.48	0.16	0.18	0	0	0	0	0	0	0	0	0.61	0.53	0.25	0.53	0.35	0.4	0	0	0	0	0	0	0	0	0	0	0	0	0	0	0	0	0	0	0	0	0	0	0	0	0	0	0
HRS-ES2-C8596		CLUSTER1472	yes	0.14	0.2	0	0	0	0	0	0	0	0	0	0	0	0.24	0	0	0	0	0	0	0	0	0	0	0	0	0	0	0	0	0	0	0	0	0	0	0	0	0	0	0	0	0	0	0	0
HRS-ES2-C8602		CLUSTER1473	yes	0.41	0.24	0.26	0.5	0.75	1.63	1.6	1.31	0.77	0.48	0.57	0.33	0	0.17	0.16	0	0.11	0	0	0	0	0	0	0	0.27	0.38	0.27	0	0.2	0	0	0	0	0	0	0	0	0	0	0	0	0	0	0	0	0
HRS-ES2-C8710		CLUSTER1483	yes	0.66	0.61	0.3	0.18	0	0	0	0	0	0	0	0	0	0.54	0.45	0.38	0.48	0.25	0.19	0	0.13	0	0	0	0	0	0	0	0	0	0	0	0.14	0	0	0	0	0	0	0	0	0	0	0	0	0
HRS-ES2-C8807		CLUSTER215	no	0.54	0.42	0	0	0	0	0	0	0	0	0	0	0	0.27	0.2	0.14	0.17	0	0	0.14	0.12	0	0	0	0	0	0	0	0	0	0	0	0.2	0.1	0	0	0	0	0	0	0	0	0	0	0	0
HRS-ES2-C8862		CLUSTER267	no	1.13	1.07	0.65	0.24	0.19	0	0.15	0	0	0	0	0	0	1.14	0.82	0.57	0.67	0.41	0.36	0.37	0.38	0.41	0	0	0	0	0	0	0	0	0	0	0.41	0.22	0	0	0.14	0.12	0	0	0	0	0	0	0	0
HRS-ES2-C8911		CLUSTER601	yes	1.06	0.85	0.43	0.21	0	0	0	0	0	0	0	0	0	0.83	0.54	0.4	0.36	0.21	0	0.29	0.26	0	0	0	0	0	0	0	0	0	0	0	0.3	0.21	0	0	0	0	0.6	0.51	0.92	0.32	0	0	0	0
HRS-ES2-C9085		CLUSTER1	no	0.14	0.18	0.27	0.31	0.44	0.69	0.73	0.65	0.76	1.47	0.96	0.92	0.65	0.23	0.28	0.36	0.41	0.44	0.44	0.3	0.24	0.44	0.55	0.36	0.26	0.33	0.21	0	0.24	0	0	0	0.23	0.34	0.4	0.42	0.41	0.36	0	0	0	0	0	0	0	0
HRS-ES2-C9088		CLUSTER1524	yes	0.37	0.22	0.21	0	0	0	0	0	0	0	0	0	0	0.25	0.25	0	0.13	0	0	0	0	0	0	0	0	0	0	0	0	0	0	0	0	0	0	0	0	0	0.26	0.39	0.37	0	0	0	0	0
HRS-ES2-C9163		CLUSTER1538	yes	0.26	0.2	0	0	0	0	0	0	0	0	0	0	0	0	0	0.21	0.22	0.14	0.17	0	0	0	0	0	0	0	0	0	0	0	0	0	0	0	0	0	0	0	0	0	0	0	0	0	0	0
HRS-ES2-C9223		CLUSTER604	yes	0.8	0.58	0.47	0.35	0.36	0.26	0.2	0.17	0.24	0	0	0	0	0.54	0.38	0.19	0.34	0.16	0	0	0	0	0	0	0	0	0	0	0	0	0	0	0.14	0	0	0	0	0	0	0	0	0	0	0	0	0
HRS-ES2-C9231		CLUSTER1548	yes	0.16	0.2	0	0	0	0	0	0	0	0	0	0	0	0.2	0	0	0	0	0	0	0	0	0	0	0	0	0	0	0	0	0	0	0	0	0	0	0	0	0	0	0	0	0	0	0	0
HRS-ES2-C9273		CLUSTER55	no	0.3	0.54	1.15	0.36	0.74	0.24	0	0.15	0.31	0.37	0.15	0	0.15	0.77	1.24	0.97	0.44	0.52	0.38	0	0	0	0	0	0	0	0	0	0	0	0	0	0.11	0	0	0	0.13	0.1	0	0	0	0	0	0	0	0
HRS-ES2-C9426		CLUSTER420	no	0.26	0.23	0	0	0	0	0	0	0	0	0	0	0	0.19	0.19	0.21	0.25	0.14	0.16	0	0	0	0	0	0	0	0	0	0	0	0	0	0	0	0	0	0	0	0	0	0	0	0	0	0	0
HRS-ES2-C9457		CLUSTER292	no	1.74	1.1	0.61	0.32	0.17	0.35	0.5	0.49	0.26	0.26	0.31	0.17	0	0.71	0.7	1.22	2.46	1.3	1.24	0	0.22	0	0	0	0	0	0.14	0	0	0	0	0	0.17	0.28	0.41	0.55	0.35	0.26	0.53	0.45	0.34	0.25	0.25	0	0.16	0.28
HRS-ES2-C952		CLUSTER703	yes	0.61	0.47	0.29	0.2	0	0	0	0	0	0	0	0	0	0.37	0.3	0.28	0.28	0.18	0.16	0	0	0	0	0	0	0	0	0	0	0	0	0	0.11	0	0	0	0	0	0	0	0	0	0	0	0	0
HRS-ES2-C9563		CLUSTER1576	yes	0.79	0.52	0	0	0	0	0	0	0	0	0	0	0	0.31	0.3	0.28	0.25	0.17	0.17	0	0	0	0	0	0	0	0	0	0	0	0	0	0	0	0	0	0	0	0	0	0	0	0	0	0	0
HRS-ES2-C96		CLUSTER178	yes	0.31	0.31	0.19	0	0	0.22	0.28	0.33	0.24	0.35	0.28	0	0	0.26	0.29	0.34	0.48	0.33	0.35	0	0	0	0	0	0	0	0.14	0	0	0	0	0	0.1	0.1	0	0.18	0.17	0.13	0	0	0	0	0	0	0	0
HRS-ES2-C9653		CLUSTER193	no	1.88	0.91	0.34	0	0	0	0	0	0	0	0	0	0	0.62	0.37	0	0	0	0	0	0	0	0	0	0	0	0	0	0	0	0	0	0.38	0	0	0	0	0	0	0	0	0	0	0	0	0
HRS-ES2-C9664		CLUSTER222	no	1.08	1.07	0.6	0.26	0.19	0	0	0	0	0	0	0	0	1.11	0.87	0.58	0.64	0.45	0.35	0.45	0.35	0.33	0	0	0	0	0	0	0	0	0	0	0.38	0.24	0	0	0.13	0.09	0	0	0	0	0	0	0	0
HRS-ES2-C967	Chrysochromulina ericina virus isolate CeV-01B, complete genome	CLUSTER218	yes	0.22	0.23	0	0	0	0	0	0	0	0	0	0	0	0.19	0.16	0	0.27	0.15	0	0	0	0	0	0	0	0	0	0	0	0	0	0	0.1	0	0	0	0	0	0	0	0	0	0	0	0	0
HRS-ES2-C981		CLUSTER191	no	0.48	0.35	0	0	0	0	0	0	0	0	0	0	0	0.22	0.22	0.28	0.49	0.31	0.32	0	0	0	0	0	0	0	0	0	0	0	0	0	0	0	0	0	0	0	0	0	0	0	0	0	0	0
HRS-ES2-C9900		CLUSTER1600	yes	0.35	0.4	0.41	0.22	0.23	0.34	0.36	0.47	0.93	1.25	0.99	1.11	0.76	0.53	0.49	0.48	0.55	0.44	0.43	0	0.18	0	0	0	0	0	0	0	0.32	0	0.2	0	0.15	0.12	0	0	0	0	0	0	0	0	0	0	0	0
HRS-ES2-C9942		CLUSTER1601	yes	0.28	0.32	0.38	0.17	0	0	0	0	0	0	0	0	0	0.41	0.39	0.14	0.49	0.28	0.36	0	0	0	0	0	0	0	0	0	0	0	0	0	0	0	0	0	0	0	0	0	0	0	0	0	0	0
HRS-ES2-C9995		CLUSTER502	no	0.2	0.23	0.22	0	0	0	0	0	0	0	0	0	0	0.34	0.3	0.14	0.23	0.21	0.22	0	0	0	0	0	0	0	0	0	0	0	0	0	0	0	0	0	0	0	0	0	0	0	0	0	0	0
HRS-ES3-C152		CLUSTER389	yes	0.76	1.1	0.88	0.29	0.3	0.16	0	0	0	0	0	0	0	1.44	1.4	1.28	1.63	1.26	1.24	0.48	0.51	0.35	0	0	0	0	0	0	0	0	0	0	0.41	0.49	0.32	0.33	0.21	0.12	0	0	0	0	0	0	0	0
HRS-ES3-C1538		CLUSTER5	no	0.73	1.25	1.13	0.29	0.5	0	0	0	0.2	0	0	0	0	2.16	1.89	0.98	0.75	1.09	0.76	0.91	0.67	0.21	0	0	0	0	0	0	0	0	0	0	0.71	0.56	0.68	0.89	0.77	0.94	1.74	1.09	0.38	0	0	0	0	0
HRS-ES3-C1581		CLUSTER54	no	0.78	1.1	1.03	0.33	0.31	0.14	0	0	0	0	0	0	0	1.52	1.52	1.39	1.65	1.32	1.39	0.43	0.49	0.38	0	0	0	0	0	0	0	0	0	0	0.4	0.48	0.39	0.32	0.21	0.13	0	0	0	0	0	0	0	0
HRS-ES3-C1593		CLUSTER22	no	0.85	1.01	0.65	0.25	0.19	0	0	0	0	0	0	0	0	1.22	0.81	0.57	0.63	0.39	0.38	0.4	0.36	0.31	0	0	0	0	0	0	0	0	0	0	0.38	0.25	0	0.18	0.11	0.12	0	0	0	0	0	0	0	0
HRS-ES3-C1773		CLUSTER4	no	0.42	0.66	0.85	0.38	0.49	0.5	0.4	0.46	1	1.2	0.9	0.84	0.43	0.91	0.98	1.17	1.32	1.08	0.99	0.32	0.51	0.42	0.19	0.17	0	0	0	0.21	0.34	0.32	0.38	0.14	0.36	0.43	0.31	0.33	0.29	0.17	0	0	0	0	0	0.21	0.15	0
HRS-ES3-C1980		CLUSTER55	no	0.31	0.55	1.17	0.37	0.76	0.24	0	0.15	0.32	0.37	0.15	0	0.15	0.78	1.27	0.97	0.45	0.52	0.38	0	0	0	0	0	0	0	0	0	0	0	0	0	0.11	0	0	0	0.13	0.11	0	0	0	0	0	0	0	0
HRS-ES3-C2159		CLUSTER1685	yes	0.23	0.45	0.88	0.24	0.43	0	0	0	0.33	0.35	0	0	0.17	0.74	1.08	0.85	0.55	0.84	0.61	0	0	0	0	0	0	0	0	0	0	0	0	0	0.1	0	0	0.2	0.18	0.16	0.22	0	0	0	0	0	0	0
HRS-ES3-C2337		CLUSTER543	no	0.87	0.8	0.71	0.34	0.3	0.15	0	0	0	0	0	0	0	0.85	0.49	0	0.21	0	0	0.2	0.19	0.26	0	0	0	0	0	0	0	0	0	0	0.25	0.11	0	0	0	0	0	0	0	0	0	0	0	0
HRS-ES3-C2361		CLUSTER194	no	0.97	1.06	0.73	0.31	0.19	0	0	0	0	0	0	0	0	1.18	0.85	0.6	0.7	0.39	0.4	0.45	0.42	0.37	0	0	0	0	0	0	0	0	0	0	0.42	0.21	0.17	0.17	0.14	0.13	0	0	0	0	0	0	0	0
HRS-ES3-C261	Chrysochromulina ericina virus isolate CeV-01B, complete genome	CLUSTER17	no	0.38	0.64	0.78	0.39	0.58	0.48	0.43	0.46	0.92	1.12	0.75	0.81	0.39	0.87	0.96	1.05	1.26	1.06	1.13	0.35	0.54	0.41	0.19	0	0	0	0	0.17	0.3	0.24	0.36	0.12	0.37	0.41	0.28	0.32	0.28	0.18	0	0	0	0	0	0.22	0	0
HRS-ES3-C264		CLUSTER433	yes	0.37	0.76	1.56	0.41	0.83	0.19	0	0	0.52	0.57	0.15	0.2	0.14	1.17	1.63	1.43	0.95	0.84	0.6	0.61	0.49	0.32	0	0	0	0	0	0	0	0	0	0	0.39	0.65	0.89	1.52	1.22	0.81	0.42	0.34	0	0	0	0	0	0
HRS-ES3-C272		CLUSTER12	no	0.4	0.64	0.77	0.37	0.54	0.42	0.4	0.46	0.82	1.02	0.77	0.73	0.39	0.77	0.96	0.99	1.26	1.03	1.07	0.32	0.5	0.39	0.17	0	0	0	0	0.15	0.29	0.27	0.38	0.13	0.32	0.41	0.29	0.33	0.27	0.18	0	0	0	0	0	0	0	0
HRS-ES3-C459		CLUSTER486	yes	0.72	1.07	0.89	0.27	0.27	0	0	0	0	0	0	0	0	1.36	1.36	1.25	1.61	1.21	1.17	0.46	0.48	0.37	0	0	0	0	0	0	0	0	0	0	0.4	0.48	0.29	0.3	0.2	0.14	0	0	0	0	0	0	0	0
HRS-ES3-C557		CLUSTER4	no	0.39	0.63	0.79	0.44	0.51	0.47	0.48	0.45	1.02	1.18	0.88	0.82	0.43	0.88	1	1.16	1.26	1.06	1.08	0.33	0.53	0.46	0.21	0	0	0	0	0.19	0.33	0.28	0.37	0.14	0.36	0.38	0.34	0.33	0.28	0.18	0	0	0	0	0	0.2	0	0
HRS-ES3-C649		CLUSTER2	no	0.38	0.63	0.77	0.39	0.55	0.46	0.38	0.43	0.95	1.05	0.77	0.73	0.36	0.87	0.93	1.08	1.3	0.99	1.11	0.3	0.52	0.44	0.19	0	0	0	0	0.19	0.3	0.27	0.38	0.13	0.36	0.41	0.28	0.3	0.28	0.19	0	0	0	0	0	0	0	0
HRS-ES3-C681		CLUSTER104	no	1.94	1.21	0.7	0.37	0.19	0.33	0.53	0.51	0.31	0.25	0.36	0.23	0	0.76	0.87	1.38	2.66	1.41	1.41	0.15	0.23	0.16	0	0	0	0	0.15	0	0	0	0	0	0.2	0.28	0.45	0.58	0.38	0.32	0.59	0.54	0.41	0.28	0.26	0	0.23	0.23
HRS-ES3-C729		CLUSTER1097	yes	0.79	1.11	0.93	0.32	0.29	0	0	0	0	0	0	0	0	1.33	1.34	1.22	1.55	1.16	1.16	0.45	0.5	0.36	0	0	0	0	0	0	0	0	0	0	0.41	0.45	0.33	0.3	0.22	0.12	0	0	0	0	0	0	0	0
HRS-ES3-C746		CLUSTER4	no	0.37	0.63	0.78	0.38	0.6	0.46	0.4	0.46	0.98	1.07	0.82	0.77	0.4	0.94	0.99	1.1	1.3	1.06	1.2	0.33	0.53	0.42	0.2	0	0	0	0	0.16	0.28	0.27	0.36	0.13	0.32	0.41	0.35	0.31	0.3	0.18	0	0	0	0	0	0	0	0.21
HRS-ES3-C748		CLUSTER2	no	0.36	0.61	0.68	0.42	0.51	0.41	0.35	0.33	0.8	0.99	0.71	0.71	0.37	0.74	0.89	0.89	1.16	1	1.14	0.27	0.48	0.35	0.16	0	0	0	0	0.18	0.29	0.27	0.34	0.12	0.35	0.38	0.29	0.32	0.24	0.16	0	0	0	0	0	0	0	0
HRS-ES3-C784	Phaeocystis globosa virus strain 16T, complete genome	CLUSTER1120	yes	0.65	0.99	0.84	0.28	0.27	0.13	0	0	0	0	0	0	0	1.27	1.27	1.21	1.5	1.08	1.15	0.42	0.5	0.32	0	0	0	0	0	0	0	0	0	0	0.33	0.45	0.28	0.31	0.21	0.13	0	0	0	0	0	0	0	0
HRS-ES3-C87		CLUSTER2	no	0.38	0.61	0.8	0.4	0.54	0.47	0.41	0.5	0.9	1.05	0.77	0.74	0.39	0.82	0.99	1.03	1.28	1.07	1.07	0.31	0.51	0.41	0.2	0	0	0	0	0.16	0.3	0.24	0.38	0.13	0.36	0.39	0.3	0.31	0.26	0.18	0	0	0	0	0	0.19	0	0
HRS-ES3-C871		CLUSTER290	no	0.92	0.75	0.76	0.29	0.31	0.15	0	0	0	0	0	0	0	0.78	0.49	0	0.23	0	0	0.2	0.18	0.28	0	0	0	0	0	0	0	0	0	0	0.21	0	0	0	0	0	0	0	0	0	0	0	0	0
HRS-ES3-C915		CLUSTER355	no	0.44	0.63	0.84	0.38	0.53	0.47	0.46	0.47	0.92	1.07	0.79	0.81	0.37	0.86	0.99	1.03	1.32	0.99	1.14	0.36	0.5	0.42	0.17	0	0	0	0	0.14	0.27	0.26	0.34	0.13	0.37	0.36	0.3	0.37	0.29	0.18	0	0	0	0	0	0	0	0.21
HRS-ES4-C1000		CLUSTER139	no	0.49	0.54	0.32	0.49	0.29	0.23	0.19	0	0	0	0	0	0	0.47	0.37	0.27	0.28	0.15	0.13	0	0.13	0	0	0	0	0	0	0	0	0	0	0	0.17	0	0	0	0	0	0.14	0	0.4	0.76	0.28	0	0	0
HRS-ES4-C1321		CLUSTER19	no	0.16	0.17	0.35	0.79	4.4	6.98	4.38	3.79	3.04	1.36	0.89	0.51	0.26	0.23	0.21	0	0.16	0	0	0	0	0	0.23	0.64	1.14	1.59	1.03	0.95	0.69	0.37	0.39	0.22	0	0	0	0	0	0	0	0	0	0.33	1.36	3.31	2.69	1.99
HRS-ES4-C1337		CLUSTER466	no	0.12	0.13	0.3	0.63	4.07	6.26	3.85	3.44	2.63	1.13	0.76	0.38	0.2	0.19	0.18	0	0	0	0	0	0	0	0.21	0.65	0.88	1.61	0.92	0.71	0.51	0.35	0.27	0.18	0	0	0	0	0	0	0	0	0	0.31	1.36	3.35	2.47	1.8
HRS-ES4-C1405		CLUSTER467	no	0	0	0	0.47	1.2	0.61	0.34	0.26	0.3	0.21	0	0	0	0	0	0	0	0	0	0	0	0	0.24	0.28	0	0.15	0	0	0	0	0	0	0	0	0	0	0	0	0	0	0	1.07	0.71	0.37	0.29	0.27
HRS-ES4-C1502		CLUSTER94	no	0.15	0.18	0.31	0.78	4.34	6.83	4.15	3.93	2.77	1.29	0.89	0.47	0.25	0.19	0.21	0	0.14	0	0	0	0	0	0.28	0.67	1.11	1.78	1.06	0.93	0.66	0.36	0.3	0.19	0	0	0	0	0	0	0	0	0	0.34	1.4	3.39	2.78	1.91
HRS-ES4-C1600		CLUSTER10	no	0.16	0.2	0.35	0.8	4.71	7.07	4.74	4.04	3.13	1.51	1.14	0.61	0.41	0.26	0.23	0	0.14	0	0	0	0	0	0.3	0.66	1.16	1.79	1.14	0.98	0.74	0.43	0.31	0.26	0	0	0	0	0	0	0	0	0	0.34	1.38	3.38	2.68	2.1
HRS-ES4-C1626		CLUSTER217	no	0.15	0.16	0.29	0.68	4.09	6.33	4.28	3.56	2.48	1.06	0.77	0.43	0.21	0.23	0.19	0	0.15	0	0	0	0	0	0.23	0.6	0.89	1.66	0.97	0.77	0.55	0.33	0.26	0.2	0	0	0	0	0	0	0	0	0	0.31	1.4	3.17	2.69	1.94
HRS-ES4-C1638	Tetraselmis virus 1, complete genome	CLUSTER3	no	0.14	0.15	0.3	0.63	4.03	6.45	3.96	3.72	2.53	1.11	0.91	0.47	0.24	0.19	0.18	0	0.14	0	0	0	0	0	0.23	0.56	1	1.67	1.01	0.82	0.68	0.39	0.29	0.21	0	0	0	0	0	0	0	0	0	0.29	1.45	3.15	2.45	1.87
HRS-ES4-C1842		CLUSTER269	no	0.51	0.51	0.36	0.46	0.31	0.18	0.17	0.16	0	0	0	0	0	0.5	0.31	0.28	0.26	0.15	0.14	0.13	0.12	0	0	0	0	0	0	0	0	0	0	0	0.19	0	0	0	0	0	0	0.16	0.43	0.7	0.26	0	0	0
HRS-ES4-C1900		CLUSTER74	no	0.13	0.18	0.33	0.68	4.17	6.72	4.26	3.84	2.84	1.13	0.82	0.44	0.22	0.2	0.23	0.15	0.13	0	0	0	0	0	0.24	0.64	1.13	1.61	1.08	0.94	0.59	0.35	0.3	0.17	0	0	0	0	0	0	0	0	0	0.32	1.31	3.48	2.77	1.91
HRS-ES4-C1929		CLUSTER1470	yes	0	0	0	0.53	1.37	0.63	0.34	0.27	0.43	0.3	0.15	0	0	0	0	0	0	0	0	0	0	0	0.26	0.31	0	0	0	0	0	0	0	0	0	0	0	0	0	0	0	0	0	1.04	0.82	0.52	0.32	0.23
HRS-ES4-C2410		CLUSTER139	no	0.48	0.55	0.36	0.51	0.32	0.19	0.18	0.13	0	0	0	0	0	0.53	0.34	0.26	0.25	0.16	0.13	0	0.14	0	0	0	0	0	0	0	0	0	0	0	0.17	0	0	0	0	0	0	0	0.37	0.69	0.23	0	0	0
HRS-ES4-C2705		CLUSTER274	no	0	0	0	0.49	1.28	0.58	0.34	0.28	0.28	0.2	0.16	0	0	0	0	0	0	0	0	0	0	0	0.17	0.31	0.14	0	0	0	0	0	0	0	0	0	0	0	0	0	0	0	0	1.1	0.7	0.37	0.32	0.23
HRS-ES4-C2762		CLUSTER1719	yes	0.84	1.64	2.37	0.83	0.85	0	0	0	0	0	0	0	0	2.68	2.92	1.23	0.69	0.48	0.32	1.04	1.28	0.72	0.24	0	0	0	0	0	0	0	0	0	0.99	1.07	0.74	0.79	0.48	0.32	8.96	3.83	1.64	2.24	0.84	0	0	0
HRS-ES4-C669		CLUSTER24	no	0.14	0.16	0.29	0.66	4.08	6.58	4.08	3.75	2.57	1.13	0.89	0.49	0.24	0.2	0.21	0	0	0	0	0	0	0	0.23	0.63	0.94	1.7	0.95	0.77	0.61	0.37	0.29	0.24	0	0	0	0	0	0	0	0	0	0.33	1.43	3.3	2.65	1.96
HRS-ES4-C899		CLUSTER1138	yes	0	0	0	0.47	1.4	0.56	0.29	0.25	0.3	0.17	0	0	0	0	0	0	0	0	0	0	0	0	0.23	0.27	0.14	0	0	0	0	0	0	0	0	0	0	0	0	0	0	0	0	1	0.81	0.47	0.31	0.26
HRS-ES4-C920		CLUSTER3	no	0.12	0.15	0.32	0.7	4.2	6.5	4.05	3.51	2.52	1.05	0.78	0.41	0.22	0.2	0.22	0	0	0	0	0	0	0	0.23	0.56	0.99	1.52	0.97	0.81	0.57	0.32	0.28	0.16	0	0	0	0	0	0	0	0	0	0.37	1.37	3.43	2.6	2.04
HRS-ES5-C1026		CLUSTER1181	yes	0	0	0	0	0.59	0.46	0.26	0.23	0.35	0.54	0.32	0.25	0	0	0	0	0	0	0	0	0	0	0	0	0	0	0	0	0	0	0	0	0	0	0	0	0	0	0	0	0	0	0	0	0	0
HRS-ES5-C1033		CLUSTER239	no	0	0	0	0.18	1.14	1.78	1.06	0.95	0.85	0.55	0.29	0	0	0	0	0	0	0	0	0	0	0	0	0.28	0.32	0.38	0.3	0	0.14	0	0	0	0	0	0	0	0	0	0	0	0	0	0.26	0.81	1.03	0.75
HRS-ES5-C1034		CLUSTER99	no	0	0	0	0.2	1.26	3.06	2.69	3.26	4.37	2.88	2.29	1.12	0.83	0	0	0	0	0	0	0	0	0	0	0	0.36	0.87	0.67	1.2	1.28	0.7	0.44	0.45	0	0	0	0	0	0	0	0	0	0	0	0.8	0.84	1.01
HRS-ES5-C1043		CLUSTER114	no	0.07	0.14	0.26	0	1.97	1.52	0.63	1.02	2.77	3.11	1.11	1.29	1.06	0.22	0.31	0.35	0.13	0.16	0	0	0	0	0	0.21	0	0	0	0.25	0.48	0	0.14	0.14	0	0	0	0	0	0	0	0	0	0	0.77	0.8	0.56	0.37
HRS-ES5-C1079		CLUSTER4	no	0.42	0.64	0.81	0.39	0.58	0.48	0.4	0.46	0.88	1.08	0.78	0.84	0.39	0.91	1.03	1.02	1.25	1.06	1.08	0.34	0.52	0.45	0.21	0.16	0	0	0	0.18	0.3	0.29	0.38	0.15	0.36	0.4	0.31	0.32	0.28	0.18	0	0	0	0	0	0	0	0
HRS-ES5-C1182		CLUSTER1227	yes	0.08	0.1	0	0.16	1.01	0.78	0.27	0	0	0	0	0	0	0.12	0	0	0	0	0	0	0	0	0	0.29	0.12	0	0	0	0	0	0	0	0	0	0	0	0	0	0	0	0	0	0.23	0.21	0.17	0
HRS-ES5-C1216		CLUSTER1236	yes	0	0	0	0	0.6	0.44	0.34	0.22	0.33	0.52	0.35	0.27	0.15	0	0	0	0	0	0	0	0	0	0	0	0	0	0	0	0	0	0	0	0	0	0	0	0	0	0	0	0	0	0	0	0	0
HRS-ES5-C1268		CLUSTER74	no	0.15	0.19	0.33	0.72	4.22	6.94	4.4	3.98	2.92	1.18	0.89	0.5	0.28	0.22	0.25	0.14	0.14	0	0	0	0	0	0.26	0.66	1.14	1.67	1.11	0.96	0.63	0.35	0.32	0.2	0	0	0	0	0	0	0	0	0	0.33	1.33	3.54	2.81	1.96
HRS-ES5-C1416		CLUSTER56	no	0.06	0.06	0	0.18	0.7	1.64	1.6	1.73	1.33	0.74	0.54	0.37	0.48	0	0	0	0	0	0	0	0	0	0	0	0.23	0.57	0.45	0.4	0.36	0.24	0.27	0.48	0	0	0	0	0	0	0	0	0	0	0	0.36	0.51	0.5
HRS-ES5-C145	Tetraselmis virus 1, complete genome	CLUSTER3	no	0.15	0.17	0.32	0.7	4.23	6.84	4.28	3.9	2.74	1.21	0.9	0.43	0.26	0.21	0.23	0.16	0.14	0	0	0	0	0	0.24	0.64	1.1	1.81	1.07	0.89	0.65	0.4	0.33	0.21	0	0	0	0	0	0	0	0	0	0.34	1.46	3.33	2.66	2.06
HRS-ES5-C146		CLUSTER725	yes	0.09	0.09	0	0.15	0.99	0.79	0.27	0	0	0	0	0	0	0	0	0	0	0	0	0	0	0	0	0.32	0	0	0	0	0	0	0	0	0	0	0	0	0	0	0	0	0	0	0	0	0.17	0
HRS-ES5-C1491	Phaeocystis globosa virus strain 16T, complete genome	CLUSTER306	yes	0.06	0	0	0.23	0.78	2.88	3.07	2.71	0.77	1.47	1.66	1.06	0.47	0	0	0	0	0	0	0	0	0	0.17	0.62	0.67	0.91	0.65	0.3	0.47	0.36	0.15	0	0	0	0	0	0	0	0	0	0	0	1.14	0.97	0.34	0
HRS-ES5-C1502		CLUSTER1349	yes	0.07	0.09	0	0.36	1.41	2.03	1.24	1.18	1.16	0.74	0.48	0.31	0.31	0	0	0	0	0	0	0	0	0	0	0	0.23	0.43	0.27	0.23	0.27	0	0	0.13	0	0	0	0	0	0	0	0	0	0	0	0.45	0	0
HRS-ES5-C1569		CLUSTER1370	yes	0.39	0.23	0.26	0.48	0.73	1.61	1.59	1.3	0.74	0.46	0.56	0.33	0	0.16	0.17	0	0.11	0	0	0	0	0	0	0	0.26	0.39	0.28	0	0.19	0	0	0	0	0	0	0	0	0	0	0	0	0	0	0	0	0
HRS-ES5-C1574		CLUSTER544	no	0.16	0.17	0.35	0.71	4.37	6.77	4.35	3.71	2.86	1.31	1.05	0.51	0.34	0.26	0.23	0	0	0	0	0	0	0	0.24	0.69	1.16	1.66	0.98	0.93	0.63	0.38	0.31	0.23	0	0	0	0	0	0	0	0	0	0.37	1.3	3.15	2.72	1.99
HRS-ES5-C1584		CLUSTER307	yes	0	0	0	0.43	1.16	0.58	0.31	0.23	0.22	0.16	0	0	0	0	0	0	0	0	0	0	0	0	0.18	0.25	0	0	0	0	0	0	0	0	0	0	0	0	0	0	0	0	0	1.05	0.68	0.37	0.3	0.27
HRS-ES5-C1736		CLUSTER40	no	0.06	0.07	0	0.17	0.74	1.59	1.63	1.62	1.21	0.69	0.5	0.38	0.52	0	0	0	0	0	0	0	0	0	0	0	0.21	0.6	0.47	0.3	0.31	0.23	0.27	0.48	0	0	0	0	0	0	0	0	0	0	0	0.33	0.5	0.54
HRS-ES5-C1831		CLUSTER1	no	0.11	0.16	0.28	0.32	0.48	0.62	0.73	0.63	0.9	1.51	0.9	0.79	0.66	0.19	0.3	0.41	0.43	0.45	0.43	0.28	0.26	0.41	0.51	0.36	0.27	0.31	0.23	0	0.24	0	0.09	0	0.21	0.33	0.4	0.45	0.39	0.33	0	0	0	0	0	0	0	0
HRS-ES5-C1844		CLUSTER1458	yes	0	0	0	0	0.52	0.41	0.23	0.23	0.38	0.44	0.3	0.24	0	0	0	0	0	0	0	0	0	0	0	0	0	0	0	0	0	0	0	0	0	0	0	0	0	0	0	0	0	0	0	0	0	0
HRS-ES5-C1848		CLUSTER5	no	0.75	1.27	1.15	0.3	0.51	0	0	0	0.2	0	0	0	0	2.18	1.92	0.99	0.76	1.11	0.77	0.92	0.67	0.22	0	0	0	0	0	0	0	0	0	0	0.72	0.56	0.7	0.89	0.79	0.95	1.77	1.11	0.38	0	0	0	0	0
HRS-ES5-C1880		CLUSTER1466	yes	0	0	0	0.27	1.18	0.47	0.25	0.19	0.2	0	0	0	0	0	0	0	0	0	0	0	0	0	0.14	0.24	0	0	0	0	0	0	0	0	0	0	0	0	0	0	0	0	0	0.64	0.67	0.45	0.27	0
HRS-ES5-C1898	Tetraselmis virus 1, complete genome	CLUSTER14	no	0	0	0	0.21	1.09	2.96	2.4	3.12	4.13	2.85	2.26	1.01	0.75	0	0	0	0	0	0	0	0	0	0	0	0.34	0.73	0.62	1.14	1.16	0.71	0.41	0.39	0	0	0	0	0	0	0	0	0	0	0.22	0.73	0.75	0.91
HRS-ES5-C1935		CLUSTER75	no	0	0	0	0.29	2.77	3.67	2.52	2	1.29	0.72	0.7	0.32	0.18	0	0	0	0	0	0	0	0	0	0.2	2.12	0.83	0.86	0.57	0.3	0.48	0	0	0	0	0	0	0	0	0	0	0	0	0.77	2.17	2.53	2.38	2.29
HRS-ES5-C1952		CLUSTER11	no	0.42	0.65	0.8	0.37	0.57	0.45	0.45	0.49	1	1.1	0.77	0.75	0.39	0.87	1.01	1.12	1.23	1	1.13	0.35	0.5	0.44	0.17	0	0	0	0	0	0.27	0.22	0.35	0.13	0.35	0.37	0.32	0.37	0.29	0.18	0	0	0	0	0	0	0	0.2
HRS-ES5-C2004		CLUSTER1518	yes	0.06	0.06	0	0.22	0.56	0.29	0.17	0.18	0	0	0	0	0	0	0	0	0	0	0	0	0	0	0	0	0	0	0	0	0	0	0	0	0	0	0	0	0	0	0	0	0.17	0.24	0.28	0	0	0
HRS-ES5-C2041		CLUSTER13	no	0	0	0	0.18	1.11	3.04	2.34	3.03	4.71	3.1	2.25	1.04	0.82	0	0	0	0	0	0	0	0	0	0	0.15	0.38	0.79	0.71	1.14	1.24	0.73	0.43	0.4	0	0	0	0	0	0	0	0	0	0	0.22	0.71	0.74	0.79
HRS-ES5-C2061		CLUSTER15	no	0.12	0.15	0.29	0.63	4.23	6.4	3.97	3.44	2.73	1.13	0.78	0.43	0.22	0.22	0.18	0	0	0	0	0	0	0	0.2	0.67	1.02	1.7	0.95	0.71	0.55	0.35	0.28	0.18	0	0	0	0	0	0	0	0	0	0.25	1.32	3.43	2.59	1.92
HRS-ES5-C2069		CLUSTER63	no	0.06	0.07	0	0.2	0.58	1.59	1.59	1.8	1.1	0.53	0.49	0.37	0.49	0	0	0	0	0	0	0	0	0	0	0	0.21	0.58	0.44	0.32	0.3	0	0.24	0.39	0	0	0	0	0	0	0	0	0	0	0	0.34	0.45	0.4
HRS-ES5-C208		CLUSTER208	no	0.14	0.16	0.31	0.7	4.15	6.53	4.22	3.72	2.48	1.06	0.81	0.45	0.24	0.21	0.21	0	0.15	0	0	0	0	0	0.25	0.62	0.95	1.72	0.97	0.81	0.57	0.34	0.25	0.2	0	0	0	0	0	0	0	0	0	0.31	1.43	3.32	2.69	1.96
HRS-ES5-C2093		CLUSTER605	yes	0.08	0.1	0	0.42	1.56	2.26	1.2	1.28	1.37	0.88	0.63	0.35	0.33	0	0	0	0	0	0	0	0	0	0	0.19	0.3	0.46	0.27	0.25	0.26	0	0	0.14	0	0	0	0	0	0	0	0	0	0	0	0.57	0	0
HRS-ES5-C2098		CLUSTER1559	yes	0	0	0	0	0.61	0.4	0.26	0.24	0.35	0.51	0.33	0.29	0	0	0	0	0	0	0	0	0	0	0	0	0	0	0	0	0	0	0	0	0	0	0	0	0	0	0	0	0	0	0	0	0	0
HRS-ES5-C211	Tetraselmis virus 1, complete genome	CLUSTER769	yes	0	0	0	0.19	1.09	1.64	1.12	1.03	0.87	0.49	0.31	0	0	0	0	0	0	0	0	0	0	0	0	0.27	0.29	0.34	0.3	0	0.17	0	0	0	0	0	0	0	0	0	0	0	0	0	0.31	0.69	0.99	0.81
HRS-ES5-C2179	Phaeocystis globosa virus strain 16T, complete genome	CLUSTER1586	yes	0.07	0	0	0.24	0.82	2.91	3.21	2.62	0.79	1.29	1.83	1.11	0.5	0	0	0	0	0	0	0	0	0	0.21	0.59	0.7	0.85	0.78	0.3	0.5	0.44	0.19	0	0	0	0	0	0	0	0	0	0	0.18	1.31	1.12	0.28	0.34
HRS-ES5-C2257		CLUSTER287	no	0.41	0.25	0.3	0.57	0.77	1.78	1.77	1.41	0.71	0.54	0.66	0.36	0	0.18	0.17	0	0	0	0	0	0	0	0	0.12	0.3	0.43	0.32	0	0.22	0	0	0	0	0	0	0	0	0	0	0	0	0	0	0	0	0
HRS-ES5-C2378		CLUSTER1	no	0.13	0.17	0.32	0.33	0.52	0.66	0.75	0.72	0.92	1.48	0.85	0.86	0.67	0.24	0.33	0.34	0.43	0.44	0.5	0.33	0.25	0.41	0.5	0.3	0.27	0.28	0.2	0	0.23	0	0	0	0.24	0.33	0.39	0.45	0.41	0.34	0	0	0	0	0	0	0	0
HRS-ES5-C2458	Phaeocystis globosa virus strain 16T, complete genome	CLUSTER1657	yes	0.1	0	0	0.26	0.78	2.7	2.92	2.67	0.84	1.48	1.99	1.22	0.63	0	0	0	0	0	0	0	0	0	0	0.55	0.6	0.8	0.67	0.37	0.6	0.51	0.23	0	0	0	0	0	0	0	0	0	0	0	1.03	0.92	0.27	0.32
HRS-ES5-C2500		CLUSTER1670	yes	0.14	0.2	0.2	0.25	0.95	1.95	1.99	2.38	3.2	2.4	1.78	0.8	0.32	0.24	0.2	0	0.14	0	0	0	0	0	0	0.18	0.35	0.71	0.66	0.92	1.08	0.79	0.51	0.25	0	0	0	0	0	0	0	0	0	0	0.3	1.24	1.3	1.09
HRS-ES5-C2504		CLUSTER187	no	0	0	0	0.21	0.99	1.74	1.03	0.97	0.82	0.43	0.26	0	0	0	0	0	0	0	0	0	0	0	0.16	0.22	0.25	0.33	0.27	0	0.15	0	0	0	0	0	0	0	0	0	0	0	0	0	0.25	0.62	0.93	0.71
HRS-ES5-C2530		CLUSTER1679	yes	0.39	0.21	0.25	0.45	0.72	1.47	1.56	1.39	0.53	0.43	0.59	0.35	0	0	0	0	0	0	0	0	0	0	0	0	0.22	0.38	0.24	0	0.19	0	0	0	0	0	0	0	0	0	0	0	0	0	0	0	0	0
HRS-ES5-C2602		CLUSTER1699	yes	0	0	0	0.3	1.08	0.44	0.17	0.14	0	0	0	0	0	0	0	0	0	0	0	0	0	0	0.16	0.22	0	0	0	0	0	0	0	0	0	0	0	0	0	0	0	0	0	0.62	0.57	0.41	0.26	0.26
HRS-ES5-C2611		CLUSTER111	no	0.37	0.23	0.23	0.49	0.81	1.71	1.66	1.46	0.79	0.49	0.67	0	0	0	0.14	0	0	0	0	0	0	0	0	0	0.19	0.45	0.29	0	0	0	0	0	0	0	0	0	0	0	0	0	0	0	0	0	0	0
HRS-ES5-C263		CLUSTER432	no	0.09	0.11	0	0.14	1.01	0.79	0.27	0.16	0	0	0	0	0	0	0	0	0	0	0	0	0	0	0	0.3	0.15	0	0	0	0	0	0	0	0	0	0	0	0	0	0	0	0	0	0.26	0.25	0	0
HRS-ES5-C2657		CLUSTER313	no	0	0	0	0.21	1.88	2.22	1.4	1.07	1	0.56	0.48	0.26	0	0	0	0	0	0	0	0	0	0	0	1.4	0.5	0.46	0.34	0	0.3	0	0	0	0	0	0	0	0	0	0	0	0	0.47	1.52	1.75	1.42	1.38
HRS-ES5-C267		CLUSTER50	yes	0	0	0	0.17	1.02	2.75	2.24	2.74	3.99	2.62	2.07	0.99	0.73	0	0	0	0	0	0	0	0	0	0	0	0.31	0.7	0.55	0.92	1.08	0.56	0.36	0.38	0	0	0	0	0	0	0	0	0	0	0	0.72	0.69	0.76
HRS-ES5-C2723		CLUSTER1726	yes	0	0	0	0.26	1.06	0.39	0.18	0.18	0	0	0	0	0	0	0	0	0	0	0	0	0	0	0	0.17	0	0	0	0	0	0	0	0	0	0	0	0	0	0	0	0	0	0.58	0.51	0.35	0.21	0.21
HRS-ES5-C275		CLUSTER434	yes	0.37	0.76	1.56	0.41	0.83	0.19	0	0	0.52	0.57	0.15	0.2	0.14	1.17	1.63	1.44	0.95	0.84	0.6	0.61	0.49	0.32	0	0	0	0	0	0	0	0	0	0	0.39	0.65	0.89	1.53	1.22	0.82	0.42	0.35	0	0	0	0	0	0
HRS-ES5-C2792		CLUSTER297	no	0.09	0.14	0	0.41	1.95	2.83	1.77	1.6	1.9	1.13	0.73	0.43	0.39	0	0.14	0	0	0	0	0	0	0	0	0.21	0.37	0.64	0.45	0.37	0.4	0.22	0.17	0.16	0	0	0	0	0	0	0	0	0	0	0	0.89	0.66	0
HRS-ES5-C283		CLUSTER49	no	0	0	0	0.16	1.07	1.7	1.13	0.92	0.8	0.49	0.28	0	0	0	0	0	0	0	0	0	0	0	0	0.24	0.25	0.35	0.32	0	0	0	0	0	0	0	0	0	0	0	0	0	0	0	0.31	0.71	0.99	0.74
HRS-ES5-C2883		CLUSTER1767	yes	0	0	0	0.29	1.17	0.51	0.23	0.21	0.18	0	0	0	0	0	0	0	0	0	0	0	0	0	0.19	0.23	0	0	0	0	0	0	0	0	0	0	0	0	0	0	0	0	0	0.7	0.5	0.4	0.25	0
HRS-ES5-C2898		CLUSTER177	no	0.37	0.61	0.74	0.39	0.55	0.48	0.38	0.42	1.06	1.1	0.8	0.74	0.35	0.82	0.96	1.02	1.26	1.03	1.09	0.3	0.5	0.42	0.2	0	0	0	0	0.17	0.3	0.22	0.35	0.12	0.36	0.37	0.31	0.33	0.26	0.17	0	0	0	0	0	0	0	0
HRS-ES5-C2963		CLUSTER171	no	0.1	0.08	0	0.36	1.88	4.76	4.01	3.7	1.28	0.65	0.37	0	0	0	0	0	0	0	0	0	0	0	0	0.29	0.56	1.3	0.69	0.27	0.27	0	0	0	0	0	0	0	0	0	0	0	0	0	0.43	1.12	1.32	1.22
HRS-ES5-C3		CLUSTER315	yes	0.1	0.11	0	0.15	0.99	0.78	0.29	0	0	0	0	0	0	0	0	0	0	0	0	0	0	0	0	0.31	0	0	0	0	0	0	0	0	0	0	0	0	0	0	0	0	0	0	0.22	0.21	0.17	0
HRS-ES5-C339		CLUSTER856	yes	0.04	0	0	0.45	1.24	0.59	0.37	0.29	0.25	0.2	0	0	0	0	0	0	0	0	0	0	0	0	0.24	0.27	0.15	0.13	0	0	0	0	0	0	0	0	0	0	0	0	0	0	0	1.01	0.64	0.37	0.3	0.25
HRS-ES5-C350		CLUSTER53	yes	0	0	0	0.15	1.07	1.66	1.01	0.87	0.79	0.46	0.23	0	0	0	0	0	0	0	0	0	0	0	0	0.23	0.24	0.35	0.28	0	0	0	0	0	0	0	0	0	0	0	0	0	0	0	0.26	0.69	0.97	0.68
HRS-ES5-C357		CLUSTER52	no	0	0	0	0.18	1.11	1.6	1.07	0.85	0.92	0.6	0.25	0	0	0	0	0	0	0	0	0	0	0	0	0.25	0.28	0.38	0.3	0	0	0	0	0	0	0	0	0	0	0	0	0	0	0	0.34	0.69	0.94	0.77
HRS-ES5-C369		CLUSTER265	yes	0.09	0.1	0	0.4	1.69	2.34	1.42	1.42	1.52	1	0.79	0.42	0.35	0	0	0	0	0	0	0	0	0	0	0	0.32	0.52	0.29	0.32	0.35	0	0	0.19	0	0	0	0	0	0	0	0	0	0	0	0.58	0	0
HRS-ES5-C389		CLUSTER887	yes	0.15	0.2	0.33	0.72	4.5	7.09	4.72	4.08	3.14	1.5	1.12	0.59	0.35	0.23	0.22	0	0.13	0	0	0	0	0	0.28	0.66	1.18	1.76	1.14	0.97	0.72	0.44	0.3	0.24	0	0	0	0	0	0	0	0	0	0.33	1.39	3.52	2.73	2.12
HRS-ES5-C394		CLUSTER467	yes	0	0	0	0.46	1.19	0.6	0.31	0.27	0.28	0.19	0	0	0	0	0	0	0	0	0	0	0	0	0.23	0.27	0	0.12	0	0	0	0	0	0	0	0	0	0	0	0	0	0	0	0.96	0.72	0.38	0.29	0.27
HRS-ES5-C397	Tetraselmis virus 1, complete genome	CLUSTER46	no	0.06	0.06	0	0.17	0.69	1.55	1.66	1.75	1.31	0.69	0.58	0.42	0.47	0	0	0	0	0	0	0	0	0	0	0	0.27	0.62	0.46	0.38	0.36	0.27	0.31	0.46	0	0	0	0	0	0	0	0	0	0	0	0.38	0.52	0.46
HRS-ES5-C418		CLUSTER473	yes	0.1	0.11	0	0.13	0.93	0.78	0.32	0	0	0	0	0	0	0	0	0	0	0	0	0	0	0	0	0.29	0	0	0	0	0	0	0	0	0	0	0	0	0	0	0	0	0	0	0	0.22	0.17	0
HRS-ES5-C427		CLUSTER913	yes	0.08	0.1	0	0.15	1.02	0.78	0.27	0	0	0	0	0	0	0	0	0	0	0	0	0	0	0	0	0.32	0.15	0	0	0	0	0	0	0	0	0	0	0	0	0	0	0	0	0	0.23	0.22	0.16	0
HRS-ES5-C435		CLUSTER3	no	0.12	0.15	0.31	0.66	4.12	6.4	3.91	3.49	2.43	1.04	0.76	0.39	0.22	0.19	0.21	0	0	0	0	0	0	0	0.22	0.58	0.93	1.52	0.93	0.78	0.57	0.32	0.28	0.16	0	0	0	0	0	0	0	0	0	0.35	1.37	3.47	2.56	1.99
HRS-ES5-C441		CLUSTER271	yes	0	0	0	0.48	1.28	0.57	0.36	0.29	0.32	0.22	0.16	0	0	0	0	0	0	0	0	0	0	0	0.22	0.27	0	0	0	0	0	0	0	0	0	0	0	0	0	0	0	0	0	1.05	0.71	0.41	0.28	0.29
HRS-ES5-C463		CLUSTER924	yes	0	0	0	0.17	1.04	2.69	2.07	2.6	3.88	2.59	2.01	0.98	0.7	0	0	0	0	0	0	0	0	0	0	0	0.29	0.66	0.52	0.86	1.01	0.54	0.36	0.38	0	0	0	0	0	0	0	0	0	0	0	0.69	0.62	0.73
HRS-ES5-C47		CLUSTER198	no	0	0	0	0.18	1.1	1.74	1.14	0.96	0.88	0.52	0.24	0	0	0	0	0	0	0	0	0	0	0	0	0.26	0.27	0.38	0.33	0	0.14	0	0	0	0	0	0	0	0	0	0	0	0	0	0.27	0.7	1.01	0.76
HRS-ES5-C481		CLUSTER274	yes	0	0	0	0.48	1.2	0.6	0.34	0.27	0.24	0.2	0.16	0	0	0	0	0	0	0	0	0	0	0	0.19	0.29	0.14	0	0	0	0	0	0	0	0	0	0	0	0	0	0	0	0	1.08	0.69	0.39	0.3	0.25
HRS-ES5-C499		CLUSTER951	yes	0.09	0.1	0	0.15	0.96	0.75	0.32	0	0	0	0	0	0	0	0	0	0	0	0	0	0	0	0	0.3	0	0	0	0	0	0	0	0	0	0	0	0	0	0	0	0	0	0	0	0.19	0	0
HRS-ES5-C527		CLUSTER1	no	0.13	0.18	0.24	0.3	0.49	0.68	0.68	0.69	0.86	1.41	0.87	0.86	0.67	0.24	0.28	0.37	0.45	0.45	0.49	0.27	0.24	0.41	0.44	0.33	0.25	0.31	0.2	0	0.23	0	0	0	0.26	0.36	0.4	0.46	0.42	0.31	0	0	0	0	0	0	0	0
HRS-ES5-C528		CLUSTER161	yes	0	0	0	0.18	1.12	1.7	1.21	0.98	0.79	0.52	0.24	0	0	0	0	0	0	0	0	0	0	0	0	0.27	0.29	0.39	0.29	0	0.14	0	0	0	0	0	0	0	0	0	0	0	0	0	0.25	0.7	0.98	0.74
HRS-ES5-C540		CLUSTER970	yes	0	0	0	0	0.59	0.43	0.29	0.27	0.4	0.57	0.35	0.3	0.13	0	0	0	0	0	0	0	0	0	0	0	0	0	0	0	0	0	0	0	0	0	0	0	0	0	0	0	0	0	0	0	0	0
HRS-ES5-C551		CLUSTER494	yes	0.07	0.08	0	0.34	1.5	1.92	1.1	1.09	1.28	0.79	0.6	0.31	0.33	0	0	0	0	0	0	0	0	0	0	0	0.24	0.36	0.23	0.22	0.26	0	0	0.13	0	0	0	0	0	0	0	0	0	0	0	0.43	0	0
HRS-ES5-C56	Cafeteria roenbergensis virus BV-PW1, complete genome	CLUSTER202	yes	0.1	0.1	0	0.14	0.96	0.8	0.27	0.16	0	0	0	0	0	0	0	0	0	0	0	0	0	0	0	0.32	0.14	0	0	0	0	0	0	0	0	0	0	0	0	0	0	0	0	0	0.21	0.2	0.16	0
HRS-ES5-C617		CLUSTER26	no	0	0	0	0.19	1.08	2.74	2.19	2.8	3.75	2.51	2.02	0.98	0.74	0	0	0	0	0	0	0	0	0	0	0	0.33	0.68	0.59	0.95	1.1	0.59	0.4	0.37	0	0	0	0	0	0	0	0	0	0	0.22	0.72	0.71	0.78
HRS-ES5-C647		CLUSTER55	yes	0.3	0.53	1.18	0.36	0.73	0.2	0	0.14	0.37	0.39	0.15	0.19	0.14	0.86	1.28	0.95	0.43	0.54	0.37	0	0	0	0	0	0	0	0	0	0	0	0	0	0.12	0	0	0	0.12	0.1	0	0	0	0	0	0	0	0
HRS-ES5-C672		CLUSTER1034	yes	0.15	0.21	0.64	1.22	2.48	0.84	0.35	0.34	0.53	0.46	0.22	0.15	0	0.3	0.18	0	0.14	0	0	0	0.11	0.38	1.35	0.43	0	0	0	0	0	0	0	0	0.13	0	0	0	0	0	0	0	0	0.6	0.56	0.4	0.19	0.2
HRS-ES5-C728	Tetraselmis virus 1, complete genome	CLUSTER96	no	0.08	0.1	0	0.36	1.65	2.36	1.4	1.33	1.52	0.94	0.72	0.31	0.33	0	0	0	0	0	0	0	0	0	0	0	0.33	0.46	0.31	0.28	0.36	0.21	0	0.15	0	0	0	0	0	0	0	0	0	0	0	0.58	0.47	0
HRS-ES5-C739		CLUSTER6	no	0	0	0	0.17	1.17	2.94	2.4	2.9	4.58	3.41	2.44	1.16	0.83	0	0	0	0	0	0	0	0	0	0	0	0.37	0.77	0.66	1.13	1.18	0.75	0.47	0.4	0	0	0	0	0	0	0	0	0	0	0.22	0.77	0.79	0.82
HRS-ES5-C754		CLUSTER1055	yes	0	0	0	0.16	1.08	1.75	1.09	0.91	0.84	0.49	0.26	0	0	0	0	0	0	0	0	0	0	0	0	0.27	0.32	0.4	0.32	0	0.15	0	0	0	0	0	0	0	0	0	0	0	0	0	0.3	0.69	1.02	0.78
HRS-ES5-C762	Phaeocystis globosa virus strain 16T, complete genome	CLUSTER1059	yes	0	0	0	0	0.61	0.42	0.32	0.24	0.34	0.54	0.38	0.28	0	0	0	0	0	0	0	0	0	0	0	0	0	0	0	0	0	0	0	0	0	0	0	0	0	0	0	0	0	0	0	0	0	0
HRS-ES5-C766		CLUSTER9	no	0	0	0	0.16	1.03	2.93	2.26	2.77	4.16	2.72	2.14	1.07	0.76	0	0	0	0	0	0	0	0	0	0	0	0.29	0.7	0.58	0.98	1.09	0.65	0.38	0.44	0	0	0	0	0	0	0	0	0	0	0	0.65	0.69	0.74
HRS-ES5-C790		CLUSTER4	no	0.35	0.62	0.78	0.41	0.6	0.47	0.4	0.43	0.98	1.04	0.8	0.78	0.43	0.88	0.97	1.11	1.28	1.02	1.17	0.29	0.52	0.39	0.22	0.13	0	0	0	0.16	0.29	0.25	0.35	0.14	0.33	0.38	0.37	0.32	0.29	0.17	0	0	0	0	0	0.21	0	0
HRS-ES5-C834		CLUSTER498	no	0	0	0	0.22	1.24	3.21	2.65	3.07	4.44	2.99	2.24	1.07	0.77	0	0	0	0	0	0	0	0	0	0	0	0.35	0.86	0.65	1.08	1.16	0.7	0.5	0.42	0	0	0	0	0	0	0	0	0	0	0	0.86	0.9	0.88
HRS-ES5-C864		CLUSTER149	no	0	0	0	0.16	1.08	1.56	1.02	0.98	0.78	0.44	0.22	0	0	0	0	0	0	0	0	0	0	0	0	0.23	0.25	0.34	0.32	0	0	0	0	0	0	0	0	0	0	0	0	0	0	0	0.32	0.65	0.95	0.7
HRS-ES5-C880		CLUSTER112	no	0.05	0.06	0	0.18	0.71	1.64	1.6	1.65	1.23	0.63	0.47	0.35	0.53	0	0	0	0	0	0	0	0	0	0	0	0.2	0.58	0.47	0.37	0.32	0.21	0.27	0.44	0	0	0	0	0	0	0	0	0	0	0	0.35	0.48	0.48
HRS-ES5-C899		CLUSTER250	no	0.41	0.25	0.28	0.54	0.86	1.74	1.75	1.43	0.79	0.49	0.71	0	0	0.23	0.18	0	0	0	0	0	0	0	0	0	0.26	0.45	0.25	0	0.23	0	0	0	0	0	0	0	0	0	0	0	0	0	0	0	0	0
HRS-ES5-C940		CLUSTER1149	yes	0.06	0.06	0	0.2	0.53	0.24	0.18	0	0	0	0	0	0	0	0	0	0	0	0	0	0	0	0	0	0	0	0	0	0	0	0	0	0	0	0	0	0	0	0	0	0.18	0.3	0	0	0	0
HRS-ES5-C947		CLUSTER1	no	0.12	0.19	0.25	0.3	0.55	0.71	0.65	0.62	0.95	1.5	0.92	0.96	0.62	0.2	0.3	0.39	0.47	0.46	0.45	0.32	0.24	0.47	0.57	0.32	0.28	0.3	0.2	0	0.24	0	0	0	0.23	0.4	0.38	0.44	0.4	0.31	0	0	0	0	0	0	0	0
HRS-ES6-C1005		CLUSTER56	no	0.06	0.06	0	0.18	0.68	1.61	1.59	1.71	1.32	0.73	0.54	0.37	0.48	0	0	0	0	0	0	0	0	0	0	0	0.23	0.56	0.44	0.4	0.36	0.23	0.27	0.47	0	0	0	0	0	0	0	0	0	0	0	0.36	0.51	0.49
HRS-ES6-C101		CLUSTER1	no	0.13	0.18	0.29	0.33	0.47	0.65	0.7	0.72	0.89	1.49	0.89	0.85	0.65	0.22	0.28	0.33	0.42	0.46	0.48	0.3	0.24	0.41	0.5	0.32	0.27	0.3	0.19	0	0.22	0	0	0	0.23	0.36	0.4	0.44	0.4	0.33	0	0	0	0	0	0	0	0
HRS-ES6-C1010		CLUSTER171	no	0.1	0.09	0	0.5	2.24	5.39	4.55	3.97	1.43	0.73	0.42	0	0	0	0	0	0	0	0	0	0	0	0	0.32	0.61	1.39	0.76	0.31	0.29	0	0	0	0	0	0	0	0	0	0	0	0	0	0.54	1.27	1.47	1.38
HRS-ES6-C1108	Phaeocystis globosa virus strain 16T, complete genome	CLUSTER291	no	0	0	0	0	0.28	1.78	2.39	2.4	0.72	1.33	1.52	0.82	0.24	0	0	0	0	0	0	0	0	0	0	0.25	0.54	1.04	0.93	0.48	0.6	0.54	0.18	0	0	0	0	0	0	0	0	0	0	0	0.54	0.73	0.49	0.45
HRS-ES6-C112		CLUSTER202	no	0.09	0.1	0	0.13	0.96	0.8	0.27	0.17	0	0	0	0	0	0	0	0	0	0	0	0	0	0	0	0.32	0.14	0	0	0	0	0	0	0	0	0	0	0	0	0	0	0	0	0	0.21	0.21	0.16	0
HRS-ES6-C1293		CLUSTER1	no	0.13	0.2	0.27	0.33	0.49	0.77	0.68	0.69	0.83	1.47	0.89	0.82	0.68	0.22	0.27	0.38	0.45	0.43	0.49	0.3	0.22	0.37	0.42	0.35	0.27	0.28	0.19	0	0.21	0	0	0	0.24	0.37	0.4	0.41	0.43	0.33	0	0	0	0	0	0	0	0
HRS-ES6-C134		CLUSTER29	no	0.13	0.17	0.32	0.7	4.21	6.73	4.35	3.83	2.88	1.22	0.91	0.5	0.29	0.21	0.22	0	0.14	0	0	0	0	0	0.23	0.64	1.1	1.62	1.06	0.92	0.6	0.4	0.32	0.23	0	0	0	0	0	0	0	0	0	0.34	1.39	3.36	2.7	1.98
HRS-ES6-C1371		CLUSTER356	no	0	0	0	0	0.29	0.9	1.17	1.56	2.53	1.92	1.69	1.23	0.36	0	0	0	0	0	0	0	0	0	0	0	0	0.37	0.35	0.66	0.8	0.68	0.84	0.24	0	0	0	0	0	0	0	0	0	0	0	0.48	0.65	0.66
HRS-ES6-C1373		CLUSTER10	no	0.16	0.2	0.34	0.77	4.71	7.04	4.71	3.97	3.03	1.43	1.09	0.58	0.39	0.26	0.22	0	0.13	0	0	0	0	0	0.3	0.66	1.18	1.79	1.15	0.96	0.72	0.41	0.31	0.26	0	0	0	0	0	0	0	0	0	0.33	1.39	3.4	2.72	2.09
HRS-ES6-C1404		CLUSTER144	no	0.43	0.22	0.27	0.49	0.68	1.56	1.66	1.32	0.63	0.46	0.51	0	0	0.18	0.16	0	0	0	0	0	0	0	0	0	0	0.41	0	0	0	0	0	0	0	0	0	0	0	0	0	0	0	0	0	0	0	0
HRS-ES6-C1436		CLUSTER1474	yes	0.06	0.08	0	0	0.33	0.85	1.26	2.1	4.55	3.37	2.82	1.49	0.32	0	0	0	0	0	0	0	0	0	0	0	0	0.4	0.65	1.4	1.79	1.25	1.03	0.27	0	0	0	0	0	0	0	0	0	0	0	0.3	0.43	0.78
HRS-ES6-C1452		CLUSTER1479	yes	0	0	0	0.39	1.39	0.63	0.28	0.23	0.38	0.24	0	0	0	0	0	0	0	0	0	0	0	0	0.24	0.28	0	0	0	0	0	0	0	0	0	0	0	0	0	0	0	0	0	0.86	0.85	0.53	0.29	0
HRS-ES6-C146	Phaeocystis globosa virus strain 16T, complete genome	CLUSTER93	yes	0.08	0.04	0	0	0.41	2.19	2.85	2.3	0.47	0.65	0.81	0.46	0	0	0	0	0	0	0	0	0	0	0	0.23	0.58	0.89	0.66	0.2	0.24	0.21	0	0	0	0	0	0	0	0	0	0	0	0	0.75	0.96	0.48	0.38
HRS-ES6-C147	Tetraselmis virus 1, complete genome	CLUSTER3	no	0.15	0.17	0.32	0.7	4.23	6.79	4.2	3.86	2.72	1.2	0.88	0.43	0.26	0.21	0.22	0.17	0.13	0	0	0	0	0	0.24	0.64	1.07	1.77	1.05	0.89	0.65	0.38	0.32	0.21	0	0	0	0	0	0	0	0	0	0.34	1.47	3.34	2.62	2.01
HRS-ES6-C1475	Phaeocystis globosa virus strain 16T, complete genome	CLUSTER310	no	0.06	0	0	0	0.29	2.2	2.73	2.29	0.49	0.62	0.81	0.42	0.17	0	0	0	0	0	0	0	0	0	0	0.22	0.61	0.88	0.61	0.23	0.23	0.22	0	0	0	0	0	0	0	0	0	0	0	0	0.62	0.9	0.43	0.28
HRS-ES6-C1547		CLUSTER311	no	0.05	0	0	0	0.3	1.6	2.26	2.17	0.83	1.42	1.88	1.05	0.38	0	0	0	0	0	0	0	0	0	0	0	0.48	0.79	0.73	0.41	0.54	0.44	0.19	0	0	0	0	0	0	0	0	0	0	0	0.57	0.75	0.4	0.49
HRS-ES6-C155		CLUSTER406	yes	0.14	0.16	0.32	0.71	4.2	6.56	4.26	3.74	2.51	1.08	0.82	0.45	0.24	0.21	0.21	0	0.15	0	0	0	0	0	0.25	0.62	0.95	1.71	0.98	0.82	0.58	0.34	0.25	0.21	0	0	0	0	0	0	0	0	0	0.32	1.44	3.35	2.71	1.99
HRS-ES6-C1582		CLUSTER504	no	0.07	0.04	0	0.26	0.83	2.81	2.84	2.4	0.68	1.07	1.44	0.97	0.45	0	0	0	0	0	0	0	0	0	0.22	0.61	0.61	0.83	0.69	0.25	0.37	0.32	0.16	0	0	0	0	0	0	0	0	0	0	0	1.18	0.93	0.21	0.23
HRS-ES6-C1597		CLUSTER75	no	0	0	0	0.29	2.74	3.64	2.48	1.97	1.28	0.73	0.68	0.32	0.17	0	0	0	0	0	0	0	0	0	0.19	2.12	0.85	0.84	0.56	0.3	0.48	0	0	0	0	0	0	0	0	0	0	0	0	0.76	2.13	2.49	2.39	2.27
HRS-ES6-C160		CLUSTER410	yes	0	0	0	0.16	1.06	1.71	1.08	0.92	0.84	0.52	0.26	0	0	0	0	0	0	0	0	0	0	0	0	0.27	0.28	0.36	0.32	0	0.13	0	0	0	0	0	0	0	0	0	0	0	0	0	0.28	0.77	0.95	0.71
HRS-ES6-C1614		CLUSTER605	no	0.08	0.1	0	0.42	1.56	2.26	1.2	1.28	1.37	0.89	0.64	0.35	0.33	0	0	0	0	0	0	0	0	0	0	0.19	0.3	0.46	0.27	0.26	0.26	0	0	0.14	0	0	0	0	0	0	0	0	0	0	0	0.57	0	0
HRS-ES6-C1628		CLUSTER307	no	0	0	0	0.45	1.21	0.62	0.33	0.25	0.23	0.17	0	0	0	0	0	0	0	0	0	0	0	0	0.19	0.27	0	0	0	0	0	0	0	0	0	0	0	0	0	0	0	0	0	1.13	0.72	0.42	0.33	0.29
HRS-ES6-C1645	Phaeocystis globosa virus strain 16T, complete genome	CLUSTER1570	yes	0.05	0	0	0.26	0.7	2.71	2.89	2.44	0.69	1.12	1.45	0.88	0.42	0	0	0	0	0	0	0	0	0	0	0.58	0.6	0.82	0.62	0.25	0.38	0.36	0.15	0	0	0	0	0	0	0	0	0	0	0	1.24	0.85	0.23	0
HRS-ES6-C1770		CLUSTER1611	yes	0	0	0	0	0.29	0.92	1	1.49	2.56	1.81	1.65	0.99	0.26	0	0	0	0	0	0	0	0	0	0	0	0	0.31	0.32	0.66	0.61	0.63	0.66	0.21	0	0	0	0	0	0	0	0	0	0	0	0.46	0.58	0.5
HRS-ES6-C1815		CLUSTER1632	yes	0.06	0	0	0.28	0.76	2.72	3.06	2.67	0.74	1.29	1.67	1	0.48	0	0	0	0	0	0	0	0	0	0.23	0.6	0.63	0.89	0.65	0.3	0.42	0.39	0	0	0	0	0	0	0	0	0	0	0	0	1.16	0.92	0.25	0.26
HRS-ES6-C1841	Phaeocystis globosa virus strain 16T, complete genome	CLUSTER1640	yes	0.07	0.07	0	0	0.32	1.64	2.43	2.22	0.86	1.51	1.88	1.13	0.43	0	0	0	0	0	0	0	0	0	0	0.18	0.52	0.83	0.67	0.4	0.53	0.43	0.18	0	0	0	0	0	0	0	0	0	0	0	0.72	0.94	0.33	0.46
HRS-ES6-C185	Phaeocystis globosa virus strain 16T, complete genome	CLUSTER95	no	0	0	0	0	0.31	1.78	2.54	2.45	0.79	1.33	1.57	0.8	0.29	0	0	0	0	0	0	0	0	0	0	0.22	0.55	1.05	0.94	0.54	0.66	0.57	0.16	0	0	0	0	0	0	0	0	0	0	0	0.52	0.7	0.49	0.49
HRS-ES6-C1896		CLUSTER271	no	0	0	0	0.46	1.28	0.57	0.32	0.29	0.31	0	0	0	0	0	0	0	0	0	0	0	0	0	0.22	0.28	0	0	0	0	0	0	0	0	0	0	0	0	0	0	0	0	0	1.06	0.69	0.41	0.31	0.26
HRS-ES6-C1903		CLUSTER1664	yes	0.19	0.23	0	0.15	0.86	0.67	0.53	0.43	0.22	0.22	0.14	0	0	0.25	0.14	0	0.15	0	0	0	0.13	0	0.15	0.38	0.24	0.17	0.14	0	0	0	0	0	0.14	0	0	0	0	0	0	0	0	0	0.28	0.27	0.25	0.22
HRS-ES6-C1909		CLUSTER111	no	0.37	0.22	0.23	0.48	0.79	1.68	1.62	1.44	0.77	0.48	0.65	0	0	0	0.14	0	0	0	0	0	0	0	0	0	0.19	0.44	0.29	0	0	0	0	0	0	0	0	0	0	0	0	0	0	0	0	0	0	0
HRS-ES6-C193		CLUSTER96	yes	0.09	0.1	0	0.42	1.79	2.58	1.58	1.46	1.61	0.97	0.72	0.32	0.36	0	0	0	0	0	0	0	0	0	0	0	0.37	0.56	0.33	0.33	0.4	0.22	0.15	0.16	0	0	0	0	0	0	0	0	0	0	0	0.66	0.58	0
HRS-ES6-C194		CLUSTER1	no	0.12	0.18	0.26	0.31	0.49	0.65	0.69	0.61	0.87	1.55	0.89	0.82	0.64	0.21	0.29	0.35	0.41	0.43	0.44	0.29	0.24	0.4	0.51	0.33	0.26	0.3	0.22	0	0.23	0	0	0	0.23	0.37	0.39	0.44	0.38	0.31	0	0	0	0	0	0	0	0
HRS-ES6-C198		CLUSTER40	yes	0.07	0.07	0	0.19	0.77	1.69	1.76	1.76	1.31	0.74	0.59	0.41	0.51	0	0	0	0	0	0	0	0	0	0	0	0.22	0.65	0.48	0.35	0.35	0.25	0.29	0.48	0	0	0	0	0	0	0	0	0	0	0	0.41	0.54	0.51
HRS-ES6-C1987		CLUSTER592	no	0	0	0	0	0.16	0.49	0.82	1.73	0	0	0	0	0.21	0	0	0	0	0	0	0	0	0	0	0	0.16	0.37	0.73	0	0	0	0	0.11	0	0	0	0	0	0	0	0	0	0	0	0	0.16	0.4
HRS-ES6-C2016		CLUSTER1701	yes	0	0	0	0.55	1.27	0.59	0.35	0.26	0.33	0.25	0	0	0	0	0	0	0	0	0	0	0	0	0.24	0.25	0	0	0	0	0	0	0	0	0	0	0	0	0	0	0	0	0	1.12	0.71	0.43	0.32	0.3
HRS-ES6-C205		CLUSTER432	yes	0.09	0.11	0	0.14	1	0.78	0.27	0.16	0	0	0	0	0	0	0	0	0	0	0	0	0	0	0	0.3	0.15	0	0	0	0	0	0	0	0	0	0	0	0	0	0	0	0	0	0.26	0.24	0	0
HRS-ES6-C2106	Eptesipox virus strain Washington, complete genome	CLUSTER1723	yes	0.15	0.11	0	0.29	0.47	0.63	0.8	1.8	3.51	1.32	0.32	0	0	0	0	0	0	0	0	0	0	0	0	0.13	0.17	0.18	0.5	0.56	0.42	0	0	0	0	0	0	0	0	0	0	0	0	0	0	0	0	0
HRS-ES6-C2110	Chrysochromulina ericina virus isolate CeV-01B, complete genome	CLUSTER80	no	0	0	0	0	0	0.71	0.7	0.66	0	0.34	0.4	0.32	0.2	0	0	0	0	0	0	0	0	0	0	0	0	0.2	0.21	0	0	0	0	0	0	0	0	0	0	0	0	0	0	0	0	0	0	0
HRS-ES6-C2114		CLUSTER1727	yes	0	0	0	0	0	0.71	0.81	0.62	0	0.26	0.34	0.29	0.21	0	0	0	0	0	0	0	0	0	0	0	0.2	0.24	0.17	0	0	0	0	0	0	0	0	0	0	0	0	0	0	0	0	0	0	0
HRS-ES6-C2121		CLUSTER202	no	0.11	0.1	0	0.15	0.95	0.78	0.32	0	0	0	0	0	0	0	0	0	0	0	0	0	0	0	0	0.3	0	0.13	0	0	0	0	0	0	0	0	0	0	0	0	0	0	0	0	0	0.17	0	0
HRS-ES6-C214		CLUSTER99	yes	0	0	0	0.22	1.27	3.06	2.69	3.2	4.14	2.77	2.24	1.11	0.83	0	0	0	0	0	0	0	0	0	0	0	0.37	0.88	0.68	1.05	1.21	0.67	0.42	0.45	0	0	0	0	0	0	0	0	0	0	0	0.82	0.84	0.99
HRS-ES6-C219	Phaeocystis globosa virus strain 16T, complete genome	CLUSTER436	yes	0.08	0.05	0	0	0.32	1.78	2.36	2.29	0.85	1.44	1.88	1.1	0.45	0	0	0	0	0	0	0	0	0	0	0.2	0.47	0.82	0.76	0.43	0.57	0.48	0.19	0	0	0	0	0	0	0	0	0	0	0	0.56	0.8	0.47	0.44
HRS-ES6-C2210	Tetraselmis virus 1, complete genome	CLUSTER17	no	0.39	0.67	0.78	0.38	0.53	0.5	0.38	0.42	0.89	1.09	0.73	0.85	0.4	0.88	1.01	1.01	1.26	1.11	1.22	0.42	0.53	0.45	0.19	0.14	0	0	0	0.15	0.36	0.21	0.37	0.11	0.37	0.39	0.28	0.32	0.3	0.2	0	0	0	0	0	0.24	0.18	0
HRS-ES6-C229		CLUSTER149	yes	0	0	0	0.18	1.05	1.63	1.02	0.98	0.79	0.44	0.24	0	0	0	0	0	0	0	0	0	0	0	0.13	0.22	0.25	0.34	0.3	0	0.15	0	0	0	0	0	0	0	0	0	0	0	0	0	0.29	0.64	0.94	0.7
HRS-ES6-C2316		CLUSTER384	no	0.38	0.22	0.24	0.49	0.72	1.59	1.62	1.29	0.67	0.41	0.52	0.25	0	0.19	0.15	0	0.12	0	0	0	0	0	0	0	0.26	0.42	0.25	0	0.18	0	0	0	0	0	0	0	0	0	0	0	0	0	0	0	0	0
HRS-ES6-C234		CLUSTER823	yes	0	0	0	0	0	0.66	0.82	0.69	0	0.36	0.4	0.34	0.2	0	0	0	0	0	0	0	0	0	0	0	0.15	0.22	0.16	0	0	0	0	0	0	0	0	0	0	0	0	0	0	0	0	0	0	0
HRS-ES6-C2346		CLUSTER297	no	0.08	0.13	0	0.38	1.9	2.69	1.66	1.5	1.85	1.11	0.72	0.42	0.39	0	0	0	0	0	0	0	0	0	0	0.19	0.35	0.6	0.42	0.37	0.39	0.21	0.17	0.16	0	0	0	0	0	0	0	0	0	0	0	0.8	0.6	0
HRS-ES6-C261		CLUSTER250	yes	0.41	0.26	0.29	0.56	0.88	1.78	1.77	1.46	0.91	0.62	0.84	0	0	0.22	0.19	0	0	0	0	0	0	0	0	0	0.27	0.47	0.27	0	0.25	0	0	0	0	0	0	0	0	0	0	0	0	0	0	0	0	0
HRS-ES6-C266		CLUSTER49	no	0	0	0	0.16	1.08	1.75	1.13	0.93	0.79	0.48	0.29	0	0	0	0	0	0	0	0	0	0	0	0	0.24	0.25	0.35	0.32	0	0	0	0	0	0	0	0	0	0	0	0	0	0	0	0.31	0.71	1.01	0.73
HRS-ES6-C272		CLUSTER455	yes	0.15	0.08	0	0.21	0.33	1.05	1.07	0.9	0.41	0	0.42	0	0	0	0	0	0	0	0	0	0	0	0	0	0	0.27	0.18	0	0	0	0	0	0	0	0	0	0	0	0	0	0	0	0	0	0	0
HRS-ES6-C275		CLUSTER855	yes	0.08	0.1	0	0.15	1.01	0.79	0.27	0	0	0	0	0	0	0	0	0	0	0	0	0	0	0	0	0.3	0.14	0	0	0	0	0	0	0	0	0	0	0	0	0	0	0	0	0	0.23	0	0.18	0
HRS-ES6-C278		CLUSTER1	no	0.14	0.21	0.25	0.31	0.46	0.72	0.69	0.66	0.75	1.32	0.84	0.83	0.63	0.2	0.29	0.34	0.47	0.44	0.43	0.28	0.25	0.43	0.5	0.33	0.26	0.32	0.22	0	0.21	0	0	0	0.24	0.37	0.4	0.41	0.4	0.34	0	0	0	0	0	0	0	0
HRS-ES6-C280		CLUSTER53	no	0	0	0	0.15	1.07	1.66	1.01	0.87	0.79	0.46	0.23	0	0	0	0	0	0	0	0	0	0	0	0	0.23	0.24	0.36	0.28	0	0	0	0	0	0	0	0	0	0	0	0	0	0	0	0.26	0.69	0.96	0.68
HRS-ES6-C281		CLUSTER253	no	0.4	0.23	0.27	0.47	0.71	1.49	1.43	1.18	0.49	0	0.46	0	0	0.19	0	0	0	0	0	0	0	0	0	0	0	0.37	0.2	0	0	0	0	0	0	0	0	0	0	0	0	0	0	0	0	0	0	0
HRS-ES6-C282		CLUSTER52	no	0	0	0	0.18	1.11	1.61	1.08	0.85	0.93	0.6	0.25	0	0	0	0	0	0	0	0	0	0	0	0	0.25	0.28	0.38	0.31	0	0	0	0	0	0	0	0	0	0	0	0	0	0	0	0.34	0.7	0.95	0.78
HRS-ES6-C288		CLUSTER869	yes	0.09	0.09	0	0.16	0.99	0.79	0.27	0	0	0	0	0	0	0	0	0	0	0	0	0	0	0	0	0.32	0	0	0	0	0	0	0	0	0	0	0	0	0	0	0	0	0	0	0	0.18	0.17	0
HRS-ES6-C29		CLUSTER330	yes	0	0	0	0.18	1.1	1.68	1.15	1.01	0.83	0.5	0.28	0	0	0	0	0	0	0	0	0	0	0	0	0.27	0.29	0.36	0.31	0	0.15	0	0	0	0	0	0	0	0	0	0	0	0	0	0.29	0.69	0.99	0.81
HRS-ES6-C311		CLUSTER125	no	0.06	0.07	0	0.18	0.72	1.58	1.65	1.78	1.27	0.71	0.52	0.4	0.55	0	0	0	0	0	0	0	0	0	0	0	0.23	0.61	0.47	0.39	0.31	0.22	0.28	0.48	0	0	0	0	0	0	0	0	0	0	0	0.33	0.48	0.47
HRS-ES6-C320		CLUSTER908	yes	0.07	0	0	0.25	0.72	2.71	2.95	2.57	0.61	1.21	1.44	0.92	0.45	0	0	0	0	0	0	0	0	0	0	0.58	0.62	0.84	0.63	0.26	0.43	0.32	0	0	0	0	0	0	0	0	0	0	0	0	1.24	0.87	0.27	0
HRS-ES6-C347		CLUSTER108	yes	0	0	0	0.17	1.04	2.69	2.07	2.61	3.89	2.59	2.01	0.98	0.7	0	0	0	0	0	0	0	0	0	0	0	0.29	0.66	0.51	0.86	1.01	0.54	0.36	0.38	0	0	0	0	0	0	0	0	0	0	0	0.69	0.62	0.72
HRS-ES6-C349		CLUSTER256	no	0	0	0	0	0.28	0.88	1.15	1.42	2.53	1.88	1.55	1.12	0.32	0	0	0	0	0	0	0	0	0	0	0	0	0.34	0.33	0.57	0.69	0.65	0.8	0.21	0	0	0	0	0	0	0	0	0	0	0	0.46	0.57	0.59
HRS-ES6-C35		CLUSTER315	no	0.09	0.1	0	0.16	0.99	0.77	0.29	0	0	0	0	0	0	0	0	0	0	0	0	0	0	0	0	0.31	0	0	0	0	0	0	0	0	0	0	0	0	0	0	0	0	0	0	0.2	0.2	0.17	0
HRS-ES6-C379	Phaeocystis globosa virus strain 16T, complete genome	CLUSTER41	yes	0.08	0.05	0	0	0.26	1.65	2.23	2.32	0.77	1.34	1.77	1.08	0.44	0	0	0	0	0	0	0	0	0	0	0.21	0.47	0.74	0.77	0.41	0.51	0.49	0.18	0	0	0	0	0	0	0	0	0	0	0	0.53	0.71	0.4	0.39
HRS-ES6-C392		CLUSTER490	yes	0.39	0.23	0.27	0.44	0.69	1.41	1.4	1.15	0.56	0	0.46	0	0	0.19	0	0	0	0	0	0	0	0	0	0	0	0.37	0.19	0	0	0	0	0	0	0	0	0	0	0	0	0	0	0	0	0	0	0
HRS-ES6-C403		CLUSTER142	no	0.06	0.08	0	0.35	1.27	1.71	1	1	1.19	0.77	0.49	0.32	0.3	0	0	0	0	0	0	0	0	0	0	0	0.2	0.34	0.21	0.19	0.24	0	0	0.13	0	0	0	0	0	0	0	0	0	0	0	0.34	0	0
HRS-ES6-C413		CLUSTER9	no	0	0	0	0.17	1.09	3.01	2.27	2.85	4.49	2.92	2.21	1.09	0.8	0	0	0	0	0	0	0	0	0	0	0	0.3	0.71	0.61	1.01	1.11	0.65	0.39	0.46	0	0	0	0	0	0	0	0	0	0	0	0.7	0.7	0.75
HRS-ES6-C416		CLUSTER495	yes	0	0	0	0.18	1.13	1.7	1.22	0.98	0.8	0.52	0.24	0	0	0	0	0	0	0	0	0	0	0	0	0.27	0.29	0.39	0.3	0	0.14	0	0	0	0	0	0	0	0	0	0	0	0	0	0.25	0.7	0.99	0.73
HRS-ES6-C432		CLUSTER992	yes	0	0	0	0.45	1.21	0.6	0.33	0.27	0.25	0.2	0.17	0	0	0	0	0	0	0	0	0	0	0	0.21	0.3	0.13	0	0	0	0	0	0	0	0	0	0	0	0	0	0	0	0	1.04	0.72	0.4	0.31	0
HRS-ES6-C441		CLUSTER506	yes	0	0	0	0.17	1.05	2.78	2.24	2.71	4.14	2.67	2.17	0.97	0.72	0	0	0	0	0	0	0	0	0	0	0	0.3	0.69	0.55	0.92	1.1	0.53	0.37	0.38	0	0	0	0	0	0	0	0	0	0	0	0.7	0.69	0.74
HRS-ES6-C443		CLUSTER494	no	0.07	0.08	0	0.33	1.48	1.85	1.06	1.05	1.28	0.8	0.6	0.31	0.33	0	0	0	0	0	0	0	0	0	0	0	0.24	0.35	0.23	0.22	0.26	0	0	0.13	0	0	0	0	0	0	0	0	0	0	0	0.38	0	0
HRS-ES6-C444		CLUSTER73	no	0	0	0	0	0.26	0.85	1.17	1.48	2.65	1.96	1.56	1.09	0.32	0	0	0	0	0	0	0	0	0	0	0	0	0.35	0.34	0.58	0.7	0.67	0.72	0.22	0	0	0	0	0	0	0	0	0	0	0	0.51	0.64	0.57
HRS-ES6-C445		CLUSTER999	yes	0	0	0	0	0.48	1.07	1.03	1.11	1.27	0.68	0.43	0	0	0	0	0	0	0	0	0	0	0	0	0	0	0.37	0.31	0.48	0.36	0	0	0	0	0	0	0	0	0	0	0	0	0	0	0.63	0.64	0.57
HRS-ES6-C454		CLUSTER26	no	0	0	0	0.19	1.08	2.73	2.19	2.8	3.75	2.5	2.02	0.98	0.74	0	0	0	0	0	0	0	0	0	0	0	0.33	0.68	0.59	0.95	1.1	0.59	0.4	0.37	0	0	0	0	0	0	0	0	0	0	0.22	0.72	0.71	0.78
HRS-ES6-C466		CLUSTER164	yes	0.06	0.05	0	0	0.35	2.33	3.16	2.33	0.56	0.82	1.05	0.51	0.19	0	0	0	0	0	0	0	0	0	0	0.21	0.65	0.98	0.71	0.27	0.32	0.25	0	0	0	0	0	0	0	0	0	0	0	0	0.81	1.03	0.57	0.29
HRS-ES6-C484		CLUSTER1030	yes	0	0	0	0	0.27	0.87	1.03	1.41	2.52	1.83	1.49	0.99	0.32	0	0	0	0	0	0	0	0	0	0	0	0	0.34	0.3	0.59	0.74	0.6	0.73	0.18	0	0	0	0	0	0	0	0	0	0	0	0.43	0.62	0.59
HRS-ES6-C49		CLUSTER46	no	0.06	0.07	0	0.16	0.67	1.55	1.61	1.71	1.16	0.57	0.49	0.36	0.5	0	0	0	0	0	0	0	0	0	0	0	0.26	0.59	0.47	0.34	0.33	0.22	0.25	0.46	0	0	0	0	0	0	0	0	0	0	0	0.34	0.5	0.44
HRS-ES6-C493		CLUSTER15	no	0.13	0.14	0.29	0.59	3.95	6.14	3.86	3.49	2.37	1	0.74	0.42	0.19	0.2	0.18	0	0	0	0	0	0	0	0.2	0.61	0.93	1.62	0.91	0.68	0.51	0.35	0.24	0.17	0	0	0	0	0	0	0	0	0	0.27	1.31	3.26	2.52	1.88
HRS-ES6-C51		CLUSTER79	yes	0	0	0	0	0.34	0.89	0.82	0.86	0.89	0.36	0.19	0	0	0	0	0	0	0	0	0	0	0	0	0	0.14	0.29	0.25	0.31	0.23	0	0	0	0	0	0	0	0	0	0	0	0	0	0	0.5	0.54	0.58
HRS-ES6-C530		CLUSTER6	no	0	0	0	0.17	1.17	2.93	2.4	2.89	4.57	3.4	2.44	1.16	0.83	0	0	0	0	0	0	0	0	0	0	0	0.37	0.76	0.66	1.12	1.18	0.75	0.47	0.4	0	0	0	0	0	0	0	0	0	0	0.22	0.77	0.79	0.82
HRS-ES6-C543		CLUSTER1	no	0.13	0.17	0.28	0.29	0.43	0.67	0.69	0.64	0.76	1.44	0.94	0.89	0.63	0.22	0.29	0.34	0.43	0.43	0.44	0.31	0.25	0.43	0.58	0.34	0.26	0.33	0.21	0	0.23	0	0	0	0.24	0.34	0.41	0.42	0.41	0.33	0	0	0	0	0	0	0	0
HRS-ES6-C553		CLUSTER3	no	0.12	0.15	0.31	0.69	4.18	6.49	3.99	3.48	2.45	1.05	0.78	0.42	0.22	0.19	0.22	0	0	0	0	0	0	0	0.23	0.57	0.98	1.53	0.96	0.79	0.57	0.32	0.28	0.15	0	0	0	0	0	0	0	0	0	0.36	1.37	3.42	2.57	2.03
HRS-ES6-C555		CLUSTER80	no	0	0	0	0	0	0.67	0.82	0.68	0	0.35	0.44	0.36	0.25	0	0	0	0	0	0	0	0	0	0	0	0.15	0.22	0.16	0	0	0	0	0	0	0	0	0	0	0	0	0	0	0	0	0	0	0
HRS-ES6-C560		CLUSTER530	yes	0	0	0	0	0.27	0.88	1.09	1.42	2.51	1.84	1.61	1.05	0.29	0	0	0	0	0	0	0	0	0	0	0	0	0.32	0.31	0.6	0.67	0.58	0.73	0.19	0	0	0	0	0	0	0	0	0	0	0	0.48	0.65	0.53
HRS-ES6-C581		CLUSTER1	no	0.12	0.19	0.25	0.31	0.54	0.7	0.67	0.62	0.92	1.46	0.91	0.94	0.62	0.2	0.3	0.39	0.47	0.46	0.46	0.32	0.24	0.44	0.56	0.33	0.28	0.32	0.2	0	0.24	0	0	0	0.23	0.38	0.39	0.46	0.39	0.32	0	0	0	0	0	0	0	0
HRS-ES6-C59		CLUSTER673	yes	0.1	0.1	0	0.16	0.98	0.79	0.28	0	0	0	0	0	0	0	0	0	0	0	0	0	0	0	0	0.33	0	0	0	0	0	0	0	0	0	0	0	0	0	0	0	0	0	0	0.25	0.2	0	0
HRS-ES6-C590		CLUSTER151	no	0	0	0	0.16	1.09	1.77	1.09	0.93	0.84	0.49	0.27	0	0	0	0	0	0	0	0	0	0	0	0	0.27	0.33	0.4	0.32	0	0.15	0	0	0	0	0	0	0	0	0	0	0	0	0	0.29	0.7	1.03	0.78
HRS-ES6-C593		CLUSTER112	yes	0.06	0.07	0	0.2	0.73	1.72	1.67	1.75	1.3	0.67	0.5	0.37	0.57	0	0	0	0	0	0	0	0	0	0	0	0.21	0.61	0.49	0.39	0.35	0.23	0.29	0.46	0	0	0	0	0	0	0	0	0	0	0	0.36	0.51	0.51
HRS-ES6-C595		CLUSTER1	no	0.13	0.17	0.24	0.29	0.53	0.69	0.72	0.7	0.87	1.4	0.85	0.87	0.65	0.24	0.3	0.4	0.44	0.45	0.5	0.28	0.24	0.38	0.44	0.34	0.25	0.3	0.21	0	0.23	0	0	0	0.24	0.35	0.42	0.45	0.42	0.31	0	0	0	0	0	0	0	0
HRS-ES6-C597		CLUSTER14	no	0	0	0	0.22	1.09	2.95	2.35	3.04	4.03	2.75	2.19	1.05	0.74	0	0	0	0	0	0	0	0	0	0	0	0.34	0.74	0.62	1.12	1.15	0.69	0.39	0.4	0	0	0	0	0	0	0	0	0	0	0	0.73	0.74	0.86
HRS-ES6-C611		CLUSTER13	no	0	0	0	0.2	1.13	3.06	2.37	2.98	4.38	2.85	2.16	1.02	0.8	0	0	0	0	0	0	0	0	0	0	0	0.38	0.81	0.69	1.06	1.18	0.67	0.4	0.42	0	0	0	0	0	0	0	0	0	0	0.22	0.71	0.73	0.8
HRS-ES6-C63		CLUSTER127	yes	0	0	0	0.17	1.07	1.67	1.1	0.94	0.84	0.5	0.23	0	0	0	0	0	0	0	0	0	0	0	0	0.25	0.27	0.37	0.31	0	0	0	0	0	0	0	0	0	0	0	0	0	0	0	0.26	0.68	0.98	0.74
HRS-ES6-C631		CLUSTER544	yes	0.15	0.18	0.32	0.71	4.41	6.65	4.22	3.63	2.81	1.27	1	0.52	0.32	0.27	0.23	0	0.14	0	0	0	0	0	0.24	0.67	1.09	1.68	0.97	0.9	0.61	0.35	0.3	0.22	0	0	0	0	0	0	0	0	0	0.37	1.28	3.17	2.67	1.93
HRS-ES6-C636		CLUSTER1122	yes	0	0	0	0	0	0.65	0.79	0.62	0	0.32	0.4	0.29	0.23	0	0	0	0	0	0	0	0	0	0	0	0.16	0.2	0.15	0	0	0	0	0	0	0	0	0	0	0	0	0	0	0	0	0	0	0
HRS-ES6-C665	Phaeocystis globosa virus strain 16T, complete genome	CLUSTER1141	yes	0.07	0.04	0	0	0.36	2.21	2.87	2.32	0.46	0.66	0.83	0.49	0	0	0	0	0	0	0	0	0	0	0	0.22	0.61	0.9	0.68	0.22	0.28	0	0	0	0	0	0	0	0	0	0	0	0	0	0.8	1.17	0.47	0.37
HRS-ES6-C67		CLUSTER129	yes	0	0	0	0	0.33	0.84	0.83	0.9	0.87	0.38	0.21	0	0	0	0	0	0	0	0	0	0	0	0	0	0	0.27	0.26	0.33	0.22	0	0	0	0	0	0	0	0	0	0	0	0	0	0	0.51	0.51	0.56
HRS-ES6-C670		CLUSTER299	yes	0	0	0	0	0.42	0.82	0.77	0.85	0.91	0.42	0.19	0	0	0	0	0	0	0	0	0	0	0	0	0	0	0.23	0.25	0.28	0.18	0	0	0	0	0	0	0	0	0	0	0	0	0	0	0.54	0.5	0.55
HRS-ES6-C753		CLUSTER473	no	0.11	0.11	0	0	0.97	0.79	0.32	0	0	0	0	0	0	0	0	0	0	0	0	0	0	0	0	0.28	0	0	0	0	0	0	0	0	0	0	0	0	0	0	0	0	0	0	0	0.19	0.17	0
HRS-ES6-C77	Cafeteria roenbergensis virus BV-PW1, complete genome	CLUSTER83	yes	0.06	0.06	0	0.15	0.68	1.42	1.44	1.53	1.11	0.58	0.46	0.35	0.46	0	0	0	0	0	0	0	0	0	0	0	0.21	0.55	0.41	0.35	0.28	0.21	0.23	0.45	0	0	0	0	0	0	0	0	0	0	0	0.32	0.44	0.4
HRS-ES6-C781		CLUSTER26	no	0	0	0	0.24	1.23	3.06	2.61	3.05	4.23	2.75	2.15	1.02	0.75	0	0	0	0	0	0	0	0	0	0	0	0.31	0.85	0.62	0.99	1.12	0.64	0.48	0.41	0	0	0	0	0	0	0	0	0	0	0	0.85	0.9	0.9
HRS-ES6-C791		CLUSTER1197	yes	0.12	0.06	0	0.19	0.28	0.87	0.94	0.81	0	0	0	0	0	0	0	0	0	0	0	0	0	0	0	0	0	0.22	0	0	0	0	0	0	0	0	0	0	0	0	0	0	0	0	0	0	0	0
HRS-ES6-C870		CLUSTER114	no	0.07	0.15	0.27	0	2.01	1.58	0.65	1.07	2.86	3.2	1.15	1.32	1.09	0.22	0.31	0.37	0.13	0.16	0.13	0	0	0	0	0.22	0	0	0	0.26	0.5	0.16	0.15	0.14	0	0	0	0	0	0	0	0	0	0	0.77	0.82	0.57	0.38
[truncated: 1,311 more rows]
[truncated: 11 more columns]

## Sheet: NCLDV info
Additional file 8 - Table S7.2 - NCLDV general information
id	host	derep	cluster_representative	GC	GENOME_LENGTH	NUM_CONTIGS	TOTAL_CDS	MEDIAN_CDS	MEAN_CDS	TOTAL_TRNA	MEDIAN_TRNA	MEAN_TRNA	TOTAL_RRNA	NUM_5S	NUM_16S	NUM_23S	CODING_DENSITY	NONCODING_DENSITY	MEDIAN_INTERGENIC_SPACER	MEAN_INTERGENIC_SPACER	MIN_DIST	MAX_DIST	NUM_FEATURES_USED	NEGOVERLAPS_PERC	ZEROOVERLAPS_PERC	POSOVERLAPS_PERC	PCC50	PCC90	NUM_SIGMA	NUM_RHODOPSINS	NUM_SIGNALTRANS	HISKA	GGDEF	PAS	PP2C	STOP-TAG	STOP-TAA	STOP-TGA	STOP-OTHER	DEFENSE_COUNT	DEFENSE_PERC	COG_SIGNAL_TRANS_COUNT	COG_SIGNAL_TRANS_PERC	PHAGE_COUNT	PHAGE_PERC	TNP_COUNT	TNP_PERC
HRS-EL10-C1		CLUSTER7	no	38.677	119049	1	117	256	325.19	0	0	0	0	0	0	0	96.07	3.93	27.5	40.3017	-67	430	117	21.5517	0	78.4483	0	0	0	0	0	0	0	0	0	24.79	65.81	8.55	0.85	0	0	1	0.85	0	0	0	0
HRS-EL10-C100		CLUSTER796	yes	26.288	30402	1	28	215	343.29	0	0	0	0	0	0	0	95.03	4.97	48	55.9259	-50	171	28	7.4074	0	92.5926	0	0	0	0	0	0	0	0	0	3.57	85.71	7.14	3.57	0	0	0	0	0	0	0	0
HRS-EL10-C105		CLUSTER16	no	41.823	29245	1	26	217.5	358.12	0	0	0	0	0	0	0	95.69	4.31	30	50.4	-3	275	26	4	0	96	0	0	0	0	0	0	0	0	0	15.38	73.08	7.69	3.85	0	0	0	0	0	0	0	0
HRS-EL10-C106		CLUSTER100	yes	27.072	29130	1	23	272	391.87	0	0	0	0	0	0	0	95.28	4.72	57.5	62.5455	-3	217	23	4.5455	0	95.4545	0	0	0	0	0	0	0	0	0	0	86.96	13.04	0	0	0	0	0	0	0	0	0
HRS-EL10-C119		CLUSTER842	yes	25.274	27020	1	26	253	313.96	0	0	0	0	0	0	0	90.82	9.18	54	99.2	1	768	26	0	0	100	0	0	0	0	0	0	0	0	0	3.85	76.92	15.38	3.85	0	0	0	0	0	0	0	0
HRS-EL10-C120		CLUSTER847	yes	30.693	26729	1	26	209.5	317.15	0	0	0	0	0	0	0	93.18	6.82	52	72.88	-9	284	26	4	0	96	0	0	0	0	0	0	0	0	0	7.69	76.92	11.54	3.85	0	0	0	0	0	0	0	0
HRS-EL10-C121		CLUSTER10	no	25.645	26594	1	20	255.5	418.95	0	0	0	0	0	0	0	94.68	5.32	64	74.4211	-3	218	20	5.2632	0	94.7368	0	0	0	0	0	0	0	0	0	20	80	0	0	0	0	0	0	0	0	0	0
HRS-EL10-C138		CLUSTER886	yes	41.061	24892	1	21	195	353.24	0	0	0	0	0	0	0	90.8	9.2	79.5	114.55	15	337	21	0	0	100	0	0	0	0	0	0	0	0	0	19.05	66.67	14.29	0	0	0	0	0	0	0	0	0
HRS-EL10-C14		CLUSTER58	yes	43.332	68418	1	59	255	365.63	0	0	0	0	0	0	0	94.77	5.23	41.5	61.7241	-120	393	59	17.2414	0	82.7586	0	0	0	0	0	0	0	0	0	20.34	55.93	23.73	0	1	1.69	0	0	0	0	0	0
HRS-EL10-C147		CLUSTER4	no	41.735	24229	1	29	224	257	0	0	0	0	0	0	0	93.71	6.29	37	54.4286	-15	330	29	10.7143	0	89.2857	3.4483	0	0	0	0	0	0	0	0	13.79	65.52	20.69	0	0	0	0	0	0	0	0	0
HRS-EL10-C149		CLUSTER907	yes	36.225	24185	1	18	393.5	437	0	0	0	0	0	0	0	97.72	2.28	29	32.4118	-11	97	18	11.7647	0	88.2353	0	0	0	0	0	0	0	0	0	16.67	66.67	11.11	5.56	0	0	0	0	0	0	0	0
HRS-EL10-C150		CLUSTER59	no	38.149	24184	1	19	259	384.16	0	0	0	0	0	0	0	90.69	9.31	70.5	125.056	-3	359	19	11.1111	0	88.8889	0	0	0	0	0	0	0	0	0	10.53	63.16	15.79	10.53	0	0	0	0	0	0	0	0
HRS-EL10-C151		CLUSTER17	no	45.941	24144	1	19	202	401.63	0	0	0	0	0	0	0	94.98	5.02	26	67.3333	-3	430	19	5.5556	0	94.4444	0	0	0	0	0	0	0	0	0	5.26	84.21	5.26	5.26	0	0	0	0	0	0	0	0
HRS-EL10-C156		CLUSTER2	no	42.933	23774	1	25	235	302.56	0	0	0	0	0	0	0	96.22	3.78	35.5	37.4167	-5	218	25	16.6667	0	83.3333	0	0	0	0	0	0	0	0	0	36	56	8	0	0	0	0	0	0	0	0	0
HRS-EL10-C184		CLUSTER966	yes	24.24	21741	1	21	250	306.86	0	0	0	0	0	0	0	89.12	10.88	114.5	118.3	5	294	21	0	0	100	9.5238	4.7619	0	0	0	0	0	0	0	9.52	90.48	0	0	0	0	0	0	0	0	0	0
HRS-EL10-C186		CLUSTER17	no	41.589	21573	1	21	218	329.81	0	0	0	0	0	0	0	96.51	3.49	22	37.65	-56	173	21	5	0	95	0	0	0	0	0	0	0	0	0	23.81	66.67	4.76	4.76	0	0	0	0	0	0	0	0
HRS-EL10-C197		CLUSTER24	no	24.402	20584	1	18	283	362	0	0	0	0	0	0	0	95.66	4.34	52	52.5882	-34	133	18	5.8824	0	94.1176	0	0	0	0	0	0	0	0	0	5.56	88.89	0	5.56	0	0	0	0	0	0	0	0
HRS-EL10-C199	Phaeocystis globosa virus strain 16T, complete genome	CLUSTER2	no	44.383	20490	1	16	288	409.31	0	0	0	0	0	0	0	96.05	3.95	40	54	-3	410	16	6.6667	6.6667	86.6667	0	0	0	0	0	0	0	0	0	12.5	56.25	25	6.25	0	0	0	0	0	0	0	0
HRS-EL10-C205		CLUSTER11	no	43.216	19974	1	23	142	277.61	0	0	0	0	0	0	0	96.1	3.9	22	35.3636	-28	152	23	22.7273	0	77.2727	0	0	0	0	0	0	0	0	0	43.48	30.43	17.39	8.7	1	4.35	0	0	0	0	0	0
HRS-EL10-C212		CLUSTER501	no	25.775	19717	1	16	259	388.88	0	0	0	0	0	0	0	95.65	4.35	57	57.2	-24	150	16	13.3333	0	86.6667	0	0	0	0	0	0	0	0	0	18.75	56.25	25	0	0	0	0	0	0	0	0	0
HRS-EL10-C217		CLUSTER69	no	24.7	19389	1	15	292	395.6	0	0	0	0	0	0	0	92.46	7.54	91	104.429	-16	286	15	7.1429	0	92.8571	0	0	0	0	0	0	0	0	0	6.67	66.67	20	6.67	0	0	0	0	0	0	0	0
HRS-EL10-C222		CLUSTER108	no	25.928	19037	1	15	286	376.4	0	0	0	0	0	0	0	89.67	10.33	95	140.5	-3	478	15	7.1429	0	92.8571	0	0	0	0	0	0	0	0	0	6.67	73.33	13.33	6.67	0	0	0	0	0	0	0	0
HRS-EL10-C227		CLUSTER520	yes	42.091	18971	1	28	185	199.25	0	0	0	0	0	0	0	89	11	42	77.2593	-12	634	28	14.8148	0	85.1852	0	0	0	0	0	0	0	0	0	25	42.86	28.57	3.57	0	0	0	0	0	0	0	0
HRS-EL10-C23		CLUSTER651	yes	47.755	59898	1	8	260	2470	0	0	0	0	0	0	0	98.99	1.01	64	86.1429	34	188	8	0	0	100	0	0	0	0	0	0	0	0	0	12.5	62.5	0	25	0	0	0	0	0	0	0	0
HRS-EL10-C231		CLUSTER528	yes	39.65	18696	1	15	205	379.2	0	0	0	0	0	0	0	91.44	8.56	100	114.357	-34	394	15	14.2857	0	85.7143	6.6667	6.6667	0	0	0	0	0	0	0	33.33	53.33	13.33	0	0	0	0	0	0	0	0	0
HRS-EL10-C237		CLUSTER1076	yes	42.326	18360	1	19	277	304	0	0	0	0	0	0	0	94.94	5.06	39	51.6111	-53	217	19	11.1111	0	88.8889	0	0	0	0	0	0	0	0	0	31.58	47.37	21.05	0	0	0	0	0	0	0	0	0
HRS-EL10-C243		CLUSTER85	no	26.29	18231	1	14	353.5	409.64	0	0	0	0	0	0	0	94.55	5.45	79	76.4615	-28	228	14	15.3846	0	84.6154	0	0	0	0	0	0	0	0	0	14.29	71.43	14.29	0	0	0	0	0	0	0	0	0
HRS-EL10-C253		CLUSTER14	no	24.657	17711	1	15	256	380.2	0	0	0	0	0	0	0	96.78	3.22	40.5	40.7857	-8	109	15	28.5714	0	71.4286	0	0	0	0	0	0	0	0	0	6.67	86.67	6.67	0	0	0	0	0	0	0	0	0
HRS-EL10-C262		CLUSTER1131	yes	40.347	17389	1	13	369	392.85	0	0	0	0	0	0	0	90	10	120.5	144.917	4	470	13	0	0	100	0	0	0	0	0	0	0	0	0	7.69	61.54	30.77	0	0	0	0	0	0	0	0	0
HRS-EL10-C267	Tetraselmis virus 1, complete genome	CLUSTER273	no	43.229	17051	1	14	234.5	386.14	0	0	0	0	0	0	0	95.28	4.72	45	61.8462	-8	308	14	7.6923	0	92.3077	0	0	0	0	0	0	0	0	0	35.71	57.14	7.14	0	0	0	0	0	0	0	0	0
HRS-EL10-C271		CLUSTER59	no	38.93	16961	1	14	392	384.14	0	0	0	0	0	0	0	95.29	4.71	41	61.4615	-3	186	14	7.6923	0	92.3077	0	0	0	0	0	0	0	0	0	14.29	64.29	14.29	7.14	0	0	0	0	0	0	0	0
HRS-EL10-C28		CLUSTER7	no	41.585	56946	1	70	194	259.07	0	0	0	0	0	0	0	95.79	4.21	32	34.7681	-52	259	70	21.7391	0	78.2609	0	0	0	0	0	0	0	0	0	22.86	64.29	12.86	0	2	2.86	0	0	0	0	0	0
HRS-EL10-C318		CLUSTER8	no	25.766	15602	1	16	229	261.19	0	0	0	0	0	0	0	83.67	16.33	85	169.867	-3	572	16	6.6667	0	93.3333	0	0	0	0	0	0	0	0	0	6.25	81.25	6.25	6.25	0	0	0	0	0	0	0	0
HRS-EL10-C323		CLUSTER1212	yes	53.961	15526	1	20	133.5	243.4	0	0	0	0	0	0	0	94.33	5.67	31	46.3684	-22	206	20	21.0526	0	78.9474	0	0	0	0	0	0	0	0	0	30	40	25	5	0	0	0	0	0	0	0	0
HRS-EL10-C34		CLUSTER670	yes	41.892	52227	1	28	261.5	609.21	0	0	0	0	0	0	0	98.09	1.91	39	37.037	-64	131	28	14.8148	0	85.1852	0	0	0	0	0	0	0	0	0	25	60.71	7.14	7.14	0	0	0	0	0	0	0	0
HRS-EL10-C358		CLUSTER1261	yes	30.61	14884	1	14	285.5	339	0	0	0	0	0	0	0	95.85	4.15	46	47.4615	-32	152	14	15.3846	0	84.6154	0	0	0	0	0	0	0	0	0	7.14	78.57	7.14	7.14	0	0	0	0	0	0	0	0
HRS-EL10-C374		CLUSTER369	no	24.65	14410	1	12	217	367.42	0	0	0	0	0	0	0	91.96	8.04	82	105.364	9	358	12	0	0	100	8.3333	8.3333	0	0	0	0	0	0	0	8.33	75	8.33	8.33	0	0	0	0	0	0	0	0
HRS-EL10-C376		CLUSTER6	no	24.489	14378	1	12	236.5	375.67	0	0	0	0	0	0	0	95.9	4.1	51	53.6364	1	96	12	0	0	100	0	0	0	0	0	0	0	0	0	0	75	16.67	8.33	0	0	0	0	0	0	0	0
HRS-EL10-C382		CLUSTER428	no	36.956	14271	1	10	370.5	459.3	0	0	0	0	0	0	0	96.69	3.31	70	52.4444	-16	111	10	22.2222	0	77.7778	0	0	0	0	0	0	0	0	0	30	40	20	10	0	0	0	0	0	0	0	0
HRS-EL10-C384		CLUSTER158	no	34.488	14237	1	7	320	628.14	0	0	0	0	0	0	0	92.76	7.24	111.5	171.833	23	604	7	0	0	100	0	0	0	0	0	0	0	0	0	0	85.71	0	14.29	0	0	0	0	0	0	0	0
HRS-EL10-C395		CLUSTER1327	yes	30.945	14025	1	18	190	242.61	0	0	0	0	0	0	0	93.7	6.3	44	51.9412	-8	108	18	5.8824	0	94.1176	0	0	0	0	0	0	0	0	0	11.11	88.89	0	0	0	0	0	0	0	0	0	0
HRS-EL10-C4		CLUSTER16	no	39.098	90160	1	70	256	419.8	0	0	0	0	0	0	0	98.04	1.96	18	25.5507	-34	215	70	24.6377	0	75.3623	1.4286	0	0	0	0	0	0	0	0	21.43	61.43	15.71	1.43	1	1.43	0	0	0	0	0	0
HRS-EL10-C400		CLUSTER1335	yes	29.022	13931	1	16	242.5	265.75	0	0	0	0	0	0	0	91.78	8.22	89	76.3333	-24	166	16	6.6667	0	93.3333	0	0	0	0	0	0	0	0	0	25	50	12.5	12.5	0	0	0	0	0	0	0	0
HRS-EL10-C41		CLUSTER12	no	43.21	44059	1	50	185.5	270.22	0	0	0	0	0	0	0	92.23	7.77	52	69.898	-85	586	50	14.2857	0	85.7143	0	0	0	0	0	0	0	0	0	24	58	16	2	1	2	0	0	0	0	0	0
HRS-EL10-C413		CLUSTER1348	yes	42.34	13772	1	10	299	434.1	0	0	0	0	0	0	0	95.61	4.39	74	67.2222	22	99	10	0	0	100	0	0	0	0	0	0	0	0	0	40	50	10	0	0	0	0	0	0	0	0	0
HRS-EL10-C42		CLUSTER35	no	35.976	43951	1	48	211	284.21	0	0	0	0	0	0	0	93.34	6.66	39	62.2766	-85	330	48	19.1489	0	80.8511	0	0	0	0	0	0	0	0	0	12.5	70.83	16.67	0	0	0	0	0	0	0	0	0
HRS-EL10-C430		CLUSTER1364	yes	25.138	13557	1	8	449	539.5	0	0	0	0	0	0	0	96.18	3.82	54	74	45	122	8	0	0	100	12.5	0	0	0	0	0	0	0	0	12.5	75	0	12.5	0	0	0	0	0	0	0	0
HRS-EL10-C451		CLUSTER34	no	39.694	13332	1	10	196.5	418.7	0	0	0	0	0	0	0	94.36	5.64	54	83.5556	-41	208	10	22.2222	0	77.7778	0	0	0	0	0	0	0	0	0	10	60	20	10	0	0	0	0	0	0	0	0
HRS-EL10-C469		CLUSTER211	no	40.786	13203	1	14	244	273.07	0	0	0	0	0	0	0	87.09	12.91	33	131.154	-16	584	14	30.7692	0	69.2308	0	0	0	0	0	0	0	0	0	21.43	64.29	7.14	7.14	0	0	0	0	0	0	0	0
HRS-EL10-C49	Chrysochromulina ericina virus isolate CeV-01B, complete genome	CLUSTER136	yes	42.939	40863	1	35	262	372.2	0	0	0	0	0	0	0	95.9	4.1	52	49.2941	-55	210	35	17.6471	0	82.3529	0	0	0	0	0	0	0	0	0	34.29	57.14	8.57	0	0	0	0	0	0	0	0	0
HRS-EL10-C492		CLUSTER293	no	41.55	12876	1	12	265.5	342.17	0	0	0	0	0	0	0	97.6	2.4	27	28.0909	5	63	12	0	0	100	0	0	0	0	0	0	0	0	0	16.67	75	8.33	0	1	8.33	0	0	0	0	0	0
HRS-EL10-C497		CLUSTER1424	yes	30.556	12832	1	10	368	405.1	0	0	0	0	0	0	0	94.88	5.12	45	73	-3	404	10	11.1111	0	88.8889	0	0	0	0	0	0	0	0	0	0	100	0	0	0	0	0	0	0	0	0	0
HRS-EL10-C498		CLUSTER36	no	35.85	12806	1	15	274	266	0	0	0	0	0	0	0	93.69	6.31	66	57.7143	-12	112	15	14.2857	0	85.7143	0	0	0	0	0	0	0	0	0	6.67	66.67	20	6.67	0	0	0	0	0	0	0	0
HRS-EL10-C510		CLUSTER1438	yes	30.55	12684	1	16	159	243	0	0	0	0	0	0	0	92.43	7.57	36	64	-16	372	16	6.6667	0	93.3333	0	0	0	0	0	0	0	0	0	12.5	75	6.25	6.25	0	0	0	0	0	0	0	0
HRS-EL10-C524		CLUSTER1451	yes	24.708	12567	1	19	208	192.47	0	0	0	0	0	0	0	87.56	12.44	72.5	86.8333	9	269	19	0	0	100	5.2632	5.2632	0	1	0	0	0	0	0	5.26	78.95	5.26	10.53	0	0	0	0	0	0	0	0
HRS-EL10-C526		CLUSTER116	no	45.629	12538	1	15	198	266	0	0	0	0	0	0	0	95.72	4.28	29.5	38.3571	-33	178	15	14.2857	0	85.7143	0	0	0	0	0	0	0	0	0	13.33	60	20	6.67	0	0	0	0	0	0	0	0
HRS-EL10-C562		CLUSTER1505	yes	31.2	12125	1	8	453.5	460.88	0	0	0	0	0	0	0	96.09	3.91	62	67.7143	34	128	8	0	0	100	12.5	12.5	0	0	0	0	0	0	0	0	87.5	0	12.5	0	0	0	0	0	0	0	0
HRS-EL10-C576		CLUSTER1515	yes	42.755	12043	1	8	313	465.5	0	0	0	0	0	0	0	92.91	7.09	96	122	1	377	8	0	0	100	12.5	12.5	0	0	0	0	0	0	0	12.5	50	25	12.5	0	0	0	0	0	0	0	0
HRS-EL10-C59		CLUSTER714	yes	41.31	38746	1	41	211	295.37	0	0	0	0	0	0	0	94.27	5.73	34	55.475	-58	381	41	17.5	0	82.5	0	0	0	0	0	0	0	0	0	14.63	75.61	9.76	0	0	0	0	0	0	0	0	0
HRS-EL10-C593		CLUSTER50	no	25.076	11872	1	12	285.5	308.5	0	0	0	0	0	0	0	93.75	6.25	62	67.4545	-24	138	12	9.0909	0	90.9091	0	0	0	0	0	0	0	0	0	8.33	75	8.33	8.33	0	0	0	0	0	0	0	0
HRS-EL10-C600		CLUSTER1555	yes	33.483	11794	1	10	363	366.2	0	0	0	0	0	0	0	93.76	6.24	55	81.7778	-10	381	10	11.1111	0	88.8889	0	0	0	0	0	0	0	0	0	20	70	10	0	0	0	0	0	0	0	0	0
HRS-EL10-C616		CLUSTER32	no	42.093	11679	1	11	180	313	0	0	0	0	0	0	0	89.67	10.33	87.5	120.6	-22	318	11	10	0	90	0	0	0	0	0	0	0	0	0	0	72.73	18.18	9.09	0	0	0	0	0	0	0	0
HRS-EL10-C657		CLUSTER242	no	23.555	11331	1	10	346	357.6	0	0	0	0	0	0	0	94.82	5.18	66	65.2222	30	90	10	0	0	100	0	0	0	0	0	0	0	0	0	0	70	10	20	0	0	0	0	0	0	0	0
HRS-EL10-C68		CLUSTER87	yes	24.771	36636	1	40	258	270.52	0	0	0	0	0	0	0	88.84	11.16	65	104.846	-10	590	40	7.6923	0	92.3077	0	0	0	0	1	1	0	0	0	2.5	92.5	5	0	0	0	0	0	0	0	0	0
HRS-EL10-C687		CLUSTER1643	yes	39.082	11087	1	13	223	238.69	0	0	0	0	0	0	0	85.01	14.99	82	138.5	13	416	13	0	0	100	0	0	0	0	0	0	0	0	0	23.08	76.92	0	0	0	0	0	0	0	0	0	0
HRS-EL10-C70		CLUSTER4	no	43.546	36279	1	36	199	313.89	0	0	0	0	0	0	0	93.72	6.28	30	65.0571	-163	688	36	11.4286	0	88.5714	0	0	0	0	0	0	0	0	0	25	47.22	25	2.78	1	2.78	0	0	0	0	0	0
HRS-EL10-C728		CLUSTER145	no	24.425	10833	1	5	570	704.6	0	0	0	0	0	0	0	97.81	2.19	55	59.25	45	82	5	0	0	100	0	0	0	0	0	0	0	0	0	20	80	0	0	0	0	0	0	0	0	0	0
HRS-EL10-C74		CLUSTER2	no	42.706	35508	1	37	223	304.95	0	0	0	0	0	0	0	96	4	28.5	39.4444	-54	327	37	25	0	75	0	0	0	0	0	0	0	0	0	27.03	48.65	24.32	0	0	0	0	0	0	0	0	0
HRS-EL10-C748	Phaeocystis globosa virus strain 16T, complete genome	CLUSTER105	no	25.283	10691	1	5	722	675.8	0	0	0	0	0	0	0	95.78	4.22	93.5	112.75	74	190	5	0	0	100	0	0	0	0	0	0	0	0	0	0	100	0	0	0	0	0	0	0	0	0	0
HRS-EL10-C752		CLUSTER385	no	27.773	10676	1	11	191	306.64	0	0	0	0	0	0	0	94.98	5.02	56	53.6	10	142	11	0	0	100	0	0	0	0	0	0	0	0	0	9.09	81.82	0	9.09	0	0	0	0	0	0	0	0
HRS-EL10-C77		CLUSTER2	no	37.118	34813	1	31	285	359.58	0	0	0	0	0	0	0	96.91	3.09	25.5	35.8333	-60	203	31	16.6667	0	83.3333	0	0	0	0	0	0	0	0	0	16.13	58.06	22.58	3.23	0	0	0	0	0	0	0	0
HRS-EL10-C771	Phaeocystis globosa virus strain 16T, complete genome	CLUSTER1712	yes	35.512	10571	1	8	154.5	413	0	0	0	0	0	0	0	93.93	6.07	117	91.7143	17	151	8	0	0	100	0	0	0	0	0	0	0	0	0	12.5	75	0	12.5	0	0	0	0	0	0	0	0
HRS-EL10-C825		CLUSTER235	no	24.274	10258	1	7	373	454.14	0	0	0	0	0	0	0	94.28	5.72	84	97.8333	52	186	7	0	0	100	0	0	0	0	0	0	0	0	0	14.29	71.43	0	14.29	0	0	0	0	0	0	0	0
HRS-EL10-C829		CLUSTER1753	yes	25.913	10242	1	7	336	472.57	0	0	0	0	0	0	0	97.04	2.96	38	50.5	-3	127	7	16.6667	0	83.3333	14.2857	0	0	0	0	0	0	0	0	0	71.43	14.29	14.29	0	0	0	0	0	0	0	0
HRS-EL10-C830		CLUSTER312	no	44.537	10241	1	9	267	368.33	0	0	0	0	0	0	0	97.27	2.73	24.5	35	-3	115	9	12.5	0	87.5	0	0	0	0	0	0	0	0	0	33.33	44.44	0	22.22	0	0	0	0	0	0	0	0
HRS-EL10-C85		CLUSTER757	yes	39.345	34083	1	39	259	278.26	0	0	0	0	0	0	0	95.74	4.26	34	38.1842	-97	174	39	23.6842	0	76.3158	0	0	0	0	0	0	0	0	0	28.21	53.85	12.82	5.13	0	0	0	0	0	0	0	0
HRS-EL10-C850		CLUSTER615	no	30.931	10155	1	12	249	260	0	0	0	0	0	0	0	92.37	7.63	79	70.4545	-24	144	12	9.0909	0	90.9091	0	0	0	0	0	0	0	0	0	8.33	58.33	16.67	16.67	0	0	0	0	0	0	0	0
HRS-EL10-C90		CLUSTER18	no	24.739	32713	1	32	240.5	323	0	0	0	0	0	0	0	94.99	5.01	56	52.8387	-35	201	32	12.9032	0	87.0968	0	0	0	0	0	0	0	0	0	6.25	78.12	15.62	0	0	0	0	0	0	0	0	0
HRS-EL10-C93		CLUSTER20	yes	29.704	31713	1	31	205	301.13	0	0	0	0	0	0	0	89.97	10.03	83	106	-31	558	31	10	0	90	6.4516	0	0	0	1	1	0	0	0	0	77.42	22.58	0	1	3.23	1	3.23	0	0	0	0
HRS-EL10-C99		CLUSTER147	yes	25.389	30557	1	27	283	347.48	0	0	0	0	0	0	0	92.29	7.71	61.5	90.6154	-5	493	27	3.8462	0	96.1538	3.7037	3.7037	0	0	0	0	0	0	0	14.81	62.96	18.52	3.7	0	0	0	0	0	0	0	0
HRS-EL11-C1		CLUSTER16	yes	39.484	152271	1	126	244	389.62	0	0	0	0	0	0	0	96.88	3.12	24	37.976	-123	520	126	19.2	0	80.8	0.7937	0	0	0	0	0	0	0	0	17.46	67.46	13.49	1.59	1	0.79	0	0	0	0	0	0
HRS-EL11-C106		CLUSTER45	no	24.579	22828	1	25	237	274.6	0	0	0	0	0	0	0	90.44	9.56	91	90.9583	-25	231	25	4.1667	0	95.8333	4	4	0	0	0	0	0	0	0	12	84	0	4	0	0	0	0	0	0	0	0
HRS-EL11-C111		CLUSTER8	no	26.286	22046	1	19	250	353.32	0	0	0	0	0	0	0	91.52	8.48	54	103.889	9	768	19	0	0	100	0	0	0	0	0	0	0	0	0	5.26	73.68	15.79	5.26	0	0	0	0	0	0	0	0
HRS-EL11-C124		CLUSTER29	no	26.033	20774	1	15	327	436.47	0	0	0	0	0	0	0	94.74	5.26	80	78.0714	-28	228	15	14.2857	0	85.7143	0	0	0	0	0	0	0	0	0	13.33	73.33	13.33	0	0	0	0	0	0	0	0	0
HRS-EL11-C132		CLUSTER3	no	26.964	20290	1	22	211.5	288.32	0	0	0	0	0	0	0	94	6	49	57.9524	-28	221	22	4.7619	0	95.2381	0	0	0	0	0	0	0	0	0	13.64	68.18	13.64	4.55	0	0	0	0	0	0	0	0
HRS-EL11-C134		CLUSTER2	no	43.447	20206	1	17	256	362.76	0	0	0	0	0	0	0	92.26	7.74	42	97.75	-54	383	17	12.5	0	87.5	0	0	0	0	0	0	0	0	0	23.53	47.06	23.53	5.88	0	0	0	0	0	0	0	0
HRS-EL11-C138		CLUSTER1015	yes	38.639	20024	1	16	299	373.25	0	0	0	0	0	0	0	89.61	10.39	59	138.733	8	773	16	0	0	100	0	0	0	0	0	0	0	0	0	37.5	43.75	6.25	12.5	1	6.25	0	0	0	0	0	0
HRS-EL11-C154		CLUSTER12	no	39.83	19091	1	24	193.5	250.83	0	0	0	0	0	0	0	95.66	4.34	20	36.0435	-85	295	24	21.7391	0	78.2609	0	0	0	0	0	0	0	0	0	29.17	50	20.83	0	0	0	0	0	0	0	0	0
HRS-EL11-C167		CLUSTER1071	yes	25.73	18418	1	16	249.5	361.75	0	0	0	0	0	0	0	95.34	4.66	57	57.2	-24	150	16	13.3333	0	86.6667	0	0	0	0	0	0	0	0	0	18.75	56.25	25	0	0	0	0	0	0	0	0	0
HRS-EL11-C2		CLUSTER43	no	38.69	118879	1	117	256	324.7	0	0	0	0	0	0	0	96.07	3.93	27.5	40.3017	-67	430	117	21.5517	0	78.4483	0	0	0	0	0	0	0	0	0	24.79	65.81	8.55	0.85	0	0	1	0.85	0	0	0	0
HRS-EL11-C21		CLUSTER342	yes	25.584	53302	1	50	256.5	327.56	0	0	0	0	0	0	0	92.37	7.63	58	82.9592	-10	616	50	8.1633	0	91.8367	2	0	0	0	0	0	0	0	0	4	84	12	0	0	0	1	2	0	0	0	0
HRS-EL11-C239		CLUSTER8	no	25.715	15878	1	16	229	261.25	0	0	0	0	0	0	0	83.95	16.05	85	169.867	-3	572	16	6.6667	0	93.3333	0	0	0	0	0	0	0	0	0	6.25	81.25	6.25	6.25	0	0	0	0	0	0	0	0
HRS-EL11-C256		CLUSTER2	no	37.851	15479	1	12	453	421	0	0	0	0	0	0	0	98.06	1.94	13	27.3636	-31	126	12	18.1818	0	81.8182	0	0	0	0	0	0	0	0	0	25	50	16.67	8.33	0	0	0	0	0	0	0	0
HRS-EL11-C259	Chrysochromulina ericina virus isolate CeV-01B, complete genome	CLUSTER17	no	45.867	15447	1	12	193	418.75	0	0	0	0	0	0	0	97.78	2.22	24	31.1818	-3	80	12	9.0909	0	90.9091	0	0	0	0	0	0	0	0	0	16.67	66.67	8.33	8.33	0	0	0	0	0	0	0	0
HRS-EL11-C27		CLUSTER18	no	24.267	46562	1	43	304	343.7	0	0	0	0	0	0	0	95.5	4.5	53.5	49.9048	-35	201	43	16.6667	0	83.3333	0	0	0	0	0	0	0	0	0	9.3	72.09	18.6	0	0	0	0	0	0	0	0	0
HRS-EL11-C275		CLUSTER1260	yes	38.454	14888	1	17	241	275.94	0	0	0	0	0	0	0	94.9	5.1	29	47.4375	-12	145	17	12.5	0	87.5	0	0	0	0	0	0	0	0	0	41.18	47.06	11.76	0	0	0	0	0	0	0	0	0
HRS-EL11-C28		CLUSTER7	no	41.864	44217	1	52	198	271.21	0	0	0	0	0	0	0	95.92	4.08	31	35.3922	-33	259	52	21.5686	0	78.4314	0	0	0	0	0	0	0	0	0	23.08	71.15	3.85	1.92	1	1.92	0	0	0	0	0	0
HRS-EL11-C285		CLUSTER10	no	25.472	14679	1	13	243	353.38	0	0	0	0	0	0	0	94.1	5.9	55	72.1667	-3	218	13	8.3333	0	91.6667	0	0	0	0	0	0	0	0	0	15.38	84.62	0	0	0	0	0	0	0	0	0	0
HRS-EL11-C302		CLUSTER85	no	26.882	14411	1	14	257.5	323.71	0	0	0	0	0	0	0	94.52	5.48	53	60.7692	7	147	14	0	0	100	0	0	0	0	0	0	0	0	0	7.14	57.14	21.43	14.29	0	0	0	0	0	0	0	0
HRS-EL11-C305		CLUSTER6	no	25.989	14387	1	10	260.5	460.6	0	0	0	0	0	0	0	96.18	3.82	53	61	15	122	10	0	0	100	0	0	0	0	0	0	0	0	0	0	90	0	10	0	0	0	0	0	0	0	0
HRS-EL11-C308		CLUSTER136	no	40.709	14363	1	15	270	305.67	0	0	0	0	0	0	0	95.97	4.03	29.5	41.3571	-55	210	15	28.5714	0	71.4286	0	0	0	0	0	0	0	0	0	40	40	6.67	13.33	0	0	0	0	0	0	0	0
HRS-EL11-C325		CLUSTER24	no	25.022	13940	1	11	279	405.18	0	0	0	0	0	0	0	96.05	3.95	58.5	55	-34	133	11	10	0	90	0	0	0	0	0	0	0	0	0	9.09	72.73	0	18.18	0	0	0	0	0	0	0	0
HRS-EL11-C326		CLUSTER147	no	26.041	13928	1	10	315	422.3	0	0	0	0	0	0	0	93.84	6.16	102	95.3333	15	173	10	0	0	100	0	0	0	0	0	0	0	0	0	30	70	0	0	0	0	0	0	0	0	0	0
HRS-EL11-C35		CLUSTER709	yes	39.667	40064	1	35	201	347.86	0	0	0	0	0	0	0	91.35	8.65	74	101.971	-32	529	35	8.8235	0	91.1765	0	0	0	0	0	0	0	0	0	17.14	77.14	5.71	0	0	0	0	0	0	0	0	0
HRS-EL11-C39		CLUSTER381	yes	34.939	39246	1	35	298	360.26	0	0	0	0	0	0	0	96.56	3.44	31	39.6765	-60	132	35	11.7647	0	88.2353	0	0	0	0	0	0	0	0	0	11.43	74.29	11.43	2.86	0	0	0	0	0	0	0	0
HRS-EL11-C390	Tetraselmis virus 1, complete genome	CLUSTER1436	yes	29.969	12703	1	10	275	402.9	0	0	0	0	0	0	0	96.11	3.89	55	54.8889	-8	115	10	11.1111	0	88.8889	10	10	0	0	0	0	0	0	0	40	50	0	10	0	0	0	0	0	0	0	0
HRS-EL11-C414		CLUSTER1488	yes	30.308	12254	1	11	278	350.73	0	0	0	0	0	0	0	94.62	5.38	46.5	65.9	11	157	11	0	0	100	0	0	0	0	0	0	0	0	0	9.09	81.82	0	9.09	0	0	0	0	0	0	0	0
HRS-EL11-C424		CLUSTER293	no	43.222	12084	1	12	232.5	315.83	0	0	0	0	0	0	0	95.51	4.49	27	49.2727	-3	238	12	9.0909	0	90.9091	0	0	0	0	0	0	0	0	0	16.67	66.67	8.33	8.33	1	8.33	0	0	0	0	0	0
HRS-EL11-C434	Phaeocystis globosa virus strain 16T, complete genome	CLUSTER69	no	26.088	12021	1	11	281	329.36	0	0	0	0	0	0	0	90.6	9.4	91	113	-16	286	11	10	0	90	0	0	0	0	0	0	0	0	0	0	72.73	18.18	9.09	0	0	0	0	0	0	0	0
HRS-EL11-C437		CLUSTER140	no	24.158	11996	1	13	266	286.54	0	0	0	0	0	0	0	93.47	6.53	44	65.25	-10	199	13	8.3333	0	91.6667	0	0	0	0	0	0	0	0	0	7.69	84.62	0	7.69	0	0	0	0	0	0	0	0
HRS-EL11-C443		CLUSTER1536	yes	26.304	11926	1	11	306	333.73	0	0	0	0	0	0	0	93.44	6.56	74.5	78.2	-58	165	11	10	0	90	9.0909	9.0909	0	0	0	0	0	0	0	9.09	90.91	0	0	0	0	0	0	0	0	0	0
HRS-EL11-C5		CLUSTER35	yes	34.955	83198	1	61	255	436.03	0	0	0	0	0	0	0	96.28	3.72	34	51.5667	-85	330	61	16.6667	0	83.3333	1.6393	0	0	0	0	0	0	0	0	16.39	70.49	13.11	0	0	0	0	0	0	0	0	0
HRS-EL11-C502		CLUSTER1630	yes	30.671	11180	1	17	173	188.71	0	0	0	0	0	0	0	86.41	13.59	79	94.9375	-5	206	17	6.25	0	93.75	0	0	0	0	0	0	0	0	0	23.53	70.59	5.88	0	0	0	0	0	0	0	0	0
HRS-EL11-C52		CLUSTER20	no	29.781	31577	1	31	205	301.13	0	0	0	0	0	0	0	89.93	10.07	83	106	-31	558	31	10	0	90	6.4516	0	0	0	1	1	0	0	0	0	77.42	22.58	0	1	3.23	1	3.23	0	0	0	0
HRS-EL11-C521		CLUSTER1666	yes	37.199	10898	1	12	269.5	281.42	0	0	0	0	0	0	0	93.17	6.83	62	67.6364	14	146	12	0	0	100	0	0	0	0	0	0	0	0	0	8.33	83.33	0	8.33	0	0	0	0	0	0	0	0
HRS-EL11-C532		CLUSTER6	no	26.36	10812	1	9	301	376.67	0	0	0	0	0	0	0	94.25	5.75	48.5	77.75	27	241	9	0	0	100	0	0	0	0	0	0	0	0	0	0	100	0	0	0	0	0	0	0	0	0	0
HRS-EL11-C544		CLUSTER506	no	25.635	10673	1	11	276	301.64	0	0	0	0	0	0	0	93.6	6.4	68	68.3	-24	138	11	10	0	90	0	0	0	0	0	0	0	0	0	9.09	72.73	9.09	9.09	0	0	0	0	0	0	0	0
HRS-EL11-C547		CLUSTER13	no	26.695	10665	1	6	461	560.5	0	0	0	0	0	0	0	97.07	2.93	74	62.4	-3	93	6	20	0	80	0	0	0	0	0	0	0	0	0	0	66.67	16.67	16.67	0	0	0	0	0	0	0	0
HRS-EL11-C56		CLUSTER19	no	26.126	31164	1	29	215	339.86	0	0	0	0	0	0	0	95.07	4.93	47.5	54.8571	-50	171	29	7.1429	0	92.8571	0	0	0	0	0	0	0	0	0	3.45	86.21	6.9	3.45	0	0	0	0	0	0	0	0
HRS-EL11-C560	Phaeocystis globosa virus strain 16T, complete genome	CLUSTER1721	yes	27.454	10505	1	13	244	241.23	0	0	0	0	0	0	0	91.34	8.66	67.5	75.8333	5	223	13	0	0	100	7.6923	0	0	1	0	0	0	0	0	0	84.62	15.38	0	0	0	0	0	0	0	0	0
HRS-EL11-C570		CLUSTER100	no	25.848	10407	1	9	336	370.56	0	0	0	0	0	0	0	96.35	3.65	57.5	47.5	-3	79	9	12.5	0	87.5	0	0	0	0	0	0	0	0	0	0	88.89	11.11	0	0	0	0	0	0	0	0	0
HRS-EL11-C592		CLUSTER312	no	44.743	10176	1	9	256	361.44	0	0	0	0	0	0	0	96.08	3.92	29	49.875	-3	144	9	12.5	0	87.5	0	0	0	0	0	0	0	0	0	33.33	55.56	0	11.11	0	0	0	0	0	0	0	0
HRS-EL11-C599		CLUSTER61	no	24.494	10121	1	7	368	453.43	0	0	0	0	0	0	0	94.2	5.8	84	97.8333	52	186	7	0	0	100	0	0	0	0	0	0	0	0	0	14.29	71.43	0	14.29	0	0	0	0	0	0	0	0
HRS-EL11-C601		CLUSTER94	no	26.089	10100	1	5	281	662.2	0	0	0	0	0	0	0	98.46	1.54	33	39	4	86	5	0	0	100	0	0	0	0	0	0	0	0	0	0	100	0	0	0	0	0	0	0	0	0	0
HRS-EL11-C612		CLUSTER58	no	43.885	10049	1	10	257	317.5	0	0	0	0	0	0	0	94.99	5.01	31	55.8889	-34	390	10	22.2222	0	77.7778	0	0	0	0	0	0	0	0	0	20	30	40	10	0	0	0	0	0	0	0	0
HRS-EL11-C74		CLUSTER2	no	43.024	26906	1	24	273.5	360.67	0	0	0	0	0	0	0	97.24	2.76	26	32.3043	-5	218	24	13.0435	4.3478	82.6087	0	0	0	0	0	0	0	0	0	25	58.33	16.67	0	0	0	0	0	0	0	0	0
HRS-EL11-C98		CLUSTER918	yes	42.281	23564	1	17	369	431.29	0	0	0	0	0	0	0	93.5	6.5	67	95.75	10	257	17	0	0	100	0	0	0	0	0	0	0	0	0	29.41	47.06	17.65	5.88	0	0	0	0	0	0	0	0
HRS-EL12-C112	Phaeocystis globosa virus strain 16T, complete genome	CLUSTER143	no	25.65	26620	1	20	244	406.15	0	0	0	0	0	0	0	91.7	8.3	81	116.316	-19	722	20	5.2632	0	94.7368	0	0	0	0	0	0	0	0	0	10	80	5	5	0	0	0	0	0	0	0	0
HRS-EL12-C151		CLUSTER276	no	22.418	21969	1	28	178	245.18	0	0	0	0	0	0	0	94.58	5.42	38	44.0741	-35	171	28	18.5185	0	81.4815	10.7143	3.5714	0	0	0	0	0	0	0	7.14	78.57	14.29	0	0	0	0	0	0	0	0	0
HRS-EL12-C162		CLUSTER162	no	23.783	20956	1	25	243	272.08	0	0	0	0	0	0	0	97.61	2.39	23	20.8333	-37	73	25	16.6667	0	83.3333	0	0	0	0	0	0	0	0	0	12	72	12	4	0	0	0	0	0	0	0	0
HRS-EL12-C177		CLUSTER1033	yes	28.368	19705	1	19	214	316.79	0	0	0	0	0	0	0	91.82	8.18	89.5	89.5	3	281	19	0	0	100	0	0	0	0	0	0	0	0	0	15.79	73.68	5.26	5.26	0	0	0	0	0	0	0	0
HRS-EL12-C179		CLUSTER275	no	21.945	19585	1	22	199.5	258.73	0	0	0	0	0	0	0	87.4	12.6	33	117.476	-7	1042	22	14.2857	0	85.7143	9.0909	0	0	0	0	0	0	0	0	9.09	72.73	13.64	4.55	0	0	0	0	0	0	0	0
HRS-EL12-C198		CLUSTER245	no	21.843	18111	1	14	247.5	415.86	0	0	0	0	0	0	0	96.6	3.4	30	47.3846	-3	141	14	7.6923	0	92.3077	0	0	0	0	0	0	0	0	0	0	85.71	7.14	7.14	0	0	0	0	0	0	0	0
HRS-EL12-C211		CLUSTER1124	yes	21.054	17498	1	15	240	372.53	0	0	0	0	0	0	0	95.99	4.01	17.5	50.0714	-17	258	15	28.5714	0	71.4286	0	0	0	0	0	0	0	0	0	6.67	73.33	20	0	0	0	0	0	0	0	0	0
HRS-EL12-C219		CLUSTER1157	yes	26.74	16851	1	10	354.5	530.3	0	0	0	0	0	0	0	94.53	5.47	43	102.444	4	435	10	0	0	100	0	0	0	0	0	0	0	0	0	20	60	10	10	0	0	0	0	0	0	0	0
HRS-EL12-C549		CLUSTER1746	yes	27.498	10299	1	9	198	356.22	0	0	0	0	0	0	0	93.99	6.01	97	77.375	-8	142	9	12.5	0	87.5	0	0	0	0	0	0	0	0	0	22.22	66.67	0	11.11	0	0	0	0	0	0	0	0
HRS-EL12-C550		CLUSTER1748	yes	26.903	10289	1	9	464	356.44	0	0	0	0	0	0	0	93.68	6.32	47	81.25	4	208	9	0	0	100	0	0	0	0	0	0	0	0	0	0	77.78	0	22.22	0	0	0	0	0	0	0	0
HRS-EL12-C56		CLUSTER210	yes	29.549	44272	1	37	215	372.24	0	0	0	0	0	0	0	93.5	6.5	78.5	79.9167	8	194	37	0	0	100	0	0	0	0	0	0	0	0	0	21.62	72.97	5.41	0	0	0	0	0	0	0	0	0
HRS-EL12-C563		CLUSTER1760	yes	19.532	10204	1	11	304	281.55	0	0	0	0	0	0	0	91.67	8.33	56.5	85	-49	409	11	40	0	60	0	0	0	0	0	0	0	0	0	18.18	63.64	9.09	9.09	0	0	0	0	0	0	0	0
HRS-EL12-C57		CLUSTER212	no	28.197	43923	1	30	275.5	452.33	0	0	0	0	0	0	0	93.02	6.98	89	105.759	-5	325	30	3.4483	0	96.5517	0	0	0	0	0	0	0	0	0	10	73.33	13.33	3.33	0	0	0	0	0	0	0	0
HRS-EL12-C74		CLUSTER90	yes	23.643	35829	1	45	201	254.73	0	0	0	0	0	0	0	96.34	3.66	22.5	29.8182	-47	127	45	20.4545	0	79.5455	2.2222	0	0	0	0	0	0	0	0	4.44	86.67	8.89	0	0	0	0	0	0	0	0	0
HRS-EL12-C75		CLUSTER132	no	23.789	35651	1	34	272	335.62	0	0	0	0	0	0	0	96.22	3.78	40	40.7879	-40	176	34	15.1515	0	84.8485	35.2941	0	0	0	0	0	0	0	0	8.82	88.24	2.94	0	0	0	0	0	0	0	0	0
HRS-EL12-C76		CLUSTER743	yes	23.598	35600	1	42	137.5	264.83	0	0	0	0	0	0	0	93.99	6.01	39	52.1707	-111	327	42	17.0732	0	82.9268	4.7619	2.381	0	0	0	0	0	0	0	9.52	69.05	21.43	0	1	2.38	1	2.38	0	0	0	0
HRS-EL13-C921		CLUSTER492	no	55.637	11505	1	20	118	176.8	0	0	0	0	0	0	0	92.55	7.45	31	45.1053	-22	206	20	26.3158	0	73.6842	0	0	0	0	0	0	0	0	0	30	35	30	5	0	0	0	0	0	0	0	0
HRS-EL1-C150		CLUSTER798	yes	23.017	30330	1	16	308.5	594.81	0	0	0	0	0	0	0	94.28	5.72	119	115.733	-3	292	16	6.6667	0	93.3333	0	0	0	0	0	0	0	0	0	0	81.25	18.75	0	0	0	0	0	0	0	0	0
HRS-EL1-C197		CLUSTER131	no	21.351	23381	1	18	307.5	393.44	0	0	0	0	0	0	0	91.02	8.98	113	123.471	3	320	18	0	0	100	0	0	0	0	0	0	0	0	0	0	88.89	5.56	5.56	0	0	0	0	0	0	0	0
HRS-EL1-C230		CLUSTER214	no	28.071	20366	1	16	293	404.25	0	0	0	0	0	0	0	95.43	4.57	61	62	5	145	16	0	0	100	6.25	6.25	0	0	0	0	0	0	0	6.25	81.25	6.25	6.25	0	0	0	0	0	0	0	0
HRS-EL1-C262		CLUSTER292	no	30.323	18471	1	23	229	242.74	0	0	0	0	0	0	0	90.91	9.09	53.5	76.3182	-3	266	23	4.5455	4.5455	90.9091	4.3478	0	0	0	0	0	0	0	0	8.7	78.26	4.35	8.7	0	0	0	0	0	0	0	0
HRS-EL1-C289		CLUSTER48	no	24.038	17431	1	13	345	411.23	0	0	0	0	0	0	0	92.15	7.85	79.5	114	-17	517	13	8.3333	0	91.6667	0	0	0	0	0	0	0	0	0	7.69	69.23	7.69	15.38	0	0	0	0	0	0	0	0
HRS-EL1-C297		CLUSTER126	no	25.429	17032	1	17	209	311.47	0	0	0	0	0	0	0	93.48	6.52	74.5	69.375	1	139	17	0	0	100	0	0	0	0	0	0	0	0	0	5.88	70.59	23.53	0	0	0	0	0	0	0	0	0
HRS-EL1-C362		CLUSTER300	no	20.739	15295	1	17	216	255.35	0	0	0	0	0	0	0	85.38	14.62	117.5	139.75	-21	322	17	6.25	0	93.75	0	0	0	0	0	0	0	0	0	17.65	70.59	5.88	5.88	0	0	0	0	0	0	0	0
HRS-EL1-C498		CLUSTER5	no	34.039	12703	1	18	150.5	202.89	0	0	0	0	0	0	0	90.1	9.9	43	73.9412	-31	335	18	11.7647	0	88.2353	0	0	0	0	0	0	0	0	0	16.67	77.78	5.56	0	0	0	0	0	0	0	0	0
HRS-EL1-C575		CLUSTER159	no	31.568	11746	1	14	167	254.07	0	0	0	0	0	0	0	91.11	8.89	53	80.3077	-13	465	14	7.6923	0	92.3077	0	0	0	0	0	0	0	0	0	35.71	57.14	7.14	0	0	0	0	0	0	0	0	0
HRS-EL1-C646		CLUSTER1629	yes	27.413	11181	1	13	132	210.62	0	0	0	0	0	0	0	75.86	24.14	135.5	224.917	18	862	13	0	0	100	0	0	0	0	0	0	0	0	0	23.08	76.92	0	0	0	0	0	0	0	0	0	0
HRS-EL1-C731		CLUSTER31	no	25.208	10592	1	11	293	313.09	0	0	0	0	0	0	0	97.78	2.22	28	23.5	-66	129	11	20	10	70	0	0	0	0	0	0	0	0	0	9.09	63.64	27.27	0	0	0	0	0	0	0	0	0
HRS-EL1-C98		CLUSTER220	yes	23.44	38178	1	26	241	444.19	0	0	0	0	0	0	0	91.46	8.54	91	130.4	-10	369	26	12	0	88	0	0	0	0	0	0	0	0	0	3.85	73.08	23.08	0	0	0	0	0	0	0	0	0
HRS-EL2-C151		CLUSTER220	no	21.944	28691	1	22	250	393.64	0	0	0	0	0	0	0	90.7	9.3	82	127.048	-7	369	22	9.5238	0	90.4762	0	0	0	0	0	0	0	0	0	4.55	77.27	9.09	9.09	0	0	0	0	0	0	0	0
HRS-EL2-C198		CLUSTER131	no	21.404	23603	1	18	307.5	397.67	0	0	0	0	0	0	0	91.13	8.87	113	123.177	3	320	18	0	0	100	0	0	0	0	0	0	0	0	0	0	88.89	5.56	5.56	0	0	0	0	0	0	0	0
HRS-EL2-C427		CLUSTER66	no	25.537	14955	1	14	234.5	341.71	0	0	0	0	0	0	0	96.15	3.85	33	44.3077	-13	92	14	7.6923	0	92.3077	0	0	0	0	0	0	0	0	0	21.43	71.43	0	7.14	0	0	0	0	0	0	0	0
HRS-EL2-C486		CLUSTER104	no	32.151	14009	1	12	339.5	351.17	0	0	0	0	0	0	0	90.44	9.56	75	121.727	24	237	12	0	0	100	0	0	0	0	0	0	0	0	0	33.33	50	16.67	0	0	0	0	0	0	0	0	0
HRS-EL2-C50		CLUSTER666	yes	26.404	52613	1	48	220	327.06	0	0	0	0	0	0	0	89.69	10.31	93	115.362	-43	752	48	4.2553	0	95.7447	0	0	0	0	0	0	0	0	0	16.67	68.75	10.42	4.17	0	0	0	0	0	0	0	0
HRS-EL2-C581		CLUSTER5	no	34.05	12796	1	18	150.5	202.89	0	0	0	0	0	0	0	90.18	9.82	43	73.9412	-31	335	18	11.7647	0	88.2353	0	0	0	0	0	0	0	0	0	16.67	77.78	5.56	0	0	0	0	0	0	0	0	0
HRS-EL2-C644		CLUSTER31	no	25.386	12310	1	14	271	284.93	0	0	0	0	0	0	0	97.77	2.23	25	21.0769	-66	129	14	15.3846	15.3846	69.2308	0	0	0	0	0	0	0	0	0	14.29	64.29	21.43	0	0	0	0	0	0	0	0	0
HRS-EL2-C678		CLUSTER23	no	26.032	11970	1	9	317	403.89	0	0	0	0	0	0	0	91.25	8.75	90	130.875	28	407	9	0	0	100	0	0	0	0	0	0	0	0	0	11.11	44.44	33.33	11.11	0	0	0	0	0	0	0	0
HRS-EL2-C70		CLUSTER214	no	27.244	43162	1	36	269	362.69	0	0	0	0	0	0	0	91.06	8.94	80	110.286	-22	875	36	5.7143	0	94.2857	0	0	0	0	0	0	0	0	0	16.67	75	8.33	0	0	0	0	0	0	0	0	0
HRS-EL2-C813		CLUSTER48	no	26.712	11111	1	10	283	343.5	0	0	0	0	0	0	0	93.98	6.02	68	74.3333	-17	162	10	11.1111	0	88.8889	0	0	0	0	0	0	0	0	0	10	80	10	0	0	0	0	0	0	0	0	0
HRS-EL3-C488		CLUSTER42	no	32.038	10316	1	8	205.5	398	0	0	0	0	0	0	0	92.71	7.29	90	107.429	0	210	8	0	14.2857	85.7143	0	0	0	0	0	0	0	0	0	25	37.5	12.5	25	0	0	0	0	0	0	0	0
HRS-EL4-C101		CLUSTER783	yes	26.27	31709	1	31	238	302.39	0	0	0	0	0	0	0	89.64	10.36	71.5	109.467	-10	1016	31	3.3333	0	96.6667	0	0	0	0	0	0	0	0	0	9.68	83.87	3.23	3.23	0	0	0	0	0	0	0	0
HRS-EL4-C134		CLUSTER827	yes	26.774	28221	1	23	327	383	0	0	0	0	0	0	0	95.65	4.35	58	55.8182	-28	130	23	13.6364	0	86.3636	0	0	0	0	0	0	0	0	0	13.04	78.26	4.35	4.35	0	0	0	0	0	0	0	0
HRS-EL4-C147		CLUSTER841	yes	27.177	27041	1	23	278	348.91	0	0	0	0	0	0	0	89.2	10.8	105	132.773	9	789	23	0	0	100	0	0	0	0	0	0	0	0	0	13.04	69.57	13.04	4.35	0	0	0	0	0	0	0	0
HRS-EL4-C292		CLUSTER1074	yes	27.118	18412	1	22	177.5	253.5	0	0	0	0	0	0	0	91.11	8.89	72	77.9524	-43	190	22	4.7619	0	95.2381	0	0	0	0	0	0	0	0	0	4.55	72.73	18.18	4.55	0	0	0	0	0	0	0	0
HRS-EL4-C454		CLUSTER271	no	27.653	14418	1	11	367	410.09	0	0	0	0	0	0	0	93.99	6.01	77.5	86.7	11	247	11	0	0	100	0	0	0	0	0	0	0	0	0	0	63.64	18.18	18.18	0	0	0	0	0	0	0	0
HRS-EL4-C595		CLUSTER597	yes	23.796	12380	1	13	169	297.15	0	0	0	0	0	0	0	93.8	6.2	64.5	64	7	137	13	0	0	100	0	0	0	0	0	0	0	0	0	7.69	76.92	0	15.38	0	0	0	0	0	0	0	0
HRS-EL4-C621		CLUSTER1516	yes	39.372	12034	1	11	332	331.18	0	0	0	0	0	0	0	91.64	8.36	74	100.6	14	349	11	0	0	100	0	0	0	0	0	0	0	0	0	18.18	63.64	18.18	0	0	0	0	0	0	0	0	0
HRS-EL4-C628		CLUSTER307	no	27.064	11994	1	16	179	218.44	0	0	0	0	0	0	0	88.35	11.65	84	93.1333	13	225	16	0	0	100	0	0	0	0	0	0	0	0	0	25	68.75	6.25	0	0	0	0	0	0	0	0	0
HRS-EL4-C640		CLUSTER1551	yes	41.632	11837	1	8	304.5	435.75	0	0	0	0	0	0	0	90.03	9.97	146	168.571	12	327	8	0	0	100	0	0	0	0	0	0	0	0	0	25	62.5	12.5	0	0	0	0	0	0	0	0	0
HRS-EL4-C806		CLUSTER308	no	40.31	10310	1	9	294	335.22	0	0	0	0	0	0	0	93.94	6.06	36.5	78.125	-38	406	9	25	0	75	0	0	0	0	0	0	0	0	0	22.22	55.56	22.22	0	0	0	0	0	0	0	0	0
HRS-EL5-C120		CLUSTER15	yes	24.685	30885	1	28	264	343.04	0	0	0	0	0	0	0	93.71	6.29	58	72	-12	571	28	11.1111	0	88.8889	0	0	0	0	0	0	0	0	0	10.71	71.43	14.29	3.57	0	0	0	0	0	0	0	0
HRS-EL5-C130		CLUSTER10	no	25.857	29408	1	21	263	436.43	0	0	0	0	0	0	0	94.54	5.46	65.5	80.25	-3	218	21	5	0	95	0	0	0	0	0	0	0	0	0	19.05	80.95	0	0	0	0	0	0	0	0	0	0
HRS-EL5-C154		CLUSTER29	no	25.499	26119	1	19	380	431.89	0	0	0	0	0	0	0	94.72	5.28	78	76.6111	-28	228	19	16.6667	0	83.3333	0	0	0	0	0	0	0	0	0	10.53	73.68	15.79	0	0	0	0	0	0	0	0	0
HRS-EL5-C241		CLUSTER19	no	26.682	20156	1	22	210	283.59	0	0	0	0	0	0	0	93.09	6.91	48	66.3333	-50	264	22	9.5238	0	90.4762	0	0	0	0	0	0	0	0	0	4.55	86.36	9.09	0	0	0	0	0	0	0	0	0
HRS-EL5-C292		CLUSTER3	no	25.845	18023	1	16	259	353.81	0	0	0	0	0	0	0	95.24	4.76	56	57.1333	-24	150	16	13.3333	0	86.6667	0	0	0	0	0	0	0	0	0	18.75	56.25	25	0	0	0	0	0	0	0	0	0
HRS-EL5-C328		CLUSTER1162	yes	23.747	16676	1	20	227	252.4	0	0	0	0	0	0	0	91.06	8.94	71	78.4737	-14	211	20	5.2632	0	94.7368	0	0	0	0	0	0	0	0	0	5	85	5	5	0	0	0	0	0	0	0	0
HRS-EL5-C33		CLUSTER24	yes	25.168	50019	1	44	295	353.25	0	0	0	0	0	0	0	93.56	6.44	54	74.8837	-34	412	44	2.3256	0	97.6744	4.5455	0	0	0	0	0	0	0	0	4.55	88.64	4.55	2.27	0	0	0	0	0	0	0	0
HRS-EL5-C35		CLUSTER208	yes	24.262	49369	1	53	276	283.26	0	0	0	0	0	0	0	91.45	8.55	73	81.1731	-25	426	53	7.6923	0	92.3077	5.6604	0	0	0	0	0	0	0	0	16.98	77.36	5.66	0	0	0	0	0	0	0	0	0
HRS-EL5-C515	Phaeocystis globosa virus strain 16T, complete genome	CLUSTER306	no	24.239	13701	1	15	209	282.87	0	0	0	0	0	0	0	93.45	6.55	54	64.1429	-8	151	15	7.1429	0	92.8571	0	0	0	0	0	0	0	0	0	13.33	86.67	0	0	0	0	0	0	0	0	0	0
HRS-EL5-C536		CLUSTER274	no	27.507	13404	1	9	398	472.56	0	0	0	0	0	0	0	95.3	4.7	77	78.75	6	130	9	0	0	100	0	0	0	0	0	0	0	0	0	0	66.67	11.11	22.22	0	0	0	0	0	0	0	0
HRS-EL5-C552	Phaeocystis globosa virus strain 16T, complete genome	CLUSTER1390	yes	22.667	13200	1	8	295	520.88	0	0	0	0	0	0	0	94.8	5.2	142	98.1429	1	181	8	0	0	100	0	0	0	0	0	0	0	0	0	0	75	0	25	0	0	0	0	0	0	0	0
HRS-EL5-C580		CLUSTER1428	yes	63.469	12789	1	17	141	237.29	0	0	0	0	0	0	0	95.49	4.51	19	36.0625	-126	340	17	25	0	75	0	0	0	0	0	0	0	0	0	17.65	29.41	52.94	0	0	0	0	0	0	0	0	0
HRS-EL5-C738		CLUSTER1662	yes	27.981	10929	1	13	197	236.08	0	0	0	0	0	0	0	85.24	14.76	58	134.417	-5	576	13	8.3333	0	91.6667	0	0	0	0	0	0	0	0	0	15.38	76.92	7.69	0	0	0	0	0	0	0	0	0
HRS-EL5-C768		CLUSTER313	yes	24.129	10701	1	10	252	340.6	0	0	0	0	0	0	0	95.66	4.34	52	51.5556	9	122	10	0	0	100	0	0	0	0	0	0	0	0	0	20	70	0	10	0	0	0	0	0	0	0	0
HRS-EL5-C842		CLUSTER75	no	22.203	10143	1	10	196.5	326.4	0	0	0	0	0	0	0	96.73	3.27	46	36.8889	-31	87	10	11.1111	0	88.8889	10	10	0	0	0	0	0	0	0	10	80	0	10	0	0	0	0	0	0	0	0
HRS-EL5-C846	Phaeocystis globosa virus strain 16T, complete genome	CLUSTER1770	yes	26.484	10123	1	12	214.5	257.33	0	0	0	0	0	0	0	92.28	7.72	69	71	-10	232	12	9.0909	0	90.9091	0	0	0	1	0	0	0	0	0	0	83.33	8.33	8.33	0	0	0	0	0	0	0	0
HRS-EL5-C860	Chrysochromulina ericina virus isolate CeV-01B, complete genome	CLUSTER1781	yes	27.151	10040	1	9	105	334.89	0	0	0	0	0	0	0	90.26	9.74	140	122.25	6	195	9	0	0	100	0	0	0	0	0	0	0	0	0	22.22	66.67	11.11	0	0	0	0	0	0	0	0	0
HRS-EL5-C93		CLUSTER227	yes	25.9	34405	1	30	250	359.9	0	0	0	0	0	0	0	94.32	5.68	52	67.3793	2	305	30	0	0	100	10	0	0	0	0	0	0	0	0	3.33	73.33	20	3.33	0	0	0	0	0	0	0	0
HRS-EL5-C94		CLUSTER3	no	26.419	34343	1	34	211.5	313.24	0	0	0	0	0	0	0	93.29	6.71	56	69.7879	-28	221	34	6.0606	0	93.9394	0	0	0	0	0	0	0	0	0	8.82	82.35	8.82	0	0	0	0	0	0	0	0	0
HRS-EL6-C123	Phaeocystis globosa virus strain 16T, complete genome	CLUSTER1032	yes	26.056	19727	1	12	305	512.75	0	0	0	0	0	0	0	94.2	5.8	102	104	5	276	12	0	0	100	8.3333	8.3333	0	0	0	0	0	0	0	8.33	75	16.67	0	0	0	0	0	0	0	0	0
HRS-EL6-C144	Phaeocystis globosa virus strain 16T, complete genome	CLUSTER1067	yes	27.329	18497	1	14	230	397	0	0	0	0	0	0	0	90.51	9.49	103	135.077	11	491	14	0	0	100	0	0	0	0	0	0	0	0	0	14.29	64.29	21.43	0	0	0	0	0	0	0	0	0
HRS-EL6-C150		CLUSTER15	no	24.412	18143	1	15	287	375.87	0	0	0	0	0	0	0	93.42	6.58	61.5	85.2857	-12	571	15	21.4286	0	78.5714	0	0	0	0	0	0	0	0	0	20	60	20	0	0	0	0	0	0	0	0	0
HRS-EL6-C186	Phaeocystis globosa virus strain 16T, complete genome	CLUSTER234	no	26.658	16494	1	8	281.5	653.5	0	0	0	0	0	0	0	96.39	3.61	94	85	14	133	8	0	0	100	0	0	0	0	0	0	0	0	0	12.5	75	12.5	0	0	0	0	0	0	0	0	0
HRS-EL6-C213		CLUSTER303	yes	27.849	15620	1	12	379.5	393.83	0	0	0	0	0	0	0	91.34	8.66	102	122.909	74	246	12	0	0	100	0	0	0	0	0	0	0	0	0	8.33	75	16.67	0	0	0	0	0	0	0	0	0
HRS-EL6-C24		CLUSTER29	yes	26.128	46517	1	37	279	391.62	0	0	0	0	0	0	0	93.61	6.39	76	82.5278	-13	310	37	5.5556	0	94.4444	0	0	0	0	0	0	0	0	0	8.11	75.68	16.22	0	0	0	0	0	0	0	0	0
HRS-EL6-C260		CLUSTER305	yes	22.86	13963	1	17	166	254.06	0	0	0	0	0	0	0	93.05	6.95	52	60.6875	7	195	17	0	0	100	0	0	0	0	0	0	0	0	0	11.76	88.24	0	0	0	0	0	0	0	0	0	0
HRS-EL6-C270		CLUSTER49	no	32.168	13734	1	11	285	351.18	0	0	0	0	0	0	0	84.55	15.45	109.5	212.2	10	886	11	0	0	100	0	0	0	0	0	0	0	0	0	9.09	63.64	18.18	9.09	0	0	0	0	0	0	0	0
HRS-EL6-C299		CLUSTER1389	yes	25.301	13201	1	11	239	369.27	0	0	0	0	0	0	0	93.13	6.87	101	90.7	4	159	11	0	0	100	0	0	0	0	0	0	0	0	0	9.09	81.82	9.09	0	0	0	0	0	0	0	0	0
HRS-EL6-C3		CLUSTER3	yes	25.733	73081	1	70	227.5	322.27	0	0	0	0	0	0	0	93.24	6.76	62	71.6087	-28	254	70	7.2464	0	92.7536	0	0	0	0	0	0	0	0	0	11.43	77.14	11.43	0	0	0	0	0	0	0	0	0
HRS-EL6-C318		CLUSTER41	no	25.068	12893	1	8	288.5	507.75	0	0	0	0	0	0	0	94.8	5.2	104	95.8571	14	182	8	0	0	100	0	0	0	0	0	0	0	0	0	0	100	0	0	0	0	0	0	0	0	0	0
HRS-EL6-C347		CLUSTER1469	yes	31.613	12381	1	9	231	428.78	0	0	0	0	0	0	0	94.66	5.34	95	82.625	2	152	9	0	0	100	0	0	0	0	0	0	0	0	0	11.11	55.56	22.22	11.11	0	0	0	0	0	0	0	0
HRS-EL6-C354		CLUSTER108	no	27.291	12224	1	8	378.5	470.25	0	0	0	0	0	0	0	92.48	7.52	84	131.286	41	335	8	0	0	100	0	0	0	0	0	0	0	0	0	0	87.5	12.5	0	0	0	0	0	0	0	0	0
HRS-EL6-C355		CLUSTER1495	yes	24.646	12205	1	18	176	201.89	0	0	0	0	0	0	0	90.46	9.54	61	68.4706	5	126	18	0	0	100	0	0	0	0	0	0	0	0	0	11.11	88.89	0	0	0	0	0	0	0	0	0	0
HRS-EL6-C361		CLUSTER37	no	25.38	12112	1	14	202.5	241.93	0	0	0	0	0	0	0	84.11	15.89	115	148.077	5	337	14	0	0	100	0	0	0	0	0	0	0	0	0	0	85.71	0	14.29	0	0	0	0	0	0	0	0
HRS-EL6-C366		CLUSTER603	yes	22.425	11911	1	12	237	319.08	0	0	0	0	0	0	0	96.65	3.35	46	36.2727	-31	87	12	18.1818	0	81.8182	0	0	0	0	0	0	0	0	0	16.67	83.33	0	0	0	0	0	0	0	0	0	0
HRS-EL6-C469		CLUSTER127	no	29.853	10622	1	12	134.5	197.92	0	0	0	0	0	0	0	70.34	29.66	175	286.454	3	871	12	0	0	100	0	0	0	0	0	0	0	0	0	33.33	58.33	8.33	0	0	0	0	0	0	0	0	0
HRS-EL6-C48		CLUSTER19	yes	25.82	34183	1	33	236	325.85	0	0	0	0	0	0	0	94.7	5.3	47	56.625	-50	171	33	6.25	0	93.75	0	0	0	0	0	0	0	0	0	3.03	84.85	9.09	3.03	0	0	0	0	0	0	0	0
HRS-EL6-C5		CLUSTER45	yes	25.189	71142	1	72	247.5	296.22	0	0	0	0	0	0	0	90.4	9.6	96	96.1549	-25	285	72	5.6338	0	94.3662	8.3333	0	0	0	0	0	0	0	0	18.06	72.22	9.72	0	0	0	0	0	0	0	0	0
HRS-EL6-C502		CLUSTER53	no	28.105	10386	1	18	141	171.22	0	0	0	0	0	0	0	90.02	9.98	44	61	-25	459	18	17.6471	0	82.3529	0	0	0	0	0	0	0	0	0	16.67	61.11	22.22	0	0	0	0	0	0	0	0	0
HRS-EL6-C68		CLUSTER10	no	25.763	27877	1	20	255.5	440.3	0	0	0	0	0	0	0	94.93	5.07	64	74.4211	-3	218	20	5.2632	0	94.7368	0	0	0	0	0	0	0	0	0	20	80	0	0	0	0	0	0	0	0	0	0
HRS-EL6-C8		CLUSTER192	yes	24.512	65853	1	62	279.5	329.24	0	0	0	0	0	0	0	93.18	6.82	53	73.6066	-34	412	62	3.2787	0	96.7213	4.8387	0	0	0	0	0	0	0	0	3.23	87.1	8.06	1.61	1	1.61	0	0	0	0	0	0
HRS-EL7-C102		CLUSTER52	yes	31.048	26501	1	33	193	246.76	0	0	0	0	0	0	0	92.92	7.08	45.5	58.5938	-44	317	33	15.625	0	84.375	3.0303	3.0303	0	0	0	0	0	0	0	21.21	69.7	6.06	3.03	0	0	0	0	0	0	0	0
HRS-EL7-C103		CLUSTER49	no	30.271	26286	1	17	290	461.82	0	0	0	0	0	0	0	91.08	8.92	54.5	146.5	-7	886	17	6.25	6.25	87.5	0	0	0	0	0	0	0	0	0	11.76	82.35	5.88	0	0	0	0	0	0	0	0	0
HRS-EL7-C122		CLUSTER19	no	25.855	23895	1	27	215	272.33	0	0	0	0	0	0	0	92.74	7.26	47.5	66.7308	-50	264	27	7.6923	0	92.3077	0	0	0	0	0	0	0	0	0	3.7	85.19	11.11	0	0	0	0	0	0	0	0	0
HRS-EL7-C139		CLUSTER53	no	27.467	22409	1	30	199	227.83	0	0	0	0	0	0	0	91.77	8.23	47	63.5862	-25	459	30	10.3448	0	89.6552	0	0	0	0	0	0	0	0	0	10	73.33	13.33	3.33	1	3.33	0	0	0	0	0	0
HRS-EL7-C187		CLUSTER15	no	24.593	19571	1	17	287	358	0	0	0	0	0	0	0	93.45	6.55	58	80.0625	-12	571	17	18.75	0	81.25	0	0	0	0	0	0	0	0	0	17.65	52.94	23.53	5.88	0	0	0	0	0	0	0	0
HRS-EL7-C196		CLUSTER151	no	29.695	19000	1	24	165.5	241.5	0	0	0	0	0	0	0	91.83	8.17	82	67.5217	-54	169	24	13.0435	0	86.9565	0	0	0	0	1	0	0	1	0	8.33	79.17	8.33	4.17	0	0	1	4.17	0	0	0	0
HRS-EL7-C207		CLUSTER524	yes	27.459	18839	1	23	155	251.17	0	0	0	0	0	0	0	93.53	6.47	52	55.3636	-17	166	23	9.0909	0	90.9091	0	0	0	0	0	0	0	0	0	17.39	65.22	13.04	4.35	0	0	0	0	0	0	0	0
HRS-EL7-C210		CLUSTER3	no	25.804	18668	1	16	259	367.31	0	0	0	0	0	0	0	95.4	4.6	57	57.2	-24	150	16	13.3333	0	86.6667	0	0	0	0	0	0	0	0	0	18.75	56.25	25	0	0	0	0	0	0	0	0	0
HRS-EL7-C229		CLUSTER75	no	22.938	17434	1	15	251	371.27	0	0	0	0	0	0	0	95.99	4.01	47	49.9286	-31	134	15	14.2857	0	85.7143	6.6667	6.6667	0	0	0	0	0	0	0	13.33	73.33	6.67	6.67	0	0	0	0	0	0	0	0
HRS-EL7-C237		CLUSTER161	no	32.377	17114	1	17	212	309.94	0	0	0	0	0	0	0	92.55	7.45	42	79.6875	1	597	17	0	0	100	0	0	0	0	0	0	0	0	0	29.41	47.06	11.76	11.76	0	0	0	0	0	0	0	0
HRS-EL7-C24		CLUSTER127	no	28.497	45875	1	57	191	215.23	0	0	0	0	0	0	0	80.48	19.52	62	159.893	-13	2010	57	12.5	0	87.5	1.7544	1.7544	0	0	0	0	0	0	0	21.05	71.93	7.02	0	1	1.75	1	1.75	0	0	0	0
HRS-EL7-C252		CLUSTER410	no	30.119	16322	1	10	422.5	526.7	0	0	0	0	0	0	0	96.93	3.07	62	55.6667	-38	122	10	22.2222	0	77.7778	0	0	0	0	0	0	0	0	0	0	80	10	10	0	0	0	0	0	0	0	0
HRS-EL7-C277		CLUSTER79	no	34.019	15615	1	13	299	366.38	0	0	0	0	0	0	0	92.79	7.21	92	93.8333	6	299	13	0	0	100	0	0	0	0	0	0	0	0	0	15.38	84.62	0	0	0	0	0	0	0	0	0	0
HRS-EL7-C300		CLUSTER50	no	24.48	14963	1	16	243	292.69	0	0	0	0	0	0	0	94.41	5.59	59	55.8	-24	138	16	13.3333	0	86.6667	0	0	0	0	0	0	0	0	0	6.25	81.25	12.5	0	0	0	0	0	0	0	0	0
HRS-EL7-C31		CLUSTER24	no	24.478	43350	1	40	282.5	336.5	0	0	0	0	0	0	0	93.33	6.67	53	74.1795	-34	412	40	2.5641	0	97.4359	0	0	0	0	0	0	0	0	0	5	85	5	5	0	0	0	0	0	0	0	0
HRS-EL7-C32		CLUSTER3	no	26.093	43184	1	41	258	326.07	0	0	0	0	0	0	0	93.49	6.51	59	70.275	-28	221	41	7.5	0	92.5	0	0	0	0	0	0	0	0	0	9.76	80.49	9.76	0	0	0	0	0	0	0	0	0
HRS-EL7-C33		CLUSTER85	yes	25.914	42946	1	38	274	351.18	0	0	0	0	0	0	0	93.4	6.6	74	76.5946	-28	310	38	8.1081	0	91.8919	0	0	0	0	0	0	0	0	0	10.53	71.05	15.79	2.63	0	0	0	0	0	0	0	0
HRS-EL7-C4		CLUSTER645	yes	28.745	63249	1	69	202	285.16	0	0	0	0	0	0	0	93.55	6.45	46.5	59.9853	-55	428	69	7.3529	0	92.6471	2.8986	1.4493	0	0	1	0	0	0	1	18.84	72.46	8.7	0	0	0	1	1.45	0	0	0	0
HRS-EL7-C45		CLUSTER10	no	25.645	38112	1	26	255.5	465.65	0	0	0	0	0	0	0	95.45	4.55	63	69.44	-3	218	26	4	0	96	0	0	0	0	0	0	0	0	0	15.38	84.62	0	0	0	0	0	0	0	0	0	0
HRS-EL7-C458		CLUSTER305	no	22.315	12552	1	15	166	259.73	0	0	0	0	0	0	0	93.36	6.64	51	59.5	7	195	15	0	0	100	0	0	0	0	0	0	0	0	0	13.33	86.67	0	0	0	0	0	0	0	0	0	0
HRS-EL7-C463		CLUSTER6	no	24.202	12499	1	13	203	295.31	0	0	0	0	0	0	0	94.1	5.9	59.5	61.4167	1	147	13	0	0	100	0	0	0	0	0	0	0	0	0	7.69	69.23	15.38	7.69	0	0	0	0	0	0	0	0
HRS-EL7-C504		CLUSTER1527	yes	38.708	11964	1	12	322	300.17	0	0	0	0	0	0	0	91.91	8.09	82	88	28	185	12	0	0	100	0	0	0	0	0	0	0	0	0	33.33	50	16.67	0	0	0	0	0	0	0	0	0
HRS-EL7-C614		CLUSTER149	no	27.593	10836	1	11	200	305.91	0	0	0	0	0	0	0	93.35	6.65	77	72.1	6	134	11	0	0	100	0	0	0	0	0	0	0	0	0	0	81.82	0	18.18	0	0	0	0	0	0	0	0
HRS-EL7-C639		CLUSTER288	no	32.523	10648	1	15	167	214	0	0	0	0	0	0	0	90.76	9.24	51	70.2857	-43	295	15	14.2857	0	85.7143	0	0	0	0	0	0	0	0	0	6.67	60	33.33	0	0	0	0	0	0	0	0	0
HRS-EL7-C682		CLUSTER13	no	23.989	10363	1	9	329	343.44	0	0	0	0	0	0	0	89.61	10.39	85.5	134.625	-3	478	9	12.5	0	87.5	0	0	0	0	0	0	0	0	0	11.11	55.56	11.11	22.22	0	0	0	0	0	0	0	0
HRS-EL7-C706		CLUSTER1754	yes	28.615	10229	1	8	338	322.38	0	0	0	0	0	0	0	78.88	21.12	44	308.571	10	1376	8	0	0	100	0	0	0	0	0	0	0	0	0	0	62.5	37.5	0	0	0	0	0	0	0	0	0
HRS-EL8-C11		CLUSTER24	no	24.503	43668	1	40	286.5	339.15	0	0	0	0	0	0	0	93.38	6.62	53	74.1795	-34	412	40	2.5641	0	97.4359	0	0	0	0	0	0	0	0	0	5	85	5	5	0	0	0	0	0	0	0	0
HRS-EL8-C130		CLUSTER19	no	25.932	18757	1	20	228	290.1	0	0	0	0	0	0	0	93.47	6.53	48	64.4737	-50	171	20	10.5263	0	89.4737	0	0	0	0	0	0	0	0	0	5	80	15	0	0	0	0	0	0	0	0	0
HRS-EL8-C143		CLUSTER402	no	30.868	18142	1	14	222	415.79	0	0	0	0	0	0	0	96.4	3.6	38	50.2308	-28	232	14	7.6923	0	92.3077	0	0	0	0	0	0	0	0	0	21.43	57.14	7.14	14.29	0	0	0	0	0	0	0	0
HRS-EL8-C145		CLUSTER3	no	25.853	18114	1	16	259	355.56	0	0	0	0	0	0	0	95.26	4.74	57	57.2	-24	150	16	13.3333	0	86.6667	0	0	0	0	0	0	0	0	0	18.75	56.25	25	0	0	0	0	0	0	0	0	0
HRS-EL8-C15		CLUSTER217	yes	24.482	40855	1	44	265.5	281.93	0	0	0	0	0	0	0	91.44	8.56	73	81.3023	-25	361	44	6.9767	0	93.0233	6.8182	0	0	0	0	0	0	0	0	20.45	75	4.55	0	0	0	0	0	0	0	0	0
HRS-EL8-C202		CLUSTER6	no	25.414	16172	1	10	313	516.7	0	0	0	0	0	0	0	96.4	3.6	67	64.6667	15	122	10	0	0	100	0	0	0	0	0	0	0	0	0	0	100	0	0	0	0	0	0	0	0	0	0
HRS-EL8-C204		CLUSTER52	no	30.595	16081	1	18	232.5	283.61	0	0	0	0	0	0	0	95.48	4.52	37	42.7647	-44	139	18	17.6471	0	82.3529	0	0	0	0	0	0	0	0	0	22.22	72.22	5.56	0	0	0	0	0	0	0	0	0
HRS-EL8-C21		CLUSTER45	no	26.255	36843	1	35	233	312.2	0	0	0	0	0	0	0	89.18	10.82	112.5	117.294	-36	285	35	5.8824	0	94.1176	5.7143	0	0	0	0	0	0	0	0	22.86	62.86	14.29	0	0	0	0	0	0	0	0	0
HRS-EL8-C22		CLUSTER140	yes	24.758	36804	1	40	258	270.68	0	0	0	0	0	0	0	88.48	11.52	65	108.667	-10	590	40	7.6923	0	92.3077	0	0	0	0	1	1	0	0	0	2.5	92.5	5	0	0	0	0	0	0	0	0	0
HRS-EL8-C224		CLUSTER29	no	25.664	15582	1	12	397	399.58	0	0	0	0	0	0	0	93.29	6.71	77	95.0909	-13	228	12	9.0909	0	90.9091	0	0	0	0	0	0	0	0	0	8.33	66.67	25	0	0	0	0	0	0	0	0	0
HRS-EL8-C28		CLUSTER3	no	26.392	34651	1	34	211.5	315.94	0	0	0	0	0	0	0	93.26	6.74	58	70.7576	-28	221	34	6.0606	0	93.9394	0	0	0	0	0	0	0	0	0	8.82	82.35	8.82	0	0	0	0	0	0	0	0	0
HRS-EL8-C38		CLUSTER20	no	29.612	30383	1	30	198	299.17	0	0	0	0	0	0	0	89.85	10.15	81	106.379	-31	558	30	10.3448	0	89.6552	6.6667	0	0	0	1	1	0	0	0	0	76.67	23.33	0	1	3.33	1	3.33	0	0	0	0
HRS-EL8-C401	Tetraselmis virus 1, complete genome	CLUSTER14	no	24.658	12272	1	10	201	397	0	0	0	0	0	0	0	97.23	2.77	39	37.7778	-7	109	10	33.3333	0	66.6667	0	0	0	0	0	0	0	0	0	0	100	0	0	0	0	0	0	0	0	0	0
HRS-EL8-C41		CLUSTER243	yes	27.101	29040	1	23	272	391.57	0	0	0	0	0	0	0	95.26	4.74	57.5	62.5455	-3	217	23	4.5455	0	95.4545	0	0	0	0	0	0	0	0	0	0	86.96	13.04	0	0	0	0	0	0	0	0	0
HRS-EL8-C43		CLUSTER8	no	26.998	28702	1	26	195	319.65	0	0	0	0	0	0	0	88.77	11.23	54	128.88	-3	572	26	4	0	96	0	0	0	0	0	0	0	0	0	7.69	84.62	7.69	0	0	0	0	0	0	0	0	0
HRS-EL8-C438		CLUSTER75	no	22.443	11772	1	12	215.5	315.25	0	0	0	0	0	0	0	96.62	3.38	46	36.1818	-31	87	12	18.1818	0	81.8182	0	0	0	0	0	0	0	0	0	16.67	83.33	0	0	0	0	0	0	0	0	0	0
HRS-EL8-C474		CLUSTER9	no	24.826	11335	1	12	247.5	293.08	0	0	0	0	0	0	0	93.3	6.7	39	69	10	179	12	0	0	100	0	0	0	0	0	0	0	0	0	8.33	75	8.33	8.33	0	0	0	0	0	0	0	0
HRS-EL8-C52		CLUSTER852	yes	26.063	26589	1	22	205.5	377.09	0	0	0	0	0	0	0	94.59	5.41	48	68.5238	4	310	22	0	0	100	0	0	0	0	0	0	0	0	0	9.09	77.27	13.64	0	0	0	0	0	0	0	0	0
HRS-EL8-C64		CLUSTER466	yes	25.385	24893	1	22	286.5	349.95	0	0	0	0	0	0	0	93.33	6.67	60	79.0952	-3	571	22	9.5238	0	90.4762	0	0	0	0	0	0	0	0	0	9.09	72.73	13.64	4.55	0	0	0	0	0	0	0	0
HRS-EL8-C7		CLUSTER18	no	24.275	46629	1	43	304	343.86	0	0	0	0	0	0	0	95.5	4.5	53.5	49.9048	-35	201	43	16.6667	0	83.3333	0	0	0	0	0	0	0	0	0	9.3	72.09	18.6	0	0	0	0	0	0	0	0	0
HRS-EL8-C72		CLUSTER123	no	25.537	24212	1	23	281	330.52	0	0	0	0	0	0	0	94.37	5.63	63.5	61.9545	-10	181	23	4.5455	0	95.4545	0	0	0	0	0	0	0	0	0	0	86.96	4.35	8.7	0	0	0	0	0	0	0	0
HRS-EL8-C9		CLUSTER10	yes	25.639	44628	1	33	263	425.82	0	0	0	0	0	0	0	95.14	4.86	53	67.8125	-3	218	33	3.125	0	96.875	0	0	0	0	0	0	0	0	0	12.12	87.88	0	0	0	0	0	0	0	0	0	0
HRS-EL9-C1		CLUSTER18	no	24.265	69095	1	70	242.5	309.43	0	0	0	0	0	0	0	94.25	5.75	59	57.5652	-35	301	70	14.4928	0	85.5072	0	0	0	0	0	0	0	0	0	10	74.29	15.71	0	0	0	1	1.43	0	0	0	0
HRS-EL9-C122		CLUSTER15	no	24.619	20362	1	18	264.5	351.06	0	0	0	0	0	0	0	93.27	6.73	58	80.6471	-12	571	18	17.6471	0	82.3529	0	0	0	0	0	0	0	0	0	16.67	55.56	22.22	5.56	0	0	0	0	0	0	0	0
HRS-EL9-C125		CLUSTER241	no	26.464	20050	1	19	273	332.32	0	0	0	0	0	0	0	94.68	5.32	53	59.2778	-3	217	19	5.5556	0	94.4444	0	0	0	0	0	0	0	0	0	0	94.74	5.26	0	0	0	0	0	0	0	0	0
HRS-EL9-C14	Phaeocystis globosa virus strain 16T, complete genome	CLUSTER8	yes	25.798	43243	1	41	243	306.34	0	0	0	0	0	0	0	88.37	11.63	61.5	125.7	-3	768	41	2.5	0	97.5	0	0	0	0	0	0	0	0	0	4.88	80.49	12.2	2.44	0	0	0	0	0	0	0	0
HRS-EL9-C155	Tetraselmis virus 1, complete genome	CLUSTER535	yes	24.514	18165	1	16	243	356.75	0	0	0	0	0	0	0	95.9	4.1	42	49.6667	-8	174	16	26.6667	0	73.3333	0	0	0	0	0	0	0	0	0	6.25	87.5	6.25	0	0	0	0	0	0	0	0	0
HRS-EL9-C159		CLUSTER13	no	25.104	17969	1	12	367	454.83	0	0	0	0	0	0	0	92.73	7.27	84	118.727	-3	478	12	9.0909	0	90.9091	0	0	0	0	0	0	0	0	0	8.33	75	8.33	8.33	0	0	0	0	0	0	0	0
HRS-EL9-C161		CLUSTER256	no	38.177	17919	1	13	287	442	0	0	0	0	0	0	0	96.75	3.25	40.5	48.5833	17	86	13	0	0	100	0	0	0	0	0	0	0	0	0	23.08	69.23	0	7.69	0	0	0	0	0	0	0	0
HRS-EL9-C166		CLUSTER1105	yes	29.214	17752	1	13	329	432.77	0	0	0	0	0	0	0	95.21	4.79	59.5	70.9167	-3	149	13	8.3333	0	91.6667	0	0	0	0	0	0	0	0	0	15.38	53.85	15.38	15.38	0	0	0	0	0	0	0	0
HRS-EL9-C19		CLUSTER3	no	26.254	40729	1	40	222	317.02	0	0	0	0	0	0	0	93.75	6.25	56	65.2821	-28	221	40	10.2564	0	89.7436	0	0	0	0	0	0	0	0	0	10	77.5	12.5	0	0	0	0	0	0	0	0	0
HRS-EL9-C220		CLUSTER1198	yes	53.412	15843	1	15	187	215	0	0	0	0	0	0	0	61.81	38.19	403.5	432.143	-60	1008	15	7.1429	0	92.8571	0	0	0	0	0	0	0	0	0	13.33	13.33	66.67	6.67	0	0	0	0	0	0	0	0
HRS-EL9-C228		CLUSTER29	no	25.642	15588	1	12	390.5	398.75	0	0	0	0	0	0	0	93.03	6.97	81	98.8182	-13	228	12	9.0909	0	90.9091	0	0	0	0	0	0	0	0	0	8.33	66.67	25	0	0	0	0	0	0	0	0	0
HRS-EL9-C24		CLUSTER723	yes	59.612	37563	1	33	248	312.64	0	0	0	0	0	0	0	82.57	17.43	177.5	204.625	-76	828	33	9.375	0	90.625	6.0606	6.0606	0	0	0	0	0	0	0	27.27	39.39	30.3	3.03	0	0	0	0	0	0	0	0
HRS-EL9-C253		CLUSTER9	no	25.335	14770	1	16	220.5	284.5	0	0	0	0	0	0	0	93.03	6.97	42	68.6667	10	179	16	0	0	100	0	0	0	0	0	0	0	0	0	6.25	81.25	6.25	6.25	0	0	0	0	0	0	0	0
HRS-EL9-C28		CLUSTER94	yes	25.752	35073	1	32	217	336.91	0	0	0	0	0	0	0	93	7	53	79.1613	2	388	32	0	0	100	12.5	0	0	0	0	0	0	0	0	3.12	75	18.75	3.12	0	0	0	0	0	0	0	0
HRS-EL9-C286		CLUSTER65	no	25.475	13951	1	13	283	335.85	0	0	0	0	0	0	0	94.09	5.91	53.5	68.75	-5	173	13	8.3333	0	91.6667	0	0	0	0	0	0	0	0	0	23.08	69.23	7.69	0	0	0	0	0	0	0	0	0
HRS-EL9-C29		CLUSTER19	no	25.784	34076	1	33	236	325.15	0	0	0	0	0	0	0	94.68	5.32	47	56.625	-50	171	33	6.25	0	93.75	0	0	0	0	0	0	0	0	0	3.03	84.85	9.09	3.03	0	0	0	0	0	0	0	0
HRS-EL9-C293		CLUSTER61	no	22.728	13842	1	14	191.5	304	0	0	0	0	0	0	0	92.71	7.29	72	77.6154	-3	197	14	7.6923	0	92.3077	0	0	0	0	0	0	0	0	0	7.14	78.57	14.29	0	0	0	0	0	0	0	0	0
HRS-EL9-C31		CLUSTER45	no	24.718	33554	1	35	256	292.91	0	0	0	0	0	0	0	91.88	8.12	59.5	80.0882	-25	237	35	5.8824	0	94.1176	5.7143	0	0	0	0	0	0	0	0	11.43	85.71	2.86	0	0	0	0	0	0	0	0	0
HRS-EL9-C37		CLUSTER20	no	29.728	31667	1	31	205	301.13	0	0	0	0	0	0	0	89.96	10.04	83	106	-31	558	31	10	0	90	6.4516	0	0	0	1	1	0	0	0	0	77.42	22.58	0	1	3.23	1	3.23	0	0	0	0
HRS-EL9-C38		CLUSTER45	no	26.274	31407	1	32	233	287.28	0	0	0	0	0	0	0	88.01	11.99	113	121.452	-16	285	32	3.2258	0	96.7742	6.25	0	0	0	0	0	0	0	0	18.75	62.5	15.62	3.12	0	0	0	0	0	0	0	0
HRS-EL9-C394		CLUSTER1510	yes	23.269	12102	1	11	251	352.64	0	0	0	0	0	0	0	96.34	3.66	42	44.3	-31	131	11	20	0	80	0	0	0	0	0	0	0	0	0	18.18	63.64	9.09	9.09	0	0	0	0	0	0	0	0
HRS-EL9-C40		CLUSTER792	yes	53.917	30957	1	22	277.5	332.09	0	0	0	0	0	0	0	73.79	26.21	139	386.333	-196	2212	22	4.7619	4.7619	90.4762	4.5455	4.5455	0	0	0	0	0	0	0	27.27	22.73	50	0	0	0	0	0	0	0	0	0
HRS-EL9-C402		CLUSTER87	no	24.113	12031	1	13	266	287.23	0	0	0	0	0	0	0	93.49	6.51	44	65.25	-10	199	13	8.3333	0	91.6667	0	0	0	0	0	0	0	0	0	7.69	84.62	0	7.69	0	0	0	0	0	0	0	0
HRS-EL9-C442		CLUSTER1571	yes	22.869	11640	1	15	139	224.53	0	0	0	0	0	0	0	87.08	12.92	82.5	107.429	-3	306	15	7.1429	0	92.8571	0	0	0	0	0	0	0	0	0	6.67	80	13.33	0	0	0	0	0	0	0	0	0
HRS-EL9-C45		CLUSTER10	no	25.778	29304	1	22	255.5	418.5	0	0	0	0	0	0	0	94.41	5.59	64	77.9524	-3	218	22	4.7619	0	95.2381	0	0	0	0	0	0	0	0	0	18.18	81.82	0	0	0	0	0	0	0	0	0	0
HRS-EL9-C469		CLUSTER1604	yes	40.866	11342	1	7	404	517	0	0	0	0	0	0	0	95.86	4.14	78	78.1667	10	124	7	0	0	100	0	0	0	0	0	0	0	0	0	28.57	42.86	28.57	0	0	0	0	0	0	0	0	0
HRS-EL9-C473		CLUSTER26	no	25.862	11310	1	7	459	515.57	0	0	0	0	0	0	0	95.89	4.11	74	77.5	45	122	7	0	0	100	14.2857	0	0	0	0	0	0	0	0	14.29	85.71	0	0	0	0	0	0	0	0	0	0
HRS-EL9-C482		CLUSTER1622	yes	30.537	11216	1	8	353	428.62	0	0	0	0	0	0	0	92.53	7.47	75	119.714	19	413	8	0	0	100	0	0	0	0	0	0	0	0	0	25	50	25	0	0	0	0	0	0	0	0	0
HRS-EL9-C499		CLUSTER1641	yes	29.711	11097	1	11	277	318.45	0	0	0	0	0	0	0	94.89	5.11	64	56.7	11	88	11	0	0	100	0	0	0	0	0	0	0	0	0	18.18	54.55	9.09	18.18	0	0	0	0	0	0	0	0
HRS-EL9-C5		CLUSTER123	yes	24.498	56951	1	53	239	337.6	0	0	0	0	0	0	0	94.5	5.5	53.5	60.1923	-19	395	53	5.7692	1.9231	92.3077	0	0	0	0	0	0	0	0	0	3.77	83.02	11.32	1.89	0	0	0	0	0	0	0	0
HRS-EL9-C501		CLUSTER1645	yes	23.511	11084	1	13	163	254.77	0	0	0	0	0	0	0	89.86	10.14	81	93.6667	4	184	13	0	0	100	0	0	0	0	0	0	0	0	0	15.38	76.92	0	7.69	0	0	0	0	0	0	0	0
HRS-EL9-C505		CLUSTER1650	yes	37.68	11067	1	14	185.5	239.5	0	0	0	0	0	0	0	91.15	8.85	62	75.3077	6	206	14	0	0	100	7.1429	7.1429	0	0	0	0	0	0	0	14.29	71.43	7.14	7.14	0	0	0	0	0	0	0	0
HRS-EL9-C519		CLUSTER69	no	25.014	10906	1	8	376	416.75	0	0	0	0	0	0	0	92.51	7.49	90	116.714	-16	286	8	14.2857	0	85.7143	0	0	0	0	0	0	0	0	0	0	75	25	0	0	0	0	0	0	0	0	0
HRS-EL9-C54		CLUSTER840	yes	54.584	27059	1	25	205	251.32	0	0	0	0	0	0	0	73.65	26.35	266	297.125	-3	983	25	4.1667	0	95.8333	0	0	0	0	0	0	0	0	0	40	32	28	0	0	0	0	0	0	0	0	0
HRS-EL9-C57		CLUSTER24	no	23.536	27005	1	22	283	391.45	0	0	0	0	0	0	0	95.83	4.17	50	53.619	-34	133	22	4.7619	0	95.2381	0	0	0	0	0	0	0	0	0	4.55	90.91	0	4.55	0	0	0	0	0	0	0	0
HRS-EL9-C65		CLUSTER262	yes	60.703	25821	1	19	317	401.74	0	0	0	0	0	0	0	89	11	130.5	157.833	-16	532	19	5.5556	0	94.4444	0	0	0	0	0	0	0	0	0	31.58	26.32	42.11	0	0	0	0	0	0	0	0	0
HRS-EL9-C68		CLUSTER105	yes	23.286	25591	1	19	218	416.89	0	0	0	0	0	0	0	93.38	6.62	93	94.1667	8	221	19	0	0	100	0	0	0	0	0	0	0	0	0	10.53	89.47	0	0	0	0	0	0	0	0	0	0
HRS-EL9-C76		CLUSTER900	yes	55.488	24317	1	17	215	338.18	0	0	0	0	0	0	0	71.46	28.54	279.5	433.688	46	1380	17	0	0	100	0	0	0	0	0	0	0	0	0	35.29	23.53	41.18	0	0	0	0	0	0	0	0	0
HRS-EL9-C82		CLUSTER6	no	25.677	23955	1	17	212	438.53	0	0	0	0	0	0	0	93.59	6.41	68	96	15	493	17	0	0	100	5.8824	5.8824	0	0	0	0	0	0	0	5.88	76.47	11.76	5.88	0	0	0	0	0	0	0	0
HRS-EL9-C99		CLUSTER492	yes	56.601	21814	1	26	166	248.85	0	0	0	0	0	0	0	89.22	10.78	47	94.08	-18	662	26	24	0	76	0	0	0	0	0	0	0	0	0	30.77	30.77	34.62	3.85	0	0	0	0	0	0	0	0
HRS-ES10-C1		CLUSTER1	yes	51.61	266181	1	269	211	311.19	0	0	0	0	0	0	0	94.69	5.31	22.5	52.7015	-144	570	269	19.7761	3.3582	76.8657	0.3717	0.3717	0	0	0	0	0	0	0	22.3	55.02	22.68	0	0	0	0	0	0	0	0	0
HRS-ES10-C1014		CLUSTER293	yes	42.321	18140	1	20	235.5	279.5	0	0	0	0	0	0	0	92.67	7.33	33	70	-37	627	20	10.5263	0	89.4737	0	0	0	0	0	0	0	0	0	10	70	15	5	1	5	0	0	0	0	0	0
HRS-ES10-C1021		CLUSTER1093	yes	49.547	18090	1	22	193.5	255.09	0	0	0	0	0	0	0	93.43	6.57	22	56.5714	-74	354	22	38.0952	0	61.9048	0	0	0	0	0	0	0	0	0	36.36	27.27	36.36	0	0	0	0	0	0	0	0	0
HRS-ES10-C1024		CLUSTER1095	yes	40.227	18065	1	16	292	359.94	0	0	0	0	0	0	0	95.8	4.2	56	50.5333	-97	162	16	13.3333	0	86.6667	0	0	0	0	0	0	0	0	0	25	50	12.5	12.5	0	0	0	0	0	0	0	0
HRS-ES10-C1028	Chrysochromulina ericina virus isolate CeV-01B, complete genome	CLUSTER1096	yes	33.387	18049	1	15	290	382.67	0	0	0	0	0	0	0	95.57	4.43	47.5	57.1429	23	138	15	0	0	100	0	0	0	0	0	0	0	0	0	6.67	80	0	13.33	0	0	0	0	0	0	0	0
HRS-ES10-C1046		CLUSTER13	no	25.118	17872	1	14	315	397.29	0	0	0	0	0	0	0	93.79	6.21	102	85.3846	-5	173	14	7.6923	0	92.3077	0	0	0	0	0	0	0	0	0	21.43	64.29	14.29	0	0	0	0	0	0	0	0	0
HRS-ES10-C1051		CLUSTER1103	yes	45.326	17822	1	22	193	243.09	0	0	0	0	0	0	0	90.29	9.71	47	82.381	-3	331	22	19.0476	0	80.9524	0	0	0	0	0	0	0	0	0	31.82	68.18	0	0	0	0	0	0	0	0	0	0
HRS-ES10-C1066		CLUSTER539	no	28.864	17707	1	25	158	211.88	0	0	0	0	0	0	0	90.03	9.97	47.5	73.5833	-10	355	25	8.3333	4.1667	87.5	4	0	0	0	0	0	0	0	0	4	80	12	4	0	0	0	0	0	0	0	0
HRS-ES10-C1100		CLUSTER1128	yes	47.538	17462	1	21	180	260.29	0	0	0	0	0	0	0	94.15	5.85	36.5	51.1	-92	464	21	25	0	75	0	0	0	0	0	0	0	0	0	28.57	52.38	14.29	4.76	1	4.76	0	0	0	0	0	0
HRS-ES10-C1104		CLUSTER296	no	29.763	17458	1	16	208	351.5	0	0	0	0	0	0	0	96.83	3.17	39	36.9333	-3	105	16	13.3333	0	86.6667	0	0	0	0	0	0	0	0	0	6.25	75	12.5	6.25	0	0	0	0	0	0	0	0
HRS-ES10-C1125		CLUSTER1137	yes	47.598	17299	1	18	192	296.44	0	0	0	0	0	0	0	92.75	7.25	65	73.8235	-118	278	18	11.7647	0	88.2353	0	0	0	0	0	0	0	0	0	16.67	61.11	16.67	5.56	0	0	0	0	0	0	0	0
HRS-ES10-C1149		CLUSTER64	no	40.34	17122	1	15	266	343.47	0	0	0	0	0	0	0	92.82	7.18	54.5	87.8571	-25	298	15	7.1429	0	92.8571	0	0	0	0	0	0	0	0	0	13.33	86.67	0	0	0	0	0	0	0	0	0	0
HRS-ES10-C1150		CLUSTER1143	yes	51.101	17117	1	17	214	324.94	0	0	0	0	0	0	0	97.13	2.87	12.5	30.6875	-86	278	17	31.25	6.25	62.5	0	0	0	0	0	0	0	0	0	29.41	35.29	29.41	5.88	1	5.88	0	0	0	0	0	0
HRS-ES10-C1156		CLUSTER1145	yes	52.186	17064	1	15	248	365.4	0	0	0	0	0	0	0	97.07	2.93	19.5	35.7143	-22	126	15	14.2857	0	85.7143	0	0	0	1	0	0	0	0	0	33.33	53.33	13.33	0	0	0	0	0	0	0	0	0
HRS-ES10-C1179		CLUSTER34	no	38.79	16883	1	12	208	439.75	0	0	0	0	0	0	0	94.74	5.26	54	80.7273	-41	208	12	18.1818	0	81.8182	0	0	0	0	0	0	0	0	0	8.33	66.67	25	0	0	0	0	0	0	0	0	0
HRS-ES10-C12		CLUSTER177	yes	43.749	133386	1	133	235	313.86	0	0	0	0	0	0	0	94.14	5.86	35	59.197	-64	688	133	17.4242	0.7576	81.8182	0.7519	0.7519	0	0	0	0	0	0	0	27.82	53.38	18.05	0.75	1	0.75	0	0	0	0	0	0
HRS-ES10-C1200		CLUSTER294	no	32.347	16734	1	13	143	414.69	0	0	0	0	0	0	0	96.91	3.09	31	43.0833	-34	131	13	8.3333	0	91.6667	0	0	0	0	0	0	0	0	0	0	100	0	0	0	0	0	0	0	0	0	0
[truncated: 2,986 more rows]

## Sheet: Checkv-results
Additional file 8 - Table S7.3 - NCLDV CheckV results
[truncated: 324 more rows]

[truncated: 1 more sheets: Phylogenetic analysis]
