# Supplementary material for: High-resolution metagenomic reconstruction of the freshwater spring bloom
Source: Microbiome. 2023 Jan 26;11:15. doi: 10.1186/s40168-022-01451-4 (PMC9878933; doi:10.1186/s40168-022-01451-4)
Supplement: Supplementary file 11 — Additional file 10:Table S9. Characteristics of phylogenomic trees constructed using IQTREE2. [file 40168_2022_1451_MOESM10_ESM.xlsx]

## Sheet: Phylogenomic trees
Additional file 10 - Table S9: Characteristics of phylogenomic trees constructed using IQTREE2.
No.	Taxonomic group (phylum)	Taxonomic group (lowest rank)	Best Model (BIC)	Total no. of genomes included in tree	No. of alignment columns	No . of distinct patterns	Parsimony informative sites	Singleton sites	Constant sites	No. of reference genomes	No. of MAGs from this study	No. of conserved markers	Outgroup (no. of genomes)	Excluded markers	Tree link*	* in itol please access the summary tree view: go to Tree views > Saved views (1) > Summary view
1	Actinobacteriota	Actinobacteriota (p)	LG+F+I+G4	1480	36281	36208	33346	1327	1608	1027	453	116	Chloroflexota (15)	Ribosomal_L10;PNPase;TIGR00054;TIGR02013	https://itol.embl.de/tree/1472312509256741622454441
2	Bacteroidota	Chitinophagales (o)	LG+F+I+G4	596	41663	40902	35418	1720	4525	430	166	116	Balneolales (5)	PNPase;TIGR00445;TIGR01951;TIGR02432	https://itol.embl.de/tree/14723125092306301625832257
3	Bacteroidota	Flavobacteriales (o)	LG+F+I+G4	926	40985	40676	35049	2550	3386	619	307	115	Cytophagales;Chitinophagales;Sphingobacteriales (10)	PNPase;TIGR00065;TIGR00445;TIGR01951;TIGR02432	https://itol.embl.de/tree/14723125092361131625845921
4	Cyanobacteria	Cyanobacteria (p)	LG+I+G4	250	39152	37923	33359	1985	3808	228	22	116	Gloeobacter (2)	PNPase;TIGR00116;TIGR01302;TIGR02013	https://itol.embl.de/tree/147231250927341625841473
5	Planctomycetota	Planctomycetota (p)	LG+F+I+G4	498	34082	33891	31099	1199	1784	406	92	109	Verrucomicrobiota (10)	DUF150;PNPase;TIGR00054;TIGR00065;TIGR00194;TIGR00416;TIGR00436;TIGR00634;TIGR00810;TIGR00964;TIGR02273	https://itol.embl.de/tree/14723125092334551626102848
6	Proteobacteria	Burkholderiales (o)	LG+F+I+G4	898	42096	41563	35101	2453	4542	659	239	117	Rhizobiales (10)	PNPase;TIGR00090;TIGR00964	https://itol.embl.de/tree/14723125092125281624970444
7	Proteobacteria	Fonsibacter (g)	VT+F+I+G4	97	35416	31817	19608	6827	8981	70	27	96	HIMB59 (4)	GrpE;DUF150;PNPase;TIGR00084;TIGR00116;TIGR00138;TIGR00168;TIGR00396;TIGR00398;TIGR00416;TIGR00468;TIGR00472;TIGR00496;TIGR00539;TIGR00580;TIGR00634;TIGR00635;TIGR00717;TIGR00964;TIGR01128;TIGR02273;TIGR02350;TIGR02432;TIGR03725	https://itol.embl.de/tree/14723125092387371626091872
8	Proteobacteria	Gallionellaceae (f)	LG+F+I+G4	98	43930	38654	31625	2264	10041	83	15	118	Rhizobiales (10)	PNPase;TIGR00964	https://itol.embl.de/tree/14723125092104311626094249
9	Proteobacteria	Methylophilaceae (f)	LG+F+I+G4	165	42610	38764	32030	1628	8952	98	67	117	Rhizobiales (10)	PNPase;TIGR00964;TIGR02013	https://itol.embl.de/tree/14723125092310041626096116
10	Verrucomicrobiota	Verrucomicrobiae (c)	LG+F+I+G4	889	34815	34685	31664	1410	1741	694	195	108	Proteobacteria (10)	DUF150;PNPase;TIGR00116;TIGR00138;TIGR00194;TIGR00416;TIGR00436;TIGR00593;TIGR00643;TIGR00810;TIGR02273;TIGR02432	https://itol.embl.de/tree/14723125092436081626170969
