# Supplementary material for: High-resolution metagenomic reconstruction of the freshwater spring bloom
Source: Microbiome. 2023 Jan 26;11:15. doi: 10.1186/s40168-022-01451-4 (PMC9878933; doi:10.1186/s40168-022-01451-4)
Supplement: Supplementary file 12 — Additional file 11: Table S10. Public datasets used in Fig. 4, pane D. [file 40168_2022_1451_MOESM11_ESM.xlsx]

## Sheet: Accession numbers
Additional file 11: Table S10 - Public datasets used in Figure 4, pane D
Sample	Accession number
AE-24oct19	SAMEA8659996
GE-03apr19a	SAMEA6265458
LE-02apr19	SAMEA6265462
ME-08apr19	SAMEA6265470
ME-09jul19	SAMEA6265476
ME13Apr2016-RR31	SRR10955142
ME-21oct19	SAMEA8660004
MiE-14oct19	SAMEA8660006
MiE-16apr19	SAMEA6265472
MiH-22jul19	SAMEA6265482
MoE-02may19	SAMEA6265464
MsE-01oct19	SAMEA8660010
MsE-30apr19	SAMEA6265474
MsE-30jul19	SAMEA6265480
Ontario-epi	SRR3990180
RE-14apr17	SAMEA6380135
RE-16jun15	SAMEA6380127
RE-23may17	SAMEA6380139
RE-26jul17	SAMEA6380157
RE-27jun17	SAMEA6380153
TrE-03may19	SAMEA6265468
TrE-25oct19	SAMEA8660014
TYMEFLIES-ME02May2015-rr0144	SRR11646432
TYMEFLIES-ME03May2011-rr0142	SRR12658722
TYMEFLIES-ME06Apr2016-rr0183	SRR10956001
TYMEFLIES-ME09May2015-rr0138	SRR11639925
TYMEFLIES-ME11Apr2015-rr0082	SRR10955555
TYMEFLIES-ME11Apr2018-rr0136	SRR12658717
TYMEFLIES-ME12May2017-rr0187	SRR10955853
TYMEFLIES-ME13Mar2001-rr0030	SRR10955151
TYMEFLIES-ME14Nov2013-rr0054	SRR10955194
TYMEFLIES-ME15May2014-rr0127	SRR10955596
TYMEFLIES-ME16May2013-rr0016	SRR10955148
TYMEFLIES-ME20Apr2018-rr0058	SRR10955477
TYMEFLIES-ME21Apr2017-rr0133	SRR10955659
TYMEFLIES-ME23May2014-rr0056	SRR10955195
